# Supplementary material for: Identification and analysis of long non-coding RNAs in response to H5N1 influenza viruses in duck (Anas platyrhynchos)
Source: BMC Genomics. 2019 Jan 11;20:36. doi: 10.1186/s12864-018-5422-2 (PMC6330444; doi:10.1186/s12864-018-5422-2)
Supplement: Supplementary file 3 — Information of lncRNA annotated with GTF files. (GTF 1785 kb) [file 12864_2018_5422_MOESM3_ESM.gtf]

C18719295	Cufflinks	exon	1	48	.	-	.	gene_id "XLOC_004658"; transcript_id "TCONS_00004662"; exon_number "1"; oId "TCONS_00004662"; class_code "u"; tss_id "TSS4660";
C18719295	Cufflinks	exon	159	325	.	-	.	gene_id "XLOC_004658"; transcript_id "TCONS_00004662"; exon_number "2"; oId "TCONS_00004662"; class_code "u"; tss_id "TSS4660";
C18743260	Cufflinks	exon	35	79	.	+	.	gene_id "XLOC_004736"; transcript_id "TCONS_00004741"; exon_number "1"; oId "TCONS_00004741"; class_code "u"; tss_id "TSS4738";
C18743260	Cufflinks	exon	170	325	.	+	.	gene_id "XLOC_004736"; transcript_id "TCONS_00004741"; exon_number "2"; oId "TCONS_00004741"; class_code "u"; tss_id "TSS4738";
C18748590	Cufflinks	exon	13	193	.	+	.	gene_id "XLOC_004756"; transcript_id "TCONS_00004761"; exon_number "1"; oId "TCONS_00004761"; class_code "u"; tss_id "TSS4758";
C18748590	Cufflinks	exon	298	338	.	+	.	gene_id "XLOC_004756"; transcript_id "TCONS_00004761"; exon_number "2"; oId "TCONS_00004761"; class_code "u"; tss_id "TSS4758";
C18765548	Cufflinks	exon	1	215	.	+	.	gene_id "XLOC_004811"; transcript_id "TCONS_00004816"; exon_number "1"; oId "TCONS_00004816"; class_code "u"; tss_id "TSS4813";
C18765548	Cufflinks	exon	308	346	.	+	.	gene_id "XLOC_004811"; transcript_id "TCONS_00004816"; exon_number "2"; oId "TCONS_00004816"; class_code "u"; tss_id "TSS4813";
C18846531	Cufflinks	exon	1	29	.	+	.	gene_id "XLOC_005071"; transcript_id "TCONS_00005078"; exon_number "1"; oId "TCONS_00005078"; class_code "u"; tss_id "TSS5073";
C18846531	Cufflinks	exon	205	382	.	+	.	gene_id "XLOC_005071"; transcript_id "TCONS_00005078"; exon_number "2"; oId "TCONS_00005078"; class_code "u"; tss_id "TSS5073";
C18871849	Cufflinks	exon	1	139	.	+	.	gene_id "XLOC_005159"; transcript_id "TCONS_00005167"; exon_number "1"; oId "TCONS_00005167"; class_code "u"; tss_id "TSS5162";
C18871849	Cufflinks	exon	232	357	.	+	.	gene_id "XLOC_005159"; transcript_id "TCONS_00005167"; exon_number "2"; oId "TCONS_00005167"; class_code "u"; tss_id "TSS5162";
C18873989	Cufflinks	exon	1	65	.	+	.	gene_id "XLOC_005165"; transcript_id "TCONS_00005173"; exon_number "1"; oId "TCONS_00005173"; class_code "u"; tss_id "TSS5168";
C18873989	Cufflinks	exon	184	392	.	+	.	gene_id "XLOC_005165"; transcript_id "TCONS_00005173"; exon_number "2"; oId "TCONS_00005173"; class_code "u"; tss_id "TSS5168";
C18910171	Cufflinks	exon	1	231	.	-	.	gene_id "XLOC_005282"; transcript_id "TCONS_00005290"; exon_number "1"; oId "TCONS_00005290"; class_code "u"; tss_id "TSS5285";
C18910171	Cufflinks	exon	329	410	.	-	.	gene_id "XLOC_005282"; transcript_id "TCONS_00005290"; exon_number "2"; oId "TCONS_00005290"; class_code "u"; tss_id "TSS5285";
C19004479	Cufflinks	exon	30	280	.	-	.	gene_id "XLOC_005629"; transcript_id "TCONS_00005640"; exon_number "1"; oId "TCONS_00005640"; class_code "u"; tss_id "TSS5632";
C19004479	Cufflinks	exon	355	460	.	-	.	gene_id "XLOC_005629"; transcript_id "TCONS_00005640"; exon_number "2"; oId "TCONS_00005640"; class_code "u"; tss_id "TSS5632";
C19095294	Cufflinks	exon	11	391	.	+	.	gene_id "XLOC_005983"; transcript_id "TCONS_00005998"; exon_number "1"; oId "TCONS_00005998"; class_code "u"; tss_id "TSS5986";
C19095294	Cufflinks	exon	424	495	.	+	.	gene_id "XLOC_005983"; transcript_id "TCONS_00005998"; exon_number "2"; oId "TCONS_00005998"; class_code "u"; tss_id "TSS5986";
C19109856	Cufflinks	exon	6	213	.	-	.	gene_id "XLOC_006042"; transcript_id "TCONS_00006057"; exon_number "1"; oId "TCONS_00006057"; class_code "u"; tss_id "TSS6045";
C19109856	Cufflinks	exon	393	520	.	-	.	gene_id "XLOC_006042"; transcript_id "TCONS_00006057"; exon_number "2"; oId "TCONS_00006057"; class_code "u"; tss_id "TSS6045";
C19146276	Cufflinks	exon	9	230	.	-	.	gene_id "XLOC_006157"; transcript_id "TCONS_00006173"; exon_number "1"; oId "TCONS_00006173"; class_code "u"; tss_id "TSS6160";
C19146276	Cufflinks	exon	509	542	.	-	.	gene_id "XLOC_006157"; transcript_id "TCONS_00006173"; exon_number "2"; oId "TCONS_00006173"; class_code "u"; tss_id "TSS6160";
C19150982	Cufflinks	exon	1	100	.	-	.	gene_id "XLOC_006176"; transcript_id "TCONS_00006192"; exon_number "1"; oId "TCONS_00006192"; class_code "u"; tss_id "TSS6179";
C19150982	Cufflinks	exon	262	285	.	-	.	gene_id "XLOC_006176"; transcript_id "TCONS_00006192"; exon_number "2"; oId "TCONS_00006192"; class_code "u"; tss_id "TSS6179";
C19150982	Cufflinks	exon	376	534	.	-	.	gene_id "XLOC_006176"; transcript_id "TCONS_00006192"; exon_number "3"; oId "TCONS_00006192"; class_code "u"; tss_id "TSS6179";
C19206238	Cufflinks	exon	2	244	.	-	.	gene_id "XLOC_006370"; transcript_id "TCONS_00006388"; exon_number "1"; oId "TCONS_00006388"; class_code "u"; tss_id "TSS6373";
C19206238	Cufflinks	exon	399	580	.	-	.	gene_id "XLOC_006370"; transcript_id "TCONS_00006388"; exon_number "2"; oId "TCONS_00006388"; class_code "u"; tss_id "TSS6373";
C19284911	Cufflinks	exon	19	245	.	-	.	gene_id "XLOC_006654"; transcript_id "TCONS_00006676"; exon_number "1"; oId "TCONS_00006676"; class_code "u"; tss_id "TSS6659";
C19284911	Cufflinks	exon	385	634	.	-	.	gene_id "XLOC_006654"; transcript_id "TCONS_00006676"; exon_number "2"; oId "TCONS_00006676"; class_code "u"; tss_id "TSS6659";
C19286421	Cufflinks	exon	11	254	.	+	.	gene_id "XLOC_006658"; transcript_id "TCONS_00006681"; exon_number "1"; oId "TCONS_00006681"; class_code "u"; tss_id "TSS6663";
C19286421	Cufflinks	exon	346	636	.	+	.	gene_id "XLOC_006658"; transcript_id "TCONS_00006681"; exon_number "2"; oId "TCONS_00006681"; class_code "u"; tss_id "TSS6663";
C19297191	Cufflinks	exon	7	214	.	-	.	gene_id "XLOC_006694"; transcript_id "TCONS_00006717"; exon_number "1"; oId "TCONS_00006717"; class_code "u"; tss_id "TSS6699";
C19297191	Cufflinks	exon	398	406	.	-	.	gene_id "XLOC_006694"; transcript_id "TCONS_00006717"; exon_number "2"; oId "TCONS_00006717"; class_code "u"; tss_id "TSS6699";
C19304873	Cufflinks	exon	1	400	.	+	.	gene_id "XLOC_006716"; transcript_id "TCONS_00006741"; exon_number "1"; oId "TCONS_00006741"; class_code "u"; tss_id "TSS6722";
C19304873	Cufflinks	exon	578	649	.	+	.	gene_id "XLOC_006716"; transcript_id "TCONS_00006741"; exon_number "2"; oId "TCONS_00006741"; class_code "u"; tss_id "TSS6722";
C19334489	Cufflinks	exon	3	361	.	+	.	gene_id "XLOC_006813"; transcript_id "TCONS_00006843"; exon_number "1"; oId "TCONS_00006844"; class_code "u"; tss_id "TSS6821";
C19334489	Cufflinks	exon	491	669	.	+	.	gene_id "XLOC_006813"; transcript_id "TCONS_00006843"; exon_number "2"; oId "TCONS_00006844"; class_code "u"; tss_id "TSS6821";
C19393098	Cufflinks	exon	1	95	.	+	.	gene_id "XLOC_006979"; transcript_id "TCONS_00007011"; exon_number "1"; oId "TCONS_00007013"; class_code "u"; tss_id "TSS6988";
C19393098	Cufflinks	exon	279	718	.	+	.	gene_id "XLOC_006979"; transcript_id "TCONS_00007011"; exon_number "2"; oId "TCONS_00007013"; class_code "u"; tss_id "TSS6988";
C19398826	Cufflinks	exon	1	380	.	+	.	gene_id "XLOC_007000"; transcript_id "TCONS_00007033"; exon_number "1"; oId "TCONS_00007035"; class_code "u"; tss_id "TSS7009";
C19398826	Cufflinks	exon	478	702	.	+	.	gene_id "XLOC_007000"; transcript_id "TCONS_00007033"; exon_number "2"; oId "TCONS_00007035"; class_code "u"; tss_id "TSS7009";
C19413740	Cufflinks	exon	77	144	.	-	.	gene_id "XLOC_007047"; transcript_id "TCONS_00007081"; exon_number "1"; oId "TCONS_00007083"; class_code "u"; tss_id "TSS7056";
C19413740	Cufflinks	exon	366	735	.	-	.	gene_id "XLOC_007047"; transcript_id "TCONS_00007081"; exon_number "2"; oId "TCONS_00007083"; class_code "u"; tss_id "TSS7056";
C19447696	Cufflinks	exon	6	241	.	-	.	gene_id "XLOC_007147"; transcript_id "TCONS_00007185"; exon_number "1"; oId "TCONS_00007187"; class_code "u"; tss_id "TSS7158";
C19447696	Cufflinks	exon	389	762	.	-	.	gene_id "XLOC_007147"; transcript_id "TCONS_00007185"; exon_number "2"; oId "TCONS_00007187"; class_code "u"; tss_id "TSS7158";
C19460618	Cufflinks	exon	6	193	.	-	.	gene_id "XLOC_007178"; transcript_id "TCONS_00007217"; exon_number "1"; oId "TCONS_00007219"; class_code "u"; tss_id "TSS7189";
C19460618	Cufflinks	exon	620	776	.	-	.	gene_id "XLOC_007178"; transcript_id "TCONS_00007217"; exon_number "2"; oId "TCONS_00007219"; class_code "u"; tss_id "TSS7189";
C19474118	Cufflinks	exon	48	139	.	+	.	gene_id "XLOC_007231"; transcript_id "TCONS_00007271"; exon_number "1"; oId "TCONS_00007273"; class_code "u"; tss_id "TSS7242";
C19474118	Cufflinks	exon	229	785	.	+	.	gene_id "XLOC_007231"; transcript_id "TCONS_00007271"; exon_number "2"; oId "TCONS_00007273"; class_code "u"; tss_id "TSS7242";
C19477784	Cufflinks	exon	7	266	.	-	.	gene_id "XLOC_007243"; transcript_id "TCONS_00007283"; exon_number "1"; oId "TCONS_00007285"; class_code "u"; tss_id "TSS7254";
C19477784	Cufflinks	exon	400	789	.	-	.	gene_id "XLOC_007243"; transcript_id "TCONS_00007283"; exon_number "2"; oId "TCONS_00007285"; class_code "u"; tss_id "TSS7254";
C19485072	Cufflinks	exon	2	97	.	-	.	gene_id "XLOC_007268"; transcript_id "TCONS_00007309"; exon_number "1"; oId "TCONS_00007311"; class_code "u"; tss_id "TSS7280";
C19485072	Cufflinks	exon	141	798	.	-	.	gene_id "XLOC_007268"; transcript_id "TCONS_00007309"; exon_number "2"; oId "TCONS_00007311"; class_code "u"; tss_id "TSS7280";
C19488128	Cufflinks	exon	38	128	.	+	.	gene_id "XLOC_007275"; transcript_id "TCONS_00007317"; exon_number "1"; oId "TCONS_00007319"; class_code "u"; tss_id "TSS7287";
C19488128	Cufflinks	exon	554	801	.	+	.	gene_id "XLOC_007275"; transcript_id "TCONS_00007317"; exon_number "2"; oId "TCONS_00007319"; class_code "u"; tss_id "TSS7287";
C19492840	Cufflinks	exon	1	544	.	-	.	gene_id "XLOC_007291"; transcript_id "TCONS_00007333"; exon_number "1"; oId "TCONS_00007335"; class_code "u"; tss_id "TSS7303";
C19492840	Cufflinks	exon	658	806	.	-	.	gene_id "XLOC_007291"; transcript_id "TCONS_00007333"; exon_number "2"; oId "TCONS_00007335"; class_code "u"; tss_id "TSS7303";
C19522629	Cufflinks	exon	8	31	.	+	.	gene_id "XLOC_007364"; transcript_id "TCONS_00007411"; exon_number "1"; oId "TCONS_00007413"; class_code "u"; tss_id "TSS7377";
C19522629	Cufflinks	exon	395	834	.	+	.	gene_id "XLOC_007364"; transcript_id "TCONS_00007411"; exon_number "2"; oId "TCONS_00007413"; class_code "u"; tss_id "TSS7377";
C19602864	Cufflinks	exon	56	484	.	-	.	gene_id "XLOC_007570"; transcript_id "TCONS_00007632"; exon_number "1"; oId "TCONS_00007634"; class_code "u"; tss_id "TSS7588";
C19602864	Cufflinks	exon	689	903	.	-	.	gene_id "XLOC_007570"; transcript_id "TCONS_00007632"; exon_number "2"; oId "TCONS_00007634"; class_code "u"; tss_id "TSS7588";
C19651056	Cufflinks	exon	22	184	.	+	.	gene_id "XLOC_007692"; transcript_id "TCONS_00007757"; exon_number "1"; oId "TCONS_00007759"; class_code "u"; tss_id "TSS7711";
C19651056	Cufflinks	exon	272	858	.	+	.	gene_id "XLOC_007692"; transcript_id "TCONS_00007757"; exon_number "2"; oId "TCONS_00007759"; class_code "u"; tss_id "TSS7711";
C19674588	Cufflinks	exon	11	432	.	-	.	gene_id "XLOC_007744"; transcript_id "TCONS_00007816"; exon_number "1"; oId "TCONS_00007818"; class_code "u"; tss_id "TSS7764";
C19674588	Cufflinks	exon	590	755	.	-	.	gene_id "XLOC_007744"; transcript_id "TCONS_00007816"; exon_number "2"; oId "TCONS_00007818"; class_code "u"; tss_id "TSS7764";
C19674588	Cufflinks	exon	870	1002	.	-	.	gene_id "XLOC_007744"; transcript_id "TCONS_00007816"; exon_number "3"; oId "TCONS_00007818"; class_code "u"; tss_id "TSS7764";
C19688054	Cufflinks	exon	3	72	.	+	.	gene_id "XLOC_007777"; transcript_id "TCONS_00007851"; exon_number "1"; oId "TCONS_00007853"; class_code "u"; tss_id "TSS7797";
C19688054	Cufflinks	exon	179	1006	.	+	.	gene_id "XLOC_007777"; transcript_id "TCONS_00007851"; exon_number "2"; oId "TCONS_00007853"; class_code "u"; tss_id "TSS7797";
C19741464	Cufflinks	exon	66	245	.	+	.	gene_id "XLOC_007889"; transcript_id "TCONS_00007971"; exon_number "1"; oId "TCONS_00007973"; class_code "u"; tss_id "TSS7911";
C19741464	Cufflinks	exon	389	1090	.	+	.	gene_id "XLOC_007889"; transcript_id "TCONS_00007971"; exon_number "2"; oId "TCONS_00007973"; class_code "u"; tss_id "TSS7911";
C19771891	Cufflinks	exon	71	75	.	+	.	gene_id "XLOC_007950"; transcript_id "TCONS_00008035"; exon_number "1"; oId "TCONS_00008037"; class_code "u"; tss_id "TSS7973";
C19771891	Cufflinks	exon	611	1123	.	+	.	gene_id "XLOC_007950"; transcript_id "TCONS_00008035"; exon_number "2"; oId "TCONS_00008037"; class_code "u"; tss_id "TSS7973";
C19771891	Cufflinks	exon	111	882	.	-	.	gene_id "XLOC_007951"; transcript_id "TCONS_00008036"; exon_number "1"; oId "TCONS_00008038"; class_code "u"; tss_id "TSS7974";
C19771891	Cufflinks	exon	1090	1130	.	-	.	gene_id "XLOC_007951"; transcript_id "TCONS_00008036"; exon_number "2"; oId "TCONS_00008038"; class_code "u"; tss_id "TSS7974";
C19783859	Cufflinks	exon	24	605	.	-	.	gene_id "XLOC_007981"; transcript_id "TCONS_00008071"; exon_number "1"; oId "TCONS_00008073"; class_code "u"; tss_id "TSS8004";
C19783859	Cufflinks	exon	819	1097	.	-	.	gene_id "XLOC_007981"; transcript_id "TCONS_00008071"; exon_number "2"; oId "TCONS_00008073"; class_code "u"; tss_id "TSS8004";
C19808413	Cufflinks	exon	30	300	.	+	.	gene_id "XLOC_008032"; transcript_id "TCONS_00008129"; exon_number "1"; oId "TCONS_00008131"; class_code "u"; tss_id "TSS8055";
C19808413	Cufflinks	exon	413	1148	.	+	.	gene_id "XLOC_008032"; transcript_id "TCONS_00008129"; exon_number "2"; oId "TCONS_00008131"; class_code "u"; tss_id "TSS8055";
C19829369	Cufflinks	exon	553	895	.	-	.	gene_id "XLOC_008074"; transcript_id "TCONS_00008174"; exon_number "1"; gene_name "gApl2_20200"; oId "TCONS_00008176"; nearest_ref "Apl2_20200"; class_code "x"; tss_id "TSS8099";
C19829369	Cufflinks	exon	1097	1117	.	-	.	gene_id "XLOC_008074"; transcript_id "TCONS_00008174"; exon_number "2"; gene_name "gApl2_20200"; oId "TCONS_00008176"; nearest_ref "Apl2_20200"; class_code "x"; tss_id "TSS8099";
C19841905	Cufflinks	exon	5	519	.	+	.	gene_id "XLOC_008098"; transcript_id "TCONS_00008200"; exon_number "1"; oId "TCONS_00008202"; class_code "u"; tss_id "TSS8123";
C19841905	Cufflinks	exon	621	725	.	+	.	gene_id "XLOC_008098"; transcript_id "TCONS_00008200"; exon_number "2"; oId "TCONS_00008202"; class_code "u"; tss_id "TSS8123";
C19841905	Cufflinks	exon	1028	1246	.	+	.	gene_id "XLOC_008098"; transcript_id "TCONS_00008200"; exon_number "3"; oId "TCONS_00008202"; class_code "u"; tss_id "TSS8123";
C19841905	Cufflinks	exon	5	519	.	+	.	gene_id "XLOC_008098"; transcript_id "TCONS_00008199"; exon_number "1"; oId "TCONS_00008201"; class_code "u"; tss_id "TSS8123";
C19841905	Cufflinks	exon	1028	1246	.	+	.	gene_id "XLOC_008098"; transcript_id "TCONS_00008199"; exon_number "2"; oId "TCONS_00008201"; class_code "u"; tss_id "TSS8123";
C19862833	Cufflinks	exon	20	84	.	+	.	gene_id "XLOC_008129"; transcript_id "TCONS_00008235"; exon_number "1"; oId "TCONS_00008237"; class_code "u"; tss_id "TSS8156";
C19862833	Cufflinks	exon	256	1252	.	+	.	gene_id "XLOC_008129"; transcript_id "TCONS_00008235"; exon_number "2"; oId "TCONS_00008237"; class_code "u"; tss_id "TSS8156";
C19862833	Cufflinks	exon	21	84	.	+	.	gene_id "XLOC_008129"; transcript_id "TCONS_00008236"; exon_number "1"; oId "TCONS_00008238"; class_code "u"; tss_id "TSS8156";
C19862833	Cufflinks	exon	256	596	.	+	.	gene_id "XLOC_008129"; transcript_id "TCONS_00008236"; exon_number "2"; oId "TCONS_00008238"; class_code "u"; tss_id "TSS8156";
C19862833	Cufflinks	exon	1100	1252	.	+	.	gene_id "XLOC_008129"; transcript_id "TCONS_00008236"; exon_number "3"; oId "TCONS_00008238"; class_code "u"; tss_id "TSS8156";
C19888670	Cufflinks	exon	85	451	.	-	.	gene_id "XLOC_008167"; transcript_id "TCONS_00008279"; exon_number "1"; oId "TCONS_00008281"; class_code "u"; tss_id "TSS8196";
C19888670	Cufflinks	exon	1100	1238	.	-	.	gene_id "XLOC_008167"; transcript_id "TCONS_00008279"; exon_number "2"; oId "TCONS_00008281"; class_code "u"; tss_id "TSS8196";
C19911301	Cufflinks	exon	87	190	.	+	.	gene_id "XLOC_008201"; transcript_id "TCONS_00008317"; exon_number "1"; oId "TCONS_00008319"; class_code "u"; tss_id "TSS8231";
C19911301	Cufflinks	exon	313	1376	.	+	.	gene_id "XLOC_008201"; transcript_id "TCONS_00008317"; exon_number "2"; oId "TCONS_00008319"; class_code "u"; tss_id "TSS8231";
C19914165	Cufflinks	exon	3	190	.	+	.	gene_id "XLOC_008208"; transcript_id "TCONS_00008326"; exon_number "1"; oId "TCONS_00008328"; class_code "u"; tss_id "TSS8238";
C19914165	Cufflinks	exon	1047	1381	.	+	.	gene_id "XLOC_008208"; transcript_id "TCONS_00008326"; exon_number "2"; oId "TCONS_00008328"; class_code "u"; tss_id "TSS8238";
C19939729	Cufflinks	exon	4	489	.	+	.	gene_id "XLOC_008247"; transcript_id "TCONS_00008365"; exon_number "1"; oId "TCONS_00008367"; class_code "u"; tss_id "TSS8277";
C19939729	Cufflinks	exon	1287	1328	.	+	.	gene_id "XLOC_008247"; transcript_id "TCONS_00008365"; exon_number "2"; oId "TCONS_00008367"; class_code "u"; tss_id "TSS8277";
C19983786	Cufflinks	exon	8	230	.	+	.	gene_id "XLOC_008301"; transcript_id "TCONS_00008424"; exon_number "1"; oId "TCONS_00008428"; class_code "u"; tss_id "TSS8333";
C19983786	Cufflinks	exon	818	1249	.	+	.	gene_id "XLOC_008301"; transcript_id "TCONS_00008424"; exon_number "2"; oId "TCONS_00008428"; class_code "u"; tss_id "TSS8333";
C20043848	Cufflinks	exon	4	717	.	+	.	gene_id "XLOC_008355"; transcript_id "TCONS_00008489"; exon_number "1"; oId "TCONS_00008493"; class_code "u"; tss_id "TSS8391";
C20043848	Cufflinks	exon	943	1046	.	+	.	gene_id "XLOC_008355"; transcript_id "TCONS_00008489"; exon_number "2"; oId "TCONS_00008493"; class_code "u"; tss_id "TSS8391";
C20043848	Cufflinks	exon	1343	1433	.	+	.	gene_id "XLOC_008355"; transcript_id "TCONS_00008489"; exon_number "3"; oId "TCONS_00008493"; class_code "u"; tss_id "TSS8391";
C20043848	Cufflinks	exon	4	717	.	+	.	gene_id "XLOC_008355"; transcript_id "TCONS_00008488"; exon_number "1"; oId "TCONS_00008492"; class_code "u"; tss_id "TSS8391";
C20043848	Cufflinks	exon	1343	1433	.	+	.	gene_id "XLOC_008355"; transcript_id "TCONS_00008488"; exon_number "2"; oId "TCONS_00008492"; class_code "u"; tss_id "TSS8391";
C20054360	Cufflinks	exon	196	418	.	+	.	gene_id "XLOC_008360"; transcript_id "TCONS_00008494"; exon_number "1"; oId "TCONS_00008498"; class_code "u"; tss_id "TSS8396";
C20054360	Cufflinks	exon	531	654	.	+	.	gene_id "XLOC_008360"; transcript_id "TCONS_00008494"; exon_number "2"; oId "TCONS_00008498"; class_code "u"; tss_id "TSS8396";
C20054360	Cufflinks	exon	1636	1743	.	+	.	gene_id "XLOC_008360"; transcript_id "TCONS_00008494"; exon_number "3"; oId "TCONS_00008498"; class_code "u"; tss_id "TSS8396";
C20054360	Cufflinks	exon	1311	1448	.	+	.	gene_id "XLOC_008360"; transcript_id "TCONS_00008495"; exon_number "1"; oId "TCONS_00008499"; class_code "u"; tss_id "TSS8397";
C20054360	Cufflinks	exon	1636	1743	.	+	.	gene_id "XLOC_008360"; transcript_id "TCONS_00008495"; exon_number "2"; oId "TCONS_00008499"; class_code "u"; tss_id "TSS8397";
C20089783	Cufflinks	exon	277	442	.	-	.	gene_id "XLOC_008395"; transcript_id "TCONS_00008532"; exon_number "1"; oId "TCONS_00008537"; class_code "u"; tss_id "TSS8434";
C20089783	Cufflinks	exon	547	604	.	-	.	gene_id "XLOC_008395"; transcript_id "TCONS_00008532"; exon_number "2"; oId "TCONS_00008537"; class_code "u"; tss_id "TSS8434";
C20089783	Cufflinks	exon	694	978	.	-	.	gene_id "XLOC_008395"; transcript_id "TCONS_00008532"; exon_number "3"; oId "TCONS_00008537"; class_code "u"; tss_id "TSS8434";
C20089783	Cufflinks	exon	277	442	.	-	.	gene_id "XLOC_008395"; transcript_id "TCONS_00008533"; exon_number "1"; oId "TCONS_00008538"; class_code "u"; tss_id "TSS8435";
C20089783	Cufflinks	exon	547	604	.	-	.	gene_id "XLOC_008395"; transcript_id "TCONS_00008533"; exon_number "2"; oId "TCONS_00008538"; class_code "u"; tss_id "TSS8435";
C20089783	Cufflinks	exon	760	1860	.	-	.	gene_id "XLOC_008395"; transcript_id "TCONS_00008533"; exon_number "3"; oId "TCONS_00008538"; class_code "u"; tss_id "TSS8435";
C20154943	Cufflinks	exon	1	834	.	-	.	gene_id "XLOC_008444"; transcript_id "TCONS_00008593"; exon_number "1"; oId "TCONS_00008599"; class_code "u"; tss_id "TSS8488";
C20154943	Cufflinks	exon	1091	1141	.	-	.	gene_id "XLOC_008444"; transcript_id "TCONS_00008593"; exon_number "2"; oId "TCONS_00008599"; class_code "u"; tss_id "TSS8488";
C20154943	Cufflinks	exon	2102	2122	.	-	.	gene_id "XLOC_008444"; transcript_id "TCONS_00008593"; exon_number "3"; oId "TCONS_00008599"; class_code "u"; tss_id "TSS8488";
C20154943	Cufflinks	exon	1	834	.	-	.	gene_id "XLOC_008444"; transcript_id "TCONS_00008595"; exon_number "1"; oId "TCONS_00008601"; class_code "u"; tss_id "TSS8488";
C20154943	Cufflinks	exon	1091	1141	.	-	.	gene_id "XLOC_008444"; transcript_id "TCONS_00008595"; exon_number "2"; oId "TCONS_00008601"; class_code "u"; tss_id "TSS8488";
C20154943	Cufflinks	exon	1914	2156	.	-	.	gene_id "XLOC_008444"; transcript_id "TCONS_00008595"; exon_number "3"; oId "TCONS_00008601"; class_code "u"; tss_id "TSS8488";
C20198447	Cufflinks	exon	11	317	.	-	.	gene_id "XLOC_008474"; transcript_id "TCONS_00008644"; exon_number "1"; oId "TCONS_00008650"; class_code "u"; tss_id "TSS8525";
C20198447	Cufflinks	exon	1705	1747	.	-	.	gene_id "XLOC_008474"; transcript_id "TCONS_00008644"; exon_number "2"; oId "TCONS_00008650"; class_code "u"; tss_id "TSS8525";
scaffold1	Cufflinks	exon	376142	376594	.	+	.	gene_id "XLOC_008524"; transcript_id "TCONS_00008741"; exon_number "1"; oId "TCONS_00008755"; class_code "u"; tss_id "TSS8593";
scaffold1	Cufflinks	exon	377960	378009	.	+	.	gene_id "XLOC_008524"; transcript_id "TCONS_00008741"; exon_number "2"; oId "TCONS_00008755"; class_code "u"; tss_id "TSS8593";
scaffold1	Cufflinks	exon	919510	920640	.	-	.	gene_id "XLOC_008556"; transcript_id "TCONS_00008849"; exon_number "1"; oId "TCONS_00008879"; class_code "u"; tss_id "TSS8666";
scaffold1	Cufflinks	exon	920697	920983	.	-	.	gene_id "XLOC_008556"; transcript_id "TCONS_00008849"; exon_number "2"; oId "TCONS_00008879"; class_code "u"; tss_id "TSS8666";
scaffold1	Cufflinks	exon	1214737	1214966	.	-	.	gene_id "XLOC_008559"; transcript_id "TCONS_00008853"; exon_number "1"; oId "TCONS_00008884"; class_code "u"; tss_id "TSS8670";
scaffold1	Cufflinks	exon	1215556	1215684	.	-	.	gene_id "XLOC_008559"; transcript_id "TCONS_00008853"; exon_number "2"; oId "TCONS_00008884"; class_code "u"; tss_id "TSS8670";
scaffold10	Cufflinks	exon	1145193	1148913	.	-	.	gene_id "XLOC_008609"; transcript_id "TCONS_00008939"; exon_number "1"; gene_name "gApl2_13566"; oId "TCONS_00008975"; nearest_ref "Apl2_13566"; class_code "x"; tss_id "TSS8732";
scaffold10	Cufflinks	exon	1150828	1150966	.	-	.	gene_id "XLOC_008609"; transcript_id "TCONS_00008939"; exon_number "2"; gene_name "gApl2_13566"; oId "TCONS_00008975"; nearest_ref "Apl2_13566"; class_code "x"; tss_id "TSS8732";
scaffold10	Cufflinks	exon	1153971	1154073	.	-	.	gene_id "XLOC_008609"; transcript_id "TCONS_00008939"; exon_number "3"; gene_name "gApl2_13566"; oId "TCONS_00008975"; nearest_ref "Apl2_13566"; class_code "x"; tss_id "TSS8732";
scaffold10	Cufflinks	exon	1154238	1154302	.	-	.	gene_id "XLOC_008609"; transcript_id "TCONS_00008939"; exon_number "4"; gene_name "gApl2_13566"; oId "TCONS_00008975"; nearest_ref "Apl2_13566"; class_code "x"; tss_id "TSS8732";
scaffold10	Cufflinks	exon	1145193	1148913	.	-	.	gene_id "XLOC_008609"; transcript_id "TCONS_00008940"; exon_number "1"; gene_name "gApl2_13566"; oId "TCONS_00008976"; nearest_ref "Apl2_13566"; class_code "x"; tss_id "TSS8733";
scaffold10	Cufflinks	exon	1150828	1150966	.	-	.	gene_id "XLOC_008609"; transcript_id "TCONS_00008940"; exon_number "2"; gene_name "gApl2_13566"; oId "TCONS_00008976"; nearest_ref "Apl2_13566"; class_code "x"; tss_id "TSS8733";
scaffold10	Cufflinks	exon	1153971	1154030	.	-	.	gene_id "XLOC_008609"; transcript_id "TCONS_00008940"; exon_number "3"; gene_name "gApl2_13566"; oId "TCONS_00008976"; nearest_ref "Apl2_13566"; class_code "x"; tss_id "TSS8733";
scaffold10	Cufflinks	exon	1155327	1155798	.	-	.	gene_id "XLOC_008609"; transcript_id "TCONS_00008940"; exon_number "4"; gene_name "gApl2_13566"; oId "TCONS_00008976"; nearest_ref "Apl2_13566"; class_code "x"; tss_id "TSS8733";
scaffold10	Cufflinks	exon	1145193	1148913	.	-	.	gene_id "XLOC_008609"; transcript_id "TCONS_00008941"; exon_number "1"; gene_name "gApl2_13566"; oId "TCONS_00008977"; nearest_ref "Apl2_13566"; class_code "x"; tss_id "TSS8734";
scaffold10	Cufflinks	exon	1150828	1150961	.	-	.	gene_id "XLOC_008609"; transcript_id "TCONS_00008941"; exon_number "2"; gene_name "gApl2_13566"; oId "TCONS_00008977"; nearest_ref "Apl2_13566"; class_code "x"; tss_id "TSS8734";
scaffold10	Cufflinks	exon	1153971	1154073	.	-	.	gene_id "XLOC_008609"; transcript_id "TCONS_00008941"; exon_number "3"; gene_name "gApl2_13566"; oId "TCONS_00008977"; nearest_ref "Apl2_13566"; class_code "x"; tss_id "TSS8734";
scaffold10	Cufflinks	exon	1155327	1155952	.	-	.	gene_id "XLOC_008609"; transcript_id "TCONS_00008941"; exon_number "4"; gene_name "gApl2_13566"; oId "TCONS_00008977"; nearest_ref "Apl2_13566"; class_code "x"; tss_id "TSS8734";
scaffold10	Cufflinks	exon	1145193	1148913	.	-	.	gene_id "XLOC_008609"; transcript_id "TCONS_00008943"; exon_number "1"; gene_name "gApl2_13566"; oId "TCONS_00008979"; nearest_ref "Apl2_13566"; class_code "x"; tss_id "TSS8734";
scaffold10	Cufflinks	exon	1150828	1150966	.	-	.	gene_id "XLOC_008609"; transcript_id "TCONS_00008943"; exon_number "2"; gene_name "gApl2_13566"; oId "TCONS_00008979"; nearest_ref "Apl2_13566"; class_code "x"; tss_id "TSS8734";
scaffold10	Cufflinks	exon	1153971	1154073	.	-	.	gene_id "XLOC_008609"; transcript_id "TCONS_00008943"; exon_number "3"; gene_name "gApl2_13566"; oId "TCONS_00008979"; nearest_ref "Apl2_13566"; class_code "x"; tss_id "TSS8734";
scaffold10	Cufflinks	exon	1155331	1155985	.	-	.	gene_id "XLOC_008609"; transcript_id "TCONS_00008943"; exon_number "4"; gene_name "gApl2_13566"; oId "TCONS_00008979"; nearest_ref "Apl2_13566"; class_code "x"; tss_id "TSS8734";
scaffold10	Cufflinks	exon	1145193	1148913	.	-	.	gene_id "XLOC_008609"; transcript_id "TCONS_00008942"; exon_number "1"; gene_name "gApl2_13566"; oId "TCONS_00008978"; nearest_ref "Apl2_13566"; class_code "x"; tss_id "TSS8734";
scaffold10	Cufflinks	exon	1150828	1150966	.	-	.	gene_id "XLOC_008609"; transcript_id "TCONS_00008942"; exon_number "2"; gene_name "gApl2_13566"; oId "TCONS_00008978"; nearest_ref "Apl2_13566"; class_code "x"; tss_id "TSS8734";
scaffold10	Cufflinks	exon	1153971	1154073	.	-	.	gene_id "XLOC_008609"; transcript_id "TCONS_00008942"; exon_number "3"; gene_name "gApl2_13566"; oId "TCONS_00008978"; nearest_ref "Apl2_13566"; class_code "x"; tss_id "TSS8734";
scaffold10	Cufflinks	exon	1155327	1155985	.	-	.	gene_id "XLOC_008609"; transcript_id "TCONS_00008942"; exon_number "4"; gene_name "gApl2_13566"; oId "TCONS_00008978"; nearest_ref "Apl2_13566"; class_code "x"; tss_id "TSS8734";
scaffold10	Cufflinks	exon	1269346	1269910	.	-	.	gene_id "XLOC_008611"; transcript_id "TCONS_00008945"; exon_number "1"; gene_name "gApl2_13567"; oId "TCONS_00008981"; nearest_ref "Apl2_13567"; class_code "o"; tss_id "TSS8736";
scaffold10	Cufflinks	exon	1273450	1273993	.	-	.	gene_id "XLOC_008611"; transcript_id "TCONS_00008945"; exon_number "2"; gene_name "gApl2_13567"; oId "TCONS_00008981"; nearest_ref "Apl2_13567"; class_code "o"; tss_id "TSS8736";
scaffold10	Cufflinks	exon	2418307	2418450	.	-	.	gene_id "XLOC_008619"; transcript_id "TCONS_00008965"; exon_number "1"; oId "TCONS_00009003"; class_code "u"; tss_id "TSS8755";
scaffold10	Cufflinks	exon	2421607	2421806	.	-	.	gene_id "XLOC_008619"; transcript_id "TCONS_00008965"; exon_number "2"; oId "TCONS_00009003"; class_code "u"; tss_id "TSS8755";
scaffold10	Cufflinks	exon	2423158	2423192	.	-	.	gene_id "XLOC_008619"; transcript_id "TCONS_00008965"; exon_number "3"; oId "TCONS_00009003"; class_code "u"; tss_id "TSS8755";
scaffold10	Cufflinks	exon	2423850	2423996	.	-	.	gene_id "XLOC_008619"; transcript_id "TCONS_00008965"; exon_number "4"; oId "TCONS_00009003"; class_code "u"; tss_id "TSS8755";
scaffold10	Cufflinks	exon	2421293	2421806	.	-	.	gene_id "XLOC_008619"; transcript_id "TCONS_00008966"; exon_number "1"; oId "TCONS_00009004"; class_code "u"; tss_id "TSS8755";
scaffold10	Cufflinks	exon	2423158	2423192	.	-	.	gene_id "XLOC_008619"; transcript_id "TCONS_00008966"; exon_number "2"; oId "TCONS_00009004"; class_code "u"; tss_id "TSS8755";
scaffold10	Cufflinks	exon	2423850	2423996	.	-	.	gene_id "XLOC_008619"; transcript_id "TCONS_00008966"; exon_number "3"; oId "TCONS_00009004"; class_code "u"; tss_id "TSS8755";
scaffold10	Cufflinks	exon	2466893	2467018	.	-	.	gene_id "XLOC_008620"; transcript_id "TCONS_00008968"; exon_number "1"; oId "TCONS_00009006"; class_code "u"; tss_id "TSS8756";
scaffold10	Cufflinks	exon	2467606	2467750	.	-	.	gene_id "XLOC_008620"; transcript_id "TCONS_00008968"; exon_number "2"; oId "TCONS_00009006"; class_code "u"; tss_id "TSS8756";
scaffold100	Cufflinks	exon	5526	6428	.	+	.	gene_id "XLOC_008734"; transcript_id "TCONS_00009082"; exon_number "1"; oId "TCONS_00009120"; class_code "u"; tss_id "TSS8870";
scaffold100	Cufflinks	exon	6541	7114	.	+	.	gene_id "XLOC_008734"; transcript_id "TCONS_00009082"; exon_number "2"; oId "TCONS_00009120"; class_code "u"; tss_id "TSS8870";
scaffold100	Cufflinks	exon	3921	3996	.	-	.	gene_id "XLOC_008736"; transcript_id "TCONS_00009090"; exon_number "1"; oId "TCONS_00009128"; class_code "u"; tss_id "TSS8874";
scaffold100	Cufflinks	exon	5848	5950	.	-	.	gene_id "XLOC_008736"; transcript_id "TCONS_00009090"; exon_number "2"; oId "TCONS_00009128"; class_code "u"; tss_id "TSS8874";
scaffold100	Cufflinks	exon	6087	6815	.	-	.	gene_id "XLOC_008736"; transcript_id "TCONS_00009090"; exon_number "3"; oId "TCONS_00009128"; class_code "u"; tss_id "TSS8874";
scaffold100	Cufflinks	exon	5583	5950	.	-	.	gene_id "XLOC_008736"; transcript_id "TCONS_00009091"; exon_number "1"; oId "TCONS_00009129"; class_code "u"; tss_id "TSS8873";
scaffold100	Cufflinks	exon	6087	6946	.	-	.	gene_id "XLOC_008736"; transcript_id "TCONS_00009091"; exon_number "2"; oId "TCONS_00009129"; class_code "u"; tss_id "TSS8873";
scaffold1000	Cufflinks	exon	273535	273866	.	+	.	gene_id "XLOC_008753"; transcript_id "TCONS_00009123"; exon_number "1"; oId "TCONS_00009164"; class_code "u"; tss_id "TSS8899";
scaffold1000	Cufflinks	exon	274777	274845	.	+	.	gene_id "XLOC_008753"; transcript_id "TCONS_00009123"; exon_number "2"; oId "TCONS_00009164"; class_code "u"; tss_id "TSS8899";
scaffold1000	Cufflinks	exon	653165	653317	.	+	.	gene_id "XLOC_008757"; transcript_id "TCONS_00009130"; exon_number "1"; oId "TCONS_00009173"; class_code "u"; tss_id "TSS8906";
scaffold1000	Cufflinks	exon	653513	654162	.	+	.	gene_id "XLOC_008757"; transcript_id "TCONS_00009130"; exon_number "2"; oId "TCONS_00009173"; class_code "u"; tss_id "TSS8906";
scaffold10007	Cufflinks	exon	13	62	.	+	.	gene_id "XLOC_008794"; transcript_id "TCONS_00009230"; exon_number "1"; oId "TCONS_00009276"; class_code "u"; tss_id "TSS8965";
scaffold10007	Cufflinks	exon	340	698	.	+	.	gene_id "XLOC_008794"; transcript_id "TCONS_00009230"; exon_number "2"; oId "TCONS_00009276"; class_code "u"; tss_id "TSS8965";
scaffold10007	Cufflinks	exon	9	172	.	-	.	gene_id "XLOC_008795"; transcript_id "TCONS_00009231"; exon_number "1"; oId "TCONS_00009277"; class_code "u"; tss_id "TSS8966";
scaffold10007	Cufflinks	exon	204	984	.	-	.	gene_id "XLOC_008795"; transcript_id "TCONS_00009231"; exon_number "2"; oId "TCONS_00009277"; class_code "u"; tss_id "TSS8966";
scaffold1001	Cufflinks	exon	89728	92796	.	+	.	gene_id "XLOC_008800"; transcript_id "TCONS_00009248"; exon_number "1"; oId "TCONS_00009294"; class_code "u"; tss_id "TSS8972";
scaffold1001	Cufflinks	exon	94853	95017	.	+	.	gene_id "XLOC_008800"; transcript_id "TCONS_00009248"; exon_number "2"; oId "TCONS_00009294"; class_code "u"; tss_id "TSS8972";
scaffold1001	Cufflinks	exon	95461	95535	.	+	.	gene_id "XLOC_008800"; transcript_id "TCONS_00009248"; exon_number "3"; oId "TCONS_00009294"; class_code "u"; tss_id "TSS8972";
scaffold1001	Cufflinks	exon	96660	96734	.	+	.	gene_id "XLOC_008800"; transcript_id "TCONS_00009248"; exon_number "4"; oId "TCONS_00009294"; class_code "u"; tss_id "TSS8972";
scaffold1001	Cufflinks	exon	248825	249346	.	+	.	gene_id "XLOC_008803"; transcript_id "TCONS_00009273"; exon_number "1"; oId "TCONS_00009321"; class_code "u"; tss_id "TSS8986";
scaffold1001	Cufflinks	exon	250520	251531	.	+	.	gene_id "XLOC_008803"; transcript_id "TCONS_00009273"; exon_number "2"; oId "TCONS_00009321"; class_code "u"; tss_id "TSS8986";
scaffold1001	Cufflinks	exon	248830	249346	.	+	.	gene_id "XLOC_008803"; transcript_id "TCONS_00009274"; exon_number "1"; oId "TCONS_00009322"; class_code "u"; tss_id "TSS8986";
scaffold1001	Cufflinks	exon	250637	251531	.	+	.	gene_id "XLOC_008803"; transcript_id "TCONS_00009274"; exon_number "2"; oId "TCONS_00009322"; class_code "u"; tss_id "TSS8986";
scaffold1001	Cufflinks	exon	248885	249346	.	+	.	gene_id "XLOC_008803"; transcript_id "TCONS_00009275"; exon_number "1"; oId "TCONS_00009323"; class_code "u"; tss_id "TSS8986";
scaffold1001	Cufflinks	exon	251739	251791	.	+	.	gene_id "XLOC_008803"; transcript_id "TCONS_00009275"; exon_number "2"; oId "TCONS_00009323"; class_code "u"; tss_id "TSS8986";
scaffold1001	Cufflinks	exon	444774	445124	.	+	.	gene_id "XLOC_008806"; transcript_id "TCONS_00009282"; exon_number "1"; oId "TCONS_00009331"; class_code "u"; tss_id "TSS8992";
scaffold1001	Cufflinks	exon	448371	450756	.	+	.	gene_id "XLOC_008806"; transcript_id "TCONS_00009282"; exon_number "2"; oId "TCONS_00009331"; class_code "u"; tss_id "TSS8992";
scaffold1001	Cufflinks	exon	446285	446543	.	+	.	gene_id "XLOC_008806"; transcript_id "TCONS_00009283"; exon_number "1"; oId "TCONS_00009332"; class_code "u"; tss_id "TSS8993";
scaffold1001	Cufflinks	exon	449028	450756	.	+	.	gene_id "XLOC_008806"; transcript_id "TCONS_00009283"; exon_number "2"; oId "TCONS_00009332"; class_code "u"; tss_id "TSS8993";
scaffold1001	Cufflinks	exon	506884	506948	.	+	.	gene_id "XLOC_008808"; transcript_id "TCONS_00009288"; exon_number "1"; gene_name "gApl2_05358"; oId "TCONS_00009337"; nearest_ref "Apl2_05358"; class_code "o"; tss_id "TSS8998";
scaffold1001	Cufflinks	exon	510447	510577	.	+	.	gene_id "XLOC_008808"; transcript_id "TCONS_00009288"; exon_number "2"; gene_name "gApl2_05358"; oId "TCONS_00009337"; nearest_ref "Apl2_05358"; class_code "o"; tss_id "TSS8998";
scaffold1001	Cufflinks	exon	514296	514525	.	+	.	gene_id "XLOC_008808"; transcript_id "TCONS_00009288"; exon_number "3"; gene_name "gApl2_05358"; oId "TCONS_00009337"; nearest_ref "Apl2_05358"; class_code "o"; tss_id "TSS8998";
scaffold1001	Cufflinks	exon	805286	807251	.	+	.	gene_id "XLOC_008810"; transcript_id "TCONS_00009293"; exon_number "1"; oId "TCONS_00009342"; class_code "u"; tss_id "TSS9000";
scaffold1001	Cufflinks	exon	808752	810421	.	+	.	gene_id "XLOC_008810"; transcript_id "TCONS_00009293"; exon_number "2"; oId "TCONS_00009342"; class_code "u"; tss_id "TSS9000";
scaffold1001	Cufflinks	exon	1735875	1736931	.	-	.	gene_id "XLOC_008842"; transcript_id "TCONS_00009452"; exon_number "1"; oId "TCONS_00009513"; class_code "u"; tss_id "TSS9091";
scaffold1001	Cufflinks	exon	1737604	1737744	.	-	.	gene_id "XLOC_008842"; transcript_id "TCONS_00009452"; exon_number "2"; oId "TCONS_00009513"; class_code "u"; tss_id "TSS9091";
scaffold1001	Cufflinks	exon	1739555	1739734	.	-	.	gene_id "XLOC_008842"; transcript_id "TCONS_00009452"; exon_number "3"; oId "TCONS_00009513"; class_code "u"; tss_id "TSS9091";
scaffold1001	Cufflinks	exon	1737294	1737735	.	-	.	gene_id "XLOC_008842"; transcript_id "TCONS_00009453"; exon_number "1"; oId "TCONS_00009514"; class_code "u"; tss_id "TSS9092";
scaffold1001	Cufflinks	exon	1739488	1740042	.	-	.	gene_id "XLOC_008842"; transcript_id "TCONS_00009453"; exon_number "2"; oId "TCONS_00009514"; class_code "u"; tss_id "TSS9092";
scaffold1002	Cufflinks	exon	157875	157931	.	+	.	gene_id "XLOC_008894"; transcript_id "TCONS_00009520"; exon_number "1"; oId "TCONS_00009582"; class_code "u"; tss_id "TSS9152";
scaffold1002	Cufflinks	exon	158063	158225	.	+	.	gene_id "XLOC_008894"; transcript_id "TCONS_00009520"; exon_number "2"; oId "TCONS_00009582"; class_code "u"; tss_id "TSS9152";
scaffold1002	Cufflinks	exon	51849	52498	.	-	.	gene_id "XLOC_008897"; transcript_id "TCONS_00009531"; exon_number "1"; oId "TCONS_00009593"; class_code "u"; tss_id "TSS9160";
scaffold1002	Cufflinks	exon	52671	52706	.	-	.	gene_id "XLOC_008897"; transcript_id "TCONS_00009531"; exon_number "2"; oId "TCONS_00009593"; class_code "u"; tss_id "TSS9160";
scaffold1007	Cufflinks	exon	3088	4479	.	-	.	gene_id "XLOC_008962"; transcript_id "TCONS_00009636"; exon_number "1"; oId "TCONS_00009702"; class_code "u"; tss_id "TSS9241";
scaffold1007	Cufflinks	exon	4527	4562	.	-	.	gene_id "XLOC_008962"; transcript_id "TCONS_00009636"; exon_number "2"; oId "TCONS_00009702"; class_code "u"; tss_id "TSS9241";
scaffold1008	Cufflinks	exon	560697	561039	.	+	.	gene_id "XLOC_008984"; transcript_id "TCONS_00009683"; exon_number "1"; oId "TCONS_00009752"; class_code "u"; tss_id "TSS9274";
scaffold1008	Cufflinks	exon	563826	565638	.	+	.	gene_id "XLOC_008984"; transcript_id "TCONS_00009683"; exon_number "2"; oId "TCONS_00009752"; class_code "u"; tss_id "TSS9274";
scaffold1008	Cufflinks	exon	251297	256168	.	-	.	gene_id "XLOC_008987"; transcript_id "TCONS_00009701"; exon_number "1"; oId "TCONS_00009772"; class_code "u"; tss_id "TSS9280";
scaffold1008	Cufflinks	exon	256201	258413	.	-	.	gene_id "XLOC_008987"; transcript_id "TCONS_00009701"; exon_number "2"; oId "TCONS_00009772"; class_code "u"; tss_id "TSS9280";
scaffold1009	Cufflinks	exon	58259	58379	.	+	.	gene_id "XLOC_009022"; transcript_id "TCONS_00009744"; exon_number "1"; oId "TCONS_00009817"; class_code "u"; tss_id "TSS9319";
scaffold1009	Cufflinks	exon	61135	61844	.	+	.	gene_id "XLOC_009022"; transcript_id "TCONS_00009744"; exon_number "2"; oId "TCONS_00009817"; class_code "u"; tss_id "TSS9319";
scaffold1009	Cufflinks	exon	873397	873644	.	+	.	gene_id "XLOC_009032"; transcript_id "TCONS_00009775"; exon_number "1"; gene_name "gApl2_02789"; oId "TCONS_00009848"; nearest_ref "Apl2_02789"; class_code "x"; tss_id "TSS9339";
scaffold1009	Cufflinks	exon	874724	874802	.	+	.	gene_id "XLOC_009032"; transcript_id "TCONS_00009775"; exon_number "2"; gene_name "gApl2_02789"; oId "TCONS_00009848"; nearest_ref "Apl2_02789"; class_code "x"; tss_id "TSS9339";
scaffold1009	Cufflinks	exon	65590	65619	.	-	.	gene_id "XLOC_009060"; transcript_id "TCONS_00009866"; exon_number "1"; oId "TCONS_00009948"; class_code "u"; tss_id "TSS9396";
scaffold1009	Cufflinks	exon	66130	66333	.	-	.	gene_id "XLOC_009060"; transcript_id "TCONS_00009866"; exon_number "2"; oId "TCONS_00009948"; class_code "u"; tss_id "TSS9396";
scaffold1009	Cufflinks	exon	68301	68562	.	-	.	gene_id "XLOC_009060"; transcript_id "TCONS_00009866"; exon_number "3"; oId "TCONS_00009948"; class_code "u"; tss_id "TSS9396";
scaffold1009	Cufflinks	exon	69082	70222	.	-	.	gene_id "XLOC_009060"; transcript_id "TCONS_00009866"; exon_number "4"; oId "TCONS_00009948"; class_code "u"; tss_id "TSS9396";
scaffold1009	Cufflinks	exon	412213	412281	.	-	.	gene_id "XLOC_009064"; transcript_id "TCONS_00009875"; exon_number "1"; oId "TCONS_00009960"; class_code "u"; tss_id "TSS9404";
scaffold1009	Cufflinks	exon	414706	416734	.	-	.	gene_id "XLOC_009064"; transcript_id "TCONS_00009875"; exon_number "2"; oId "TCONS_00009960"; class_code "u"; tss_id "TSS9404";
scaffold1009	Cufflinks	exon	1012389	1013784	.	-	.	gene_id "XLOC_009075"; transcript_id "TCONS_00009918"; exon_number "1"; oId "TCONS_00010007"; class_code "u"; tss_id "TSS9432";
scaffold1009	Cufflinks	exon	1014288	1014298	.	-	.	gene_id "XLOC_009075"; transcript_id "TCONS_00009918"; exon_number "2"; oId "TCONS_00010007"; class_code "u"; tss_id "TSS9432";
scaffold1009	Cufflinks	exon	1012389	1013784	.	-	.	gene_id "XLOC_009075"; transcript_id "TCONS_00009919"; exon_number "1"; oId "TCONS_00010008"; class_code "u"; tss_id "TSS9433";
scaffold1009	Cufflinks	exon	1014891	1015125	.	-	.	gene_id "XLOC_009075"; transcript_id "TCONS_00009919"; exon_number "2"; oId "TCONS_00010008"; class_code "u"; tss_id "TSS9433";
scaffold1009	Cufflinks	exon	1381822	1383814	.	-	.	gene_id "XLOC_009079"; transcript_id "TCONS_00009926"; exon_number "1"; oId "TCONS_00010015"; class_code "u"; tss_id "TSS9440";
scaffold1009	Cufflinks	exon	1383850	1384999	.	-	.	gene_id "XLOC_009079"; transcript_id "TCONS_00009926"; exon_number "2"; oId "TCONS_00010015"; class_code "u"; tss_id "TSS9440";
scaffold1009	Cufflinks	exon	2020006	2020970	.	-	.	gene_id "XLOC_009084"; transcript_id "TCONS_00009944"; exon_number "1"; gene_name "gApl2_02813"; oId "TCONS_00010034"; nearest_ref "Apl2_02813"; class_code "o"; tss_id "TSS9452";
scaffold1009	Cufflinks	exon	2021060	2025135	.	-	.	gene_id "XLOC_009084"; transcript_id "TCONS_00009944"; exon_number "2"; gene_name "gApl2_02813"; oId "TCONS_00010034"; nearest_ref "Apl2_02813"; class_code "o"; tss_id "TSS9452";
scaffold1009	Cufflinks	exon	2020006	2020970	.	-	.	gene_id "XLOC_009084"; transcript_id "TCONS_00009945"; exon_number "1"; gene_name "gApl2_02813"; oId "TCONS_00010035"; nearest_ref "Apl2_02813"; class_code "j"; tss_id "TSS9453";
scaffold1009	Cufflinks	exon	2021060	2023686	.	-	.	gene_id "XLOC_009084"; transcript_id "TCONS_00009945"; exon_number "2"; gene_name "gApl2_02813"; oId "TCONS_00010035"; nearest_ref "Apl2_02813"; class_code "j"; tss_id "TSS9453";
scaffold1009	Cufflinks	exon	2025968	2026026	.	-	.	gene_id "XLOC_009084"; transcript_id "TCONS_00009945"; exon_number "3"; gene_name "gApl2_02813"; oId "TCONS_00010035"; nearest_ref "Apl2_02813"; class_code "j"; tss_id "TSS9453";
scaffold1009	Cufflinks	exon	2031149	2032307	.	-	.	gene_id "XLOC_009084"; transcript_id "TCONS_00009945"; exon_number "4"; gene_name "gApl2_02813"; oId "TCONS_00010035"; nearest_ref "Apl2_02813"; class_code "j"; tss_id "TSS9453";
scaffold101	Cufflinks	exon	279266	280312	.	-	.	gene_id "XLOC_009143"; transcript_id "TCONS_00010005"; exon_number "1"; gene_name "gApl2_19138"; oId "TCONS_00010097"; nearest_ref "Apl2_19138"; class_code "x"; tss_id "TSS9512";
scaffold101	Cufflinks	exon	280647	280672	.	-	.	gene_id "XLOC_009143"; transcript_id "TCONS_00010005"; exon_number "2"; gene_name "gApl2_19138"; oId "TCONS_00010097"; nearest_ref "Apl2_19138"; class_code "x"; tss_id "TSS9512";
scaffold1011	Cufflinks	exon	833803	833989	.	+	.	gene_id "XLOC_009183"; transcript_id "TCONS_00010081"; exon_number "1"; oId "TCONS_00010178"; class_code "u"; tss_id "TSS9568";
scaffold1011	Cufflinks	exon	834097	834656	.	+	.	gene_id "XLOC_009183"; transcript_id "TCONS_00010081"; exon_number "2"; oId "TCONS_00010178"; class_code "u"; tss_id "TSS9568";
scaffold1011	Cufflinks	exon	833803	833989	.	+	.	gene_id "XLOC_009183"; transcript_id "TCONS_00010083"; exon_number "1"; oId "TCONS_00010180"; class_code "u"; tss_id "TSS9568";
scaffold1011	Cufflinks	exon	834097	834416	.	+	.	gene_id "XLOC_009183"; transcript_id "TCONS_00010083"; exon_number "2"; oId "TCONS_00010180"; class_code "u"; tss_id "TSS9568";
scaffold1011	Cufflinks	exon	834732	839105	.	+	.	gene_id "XLOC_009183"; transcript_id "TCONS_00010083"; exon_number "3"; oId "TCONS_00010180"; class_code "u"; tss_id "TSS9568";
scaffold1011	Cufflinks	exon	833803	833989	.	+	.	gene_id "XLOC_009183"; transcript_id "TCONS_00010082"; exon_number "1"; oId "TCONS_00010179"; class_code "u"; tss_id "TSS9568";
scaffold1011	Cufflinks	exon	834097	834214	.	+	.	gene_id "XLOC_009183"; transcript_id "TCONS_00010082"; exon_number "2"; oId "TCONS_00010179"; class_code "u"; tss_id "TSS9568";
scaffold1011	Cufflinks	exon	834732	839105	.	+	.	gene_id "XLOC_009183"; transcript_id "TCONS_00010082"; exon_number "3"; oId "TCONS_00010179"; class_code "u"; tss_id "TSS9568";
scaffold1011	Cufflinks	exon	1323292	1325256	.	-	.	gene_id "XLOC_009211"; transcript_id "TCONS_00010152"; exon_number "1"; gene_name "gApl2_06092"; oId "TCONS_00010253"; nearest_ref "Apl2_06092"; class_code "x"; tss_id "TSS9617";
scaffold1011	Cufflinks	exon	1325319	1325367	.	-	.	gene_id "XLOC_009211"; transcript_id "TCONS_00010152"; exon_number "2"; gene_name "gApl2_06092"; oId "TCONS_00010253"; nearest_ref "Apl2_06092"; class_code "x"; tss_id "TSS9617";
scaffold1012	Cufflinks	exon	219263	222554	.	-	.	gene_id "XLOC_009246"; transcript_id "TCONS_00010205"; exon_number "1"; oId "TCONS_00010310"; class_code "u"; tss_id "TSS9663";
scaffold1012	Cufflinks	exon	223097	223328	.	-	.	gene_id "XLOC_009246"; transcript_id "TCONS_00010205"; exon_number "2"; oId "TCONS_00010310"; class_code "u"; tss_id "TSS9663";
scaffold1012	Cufflinks	exon	223471	223509	.	-	.	gene_id "XLOC_009246"; transcript_id "TCONS_00010205"; exon_number "3"; oId "TCONS_00010310"; class_code "u"; tss_id "TSS9663";
scaffold1012	Cufflinks	exon	219263	221423	.	-	.	gene_id "XLOC_009246"; transcript_id "TCONS_00010206"; exon_number "1"; oId "TCONS_00010311"; class_code "u"; tss_id "TSS9663";
scaffold1012	Cufflinks	exon	222505	222558	.	-	.	gene_id "XLOC_009246"; transcript_id "TCONS_00010206"; exon_number "2"; oId "TCONS_00010311"; class_code "u"; tss_id "TSS9663";
scaffold1012	Cufflinks	exon	223097	223328	.	-	.	gene_id "XLOC_009246"; transcript_id "TCONS_00010206"; exon_number "3"; oId "TCONS_00010311"; class_code "u"; tss_id "TSS9663";
scaffold1012	Cufflinks	exon	223471	223522	.	-	.	gene_id "XLOC_009246"; transcript_id "TCONS_00010206"; exon_number "4"; oId "TCONS_00010311"; class_code "u"; tss_id "TSS9663";
scaffold1012	Cufflinks	exon	219263	222558	.	-	.	gene_id "XLOC_009246"; transcript_id "TCONS_00010207"; exon_number "1"; oId "TCONS_00010312"; class_code "u"; tss_id "TSS9663";
scaffold1012	Cufflinks	exon	223097	223328	.	-	.	gene_id "XLOC_009246"; transcript_id "TCONS_00010207"; exon_number "2"; oId "TCONS_00010312"; class_code "u"; tss_id "TSS9663";
scaffold1012	Cufflinks	exon	223471	223528	.	-	.	gene_id "XLOC_009246"; transcript_id "TCONS_00010207"; exon_number "3"; oId "TCONS_00010312"; class_code "u"; tss_id "TSS9663";
scaffold1012	Cufflinks	exon	219263	221423	.	-	.	gene_id "XLOC_009246"; transcript_id "TCONS_00010209"; exon_number "1"; oId "TCONS_00010314"; class_code "u"; tss_id "TSS9663";
scaffold1012	Cufflinks	exon	223097	223328	.	-	.	gene_id "XLOC_009246"; transcript_id "TCONS_00010209"; exon_number "2"; oId "TCONS_00010314"; class_code "u"; tss_id "TSS9663";
scaffold1012	Cufflinks	exon	223471	223530	.	-	.	gene_id "XLOC_009246"; transcript_id "TCONS_00010209"; exon_number "3"; oId "TCONS_00010314"; class_code "u"; tss_id "TSS9663";
scaffold1012	Cufflinks	exon	219263	223328	.	-	.	gene_id "XLOC_009246"; transcript_id "TCONS_00010208"; exon_number "1"; oId "TCONS_00010313"; class_code "u"; tss_id "TSS9663";
scaffold1012	Cufflinks	exon	223471	223530	.	-	.	gene_id "XLOC_009246"; transcript_id "TCONS_00010208"; exon_number "2"; oId "TCONS_00010313"; class_code "u"; tss_id "TSS9663";
scaffold1012	Cufflinks	exon	565387	565426	.	-	.	gene_id "XLOC_009255"; transcript_id "TCONS_00010223"; exon_number "1"; gene_name "gApl2_12274"; oId "TCONS_00010330"; nearest_ref "Apl2_12274"; class_code "x"; tss_id "TSS9675";
scaffold1012	Cufflinks	exon	565919	566549	.	-	.	gene_id "XLOC_009255"; transcript_id "TCONS_00010223"; exon_number "2"; gene_name "gApl2_12274"; oId "TCONS_00010330"; nearest_ref "Apl2_12274"; class_code "x"; tss_id "TSS9675";
scaffold1012	Cufflinks	exon	792458	793771	.	-	.	gene_id "XLOC_009259"; transcript_id "TCONS_00010240"; exon_number "1"; oId "TCONS_00010348"; class_code "u"; tss_id "TSS9686";
scaffold1012	Cufflinks	exon	796064	796090	.	-	.	gene_id "XLOC_009259"; transcript_id "TCONS_00010240"; exon_number "2"; oId "TCONS_00010348"; class_code "u"; tss_id "TSS9686";
scaffold1018	Cufflinks	exon	112964	114411	.	+	.	gene_id "XLOC_009367"; transcript_id "TCONS_00010427"; exon_number "1"; oId "TCONS_00010544"; class_code "u"; tss_id "TSS9820";
scaffold1018	Cufflinks	exon	115707	116509	.	+	.	gene_id "XLOC_009367"; transcript_id "TCONS_00010427"; exon_number "2"; oId "TCONS_00010544"; class_code "u"; tss_id "TSS9820";
scaffold1018	Cufflinks	exon	116557	117806	.	+	.	gene_id "XLOC_009367"; transcript_id "TCONS_00010427"; exon_number "3"; oId "TCONS_00010544"; class_code "u"; tss_id "TSS9820";
scaffold1018	Cufflinks	exon	119680	119717	.	+	.	gene_id "XLOC_009367"; transcript_id "TCONS_00010427"; exon_number "4"; oId "TCONS_00010544"; class_code "u"; tss_id "TSS9820";
scaffold1018	Cufflinks	exon	73158	74795	.	-	.	gene_id "XLOC_009369"; transcript_id "TCONS_00010436"; exon_number "1"; oId "TCONS_00010553"; class_code "u"; tss_id "TSS9828";
scaffold1018	Cufflinks	exon	75073	75124	.	-	.	gene_id "XLOC_009369"; transcript_id "TCONS_00010436"; exon_number "2"; oId "TCONS_00010553"; class_code "u"; tss_id "TSS9828";
scaffold102	Cufflinks	exon	5695	6193	.	-	.	gene_id "XLOC_009427"; transcript_id "TCONS_00010548"; exon_number "1"; oId "TCONS_00010674"; class_code "u"; tss_id "TSS9912";
scaffold102	Cufflinks	exon	6232	6624	.	-	.	gene_id "XLOC_009427"; transcript_id "TCONS_00010548"; exon_number "2"; oId "TCONS_00010674"; class_code "u"; tss_id "TSS9912";
scaffold102	Cufflinks	exon	381102	381160	.	-	.	gene_id "XLOC_009439"; transcript_id "TCONS_00010586"; exon_number "1"; gene_name "gApl2_06958"; oId "TCONS_00010717"; nearest_ref "Apl2_06958"; class_code "x"; tss_id "TSS9938";
scaffold102	Cufflinks	exon	382023	382325	.	-	.	gene_id "XLOC_009439"; transcript_id "TCONS_00010586"; exon_number "2"; gene_name "gApl2_06958"; oId "TCONS_00010717"; nearest_ref "Apl2_06958"; class_code "x"; tss_id "TSS9938";
scaffold102	Cufflinks	exon	541547	543153	.	-	.	gene_id "XLOC_009443"; transcript_id "TCONS_00010593"; exon_number "1"; oId "TCONS_00010725"; class_code "u"; tss_id "TSS9943";
scaffold102	Cufflinks	exon	543645	543797	.	-	.	gene_id "XLOC_009443"; transcript_id "TCONS_00010593"; exon_number "2"; oId "TCONS_00010725"; class_code "u"; tss_id "TSS9943";
scaffold102	Cufflinks	exon	543964	544074	.	-	.	gene_id "XLOC_009443"; transcript_id "TCONS_00010593"; exon_number "3"; oId "TCONS_00010725"; class_code "u"; tss_id "TSS9943";
scaffold102	Cufflinks	exon	544157	544383	.	-	.	gene_id "XLOC_009443"; transcript_id "TCONS_00010593"; exon_number "4"; oId "TCONS_00010725"; class_code "u"; tss_id "TSS9943";
scaffold1021	Cufflinks	exon	88769	89114	.	-	.	gene_id "XLOC_009488"; transcript_id "TCONS_00010644"; exon_number "1"; oId "TCONS_00010777"; class_code "u"; tss_id "TSS9994";
scaffold1021	Cufflinks	exon	89265	89357	.	-	.	gene_id "XLOC_009488"; transcript_id "TCONS_00010644"; exon_number "2"; oId "TCONS_00010777"; class_code "u"; tss_id "TSS9994";
scaffold1021	Cufflinks	exon	90671	90760	.	-	.	gene_id "XLOC_009488"; transcript_id "TCONS_00010644"; exon_number "3"; oId "TCONS_00010777"; class_code "u"; tss_id "TSS9994";
scaffold1021	Cufflinks	exon	89835	89907	.	-	.	gene_id "XLOC_009488"; transcript_id "TCONS_00010645"; exon_number "1"; oId "TCONS_00010778"; class_code "u"; tss_id "TSS9994";
scaffold1021	Cufflinks	exon	90002	90109	.	-	.	gene_id "XLOC_009488"; transcript_id "TCONS_00010645"; exon_number "2"; oId "TCONS_00010778"; class_code "u"; tss_id "TSS9994";
scaffold1021	Cufflinks	exon	90671	90759	.	-	.	gene_id "XLOC_009488"; transcript_id "TCONS_00010645"; exon_number "3"; oId "TCONS_00010778"; class_code "u"; tss_id "TSS9994";
scaffold1022	Cufflinks	exon	261161	261712	.	-	.	gene_id "XLOC_009505"; transcript_id "TCONS_00010692"; exon_number "1"; oId "TCONS_00010829"; class_code "u"; tss_id "TSS10027";
scaffold1022	Cufflinks	exon	262929	263114	.	-	.	gene_id "XLOC_009505"; transcript_id "TCONS_00010692"; exon_number "2"; oId "TCONS_00010829"; class_code "u"; tss_id "TSS10027";
scaffold1022	Cufflinks	exon	283054	283404	.	-	.	gene_id "XLOC_009506"; transcript_id "TCONS_00010694"; exon_number "1"; oId "TCONS_00010831"; class_code "u"; tss_id "TSS10029";
scaffold1022	Cufflinks	exon	283568	283679	.	-	.	gene_id "XLOC_009506"; transcript_id "TCONS_00010694"; exon_number "2"; oId "TCONS_00010831"; class_code "u"; tss_id "TSS10029";
scaffold1022	Cufflinks	exon	284117	284365	.	-	.	gene_id "XLOC_009506"; transcript_id "TCONS_00010694"; exon_number "3"; oId "TCONS_00010831"; class_code "u"; tss_id "TSS10029";
scaffold103	Cufflinks	exon	167799	167956	.	+	.	gene_id "XLOC_009670"; transcript_id "TCONS_00011099"; exon_number "1"; oId "TCONS_00011258"; class_code "u"; tss_id "TSS10303";
scaffold103	Cufflinks	exon	168594	169555	.	+	.	gene_id "XLOC_009670"; transcript_id "TCONS_00011099"; exon_number "2"; oId "TCONS_00011258"; class_code "u"; tss_id "TSS10303";
scaffold103	Cufflinks	exon	167799	170187	.	+	.	gene_id "XLOC_009670"; transcript_id "TCONS_00011100"; exon_number "1"; oId "TCONS_00011259"; class_code "u"; tss_id "TSS10303";
scaffold103	Cufflinks	exon	171035	171195	.	+	.	gene_id "XLOC_009670"; transcript_id "TCONS_00011100"; exon_number "2"; oId "TCONS_00011259"; class_code "u"; tss_id "TSS10303";
scaffold103	Cufflinks	exon	725097	727807	.	+	.	gene_id "XLOC_009678"; transcript_id "TCONS_00011115"; exon_number "1"; oId "TCONS_00011277"; class_code "u"; tss_id "TSS10314";
scaffold103	Cufflinks	exon	727845	728261	.	+	.	gene_id "XLOC_009678"; transcript_id "TCONS_00011115"; exon_number "2"; oId "TCONS_00011277"; class_code "u"; tss_id "TSS10314";
scaffold103	Cufflinks	exon	725097	726232	.	-	.	gene_id "XLOC_009687"; transcript_id "TCONS_00011140"; exon_number "1"; oId "TCONS_00011306"; class_code "u"; tss_id "TSS10331";
scaffold103	Cufflinks	exon	726276	727802	.	-	.	gene_id "XLOC_009687"; transcript_id "TCONS_00011140"; exon_number "2"; oId "TCONS_00011306"; class_code "u"; tss_id "TSS10331";
scaffold103	Cufflinks	exon	727840	728262	.	-	.	gene_id "XLOC_009687"; transcript_id "TCONS_00011140"; exon_number "3"; oId "TCONS_00011306"; class_code "u"; tss_id "TSS10331";
scaffold103	Cufflinks	exon	727695	727786	.	-	.	gene_id "XLOC_009687"; transcript_id "TCONS_00011141"; exon_number "1"; oId "TCONS_00011307"; class_code "u"; tss_id "TSS10332";
scaffold103	Cufflinks	exon	727825	728133	.	-	.	gene_id "XLOC_009687"; transcript_id "TCONS_00011141"; exon_number "2"; oId "TCONS_00011307"; class_code "u"; tss_id "TSS10332";
scaffold1030	Cufflinks	exon	87544	87792	.	+	.	gene_id "XLOC_009698"; transcript_id "TCONS_00011153"; exon_number "1"; oId "TCONS_00011319"; class_code "u"; tss_id "TSS10344";
scaffold1030	Cufflinks	exon	91614	91668	.	+	.	gene_id "XLOC_009698"; transcript_id "TCONS_00011153"; exon_number "2"; oId "TCONS_00011319"; class_code "u"; tss_id "TSS10344";
scaffold1032	Cufflinks	exon	153794	154078	.	+	.	gene_id "XLOC_009739"; transcript_id "TCONS_00011224"; exon_number "1"; gene_name "gApl2_06055"; oId "TCONS_00011394"; nearest_ref "Apl2_06055"; class_code "x"; tss_id "TSS10395";
scaffold1032	Cufflinks	exon	154478	155090	.	+	.	gene_id "XLOC_009739"; transcript_id "TCONS_00011224"; exon_number "2"; gene_name "gApl2_06055"; oId "TCONS_00011394"; nearest_ref "Apl2_06055"; class_code "x"; tss_id "TSS10395";
scaffold1032	Cufflinks	exon	298589	299608	.	-	.	gene_id "XLOC_009763"; transcript_id "TCONS_00011290"; exon_number "1"; oId "TCONS_00011465"; class_code "u"; tss_id "TSS10437";
scaffold1032	Cufflinks	exon	299823	302297	.	-	.	gene_id "XLOC_009763"; transcript_id "TCONS_00011290"; exon_number "2"; oId "TCONS_00011465"; class_code "u"; tss_id "TSS10437";
scaffold1034	Cufflinks	exon	554051	554405	.	+	.	gene_id "XLOC_009795"; transcript_id "TCONS_00011345"; exon_number "1"; oId "TCONS_00011525"; class_code "u"; tss_id "TSS10481";
scaffold1034	Cufflinks	exon	554583	554974	.	+	.	gene_id "XLOC_009795"; transcript_id "TCONS_00011345"; exon_number "2"; oId "TCONS_00011525"; class_code "u"; tss_id "TSS10481";
scaffold1034	Cufflinks	exon	601846	602135	.	+	.	gene_id "XLOC_009797"; transcript_id "TCONS_00011350"; exon_number "1"; gene_name "gApl2_15580"; oId "TCONS_00011530"; nearest_ref "Apl2_15580"; class_code "x"; tss_id "TSS10486";
scaffold1034	Cufflinks	exon	602862	603534	.	+	.	gene_id "XLOC_009797"; transcript_id "TCONS_00011350"; exon_number "2"; gene_name "gApl2_15580"; oId "TCONS_00011530"; nearest_ref "Apl2_15580"; class_code "x"; tss_id "TSS10486";
scaffold1034	Cufflinks	exon	607301	609034	.	+	.	gene_id "XLOC_009797"; transcript_id "TCONS_00011353"; exon_number "1"; gene_name "gApl2_15580"; oId "TCONS_00011533"; nearest_ref "Apl2_15580"; class_code "x"; tss_id "TSS10488";
scaffold1034	Cufflinks	exon	611629	612757	.	+	.	gene_id "XLOC_009797"; transcript_id "TCONS_00011353"; exon_number "2"; gene_name "gApl2_15580"; oId "TCONS_00011533"; nearest_ref "Apl2_15580"; class_code "x"; tss_id "TSS10488";
scaffold1035	Cufflinks	exon	80368	80418	.	+	.	gene_id "XLOC_009837"; transcript_id "TCONS_00011413"; exon_number "1"; oId "TCONS_00011593"; class_code "u"; tss_id "TSS10535";
scaffold1035	Cufflinks	exon	80455	82225	.	+	.	gene_id "XLOC_009837"; transcript_id "TCONS_00011413"; exon_number "2"; oId "TCONS_00011593"; class_code "u"; tss_id "TSS10535";
scaffold1035	Cufflinks	exon	323043	323192	.	+	.	gene_id "XLOC_009839"; transcript_id "TCONS_00011419"; exon_number "1"; oId "TCONS_00011600"; class_code "u"; tss_id "TSS10538";
scaffold1035	Cufflinks	exon	324015	326138	.	+	.	gene_id "XLOC_009839"; transcript_id "TCONS_00011419"; exon_number "2"; oId "TCONS_00011600"; class_code "u"; tss_id "TSS10538";
scaffold1035	Cufflinks	exon	323051	323192	.	+	.	gene_id "XLOC_009839"; transcript_id "TCONS_00011421"; exon_number "1"; oId "TCONS_00011602"; class_code "u"; tss_id "TSS10538";
scaffold1035	Cufflinks	exon	324015	324137	.	+	.	gene_id "XLOC_009839"; transcript_id "TCONS_00011421"; exon_number "2"; oId "TCONS_00011602"; class_code "u"; tss_id "TSS10538";
scaffold1035	Cufflinks	exon	324595	326138	.	+	.	gene_id "XLOC_009839"; transcript_id "TCONS_00011421"; exon_number "3"; oId "TCONS_00011602"; class_code "u"; tss_id "TSS10538";
scaffold1035	Cufflinks	exon	358787	359846	.	+	.	gene_id "XLOC_009840"; transcript_id "TCONS_00011422"; exon_number "1"; oId "TCONS_00011603"; class_code "u"; tss_id "TSS10539";
scaffold1035	Cufflinks	exon	360528	360545	.	+	.	gene_id "XLOC_009840"; transcript_id "TCONS_00011422"; exon_number "2"; oId "TCONS_00011603"; class_code "u"; tss_id "TSS10539";
scaffold1035	Cufflinks	exon	590966	592425	.	+	.	gene_id "XLOC_009844"; transcript_id "TCONS_00011432"; exon_number "1"; oId "TCONS_00011614"; class_code "u"; tss_id "TSS10546";
scaffold1035	Cufflinks	exon	594758	595030	.	+	.	gene_id "XLOC_009844"; transcript_id "TCONS_00011432"; exon_number "2"; oId "TCONS_00011614"; class_code "u"; tss_id "TSS10546";
scaffold1038	Cufflinks	exon	308762	309444	.	-	.	gene_id "XLOC_009927"; transcript_id "TCONS_00011573"; exon_number "1"; oId "TCONS_00011768"; class_code "u"; tss_id "TSS10664";
scaffold1038	Cufflinks	exon	311260	311617	.	-	.	gene_id "XLOC_009927"; transcript_id "TCONS_00011573"; exon_number "2"; oId "TCONS_00011768"; class_code "u"; tss_id "TSS10664";
scaffold1039	Cufflinks	exon	38192	39081	.	+	.	gene_id "XLOC_009945"; transcript_id "TCONS_00011592"; exon_number "1"; oId "TCONS_00011787"; class_code "u"; tss_id "TSS10682";
scaffold1039	Cufflinks	exon	39145	42641	.	+	.	gene_id "XLOC_009945"; transcript_id "TCONS_00011592"; exon_number "2"; oId "TCONS_00011787"; class_code "u"; tss_id "TSS10682";
scaffold1039	Cufflinks	exon	46331	47483	.	+	.	gene_id "XLOC_009946"; transcript_id "TCONS_00011593"; exon_number "1"; oId "TCONS_00011788"; class_code "u"; tss_id "TSS10683";
scaffold1039	Cufflinks	exon	47514	48102	.	+	.	gene_id "XLOC_009946"; transcript_id "TCONS_00011593"; exon_number "2"; oId "TCONS_00011788"; class_code "u"; tss_id "TSS10683";
scaffold1039	Cufflinks	exon	375264	376863	.	-	.	gene_id "XLOC_009954"; transcript_id "TCONS_00011605"; exon_number "1"; oId "TCONS_00011801"; class_code "u"; tss_id "TSS10693";
scaffold1039	Cufflinks	exon	377222	377597	.	-	.	gene_id "XLOC_009954"; transcript_id "TCONS_00011605"; exon_number "2"; oId "TCONS_00011801"; class_code "u"; tss_id "TSS10693";
scaffold1040	Cufflinks	exon	100666	101818	.	+	.	gene_id "XLOC_010011"; transcript_id "TCONS_00011670"; exon_number "1"; oId "TCONS_00011866"; class_code "u"; tss_id "TSS10756";
scaffold1040	Cufflinks	exon	101891	102466	.	+	.	gene_id "XLOC_010011"; transcript_id "TCONS_00011670"; exon_number "2"; oId "TCONS_00011866"; class_code "u"; tss_id "TSS10756";
scaffold1040	Cufflinks	exon	100703	101256	.	+	.	gene_id "XLOC_010011"; transcript_id "TCONS_00011671"; exon_number "1"; oId "TCONS_00011867"; class_code "u"; tss_id "TSS10756";
scaffold1040	Cufflinks	exon	101694	101818	.	+	.	gene_id "XLOC_010011"; transcript_id "TCONS_00011671"; exon_number "2"; oId "TCONS_00011867"; class_code "u"; tss_id "TSS10756";
scaffold1040	Cufflinks	exon	101891	102466	.	+	.	gene_id "XLOC_010011"; transcript_id "TCONS_00011671"; exon_number "3"; oId "TCONS_00011867"; class_code "u"; tss_id "TSS10756";
scaffold1040	Cufflinks	exon	295927	297422	.	+	.	gene_id "XLOC_010015"; transcript_id "TCONS_00011679"; exon_number "1"; oId "TCONS_00011876"; class_code "u"; tss_id "TSS10763";
scaffold1040	Cufflinks	exon	298127	298135	.	+	.	gene_id "XLOC_010015"; transcript_id "TCONS_00011679"; exon_number "2"; oId "TCONS_00011876"; class_code "u"; tss_id "TSS10763";
scaffold1043	Cufflinks	exon	6906	6916	.	+	.	gene_id "XLOC_010059"; transcript_id "TCONS_00011766"; exon_number "1"; oId "TCONS_00011972"; class_code "u"; tss_id "TSS10822";
scaffold1043	Cufflinks	exon	7603	8608	.	+	.	gene_id "XLOC_010059"; transcript_id "TCONS_00011766"; exon_number "2"; oId "TCONS_00011972"; class_code "u"; tss_id "TSS10822";
scaffold1045	Cufflinks	exon	519024	519521	.	+	.	gene_id "XLOC_010097"; transcript_id "TCONS_00011850"; exon_number "1"; oId "TCONS_00012061"; class_code "u"; tss_id "TSS10879";
scaffold1045	Cufflinks	exon	520209	520233	.	+	.	gene_id "XLOC_010097"; transcript_id "TCONS_00011850"; exon_number "2"; oId "TCONS_00012061"; class_code "u"; tss_id "TSS10879";
scaffold1045	Cufflinks	exon	681703	681926	.	+	.	gene_id "XLOC_010098"; transcript_id "TCONS_00011855"; exon_number "1"; oId "TCONS_00012066"; class_code "u"; tss_id "TSS10881";
scaffold1045	Cufflinks	exon	682527	685120	.	+	.	gene_id "XLOC_010098"; transcript_id "TCONS_00011855"; exon_number "2"; oId "TCONS_00012066"; class_code "u"; tss_id "TSS10881";
scaffold10456	Cufflinks	exon	1	548	.	+	.	gene_id "XLOC_010139"; transcript_id "TCONS_00011916"; exon_number "1"; oId "TCONS_00012129"; class_code "u"; tss_id "TSS10935";
scaffold10456	Cufflinks	exon	642	814	.	+	.	gene_id "XLOC_010139"; transcript_id "TCONS_00011916"; exon_number "2"; oId "TCONS_00012129"; class_code "u"; tss_id "TSS10935";
scaffold10456	Cufflinks	exon	1	621	.	+	.	gene_id "XLOC_010139"; transcript_id "TCONS_00011915"; exon_number "1"; oId "TCONS_00012128"; class_code "u"; tss_id "TSS10935";
scaffold10456	Cufflinks	exon	691	814	.	+	.	gene_id "XLOC_010139"; transcript_id "TCONS_00011915"; exon_number "2"; oId "TCONS_00012128"; class_code "u"; tss_id "TSS10935";
scaffold1051	Cufflinks	exon	500579	503603	.	-	.	gene_id "XLOC_010168"; transcript_id "TCONS_00011956"; exon_number "1"; oId "TCONS_00012170"; class_code "u"; tss_id "TSS10969";
scaffold1051	Cufflinks	exon	503769	504005	.	-	.	gene_id "XLOC_010168"; transcript_id "TCONS_00011956"; exon_number "2"; oId "TCONS_00012170"; class_code "u"; tss_id "TSS10969";
scaffold1052	Cufflinks	exon	33399	33497	.	-	.	gene_id "XLOC_010198"; transcript_id "TCONS_00011995"; exon_number "1"; oId "TCONS_00012213"; class_code "u"; tss_id "TSS11000";
scaffold1052	Cufflinks	exon	35440	35579	.	-	.	gene_id "XLOC_010198"; transcript_id "TCONS_00011995"; exon_number "2"; oId "TCONS_00012213"; class_code "u"; tss_id "TSS11000";
scaffold1053	Cufflinks	exon	26603	26727	.	+	.	gene_id "XLOC_010229"; transcript_id "TCONS_00012028"; exon_number "1"; oId "TCONS_00012247"; class_code "u"; tss_id "TSS11032";
scaffold1053	Cufflinks	exon	28336	29488	.	+	.	gene_id "XLOC_010229"; transcript_id "TCONS_00012028"; exon_number "2"; oId "TCONS_00012247"; class_code "u"; tss_id "TSS11032";
scaffold10554	Cufflinks	exon	1	123	.	-	.	gene_id "XLOC_010262"; transcript_id "TCONS_00012071"; exon_number "1"; oId "TCONS_00012294"; class_code "u"; tss_id "TSS11067";
scaffold10554	Cufflinks	exon	187	321	.	-	.	gene_id "XLOC_010262"; transcript_id "TCONS_00012071"; exon_number "2"; oId "TCONS_00012294"; class_code "u"; tss_id "TSS11067";
scaffold106	Cufflinks	exon	180498	180866	.	-	.	gene_id "XLOC_010332"; transcript_id "TCONS_00012187"; exon_number "1"; oId "TCONS_00012415"; class_code "u"; tss_id "TSS11151";
scaffold106	Cufflinks	exon	181006	181067	.	-	.	gene_id "XLOC_010332"; transcript_id "TCONS_00012187"; exon_number "2"; oId "TCONS_00012415"; class_code "u"; tss_id "TSS11151";
scaffold1060	Cufflinks	exon	317876	318288	.	+	.	gene_id "XLOC_010380"; transcript_id "TCONS_00012259"; exon_number "1"; oId "TCONS_00012490"; class_code "u"; tss_id "TSS11207";
scaffold1060	Cufflinks	exon	320327	320353	.	+	.	gene_id "XLOC_010380"; transcript_id "TCONS_00012259"; exon_number "2"; oId "TCONS_00012490"; class_code "u"; tss_id "TSS11207";
scaffold1061	Cufflinks	exon	249961	250984	.	+	.	gene_id "XLOC_010408"; transcript_id "TCONS_00012306"; exon_number "1"; gene_name "gApl2_13821"; oId "TCONS_00012539"; nearest_ref "Apl2_13821"; class_code "o"; tss_id "TSS11244";
scaffold1061	Cufflinks	exon	254482	255404	.	+	.	gene_id "XLOC_010408"; transcript_id "TCONS_00012306"; exon_number "2"; gene_name "gApl2_13821"; oId "TCONS_00012539"; nearest_ref "Apl2_13821"; class_code "o"; tss_id "TSS11244";
scaffold1061	Cufflinks	exon	81050	82838	.	-	.	gene_id "XLOC_010413"; transcript_id "TCONS_00012330"; exon_number "1"; oId "TCONS_00012565"; class_code "u"; tss_id "TSS11261";
scaffold1061	Cufflinks	exon	83214	83795	.	-	.	gene_id "XLOC_010413"; transcript_id "TCONS_00012330"; exon_number "2"; oId "TCONS_00012565"; class_code "u"; tss_id "TSS11261";
scaffold1061	Cufflinks	exon	193554	194625	.	-	.	gene_id "XLOC_010416"; transcript_id "TCONS_00012338"; exon_number "1"; oId "TCONS_00012574"; class_code "u"; tss_id "TSS11266";
scaffold1061	Cufflinks	exon	196550	196745	.	-	.	gene_id "XLOC_010416"; transcript_id "TCONS_00012338"; exon_number "2"; oId "TCONS_00012574"; class_code "u"; tss_id "TSS11266";
scaffold1062	Cufflinks	exon	635671	636038	.	-	.	gene_id "XLOC_010442"; transcript_id "TCONS_00012390"; exon_number "1"; oId "TCONS_00012631"; class_code "u"; tss_id "TSS11308";
scaffold1062	Cufflinks	exon	639892	639936	.	-	.	gene_id "XLOC_010442"; transcript_id "TCONS_00012390"; exon_number "2"; oId "TCONS_00012631"; class_code "u"; tss_id "TSS11308";
scaffold1062	Cufflinks	exon	642752	642896	.	-	.	gene_id "XLOC_010442"; transcript_id "TCONS_00012390"; exon_number "3"; oId "TCONS_00012631"; class_code "u"; tss_id "TSS11308";
scaffold1064	Cufflinks	exon	1099688	1099726	.	+	.	gene_id "XLOC_010493"; transcript_id "TCONS_00012518"; exon_number "1"; oId "TCONS_00012766"; class_code "u"; tss_id "TSS11387";
scaffold1064	Cufflinks	exon	1100243	1100650	.	+	.	gene_id "XLOC_010493"; transcript_id "TCONS_00012518"; exon_number "2"; oId "TCONS_00012766"; class_code "u"; tss_id "TSS11387";
scaffold1064	Cufflinks	exon	1100997	1101971	.	+	.	gene_id "XLOC_010493"; transcript_id "TCONS_00012518"; exon_number "3"; oId "TCONS_00012766"; class_code "u"; tss_id "TSS11387";
scaffold1064	Cufflinks	exon	142288	142902	.	-	.	gene_id "XLOC_010500"; transcript_id "TCONS_00012567"; exon_number "1"; oId "TCONS_00012822"; class_code "u"; tss_id "TSS11418";
scaffold1064	Cufflinks	exon	143648	143709	.	-	.	gene_id "XLOC_010500"; transcript_id "TCONS_00012567"; exon_number "2"; oId "TCONS_00012822"; class_code "u"; tss_id "TSS11418";
scaffold1064	Cufflinks	exon	142288	142902	.	-	.	gene_id "XLOC_010500"; transcript_id "TCONS_00012568"; exon_number "1"; oId "TCONS_00012823"; class_code "u"; tss_id "TSS11419";
scaffold1064	Cufflinks	exon	144890	144916	.	-	.	gene_id "XLOC_010500"; transcript_id "TCONS_00012568"; exon_number "2"; oId "TCONS_00012823"; class_code "u"; tss_id "TSS11419";
scaffold1064	Cufflinks	exon	142288	143318	.	-	.	gene_id "XLOC_010500"; transcript_id "TCONS_00012569"; exon_number "1"; oId "TCONS_00012824"; class_code "u"; tss_id "TSS11420";
scaffold1064	Cufflinks	exon	145946	146185	.	-	.	gene_id "XLOC_010500"; transcript_id "TCONS_00012569"; exon_number "2"; oId "TCONS_00012824"; class_code "u"; tss_id "TSS11420";
scaffold1064	Cufflinks	exon	148240	148951	.	-	.	gene_id "XLOC_010500"; transcript_id "TCONS_00012569"; exon_number "3"; oId "TCONS_00012824"; class_code "u"; tss_id "TSS11420";
scaffold1064	Cufflinks	exon	142288	143318	.	-	.	gene_id "XLOC_010500"; transcript_id "TCONS_00012570"; exon_number "1"; oId "TCONS_00012825"; class_code "u"; tss_id "TSS11421";
scaffold1064	Cufflinks	exon	145946	146185	.	-	.	gene_id "XLOC_010500"; transcript_id "TCONS_00012570"; exon_number "2"; oId "TCONS_00012825"; class_code "u"; tss_id "TSS11421";
scaffold1064	Cufflinks	exon	148240	148558	.	-	.	gene_id "XLOC_010500"; transcript_id "TCONS_00012570"; exon_number "3"; oId "TCONS_00012825"; class_code "u"; tss_id "TSS11421";
scaffold1064	Cufflinks	exon	150857	150947	.	-	.	gene_id "XLOC_010500"; transcript_id "TCONS_00012570"; exon_number "4"; oId "TCONS_00012825"; class_code "u"; tss_id "TSS11421";
scaffold1064	Cufflinks	exon	152552	152668	.	-	.	gene_id "XLOC_010500"; transcript_id "TCONS_00012570"; exon_number "5"; oId "TCONS_00012825"; class_code "u"; tss_id "TSS11421";
scaffold1064	Cufflinks	exon	147254	148558	.	-	.	gene_id "XLOC_010500"; transcript_id "TCONS_00012574"; exon_number "1"; oId "TCONS_00012829"; class_code "u"; tss_id "TSS11421";
scaffold1064	Cufflinks	exon	150857	150947	.	-	.	gene_id "XLOC_010500"; transcript_id "TCONS_00012574"; exon_number "2"; oId "TCONS_00012829"; class_code "u"; tss_id "TSS11421";
scaffold1064	Cufflinks	exon	152552	152668	.	-	.	gene_id "XLOC_010500"; transcript_id "TCONS_00012574"; exon_number "3"; oId "TCONS_00012829"; class_code "u"; tss_id "TSS11421";
scaffold1064	Cufflinks	exon	149118	149619	.	-	.	gene_id "XLOC_010500"; transcript_id "TCONS_00012576"; exon_number "1"; oId "TCONS_00012831"; class_code "u"; tss_id "TSS11421";
scaffold1064	Cufflinks	exon	150857	150947	.	-	.	gene_id "XLOC_010500"; transcript_id "TCONS_00012576"; exon_number "2"; oId "TCONS_00012831"; class_code "u"; tss_id "TSS11421";
scaffold1064	Cufflinks	exon	151817	152746	.	-	.	gene_id "XLOC_010500"; transcript_id "TCONS_00012576"; exon_number "3"; oId "TCONS_00012831"; class_code "u"; tss_id "TSS11421";
scaffold1064	Cufflinks	exon	222522	222945	.	-	.	gene_id "XLOC_010503"; transcript_id "TCONS_00012581"; exon_number "1"; gene_name "gApl2_02567"; oId "TCONS_00012836"; nearest_ref "Apl2_02567"; class_code "x"; tss_id "TSS11428";
scaffold1064	Cufflinks	exon	226635	227241	.	-	.	gene_id "XLOC_010503"; transcript_id "TCONS_00012581"; exon_number "2"; gene_name "gApl2_02567"; oId "TCONS_00012836"; nearest_ref "Apl2_02567"; class_code "x"; tss_id "TSS11428";
scaffold1064	Cufflinks	exon	450273	451613	.	-	.	gene_id "XLOC_010511"; transcript_id "TCONS_00012661"; exon_number "1"; oId "TCONS_00012923"; class_code "u"; tss_id "TSS11454";
scaffold1064	Cufflinks	exon	451712	451767	.	-	.	gene_id "XLOC_010511"; transcript_id "TCONS_00012661"; exon_number "2"; oId "TCONS_00012923"; class_code "u"; tss_id "TSS11454";
scaffold1064	Cufflinks	exon	498994	499858	.	-	.	gene_id "XLOC_010512"; transcript_id "TCONS_00012662"; exon_number "1"; gene_name "gApl2_02583"; oId "TCONS_00012924"; nearest_ref "Apl2_02583"; class_code "x"; tss_id "TSS11455";
scaffold1064	Cufflinks	exon	500857	501189	.	-	.	gene_id "XLOC_010512"; transcript_id "TCONS_00012662"; exon_number "2"; gene_name "gApl2_02583"; oId "TCONS_00012924"; nearest_ref "Apl2_02583"; class_code "x"; tss_id "TSS11455";
scaffold1064	Cufflinks	exon	639437	639481	.	-	.	gene_id "XLOC_010517"; transcript_id "TCONS_00012673"; exon_number "1"; oId "TCONS_00012938"; class_code "u"; tss_id "TSS11463";
scaffold1064	Cufflinks	exon	640388	640750	.	-	.	gene_id "XLOC_010517"; transcript_id "TCONS_00012673"; exon_number "2"; oId "TCONS_00012938"; class_code "u"; tss_id "TSS11463";
scaffold1066	Cufflinks	exon	102032	102050	.	+	.	gene_id "XLOC_010609"; transcript_id "TCONS_00012833"; exon_number "1"; oId "TCONS_00013106"; class_code "u"; tss_id "TSS11580";
scaffold1066	Cufflinks	exon	103467	103899	.	+	.	gene_id "XLOC_010609"; transcript_id "TCONS_00012833"; exon_number "2"; oId "TCONS_00013106"; class_code "u"; tss_id "TSS11580";
scaffold1068	Cufflinks	exon	88676	88987	.	+	.	gene_id "XLOC_010666"; transcript_id "TCONS_00012969"; exon_number "1"; oId "TCONS_00013251"; class_code "u"; tss_id "TSS11669";
scaffold1068	Cufflinks	exon	91633	91719	.	+	.	gene_id "XLOC_010666"; transcript_id "TCONS_00012969"; exon_number "2"; oId "TCONS_00013251"; class_code "u"; tss_id "TSS11669";
scaffold1068	Cufflinks	exon	92898	95459	.	+	.	gene_id "XLOC_010666"; transcript_id "TCONS_00012969"; exon_number "3"; oId "TCONS_00013251"; class_code "u"; tss_id "TSS11669";
scaffold107	Cufflinks	exon	310924	310987	.	-	.	gene_id "XLOC_010706"; transcript_id "TCONS_00013013"; exon_number "1"; oId "TCONS_00013297"; class_code "u"; tss_id "TSS11711";
scaffold107	Cufflinks	exon	312358	312751	.	-	.	gene_id "XLOC_010706"; transcript_id "TCONS_00013013"; exon_number "2"; oId "TCONS_00013297"; class_code "u"; tss_id "TSS11711";
scaffold1071	Cufflinks	exon	580389	580821	.	+	.	gene_id "XLOC_010739"; transcript_id "TCONS_00013064"; exon_number "1"; oId "TCONS_00013348"; class_code "u"; tss_id "TSS11751";
scaffold1071	Cufflinks	exon	580858	581144	.	+	.	gene_id "XLOC_010739"; transcript_id "TCONS_00013064"; exon_number "2"; oId "TCONS_00013348"; class_code "u"; tss_id "TSS11751";
scaffold1071	Cufflinks	exon	456434	456630	.	-	.	gene_id "XLOC_010756"; transcript_id "TCONS_00013108"; exon_number "1"; oId "TCONS_00013396"; class_code "u"; tss_id "TSS11779";
scaffold1071	Cufflinks	exon	456738	457010	.	-	.	gene_id "XLOC_010756"; transcript_id "TCONS_00013108"; exon_number "2"; oId "TCONS_00013396"; class_code "u"; tss_id "TSS11779";
scaffold1071	Cufflinks	exon	594389	594658	.	-	.	gene_id "XLOC_010759"; transcript_id "TCONS_00013118"; exon_number "1"; oId "TCONS_00013406"; class_code "u"; tss_id "TSS11787";
scaffold1071	Cufflinks	exon	597153	597452	.	-	.	gene_id "XLOC_010759"; transcript_id "TCONS_00013118"; exon_number "2"; oId "TCONS_00013406"; class_code "u"; tss_id "TSS11787";
scaffold1071	Cufflinks	exon	887457	887504	.	-	.	gene_id "XLOC_010764"; transcript_id "TCONS_00013134"; exon_number "1"; oId "TCONS_00013426"; class_code "u"; tss_id "TSS11797";
scaffold1071	Cufflinks	exon	887568	887905	.	-	.	gene_id "XLOC_010764"; transcript_id "TCONS_00013134"; exon_number "2"; oId "TCONS_00013426"; class_code "u"; tss_id "TSS11797";
scaffold1074	Cufflinks	exon	1	242	.	+	.	gene_id "XLOC_010804"; transcript_id "TCONS_00013180"; exon_number "1"; oId "TCONS_00013472"; class_code "u"; tss_id "TSS11841";
scaffold1074	Cufflinks	exon	273	325	.	+	.	gene_id "XLOC_010804"; transcript_id "TCONS_00013180"; exon_number "2"; oId "TCONS_00013472"; class_code "u"; tss_id "TSS11841";
scaffold1074	Cufflinks	exon	359	399	.	+	.	gene_id "XLOC_010804"; transcript_id "TCONS_00013180"; exon_number "3"; oId "TCONS_00013472"; class_code "u"; tss_id "TSS11841";
scaffold1075	Cufflinks	exon	504105	504270	.	+	.	gene_id "XLOC_010807"; transcript_id "TCONS_00013186"; exon_number "1"; oId "TCONS_00013478"; class_code "u"; tss_id "TSS11845";
scaffold1075	Cufflinks	exon	504319	505268	.	+	.	gene_id "XLOC_010807"; transcript_id "TCONS_00013186"; exon_number "2"; oId "TCONS_00013478"; class_code "u"; tss_id "TSS11845";
scaffold108	Cufflinks	exon	1226220	1226690	.	+	.	gene_id "XLOC_010903"; transcript_id "TCONS_00013396"; exon_number "1"; oId "TCONS_00013712"; class_code "u"; tss_id "TSS11999";
scaffold108	Cufflinks	exon	1228950	1229286	.	+	.	gene_id "XLOC_010903"; transcript_id "TCONS_00013396"; exon_number "2"; oId "TCONS_00013712"; class_code "u"; tss_id "TSS11999";
scaffold108	Cufflinks	exon	1236988	1237032	.	+	.	gene_id "XLOC_010904"; transcript_id "TCONS_00013401"; exon_number "1"; oId "TCONS_00013717"; class_code "u"; tss_id "TSS12002";
scaffold108	Cufflinks	exon	1240261	1241044	.	+	.	gene_id "XLOC_010904"; transcript_id "TCONS_00013401"; exon_number "2"; oId "TCONS_00013717"; class_code "u"; tss_id "TSS12002";
scaffold1083	Cufflinks	exon	6707	7276	.	-	.	gene_id "XLOC_011086"; transcript_id "TCONS_00013764"; exon_number "1"; gene_name "gApl2_16552"; oId "TCONS_00014105"; nearest_ref "Apl2_16552"; class_code "x"; tss_id "TSS12288";
scaffold1083	Cufflinks	exon	7508	7529	.	-	.	gene_id "XLOC_011086"; transcript_id "TCONS_00013764"; exon_number "2"; gene_name "gApl2_16552"; oId "TCONS_00014105"; nearest_ref "Apl2_16552"; class_code "x"; tss_id "TSS12288";
scaffold1083	Cufflinks	exon	6707	7320	.	-	.	gene_id "XLOC_011086"; transcript_id "TCONS_00013765"; exon_number "1"; gene_name "gApl2_16552"; oId "TCONS_00014106"; nearest_ref "Apl2_16552"; class_code "x"; tss_id "TSS12288";
scaffold1083	Cufflinks	exon	7495	7582	.	-	.	gene_id "XLOC_011086"; transcript_id "TCONS_00013765"; exon_number "2"; gene_name "gApl2_16552"; oId "TCONS_00014106"; nearest_ref "Apl2_16552"; class_code "x"; tss_id "TSS12288";
scaffold1084	Cufflinks	exon	258482	258527	.	+	.	gene_id "XLOC_011130"; transcript_id "TCONS_00013822"; exon_number "1"; oId "TCONS_00014163"; class_code "u"; tss_id "TSS12340";
scaffold1084	Cufflinks	exon	259335	259776	.	+	.	gene_id "XLOC_011130"; transcript_id "TCONS_00013822"; exon_number "2"; oId "TCONS_00014163"; class_code "u"; tss_id "TSS12340";
scaffold1084	Cufflinks	exon	259909	261279	.	+	.	gene_id "XLOC_011130"; transcript_id "TCONS_00013822"; exon_number "3"; oId "TCONS_00014163"; class_code "u"; tss_id "TSS12340";
scaffold1084	Cufflinks	exon	369846	369987	.	-	.	gene_id "XLOC_011134"; transcript_id "TCONS_00013829"; exon_number "1"; oId "TCONS_00014170"; class_code "u"; tss_id "TSS12346";
scaffold1084	Cufflinks	exon	371079	371370	.	-	.	gene_id "XLOC_011134"; transcript_id "TCONS_00013829"; exon_number "2"; oId "TCONS_00014170"; class_code "u"; tss_id "TSS12346";
scaffold1087	Cufflinks	exon	377452	377886	.	-	.	gene_id "XLOC_011285"; transcript_id "TCONS_00014113"; exon_number "1"; oId "TCONS_00014467"; class_code "u"; tss_id "TSS12571";
scaffold1087	Cufflinks	exon	378131	378256	.	-	.	gene_id "XLOC_011285"; transcript_id "TCONS_00014113"; exon_number "2"; oId "TCONS_00014467"; class_code "u"; tss_id "TSS12571";
scaffold1087	Cufflinks	exon	1183914	1184026	.	-	.	gene_id "XLOC_011288"; transcript_id "TCONS_00014121"; exon_number "1"; oId "TCONS_00014477"; class_code "u"; tss_id "TSS12577";
scaffold1087	Cufflinks	exon	1184393	1184590	.	-	.	gene_id "XLOC_011288"; transcript_id "TCONS_00014121"; exon_number "2"; oId "TCONS_00014477"; class_code "u"; tss_id "TSS12577";
scaffold1087	Cufflinks	exon	1228432	1229966	.	-	.	gene_id "XLOC_011290"; transcript_id "TCONS_00014135"; exon_number "1"; gene_name "gApl2_09105"; oId "TCONS_00014491"; nearest_ref "Apl2_09105"; class_code "x"; tss_id "TSS12583";
scaffold1087	Cufflinks	exon	1233303	1233351	.	-	.	gene_id "XLOC_011290"; transcript_id "TCONS_00014135"; exon_number "2"; gene_name "gApl2_09105"; oId "TCONS_00014491"; nearest_ref "Apl2_09105"; class_code "x"; tss_id "TSS12583";
scaffold1088	Cufflinks	exon	16554	20659	.	+	.	gene_id "XLOC_011298"; transcript_id "TCONS_00014147"; exon_number "1"; oId "TCONS_00014504"; class_code "u"; tss_id "TSS12592";
scaffold1088	Cufflinks	exon	22984	24158	.	+	.	gene_id "XLOC_011298"; transcript_id "TCONS_00014147"; exon_number "2"; oId "TCONS_00014504"; class_code "u"; tss_id "TSS12592";
scaffold1088	Cufflinks	exon	24251	26564	.	+	.	gene_id "XLOC_011298"; transcript_id "TCONS_00014147"; exon_number "3"; oId "TCONS_00014504"; class_code "u"; tss_id "TSS12592";
scaffold1088	Cufflinks	exon	16636	20659	.	+	.	gene_id "XLOC_011298"; transcript_id "TCONS_00014148"; exon_number "1"; oId "TCONS_00014505"; class_code "u"; tss_id "TSS12592";
scaffold1088	Cufflinks	exon	22402	24158	.	+	.	gene_id "XLOC_011298"; transcript_id "TCONS_00014148"; exon_number "2"; oId "TCONS_00014505"; class_code "u"; tss_id "TSS12592";
scaffold1088	Cufflinks	exon	24251	26564	.	+	.	gene_id "XLOC_011298"; transcript_id "TCONS_00014148"; exon_number "3"; oId "TCONS_00014505"; class_code "u"; tss_id "TSS12592";
scaffold1088	Cufflinks	exon	17020	18090	.	+	.	gene_id "XLOC_011298"; transcript_id "TCONS_00014149"; exon_number "1"; oId "TCONS_00014506"; class_code "u"; tss_id "TSS12593";
scaffold1088	Cufflinks	exon	20576	20659	.	+	.	gene_id "XLOC_011298"; transcript_id "TCONS_00014149"; exon_number "2"; oId "TCONS_00014506"; class_code "u"; tss_id "TSS12593";
scaffold1088	Cufflinks	exon	22407	22542	.	+	.	gene_id "XLOC_011298"; transcript_id "TCONS_00014149"; exon_number "3"; oId "TCONS_00014506"; class_code "u"; tss_id "TSS12593";
scaffold1088	Cufflinks	exon	22984	24158	.	+	.	gene_id "XLOC_011298"; transcript_id "TCONS_00014149"; exon_number "4"; oId "TCONS_00014506"; class_code "u"; tss_id "TSS12593";
scaffold1088	Cufflinks	exon	24251	26564	.	+	.	gene_id "XLOC_011298"; transcript_id "TCONS_00014149"; exon_number "5"; oId "TCONS_00014506"; class_code "u"; tss_id "TSS12593";
scaffold1088	Cufflinks	exon	53288	53352	.	+	.	gene_id "XLOC_011299"; transcript_id "TCONS_00014152"; exon_number "1"; oId "TCONS_00014509"; class_code "u"; tss_id "TSS12594";
scaffold1088	Cufflinks	exon	53681	53803	.	+	.	gene_id "XLOC_011299"; transcript_id "TCONS_00014152"; exon_number "2"; oId "TCONS_00014509"; class_code "u"; tss_id "TSS12594";
scaffold1088	Cufflinks	exon	56930	58408	.	+	.	gene_id "XLOC_011299"; transcript_id "TCONS_00014152"; exon_number "3"; oId "TCONS_00014509"; class_code "u"; tss_id "TSS12594";
scaffold1088	Cufflinks	exon	205048	205078	.	+	.	gene_id "XLOC_011301"; transcript_id "TCONS_00014163"; exon_number "1"; oId "TCONS_00014521"; class_code "u"; tss_id "TSS12602";
scaffold1088	Cufflinks	exon	205496	206556	.	+	.	gene_id "XLOC_011301"; transcript_id "TCONS_00014163"; exon_number "2"; oId "TCONS_00014521"; class_code "u"; tss_id "TSS12602";
scaffold1089	Cufflinks	exon	458265	458289	.	+	.	gene_id "XLOC_011334"; transcript_id "TCONS_00014214"; exon_number "1"; oId "TCONS_00014577"; class_code "u"; tss_id "TSS12642";
scaffold1089	Cufflinks	exon	458463	459377	.	+	.	gene_id "XLOC_011334"; transcript_id "TCONS_00014214"; exon_number "2"; oId "TCONS_00014577"; class_code "u"; tss_id "TSS12642";
scaffold1089	Cufflinks	exon	774764	778363	.	-	.	gene_id "XLOC_011353"; transcript_id "TCONS_00014244"; exon_number "1"; oId "TCONS_00014612"; class_code "u"; tss_id "TSS12670";
scaffold1089	Cufflinks	exon	778615	781117	.	-	.	gene_id "XLOC_011353"; transcript_id "TCONS_00014244"; exon_number "2"; oId "TCONS_00014612"; class_code "u"; tss_id "TSS12670";
scaffold109	Cufflinks	exon	869397	869450	.	+	.	gene_id "XLOC_011434"; transcript_id "TCONS_00014363"; exon_number "1"; gene_name "gApl2_02245"; oId "TCONS_00014734"; nearest_ref "Apl2_02245"; class_code "x"; tss_id "TSS12765";
scaffold109	Cufflinks	exon	870890	871199	.	+	.	gene_id "XLOC_011434"; transcript_id "TCONS_00014363"; exon_number "2"; gene_name "gApl2_02245"; oId "TCONS_00014734"; nearest_ref "Apl2_02245"; class_code "x"; tss_id "TSS12765";
scaffold109	Cufflinks	exon	869951	870079	.	+	.	gene_id "XLOC_011434"; transcript_id "TCONS_00014365"; exon_number "1"; gene_name "gApl2_02245"; oId "TCONS_00014736"; nearest_ref "Apl2_02245"; class_code "x"; tss_id "TSS12766";
scaffold109	Cufflinks	exon	870890	871199	.	+	.	gene_id "XLOC_011434"; transcript_id "TCONS_00014365"; exon_number "2"; gene_name "gApl2_02245"; oId "TCONS_00014736"; nearest_ref "Apl2_02245"; class_code "x"; tss_id "TSS12766";
scaffold109	Cufflinks	exon	908589	908970	.	+	.	gene_id "XLOC_011435"; transcript_id "TCONS_00014366"; exon_number "1"; oId "TCONS_00014737"; class_code "u"; tss_id "TSS12767";
scaffold109	Cufflinks	exon	910171	911067	.	+	.	gene_id "XLOC_011435"; transcript_id "TCONS_00014366"; exon_number "2"; oId "TCONS_00014737"; class_code "u"; tss_id "TSS12767";
scaffold109	Cufflinks	exon	2455427	2455616	.	+	.	gene_id "XLOC_011446"; transcript_id "TCONS_00014394"; exon_number "1"; oId "TCONS_00014770"; class_code "u"; tss_id "TSS12788";
scaffold109	Cufflinks	exon	2458658	2458783	.	+	.	gene_id "XLOC_011446"; transcript_id "TCONS_00014394"; exon_number "2"; oId "TCONS_00014770"; class_code "u"; tss_id "TSS12788";
scaffold109	Cufflinks	exon	2460507	2461387	.	+	.	gene_id "XLOC_011446"; transcript_id "TCONS_00014394"; exon_number "3"; oId "TCONS_00014770"; class_code "u"; tss_id "TSS12788";
scaffold109	Cufflinks	exon	2458047	2458783	.	+	.	gene_id "XLOC_011446"; transcript_id "TCONS_00014395"; exon_number "1"; oId "TCONS_00014771"; class_code "u"; tss_id "TSS12789";
scaffold109	Cufflinks	exon	2460507	2461387	.	+	.	gene_id "XLOC_011446"; transcript_id "TCONS_00014395"; exon_number "2"; oId "TCONS_00014771"; class_code "u"; tss_id "TSS12789";
scaffold109	Cufflinks	exon	3311345	3311771	.	+	.	gene_id "XLOC_011454"; transcript_id "TCONS_00014423"; exon_number "1"; oId "TCONS_00014800"; class_code "u"; tss_id "TSS12810";
scaffold109	Cufflinks	exon	3313530	3313791	.	+	.	gene_id "XLOC_011454"; transcript_id "TCONS_00014423"; exon_number "2"; oId "TCONS_00014800"; class_code "u"; tss_id "TSS12810";
scaffold109	Cufflinks	exon	3422015	3425480	.	+	.	gene_id "XLOC_011458"; transcript_id "TCONS_00014434"; exon_number "1"; oId "TCONS_00014811"; class_code "u"; tss_id "TSS12814";
scaffold109	Cufflinks	exon	3427395	3427571	.	+	.	gene_id "XLOC_011458"; transcript_id "TCONS_00014434"; exon_number "2"; oId "TCONS_00014811"; class_code "u"; tss_id "TSS12814";
scaffold109	Cufflinks	exon	1699236	1699535	.	-	.	gene_id "XLOC_011481"; transcript_id "TCONS_00014506"; exon_number "1"; oId "TCONS_00014893"; class_code "u"; tss_id "TSS12856";
scaffold109	Cufflinks	exon	1702583	1702701	.	-	.	gene_id "XLOC_011481"; transcript_id "TCONS_00014506"; exon_number "2"; oId "TCONS_00014893"; class_code "u"; tss_id "TSS12856";
scaffold109	Cufflinks	exon	1702779	1702830	.	-	.	gene_id "XLOC_011481"; transcript_id "TCONS_00014506"; exon_number "3"; oId "TCONS_00014893"; class_code "u"; tss_id "TSS12856";
scaffold109	Cufflinks	exon	1701867	1702701	.	-	.	gene_id "XLOC_011481"; transcript_id "TCONS_00014507"; exon_number "1"; oId "TCONS_00014894"; class_code "u"; tss_id "TSS12856";
scaffold109	Cufflinks	exon	1702779	1702840	.	-	.	gene_id "XLOC_011481"; transcript_id "TCONS_00014507"; exon_number "2"; oId "TCONS_00014894"; class_code "u"; tss_id "TSS12856";
scaffold109	Cufflinks	exon	1751441	1755559	.	-	.	gene_id "XLOC_011484"; transcript_id "TCONS_00014510"; exon_number "1"; oId "TCONS_00014898"; class_code "u"; tss_id "TSS12859";
scaffold109	Cufflinks	exon	1756918	1757648	.	-	.	gene_id "XLOC_011484"; transcript_id "TCONS_00014510"; exon_number "2"; oId "TCONS_00014898"; class_code "u"; tss_id "TSS12859";
scaffold109	Cufflinks	exon	3309673	3311212	.	-	.	gene_id "XLOC_011501"; transcript_id "TCONS_00014555"; exon_number "1"; oId "TCONS_00014946"; class_code "u"; tss_id "TSS12891";
scaffold109	Cufflinks	exon	3311249	3311426	.	-	.	gene_id "XLOC_011501"; transcript_id "TCONS_00014555"; exon_number "2"; oId "TCONS_00014946"; class_code "u"; tss_id "TSS12891";
scaffold109	Cufflinks	exon	3311794	3311945	.	-	.	gene_id "XLOC_011502"; transcript_id "TCONS_00014556"; exon_number "1"; oId "TCONS_00014947"; class_code "u"; tss_id "TSS12892";
scaffold109	Cufflinks	exon	3311983	3313791	.	-	.	gene_id "XLOC_011502"; transcript_id "TCONS_00014556"; exon_number "2"; oId "TCONS_00014947"; class_code "u"; tss_id "TSS12892";
scaffold1091	Cufflinks	exon	2245350	2246969	.	+	.	gene_id "XLOC_011666"; transcript_id "TCONS_00014760"; exon_number "1"; oId "TCONS_00015158"; class_code "u"; tss_id "TSS13074";
scaffold1091	Cufflinks	exon	2248321	2248631	.	+	.	gene_id "XLOC_011666"; transcript_id "TCONS_00014760"; exon_number "2"; oId "TCONS_00015158"; class_code "u"; tss_id "TSS13074";
scaffold1091	Cufflinks	exon	2079499	2080157	.	-	.	gene_id "XLOC_011676"; transcript_id "TCONS_00014788"; exon_number "1"; gene_name "gApl2_09420"; oId "TCONS_00015188"; nearest_ref "Apl2_09420"; class_code "x"; tss_id "TSS13088";
scaffold1091	Cufflinks	exon	2081522	2081578	.	-	.	gene_id "XLOC_011676"; transcript_id "TCONS_00014788"; exon_number "2"; gene_name "gApl2_09420"; oId "TCONS_00015188"; nearest_ref "Apl2_09420"; class_code "x"; tss_id "TSS13088";
scaffold1091	Cufflinks	exon	2479074	2479093	.	-	.	gene_id "XLOC_011681"; transcript_id "TCONS_00014798"; exon_number "1"; oId "TCONS_00015200"; class_code "u"; tss_id "TSS13096";
scaffold1091	Cufflinks	exon	2480727	2481234	.	-	.	gene_id "XLOC_011681"; transcript_id "TCONS_00014798"; exon_number "2"; oId "TCONS_00015200"; class_code "u"; tss_id "TSS13096";
scaffold1092	Cufflinks	exon	1	398	.	+	.	gene_id "XLOC_011747"; transcript_id "TCONS_00014865"; exon_number "1"; oId "TCONS_00015267"; class_code "u"; tss_id "TSS13162";
scaffold1092	Cufflinks	exon	1396	4480	.	+	.	gene_id "XLOC_011747"; transcript_id "TCONS_00014865"; exon_number "2"; oId "TCONS_00015267"; class_code "u"; tss_id "TSS13162";
scaffold1092	Cufflinks	exon	537	675	.	+	.	gene_id "XLOC_011747"; transcript_id "TCONS_00014866"; exon_number "1"; oId "TCONS_00015268"; class_code "u"; tss_id "TSS13163";
scaffold1092	Cufflinks	exon	1440	4480	.	+	.	gene_id "XLOC_011747"; transcript_id "TCONS_00014866"; exon_number "2"; oId "TCONS_00015268"; class_code "u"; tss_id "TSS13163";
scaffold1092	Cufflinks	exon	1093	1180	.	+	.	gene_id "XLOC_011747"; transcript_id "TCONS_00014868"; exon_number "1"; oId "TCONS_00015270"; class_code "u"; tss_id "TSS13165";
scaffold1092	Cufflinks	exon	1440	4480	.	+	.	gene_id "XLOC_011747"; transcript_id "TCONS_00014868"; exon_number "2"; oId "TCONS_00015270"; class_code "u"; tss_id "TSS13165";
scaffold1092	Cufflinks	exon	62906	63987	.	-	.	gene_id "XLOC_011748"; transcript_id "TCONS_00014869"; exon_number "1"; oId "TCONS_00015271"; class_code "u"; tss_id "TSS13166";
scaffold1092	Cufflinks	exon	64902	64989	.	-	.	gene_id "XLOC_011748"; transcript_id "TCONS_00014869"; exon_number "2"; oId "TCONS_00015271"; class_code "u"; tss_id "TSS13166";
scaffold1093	Cufflinks	exon	7324	7724	.	+	.	gene_id "XLOC_011759"; transcript_id "TCONS_00014880"; exon_number "1"; oId "TCONS_00015282"; class_code "u"; tss_id "TSS13177";
scaffold1093	Cufflinks	exon	7758	9080	.	+	.	gene_id "XLOC_011759"; transcript_id "TCONS_00014880"; exon_number "2"; oId "TCONS_00015282"; class_code "u"; tss_id "TSS13177";
scaffold1093	Cufflinks	exon	33473	33744	.	+	.	gene_id "XLOC_011761"; transcript_id "TCONS_00014883"; exon_number "1"; oId "TCONS_00015285"; class_code "u"; tss_id "TSS13179";
scaffold1093	Cufflinks	exon	33866	34102	.	+	.	gene_id "XLOC_011761"; transcript_id "TCONS_00014883"; exon_number "2"; oId "TCONS_00015285"; class_code "u"; tss_id "TSS13179";
scaffold1093	Cufflinks	exon	37185	37279	.	+	.	gene_id "XLOC_011762"; transcript_id "TCONS_00014884"; exon_number "1"; oId "TCONS_00015286"; class_code "u"; tss_id "TSS13180";
scaffold1093	Cufflinks	exon	38104	38456	.	+	.	gene_id "XLOC_011762"; transcript_id "TCONS_00014884"; exon_number "2"; oId "TCONS_00015286"; class_code "u"; tss_id "TSS13180";
scaffold1093	Cufflinks	exon	87446	88900	.	+	.	gene_id "XLOC_011764"; transcript_id "TCONS_00014887"; exon_number "1"; gene_name "gApl2_14282"; oId "TCONS_00015289"; nearest_ref "Apl2_14282"; class_code "j"; tss_id "TSS13183";
scaffold1093	Cufflinks	exon	90040	90227	.	+	.	gene_id "XLOC_011764"; transcript_id "TCONS_00014887"; exon_number "2"; gene_name "gApl2_14282"; oId "TCONS_00015289"; nearest_ref "Apl2_14282"; class_code "j"; tss_id "TSS13183";
scaffold1093	Cufflinks	exon	37185	37273	.	-	.	gene_id "XLOC_011769"; transcript_id "TCONS_00014902"; exon_number "1"; oId "TCONS_00015308"; class_code "u"; tss_id "TSS13191";
scaffold1093	Cufflinks	exon	38163	38456	.	-	.	gene_id "XLOC_011769"; transcript_id "TCONS_00014902"; exon_number "2"; oId "TCONS_00015308"; class_code "u"; tss_id "TSS13191";
scaffold1093	Cufflinks	exon	37185	37273	.	-	.	gene_id "XLOC_011769"; transcript_id "TCONS_00014901"; exon_number "1"; oId "TCONS_00015307"; class_code "u"; tss_id "TSS13191";
scaffold1093	Cufflinks	exon	38098	38456	.	-	.	gene_id "XLOC_011769"; transcript_id "TCONS_00014901"; exon_number "2"; oId "TCONS_00015307"; class_code "u"; tss_id "TSS13191";
scaffold10986	Cufflinks	exon	389	394	.	+	.	gene_id "XLOC_011826"; transcript_id "TCONS_00014998"; exon_number "1"; oId "TCONS_00015410"; class_code "u"; tss_id "TSS13268";
scaffold10986	Cufflinks	exon	587	814	.	+	.	gene_id "XLOC_011826"; transcript_id "TCONS_00014998"; exon_number "2"; oId "TCONS_00015410"; class_code "u"; tss_id "TSS13268";
scaffold10986	Cufflinks	exon	1	89	.	-	.	gene_id "XLOC_011827"; transcript_id "TCONS_00015001"; exon_number "1"; oId "TCONS_00015413"; class_code "u"; tss_id "TSS13269";
scaffold10986	Cufflinks	exon	195	216	.	-	.	gene_id "XLOC_011827"; transcript_id "TCONS_00015001"; exon_number "2"; oId "TCONS_00015413"; class_code "u"; tss_id "TSS13269";
scaffold10986	Cufflinks	exon	474	495	.	-	.	gene_id "XLOC_011827"; transcript_id "TCONS_00015001"; exon_number "3"; oId "TCONS_00015413"; class_code "u"; tss_id "TSS13269";
scaffold10986	Cufflinks	exon	602	813	.	-	.	gene_id "XLOC_011827"; transcript_id "TCONS_00015001"; exon_number "4"; oId "TCONS_00015413"; class_code "u"; tss_id "TSS13269";
scaffold10986	Cufflinks	exon	1	122	.	-	.	gene_id "XLOC_011827"; transcript_id "TCONS_00015007"; exon_number "1"; oId "TCONS_00015419"; class_code "u"; tss_id "TSS13269";
scaffold10986	Cufflinks	exon	317	345	.	-	.	gene_id "XLOC_011827"; transcript_id "TCONS_00015007"; exon_number "2"; oId "TCONS_00015419"; class_code "u"; tss_id "TSS13269";
scaffold10986	Cufflinks	exon	602	814	.	-	.	gene_id "XLOC_011827"; transcript_id "TCONS_00015007"; exon_number "3"; oId "TCONS_00015419"; class_code "u"; tss_id "TSS13269";
scaffold10986	Cufflinks	exon	1	89	.	-	.	gene_id "XLOC_011827"; transcript_id "TCONS_00015008"; exon_number "1"; oId "TCONS_00015420"; class_code "u"; tss_id "TSS13269";
scaffold10986	Cufflinks	exon	474	484	.	-	.	gene_id "XLOC_011827"; transcript_id "TCONS_00015008"; exon_number "2"; oId "TCONS_00015420"; class_code "u"; tss_id "TSS13269";
scaffold10986	Cufflinks	exon	527	559	.	-	.	gene_id "XLOC_011827"; transcript_id "TCONS_00015008"; exon_number "3"; oId "TCONS_00015420"; class_code "u"; tss_id "TSS13269";
scaffold10986	Cufflinks	exon	602	814	.	-	.	gene_id "XLOC_011827"; transcript_id "TCONS_00015008"; exon_number "4"; oId "TCONS_00015420"; class_code "u"; tss_id "TSS13269";
scaffold10986	Cufflinks	exon	1	156	.	-	.	gene_id "XLOC_011827"; transcript_id "TCONS_00015006"; exon_number "1"; oId "TCONS_00015418"; class_code "u"; tss_id "TSS13269";
scaffold10986	Cufflinks	exon	317	345	.	-	.	gene_id "XLOC_011827"; transcript_id "TCONS_00015006"; exon_number "2"; oId "TCONS_00015418"; class_code "u"; tss_id "TSS13269";
scaffold10986	Cufflinks	exon	602	814	.	-	.	gene_id "XLOC_011827"; transcript_id "TCONS_00015006"; exon_number "3"; oId "TCONS_00015418"; class_code "u"; tss_id "TSS13269";
scaffold10986	Cufflinks	exon	1	89	.	-	.	gene_id "XLOC_011827"; transcript_id "TCONS_00015005"; exon_number "1"; oId "TCONS_00015417"; class_code "u"; tss_id "TSS13269";
scaffold10986	Cufflinks	exon	195	216	.	-	.	gene_id "XLOC_011827"; transcript_id "TCONS_00015005"; exon_number "2"; oId "TCONS_00015417"; class_code "u"; tss_id "TSS13269";
scaffold10986	Cufflinks	exon	474	484	.	-	.	gene_id "XLOC_011827"; transcript_id "TCONS_00015005"; exon_number "3"; oId "TCONS_00015417"; class_code "u"; tss_id "TSS13269";
scaffold10986	Cufflinks	exon	549	559	.	-	.	gene_id "XLOC_011827"; transcript_id "TCONS_00015005"; exon_number "4"; oId "TCONS_00015417"; class_code "u"; tss_id "TSS13269";
scaffold10986	Cufflinks	exon	602	814	.	-	.	gene_id "XLOC_011827"; transcript_id "TCONS_00015005"; exon_number "5"; oId "TCONS_00015417"; class_code "u"; tss_id "TSS13269";
scaffold10986	Cufflinks	exon	330	345	.	-	.	gene_id "XLOC_011827"; transcript_id "TCONS_00015010"; exon_number "1"; oId "TCONS_00015422"; class_code "u"; tss_id "TSS13269";
scaffold10986	Cufflinks	exon	410	442	.	-	.	gene_id "XLOC_011827"; transcript_id "TCONS_00015010"; exon_number "2"; oId "TCONS_00015422"; class_code "u"; tss_id "TSS13269";
scaffold10986	Cufflinks	exon	527	559	.	-	.	gene_id "XLOC_011827"; transcript_id "TCONS_00015010"; exon_number "3"; oId "TCONS_00015422"; class_code "u"; tss_id "TSS13269";
scaffold10986	Cufflinks	exon	602	814	.	-	.	gene_id "XLOC_011827"; transcript_id "TCONS_00015010"; exon_number "4"; oId "TCONS_00015422"; class_code "u"; tss_id "TSS13269";
scaffold10986	Cufflinks	exon	394	394	.	-	.	gene_id "XLOC_011827"; transcript_id "TCONS_00015011"; exon_number "1"; oId "TCONS_00015423"; class_code "u"; tss_id "TSS13269";
scaffold10986	Cufflinks	exon	459	484	.	-	.	gene_id "XLOC_011827"; transcript_id "TCONS_00015011"; exon_number "2"; oId "TCONS_00015423"; class_code "u"; tss_id "TSS13269";
scaffold10986	Cufflinks	exon	591	813	.	-	.	gene_id "XLOC_011827"; transcript_id "TCONS_00015011"; exon_number "3"; oId "TCONS_00015423"; class_code "u"; tss_id "TSS13269";
scaffold10986	Cufflinks	exon	433	442	.	-	.	gene_id "XLOC_011827"; transcript_id "TCONS_00015012"; exon_number "1"; oId "TCONS_00015424"; class_code "u"; tss_id "TSS13269";
scaffold10986	Cufflinks	exon	571	814	.	-	.	gene_id "XLOC_011827"; transcript_id "TCONS_00015012"; exon_number "2"; oId "TCONS_00015424"; class_code "u"; tss_id "TSS13269";
scaffold1099	Cufflinks	exon	23944	24483	.	+	.	gene_id "XLOC_011834"; transcript_id "TCONS_00015029"; exon_number "1"; oId "TCONS_00015441"; class_code "u"; tss_id "TSS13279";
scaffold1099	Cufflinks	exon	24535	24620	.	+	.	gene_id "XLOC_011834"; transcript_id "TCONS_00015029"; exon_number "2"; oId "TCONS_00015441"; class_code "u"; tss_id "TSS13279";
scaffold1099	Cufflinks	exon	24659	25663	.	+	.	gene_id "XLOC_011834"; transcript_id "TCONS_00015029"; exon_number "3"; oId "TCONS_00015441"; class_code "u"; tss_id "TSS13279";
scaffold11	Cufflinks	exon	50053	50076	.	+	.	gene_id "XLOC_011844"; transcript_id "TCONS_00015039"; exon_number "1"; gene_name "gApl2_09629"; oId "TCONS_00015452"; nearest_ref "Apl2_09629"; class_code "x"; tss_id "TSS13289";
scaffold11	Cufflinks	exon	53203	56496	.	+	.	gene_id "XLOC_011844"; transcript_id "TCONS_00015039"; exon_number "2"; gene_name "gApl2_09629"; oId "TCONS_00015452"; nearest_ref "Apl2_09629"; class_code "x"; tss_id "TSS13289";
scaffold11	Cufflinks	exon	438733	439919	.	+	.	gene_id "XLOC_011855"; transcript_id "TCONS_00015058"; exon_number "1"; oId "TCONS_00015471"; class_code "u"; tss_id "TSS13305";
scaffold11	Cufflinks	exon	439950	440238	.	+	.	gene_id "XLOC_011855"; transcript_id "TCONS_00015058"; exon_number "2"; oId "TCONS_00015471"; class_code "u"; tss_id "TSS13305";
scaffold11	Cufflinks	exon	501930	502142	.	+	.	gene_id "XLOC_011857"; transcript_id "TCONS_00015060"; exon_number "1"; oId "TCONS_00015473"; class_code "u"; tss_id "TSS13307";
scaffold11	Cufflinks	exon	502173	504005	.	+	.	gene_id "XLOC_011857"; transcript_id "TCONS_00015060"; exon_number "2"; oId "TCONS_00015473"; class_code "u"; tss_id "TSS13307";
scaffold11	Cufflinks	exon	566608	568003	.	+	.	gene_id "XLOC_011859"; transcript_id "TCONS_00015064"; exon_number "1"; oId "TCONS_00015477"; class_code "u"; tss_id "TSS13311";
scaffold11	Cufflinks	exon	571440	573566	.	+	.	gene_id "XLOC_011859"; transcript_id "TCONS_00015064"; exon_number "2"; oId "TCONS_00015477"; class_code "u"; tss_id "TSS13311";
scaffold11	Cufflinks	exon	1104183	1105485	.	+	.	gene_id "XLOC_011872"; transcript_id "TCONS_00015099"; exon_number "1"; oId "TCONS_00015513"; class_code "u"; tss_id "TSS13337";
scaffold11	Cufflinks	exon	1106072	1106125	.	+	.	gene_id "XLOC_011872"; transcript_id "TCONS_00015099"; exon_number "2"; oId "TCONS_00015513"; class_code "u"; tss_id "TSS13337";
scaffold11	Cufflinks	exon	214471	215362	.	-	.	gene_id "XLOC_011875"; transcript_id "TCONS_00015107"; exon_number "1"; gene_name "gApl2_09633"; oId "TCONS_00015522"; nearest_ref "Apl2_09633"; class_code "j"; tss_id "TSS13344";
scaffold11	Cufflinks	exon	215410	215869	.	-	.	gene_id "XLOC_011875"; transcript_id "TCONS_00015107"; exon_number "2"; gene_name "gApl2_09633"; oId "TCONS_00015522"; nearest_ref "Apl2_09633"; class_code "j"; tss_id "TSS13344";
scaffold11	Cufflinks	exon	216557	216712	.	-	.	gene_id "XLOC_011875"; transcript_id "TCONS_00015107"; exon_number "3"; gene_name "gApl2_09633"; oId "TCONS_00015522"; nearest_ref "Apl2_09633"; class_code "j"; tss_id "TSS13344";
scaffold11	Cufflinks	exon	219941	220196	.	-	.	gene_id "XLOC_011875"; transcript_id "TCONS_00015107"; exon_number "4"; gene_name "gApl2_09633"; oId "TCONS_00015522"; nearest_ref "Apl2_09633"; class_code "j"; tss_id "TSS13344";
scaffold11	Cufflinks	exon	214471	215362	.	-	.	gene_id "XLOC_011875"; transcript_id "TCONS_00015109"; exon_number "1"; gene_name "gApl2_09633"; oId "TCONS_00015524"; nearest_ref "Apl2_09633"; class_code "o"; tss_id "TSS13344";
scaffold11	Cufflinks	exon	215410	216712	.	-	.	gene_id "XLOC_011875"; transcript_id "TCONS_00015109"; exon_number "2"; gene_name "gApl2_09633"; oId "TCONS_00015524"; nearest_ref "Apl2_09633"; class_code "o"; tss_id "TSS13344";
scaffold11	Cufflinks	exon	219941	220000	.	-	.	gene_id "XLOC_011875"; transcript_id "TCONS_00015109"; exon_number "3"; gene_name "gApl2_09633"; oId "TCONS_00015524"; nearest_ref "Apl2_09633"; class_code "o"; tss_id "TSS13344";
scaffold11	Cufflinks	exon	220129	220286	.	-	.	gene_id "XLOC_011875"; transcript_id "TCONS_00015109"; exon_number "4"; gene_name "gApl2_09633"; oId "TCONS_00015524"; nearest_ref "Apl2_09633"; class_code "o"; tss_id "TSS13344";
scaffold11	Cufflinks	exon	214471	215337	.	-	.	gene_id "XLOC_011875"; transcript_id "TCONS_00015108"; exon_number "1"; gene_name "gApl2_09633"; oId "TCONS_00015523"; nearest_ref "Apl2_09633"; class_code "o"; tss_id "TSS13344";
scaffold11	Cufflinks	exon	215410	216712	.	-	.	gene_id "XLOC_011875"; transcript_id "TCONS_00015108"; exon_number "2"; gene_name "gApl2_09633"; oId "TCONS_00015523"; nearest_ref "Apl2_09633"; class_code "o"; tss_id "TSS13344";
scaffold11	Cufflinks	exon	219941	220000	.	-	.	gene_id "XLOC_011875"; transcript_id "TCONS_00015108"; exon_number "3"; gene_name "gApl2_09633"; oId "TCONS_00015523"; nearest_ref "Apl2_09633"; class_code "o"; tss_id "TSS13344";
scaffold11	Cufflinks	exon	220129	220286	.	-	.	gene_id "XLOC_011875"; transcript_id "TCONS_00015108"; exon_number "4"; gene_name "gApl2_09633"; oId "TCONS_00015523"; nearest_ref "Apl2_09633"; class_code "o"; tss_id "TSS13344";
scaffold11	Cufflinks	exon	951020	954522	.	-	.	gene_id "XLOC_011885"; transcript_id "TCONS_00015129"; exon_number "1"; oId "TCONS_00015545"; class_code "u"; tss_id "TSS13359";
scaffold11	Cufflinks	exon	955928	956889	.	-	.	gene_id "XLOC_011885"; transcript_id "TCONS_00015129"; exon_number "2"; oId "TCONS_00015545"; class_code "u"; tss_id "TSS13359";
scaffold110	Cufflinks	exon	854195	856320	.	-	.	gene_id "XLOC_011970"; transcript_id "TCONS_00015246"; exon_number "1"; gene_name "gApl2_14497"; oId "TCONS_00015670"; nearest_ref "Apl2_14497"; class_code "o"; tss_id "TSS13460";
scaffold110	Cufflinks	exon	859434	859834	.	-	.	gene_id "XLOC_011970"; transcript_id "TCONS_00015246"; exon_number "2"; gene_name "gApl2_14497"; oId "TCONS_00015670"; nearest_ref "Apl2_14497"; class_code "o"; tss_id "TSS13460";
scaffold110	Cufflinks	exon	1038112	1038527	.	-	.	gene_id "XLOC_011971"; transcript_id "TCONS_00015247"; exon_number "1"; oId "TCONS_00015671"; class_code "u"; tss_id "TSS13461";
scaffold110	Cufflinks	exon	1041794	1044306	.	-	.	gene_id "XLOC_011971"; transcript_id "TCONS_00015247"; exon_number "2"; oId "TCONS_00015671"; class_code "u"; tss_id "TSS13461";
scaffold1102	Cufflinks	exon	95042	95533	.	-	.	gene_id "XLOC_012052"; transcript_id "TCONS_00015383"; exon_number "1"; gene_name "gApl2_18129"; oId "TCONS_00015811"; nearest_ref "Apl2_18129"; class_code "x"; tss_id "TSS13556";
scaffold1102	Cufflinks	exon	99393	99691	.	-	.	gene_id "XLOC_012052"; transcript_id "TCONS_00015383"; exon_number "2"; gene_name "gApl2_18129"; oId "TCONS_00015811"; nearest_ref "Apl2_18129"; class_code "x"; tss_id "TSS13556";
scaffold1104	Cufflinks	exon	475229	475436	.	+	.	gene_id "XLOC_012107"; transcript_id "TCONS_00015507"; exon_number "1"; oId "TCONS_00015942"; class_code "u"; tss_id "TSS13632";
scaffold1104	Cufflinks	exon	475537	475892	.	+	.	gene_id "XLOC_012107"; transcript_id "TCONS_00015507"; exon_number "2"; oId "TCONS_00015942"; class_code "u"; tss_id "TSS13632";
scaffold1104	Cufflinks	exon	256166	256223	.	-	.	gene_id "XLOC_012112"; transcript_id "TCONS_00015518"; exon_number "1"; oId "TCONS_00015955"; class_code "u"; tss_id "TSS13639";
scaffold1104	Cufflinks	exon	257270	257817	.	-	.	gene_id "XLOC_012112"; transcript_id "TCONS_00015518"; exon_number "2"; oId "TCONS_00015955"; class_code "u"; tss_id "TSS13639";
scaffold1104	Cufflinks	exon	471559	473720	.	-	.	gene_id "XLOC_012120"; transcript_id "TCONS_00015533"; exon_number "1"; oId "TCONS_00015970"; class_code "u"; tss_id "TSS13651";
scaffold1104	Cufflinks	exon	474131	474373	.	-	.	gene_id "XLOC_012120"; transcript_id "TCONS_00015533"; exon_number "2"; oId "TCONS_00015970"; class_code "u"; tss_id "TSS13651";
scaffold1104	Cufflinks	exon	471559	473925	.	-	.	gene_id "XLOC_012120"; transcript_id "TCONS_00015536"; exon_number "1"; oId "TCONS_00015973"; class_code "u"; tss_id "TSS13651";
scaffold1104	Cufflinks	exon	474131	474383	.	-	.	gene_id "XLOC_012120"; transcript_id "TCONS_00015536"; exon_number "2"; oId "TCONS_00015973"; class_code "u"; tss_id "TSS13651";
scaffold1104	Cufflinks	exon	471559	473720	.	-	.	gene_id "XLOC_012120"; transcript_id "TCONS_00015535"; exon_number "1"; oId "TCONS_00015972"; class_code "u"; tss_id "TSS13651";
scaffold1104	Cufflinks	exon	473858	473878	.	-	.	gene_id "XLOC_012120"; transcript_id "TCONS_00015535"; exon_number "2"; oId "TCONS_00015972"; class_code "u"; tss_id "TSS13651";
scaffold1104	Cufflinks	exon	474015	474061	.	-	.	gene_id "XLOC_012120"; transcript_id "TCONS_00015535"; exon_number "3"; oId "TCONS_00015972"; class_code "u"; tss_id "TSS13651";
scaffold1104	Cufflinks	exon	474131	474383	.	-	.	gene_id "XLOC_012120"; transcript_id "TCONS_00015535"; exon_number "4"; oId "TCONS_00015972"; class_code "u"; tss_id "TSS13651";
scaffold1104	Cufflinks	exon	471559	473925	.	-	.	gene_id "XLOC_012120"; transcript_id "TCONS_00015534"; exon_number "1"; oId "TCONS_00015971"; class_code "u"; tss_id "TSS13651";
scaffold1104	Cufflinks	exon	474062	474383	.	-	.	gene_id "XLOC_012120"; transcript_id "TCONS_00015534"; exon_number "2"; oId "TCONS_00015971"; class_code "u"; tss_id "TSS13651";
scaffold1107	Cufflinks	exon	98689	98738	.	+	.	gene_id "XLOC_012165"; transcript_id "TCONS_00015622"; exon_number "1"; oId "TCONS_00016064"; class_code "u"; tss_id "TSS13715";
scaffold1107	Cufflinks	exon	100505	101058	.	+	.	gene_id "XLOC_012165"; transcript_id "TCONS_00015622"; exon_number "2"; oId "TCONS_00016064"; class_code "u"; tss_id "TSS13715";
scaffold1109	Cufflinks	exon	69382	69445	.	+	.	gene_id "XLOC_012217"; transcript_id "TCONS_00015695"; exon_number "1"; oId "TCONS_00016138"; class_code "u"; tss_id "TSS13779";
scaffold1109	Cufflinks	exon	69542	70027	.	+	.	gene_id "XLOC_012217"; transcript_id "TCONS_00015695"; exon_number "2"; oId "TCONS_00016138"; class_code "u"; tss_id "TSS13779";
scaffold111	Cufflinks	exon	167061	167775	.	-	.	gene_id "XLOC_012260"; transcript_id "TCONS_00015786"; exon_number "1"; oId "TCONS_00016238"; class_code "u"; tss_id "TSS13840";
scaffold111	Cufflinks	exon	168578	169300	.	-	.	gene_id "XLOC_012260"; transcript_id "TCONS_00015786"; exon_number "2"; oId "TCONS_00016238"; class_code "u"; tss_id "TSS13840";
scaffold111	Cufflinks	exon	250539	251403	.	-	.	gene_id "XLOC_012263"; transcript_id "TCONS_00015801"; exon_number "1"; oId "TCONS_00016256"; class_code "u"; tss_id "TSS13850";
scaffold111	Cufflinks	exon	251462	251569	.	-	.	gene_id "XLOC_012263"; transcript_id "TCONS_00015801"; exon_number "2"; oId "TCONS_00016256"; class_code "u"; tss_id "TSS13850";
scaffold11122	Cufflinks	exon	1	1153	.	+	.	gene_id "XLOC_012319"; transcript_id "TCONS_00015877"; exon_number "1"; oId "TCONS_00016336"; class_code "u"; tss_id "TSS13915";
scaffold11122	Cufflinks	exon	1528	1557	.	+	.	gene_id "XLOC_012319"; transcript_id "TCONS_00015877"; exon_number "2"; oId "TCONS_00016336"; class_code "u"; tss_id "TSS13915";
scaffold11122	Cufflinks	exon	1862	1862	.	+	.	gene_id "XLOC_012319"; transcript_id "TCONS_00015877"; exon_number "3"; oId "TCONS_00016336"; class_code "u"; tss_id "TSS13915";
scaffold11125	Cufflinks	exon	1	190	.	+	.	gene_id "XLOC_012322"; transcript_id "TCONS_00015884"; exon_number "1"; oId "TCONS_00016344"; class_code "u"; tss_id "TSS13920";
scaffold11125	Cufflinks	exon	275	396	.	+	.	gene_id "XLOC_012322"; transcript_id "TCONS_00015884"; exon_number "2"; oId "TCONS_00016344"; class_code "u"; tss_id "TSS13920";
scaffold11125	Cufflinks	exon	483	661	.	+	.	gene_id "XLOC_012322"; transcript_id "TCONS_00015884"; exon_number "3"; oId "TCONS_00016344"; class_code "u"; tss_id "TSS13920";
scaffold11125	Cufflinks	exon	16	190	.	+	.	gene_id "XLOC_012322"; transcript_id "TCONS_00015885"; exon_number "1"; oId "TCONS_00016345"; class_code "u"; tss_id "TSS13920";
scaffold11125	Cufflinks	exon	272	396	.	+	.	gene_id "XLOC_012322"; transcript_id "TCONS_00015885"; exon_number "2"; oId "TCONS_00016345"; class_code "u"; tss_id "TSS13920";
scaffold11125	Cufflinks	exon	483	661	.	+	.	gene_id "XLOC_012322"; transcript_id "TCONS_00015885"; exon_number "3"; oId "TCONS_00016345"; class_code "u"; tss_id "TSS13920";
scaffold1115	Cufflinks	exon	71982	72314	.	+	.	gene_id "XLOC_012338"; transcript_id "TCONS_00015938"; exon_number "1"; oId "TCONS_00016402"; class_code "u"; tss_id "TSS13951";
scaffold1115	Cufflinks	exon	72601	73051	.	+	.	gene_id "XLOC_012338"; transcript_id "TCONS_00015938"; exon_number "2"; oId "TCONS_00016402"; class_code "u"; tss_id "TSS13951";
scaffold1115	Cufflinks	exon	179278	179454	.	+	.	gene_id "XLOC_012340"; transcript_id "TCONS_00015943"; exon_number "1"; oId "TCONS_00016408"; class_code "u"; tss_id "TSS13956";
scaffold1115	Cufflinks	exon	180903	181164	.	+	.	gene_id "XLOC_012340"; transcript_id "TCONS_00015943"; exon_number "2"; oId "TCONS_00016408"; class_code "u"; tss_id "TSS13956";
scaffold1117	Cufflinks	exon	31130	31299	.	+	.	gene_id "XLOC_012350"; transcript_id "TCONS_00015963"; exon_number "1"; oId "TCONS_00016431"; class_code "u"; tss_id "TSS13971";
scaffold1117	Cufflinks	exon	32000	32412	.	+	.	gene_id "XLOC_012350"; transcript_id "TCONS_00015963"; exon_number "2"; oId "TCONS_00016431"; class_code "u"; tss_id "TSS13971";
scaffold1117	Cufflinks	exon	68451	68462	.	+	.	gene_id "XLOC_012351"; transcript_id "TCONS_00015964"; exon_number "1"; oId "TCONS_00016432"; class_code "u"; tss_id "TSS13972";
scaffold1117	Cufflinks	exon	68716	69221	.	+	.	gene_id "XLOC_012351"; transcript_id "TCONS_00015964"; exon_number "2"; oId "TCONS_00016432"; class_code "u"; tss_id "TSS13972";
scaffold1117	Cufflinks	exon	69625	69793	.	+	.	gene_id "XLOC_012351"; transcript_id "TCONS_00015964"; exon_number "3"; oId "TCONS_00016432"; class_code "u"; tss_id "TSS13972";
scaffold1117	Cufflinks	exon	70268	70707	.	+	.	gene_id "XLOC_012351"; transcript_id "TCONS_00015964"; exon_number "4"; oId "TCONS_00016432"; class_code "u"; tss_id "TSS13972";
scaffold1119	Cufflinks	exon	53684	55172	.	+	.	gene_id "XLOC_012378"; transcript_id "TCONS_00015995"; exon_number "1"; oId "TCONS_00016464"; class_code "u"; tss_id "TSS14002";
scaffold1119	Cufflinks	exon	57113	57287	.	+	.	gene_id "XLOC_012378"; transcript_id "TCONS_00015995"; exon_number "2"; oId "TCONS_00016464"; class_code "u"; tss_id "TSS14002";
scaffold1119	Cufflinks	exon	53684	55523	.	-	.	gene_id "XLOC_012396"; transcript_id "TCONS_00016062"; exon_number "1"; oId "TCONS_00016535"; class_code "u"; tss_id "TSS14037";
scaffold1119	Cufflinks	exon	55555	56316	.	-	.	gene_id "XLOC_012396"; transcript_id "TCONS_00016062"; exon_number "2"; oId "TCONS_00016535"; class_code "u"; tss_id "TSS14037";
scaffold112	Cufflinks	exon	268243	268846	.	+	.	gene_id "XLOC_012441"; transcript_id "TCONS_00016138"; exon_number "1"; gene_name "gApl2_02672"; oId "TCONS_00016614"; nearest_ref "Apl2_02672"; class_code "x"; tss_id "TSS14097";
scaffold112	Cufflinks	exon	268932	269611	.	+	.	gene_id "XLOC_012441"; transcript_id "TCONS_00016138"; exon_number "2"; gene_name "gApl2_02672"; oId "TCONS_00016614"; nearest_ref "Apl2_02672"; class_code "x"; tss_id "TSS14097";
scaffold112	Cufflinks	exon	515115	519222	.	+	.	gene_id "XLOC_012442"; transcript_id "TCONS_00016139"; exon_number "1"; gene_name "gApl2_02676"; oId "TCONS_00016615"; nearest_ref "Apl2_02676"; class_code "x"; tss_id "TSS14098";
scaffold112	Cufflinks	exon	519620	519659	.	+	.	gene_id "XLOC_012442"; transcript_id "TCONS_00016139"; exon_number "2"; gene_name "gApl2_02676"; oId "TCONS_00016615"; nearest_ref "Apl2_02676"; class_code "x"; tss_id "TSS14098";
scaffold112	Cufflinks	exon	1673454	1673509	.	+	.	gene_id "XLOC_012453"; transcript_id "TCONS_00016168"; exon_number "1"; oId "TCONS_00016649"; class_code "u"; tss_id "TSS14120";
scaffold112	Cufflinks	exon	1674914	1675580	.	+	.	gene_id "XLOC_012453"; transcript_id "TCONS_00016168"; exon_number "2"; oId "TCONS_00016649"; class_code "u"; tss_id "TSS14120";
scaffold112	Cufflinks	exon	2419454	2419924	.	+	.	gene_id "XLOC_012461"; transcript_id "TCONS_00016182"; exon_number "1"; oId "TCONS_00016664"; class_code "u"; tss_id "TSS14132";
scaffold112	Cufflinks	exon	2421511	2421532	.	+	.	gene_id "XLOC_012461"; transcript_id "TCONS_00016182"; exon_number "2"; oId "TCONS_00016664"; class_code "u"; tss_id "TSS14132";
scaffold112	Cufflinks	exon	2896669	2896760	.	+	.	gene_id "XLOC_012471"; transcript_id "TCONS_00016207"; exon_number "1"; oId "TCONS_00016691"; class_code "u"; tss_id "TSS14151";
scaffold112	Cufflinks	exon	2898368	2898606	.	+	.	gene_id "XLOC_012471"; transcript_id "TCONS_00016207"; exon_number "2"; oId "TCONS_00016691"; class_code "u"; tss_id "TSS14151";
scaffold112	Cufflinks	exon	452161	452813	.	-	.	gene_id "XLOC_012484"; transcript_id "TCONS_00016246"; exon_number "1"; gene_name "gApl2_02675"; oId "TCONS_00016737"; nearest_ref "Apl2_02675"; class_code "o"; tss_id "TSS14178";
scaffold112	Cufflinks	exon	454674	454811	.	-	.	gene_id "XLOC_012484"; transcript_id "TCONS_00016246"; exon_number "2"; gene_name "gApl2_02675"; oId "TCONS_00016737"; nearest_ref "Apl2_02675"; class_code "o"; tss_id "TSS14178";
scaffold112	Cufflinks	exon	455646	455694	.	-	.	gene_id "XLOC_012484"; transcript_id "TCONS_00016246"; exon_number "3"; gene_name "gApl2_02675"; oId "TCONS_00016737"; nearest_ref "Apl2_02675"; class_code "o"; tss_id "TSS14178";
scaffold112	Cufflinks	exon	2182804	2184049	.	-	.	gene_id "XLOC_012500"; transcript_id "TCONS_00016301"; exon_number "1"; oId "TCONS_00016797"; class_code "u"; tss_id "TSS14218";
scaffold112	Cufflinks	exon	2185062	2185185	.	-	.	gene_id "XLOC_012500"; transcript_id "TCONS_00016301"; exon_number "2"; oId "TCONS_00016797"; class_code "u"; tss_id "TSS14218";
scaffold112	Cufflinks	exon	2232057	2232532	.	-	.	gene_id "XLOC_012502"; transcript_id "TCONS_00016303"; exon_number "1"; oId "TCONS_00016800"; class_code "u"; tss_id "TSS14220";
scaffold112	Cufflinks	exon	2232576	2236343	.	-	.	gene_id "XLOC_012502"; transcript_id "TCONS_00016303"; exon_number "2"; oId "TCONS_00016800"; class_code "u"; tss_id "TSS14220";
scaffold112	Cufflinks	exon	2245414	2248687	.	-	.	gene_id "XLOC_012504"; transcript_id "TCONS_00016305"; exon_number "1"; oId "TCONS_00016802"; class_code "u"; tss_id "TSS14222";
scaffold112	Cufflinks	exon	2248728	2248823	.	-	.	gene_id "XLOC_012504"; transcript_id "TCONS_00016305"; exon_number "2"; oId "TCONS_00016802"; class_code "u"; tss_id "TSS14222";
scaffold112	Cufflinks	exon	2248864	2251050	.	-	.	gene_id "XLOC_012504"; transcript_id "TCONS_00016305"; exon_number "3"; oId "TCONS_00016802"; class_code "u"; tss_id "TSS14222";
scaffold112	Cufflinks	exon	2895471	2895670	.	-	.	gene_id "XLOC_012515"; transcript_id "TCONS_00016347"; exon_number "1"; oId "TCONS_00016846"; class_code "u"; tss_id "TSS14242";
scaffold112	Cufflinks	exon	2898296	2898606	.	-	.	gene_id "XLOC_012515"; transcript_id "TCONS_00016347"; exon_number "2"; oId "TCONS_00016846"; class_code "u"; tss_id "TSS14242";
scaffold112	Cufflinks	exon	2895471	2895670	.	-	.	gene_id "XLOC_012515"; transcript_id "TCONS_00016346"; exon_number "1"; oId "TCONS_00016845"; class_code "u"; tss_id "TSS14242";
scaffold112	Cufflinks	exon	2898325	2898606	.	-	.	gene_id "XLOC_012515"; transcript_id "TCONS_00016346"; exon_number "2"; oId "TCONS_00016845"; class_code "u"; tss_id "TSS14242";
scaffold1123	Cufflinks	exon	31583	32061	.	+	.	gene_id "XLOC_012681"; transcript_id "TCONS_00016532"; exon_number "1"; oId "TCONS_00017034"; class_code "u"; tss_id "TSS14412";
scaffold1123	Cufflinks	exon	32565	32915	.	+	.	gene_id "XLOC_012681"; transcript_id "TCONS_00016532"; exon_number "2"; oId "TCONS_00017034"; class_code "u"; tss_id "TSS14412";
scaffold1123	Cufflinks	exon	33044	36572	.	+	.	gene_id "XLOC_012682"; transcript_id "TCONS_00016535"; exon_number "1"; oId "TCONS_00017037"; class_code "u"; tss_id "TSS14413";
scaffold1123	Cufflinks	exon	38319	38434	.	+	.	gene_id "XLOC_012682"; transcript_id "TCONS_00016535"; exon_number "2"; oId "TCONS_00017037"; class_code "u"; tss_id "TSS14413";
scaffold1123	Cufflinks	exon	39391	40927	.	+	.	gene_id "XLOC_012682"; transcript_id "TCONS_00016535"; exon_number "3"; oId "TCONS_00017037"; class_code "u"; tss_id "TSS14413";
scaffold1123	Cufflinks	exon	33044	36572	.	+	.	gene_id "XLOC_012682"; transcript_id "TCONS_00016534"; exon_number "1"; oId "TCONS_00017036"; class_code "u"; tss_id "TSS14413";
scaffold1123	Cufflinks	exon	38319	40927	.	+	.	gene_id "XLOC_012682"; transcript_id "TCONS_00016534"; exon_number "2"; oId "TCONS_00017036"; class_code "u"; tss_id "TSS14413";
scaffold11235	Cufflinks	exon	203	429	.	+	.	gene_id "XLOC_012706"; transcript_id "TCONS_00016573"; exon_number "1"; oId "TCONS_00017077"; class_code "u"; tss_id "TSS14443";
scaffold11235	Cufflinks	exon	607	968	.	+	.	gene_id "XLOC_012706"; transcript_id "TCONS_00016573"; exon_number "2"; oId "TCONS_00017077"; class_code "u"; tss_id "TSS14443";
scaffold11235	Cufflinks	exon	203	307	.	+	.	gene_id "XLOC_012706"; transcript_id "TCONS_00016572"; exon_number "1"; oId "TCONS_00017076"; class_code "u"; tss_id "TSS14443";
scaffold11235	Cufflinks	exon	694	968	.	+	.	gene_id "XLOC_012706"; transcript_id "TCONS_00016572"; exon_number "2"; oId "TCONS_00017076"; class_code "u"; tss_id "TSS14443";
scaffold1127	Cufflinks	exon	204317	204415	.	+	.	gene_id "XLOC_012729"; transcript_id "TCONS_00016610"; exon_number "1"; oId "TCONS_00017115"; class_code "u"; tss_id "TSS14473";
scaffold1127	Cufflinks	exon	204931	205020	.	+	.	gene_id "XLOC_012729"; transcript_id "TCONS_00016610"; exon_number "2"; oId "TCONS_00017115"; class_code "u"; tss_id "TSS14473";
scaffold1127	Cufflinks	exon	205789	208436	.	+	.	gene_id "XLOC_012729"; transcript_id "TCONS_00016610"; exon_number "3"; oId "TCONS_00017115"; class_code "u"; tss_id "TSS14473";
scaffold1127	Cufflinks	exon	263423	264481	.	+	.	gene_id "XLOC_012732"; transcript_id "TCONS_00016618"; exon_number "1"; gene_name "gApl2_02828"; oId "TCONS_00017123"; nearest_ref "Apl2_02828"; class_code "x"; tss_id "TSS14477";
scaffold1127	Cufflinks	exon	264941	265011	.	+	.	gene_id "XLOC_012732"; transcript_id "TCONS_00016618"; exon_number "2"; gene_name "gApl2_02828"; oId "TCONS_00017123"; nearest_ref "Apl2_02828"; class_code "x"; tss_id "TSS14477";
scaffold1127	Cufflinks	exon	267559	267621	.	+	.	gene_id "XLOC_012732"; transcript_id "TCONS_00016618"; exon_number "3"; gene_name "gApl2_02828"; oId "TCONS_00017123"; nearest_ref "Apl2_02828"; class_code "x"; tss_id "TSS14477";
scaffold1127	Cufflinks	exon	267741	267832	.	+	.	gene_id "XLOC_012732"; transcript_id "TCONS_00016618"; exon_number "4"; gene_name "gApl2_02828"; oId "TCONS_00017123"; nearest_ref "Apl2_02828"; class_code "x"; tss_id "TSS14477";
scaffold1127	Cufflinks	exon	269861	270259	.	+	.	gene_id "XLOC_012732"; transcript_id "TCONS_00016618"; exon_number "5"; gene_name "gApl2_02828"; oId "TCONS_00017123"; nearest_ref "Apl2_02828"; class_code "x"; tss_id "TSS14477";
scaffold1127	Cufflinks	exon	382242	382889	.	+	.	gene_id "XLOC_012735"; transcript_id "TCONS_00016632"; exon_number "1"; oId "TCONS_00017139"; class_code "u"; tss_id "TSS14483";
scaffold1127	Cufflinks	exon	383428	383463	.	+	.	gene_id "XLOC_012735"; transcript_id "TCONS_00016632"; exon_number "2"; oId "TCONS_00017139"; class_code "u"; tss_id "TSS14483";
scaffold1127	Cufflinks	exon	454772	454810	.	+	.	gene_id "XLOC_012741"; transcript_id "TCONS_00016650"; exon_number "1"; gene_name "gApl2_02842"; oId "TCONS_00017158"; nearest_ref "Apl2_02842"; class_code "x"; tss_id "TSS14495";
scaffold1127	Cufflinks	exon	456837	458936	.	+	.	gene_id "XLOC_012741"; transcript_id "TCONS_00016650"; exon_number "2"; gene_name "gApl2_02842"; oId "TCONS_00017158"; nearest_ref "Apl2_02842"; class_code "x"; tss_id "TSS14495";
scaffold1127	Cufflinks	exon	783666	783715	.	+	.	gene_id "XLOC_012748"; transcript_id "TCONS_00016671"; exon_number "1"; oId "TCONS_00017183"; class_code "u"; tss_id "TSS14506";
scaffold1127	Cufflinks	exon	786547	787125	.	+	.	gene_id "XLOC_012748"; transcript_id "TCONS_00016671"; exon_number "2"; oId "TCONS_00017183"; class_code "u"; tss_id "TSS14506";
scaffold1127	Cufflinks	exon	962617	962693	.	+	.	gene_id "XLOC_012754"; transcript_id "TCONS_00016678"; exon_number "1"; gene_name "gApl2_02859"; oId "TCONS_00017191"; nearest_ref "Apl2_02859"; class_code "x"; tss_id "TSS14513";
scaffold1127	Cufflinks	exon	963173	963829	.	+	.	gene_id "XLOC_012754"; transcript_id "TCONS_00016678"; exon_number "2"; gene_name "gApl2_02859"; oId "TCONS_00017191"; nearest_ref "Apl2_02859"; class_code "x"; tss_id "TSS14513";
scaffold1127	Cufflinks	exon	966812	966933	.	+	.	gene_id "XLOC_012754"; transcript_id "TCONS_00016678"; exon_number "3"; gene_name "gApl2_02859"; oId "TCONS_00017191"; nearest_ref "Apl2_02859"; class_code "x"; tss_id "TSS14513";
scaffold1127	Cufflinks	exon	968457	968670	.	+	.	gene_id "XLOC_012754"; transcript_id "TCONS_00016678"; exon_number "4"; gene_name "gApl2_02859"; oId "TCONS_00017191"; nearest_ref "Apl2_02859"; class_code "x"; tss_id "TSS14513";
scaffold1127	Cufflinks	exon	1022298	1022972	.	-	.	gene_id "XLOC_012780"; transcript_id "TCONS_00016778"; exon_number "1"; gene_name "gApl2_02861"; oId "TCONS_00017299"; nearest_ref "Apl2_02861"; class_code "x"; tss_id "TSS14567";
scaffold1127	Cufflinks	exon	1026864	1028492	.	-	.	gene_id "XLOC_012780"; transcript_id "TCONS_00016778"; exon_number "2"; gene_name "gApl2_02861"; oId "TCONS_00017299"; nearest_ref "Apl2_02861"; class_code "x"; tss_id "TSS14567";
scaffold1127	Cufflinks	exon	1223397	1223426	.	-	.	gene_id "XLOC_012784"; transcript_id "TCONS_00016787"; exon_number "1"; oId "TCONS_00017310"; class_code "u"; tss_id "TSS14574";
scaffold1127	Cufflinks	exon	1226657	1227217	.	-	.	gene_id "XLOC_012784"; transcript_id "TCONS_00016787"; exon_number "2"; oId "TCONS_00017310"; class_code "u"; tss_id "TSS14574";
scaffold1129	Cufflinks	exon	32282	32356	.	+	.	gene_id "XLOC_012848"; transcript_id "TCONS_00016860"; exon_number "1"; oId "TCONS_00017384"; class_code "u"; tss_id "TSS14640";
scaffold1129	Cufflinks	exon	34025	35325	.	+	.	gene_id "XLOC_012848"; transcript_id "TCONS_00016860"; exon_number "2"; oId "TCONS_00017384"; class_code "u"; tss_id "TSS14640";
scaffold1129	Cufflinks	exon	32855	32889	.	+	.	gene_id "XLOC_012848"; transcript_id "TCONS_00016861"; exon_number "1"; oId "TCONS_00017385"; class_code "u"; tss_id "TSS14641";
scaffold1129	Cufflinks	exon	34025	35325	.	+	.	gene_id "XLOC_012848"; transcript_id "TCONS_00016861"; exon_number "2"; oId "TCONS_00017385"; class_code "u"; tss_id "TSS14641";
scaffold1129	Cufflinks	exon	42890	42942	.	+	.	gene_id "XLOC_012849"; transcript_id "TCONS_00016862"; exon_number "1"; gene_name "gApl2_18802"; oId "TCONS_00017386"; nearest_ref "Apl2_18802"; class_code "x"; tss_id "TSS14642";
scaffold1129	Cufflinks	exon	45934	46906	.	+	.	gene_id "XLOC_012849"; transcript_id "TCONS_00016862"; exon_number "2"; gene_name "gApl2_18802"; oId "TCONS_00017386"; nearest_ref "Apl2_18802"; class_code "x"; tss_id "TSS14642";
scaffold1129	Cufflinks	exon	78803	81451	.	-	.	gene_id "XLOC_012852"; transcript_id "TCONS_00016872"; exon_number "1"; oId "TCONS_00017397"; class_code "u"; tss_id "TSS14650";
scaffold1129	Cufflinks	exon	81560	81874	.	-	.	gene_id "XLOC_012852"; transcript_id "TCONS_00016872"; exon_number "2"; oId "TCONS_00017397"; class_code "u"; tss_id "TSS14650";
scaffold1129	Cufflinks	exon	82787	83149	.	-	.	gene_id "XLOC_012852"; transcript_id "TCONS_00016872"; exon_number "3"; oId "TCONS_00017397"; class_code "u"; tss_id "TSS14650";
scaffold1129	Cufflinks	exon	78803	81451	.	-	.	gene_id "XLOC_012852"; transcript_id "TCONS_00016874"; exon_number "1"; oId "TCONS_00017399"; class_code "u"; tss_id "TSS14651";
scaffold1129	Cufflinks	exon	81560	86948	.	-	.	gene_id "XLOC_012852"; transcript_id "TCONS_00016874"; exon_number "2"; oId "TCONS_00017399"; class_code "u"; tss_id "TSS14651";
scaffold1129	Cufflinks	exon	87051	88709	.	-	.	gene_id "XLOC_012852"; transcript_id "TCONS_00016874"; exon_number "3"; oId "TCONS_00017399"; class_code "u"; tss_id "TSS14651";
scaffold113	Cufflinks	exon	33489	33507	.	-	.	gene_id "XLOC_012886"; transcript_id "TCONS_00016936"; exon_number "1"; gene_name "gApl2_07001"; oId "TCONS_00017466"; nearest_ref "Apl2_07001"; class_code "x"; tss_id "TSS14694";
scaffold113	Cufflinks	exon	35786	35846	.	-	.	gene_id "XLOC_012886"; transcript_id "TCONS_00016936"; exon_number "2"; gene_name "gApl2_07001"; oId "TCONS_00017466"; nearest_ref "Apl2_07001"; class_code "x"; tss_id "TSS14694";
scaffold113	Cufflinks	exon	38122	38227	.	-	.	gene_id "XLOC_012886"; transcript_id "TCONS_00016936"; exon_number "3"; gene_name "gApl2_07001"; oId "TCONS_00017466"; nearest_ref "Apl2_07001"; class_code "x"; tss_id "TSS14694";
scaffold113	Cufflinks	exon	39555	39625	.	-	.	gene_id "XLOC_012886"; transcript_id "TCONS_00016936"; exon_number "4"; gene_name "gApl2_07001"; oId "TCONS_00017466"; nearest_ref "Apl2_07001"; class_code "x"; tss_id "TSS14694";
scaffold113	Cufflinks	exon	35785	35846	.	-	.	gene_id "XLOC_012886"; transcript_id "TCONS_00016937"; exon_number "1"; oId "TCONS_00017467"; class_code "u"; tss_id "TSS14695";
scaffold113	Cufflinks	exon	38122	38227	.	-	.	gene_id "XLOC_012886"; transcript_id "TCONS_00016937"; exon_number "2"; oId "TCONS_00017467"; class_code "u"; tss_id "TSS14695";
scaffold113	Cufflinks	exon	38723	38910	.	-	.	gene_id "XLOC_012886"; transcript_id "TCONS_00016937"; exon_number "3"; oId "TCONS_00017467"; class_code "u"; tss_id "TSS14695";
scaffold113	Cufflinks	exon	37891	38227	.	-	.	gene_id "XLOC_012886"; transcript_id "TCONS_00016938"; exon_number "1"; oId "TCONS_00017468"; class_code "u"; tss_id "TSS14695";
scaffold113	Cufflinks	exon	38723	38910	.	-	.	gene_id "XLOC_012886"; transcript_id "TCONS_00016938"; exon_number "2"; oId "TCONS_00017468"; class_code "u"; tss_id "TSS14695";
scaffold113	Cufflinks	exon	37891	38227	.	-	.	gene_id "XLOC_012886"; transcript_id "TCONS_00016939"; exon_number "1"; gene_name "gApl2_07002"; oId "TCONS_00017469"; nearest_ref "Apl2_07002"; class_code "x"; tss_id "TSS14694";
scaffold113	Cufflinks	exon	39555	39591	.	-	.	gene_id "XLOC_012886"; transcript_id "TCONS_00016939"; exon_number "2"; gene_name "gApl2_07002"; oId "TCONS_00017469"; nearest_ref "Apl2_07002"; class_code "x"; tss_id "TSS14694";
scaffold113	Cufflinks	exon	129307	129889	.	-	.	gene_id "XLOC_012890"; transcript_id "TCONS_00016943"; exon_number "1"; oId "TCONS_00017474"; class_code "u"; tss_id "TSS14699";
scaffold113	Cufflinks	exon	129945	130374	.	-	.	gene_id "XLOC_012890"; transcript_id "TCONS_00016943"; exon_number "2"; oId "TCONS_00017474"; class_code "u"; tss_id "TSS14699";
scaffold113	Cufflinks	exon	192274	193111	.	-	.	gene_id "XLOC_012891"; transcript_id "TCONS_00016944"; exon_number "1"; oId "TCONS_00017475"; class_code "u"; tss_id "TSS14700";
scaffold113	Cufflinks	exon	193161	193606	.	-	.	gene_id "XLOC_012891"; transcript_id "TCONS_00016944"; exon_number "2"; oId "TCONS_00017475"; class_code "u"; tss_id "TSS14700";
scaffold113	Cufflinks	exon	2043955	2044506	.	-	.	gene_id "XLOC_012903"; transcript_id "TCONS_00016970"; exon_number "1"; oId "TCONS_00017504"; class_code "u"; tss_id "TSS14723";
scaffold113	Cufflinks	exon	2046803	2047178	.	-	.	gene_id "XLOC_012903"; transcript_id "TCONS_00016970"; exon_number "2"; oId "TCONS_00017504"; class_code "u"; tss_id "TSS14723";
scaffold113	Cufflinks	exon	2043955	2044506	.	-	.	gene_id "XLOC_012903"; transcript_id "TCONS_00016971"; exon_number "1"; oId "TCONS_00017505"; class_code "u"; tss_id "TSS14724";
scaffold113	Cufflinks	exon	2047461	2049827	.	-	.	gene_id "XLOC_012903"; transcript_id "TCONS_00016971"; exon_number "2"; oId "TCONS_00017505"; class_code "u"; tss_id "TSS14724";
scaffold113	Cufflinks	exon	2052829	2053535	.	-	.	gene_id "XLOC_012904"; transcript_id "TCONS_00016975"; exon_number "1"; oId "TCONS_00017509"; class_code "u"; tss_id "TSS14725";
scaffold113	Cufflinks	exon	2053730	2053806	.	-	.	gene_id "XLOC_012904"; transcript_id "TCONS_00016975"; exon_number "2"; oId "TCONS_00017509"; class_code "u"; tss_id "TSS14725";
scaffold113	Cufflinks	exon	2054228	2054392	.	-	.	gene_id "XLOC_012904"; transcript_id "TCONS_00016975"; exon_number "3"; oId "TCONS_00017509"; class_code "u"; tss_id "TSS14725";
scaffold113	Cufflinks	exon	2054897	2055953	.	-	.	gene_id "XLOC_012904"; transcript_id "TCONS_00016975"; exon_number "4"; oId "TCONS_00017509"; class_code "u"; tss_id "TSS14725";
scaffold113	Cufflinks	exon	2056727	2057414	.	-	.	gene_id "XLOC_012904"; transcript_id "TCONS_00016975"; exon_number "5"; oId "TCONS_00017509"; class_code "u"; tss_id "TSS14725";
scaffold113	Cufflinks	exon	2052829	2054392	.	-	.	gene_id "XLOC_012904"; transcript_id "TCONS_00016974"; exon_number "1"; oId "TCONS_00017508"; class_code "u"; tss_id "TSS14725";
scaffold113	Cufflinks	exon	2054897	2055953	.	-	.	gene_id "XLOC_012904"; transcript_id "TCONS_00016974"; exon_number "2"; oId "TCONS_00017508"; class_code "u"; tss_id "TSS14725";
scaffold113	Cufflinks	exon	2056727	2057414	.	-	.	gene_id "XLOC_012904"; transcript_id "TCONS_00016974"; exon_number "3"; oId "TCONS_00017508"; class_code "u"; tss_id "TSS14725";
scaffold113	Cufflinks	exon	2052829	2054392	.	-	.	gene_id "XLOC_012904"; transcript_id "TCONS_00016973"; exon_number "1"; oId "TCONS_00017507"; class_code "u"; tss_id "TSS14725";
scaffold113	Cufflinks	exon	2054897	2057414	.	-	.	gene_id "XLOC_012904"; transcript_id "TCONS_00016973"; exon_number "2"; oId "TCONS_00017507"; class_code "u"; tss_id "TSS14725";
scaffold1131	Cufflinks	exon	362495	365343	.	+	.	gene_id "XLOC_013009"; transcript_id "TCONS_00017124"; exon_number "1"; oId "TCONS_00017664"; class_code "u"; tss_id "TSS14851";
scaffold1131	Cufflinks	exon	365913	366007	.	+	.	gene_id "XLOC_013009"; transcript_id "TCONS_00017124"; exon_number "2"; oId "TCONS_00017664"; class_code "u"; tss_id "TSS14851";
scaffold1131	Cufflinks	exon	366131	366513	.	+	.	gene_id "XLOC_013009"; transcript_id "TCONS_00017124"; exon_number "3"; oId "TCONS_00017664"; class_code "u"; tss_id "TSS14851";
scaffold1131	Cufflinks	exon	362495	363676	.	+	.	gene_id "XLOC_013009"; transcript_id "TCONS_00017123"; exon_number "1"; oId "TCONS_00017663"; class_code "u"; tss_id "TSS14851";
scaffold1131	Cufflinks	exon	365256	365343	.	+	.	gene_id "XLOC_013009"; transcript_id "TCONS_00017123"; exon_number "2"; oId "TCONS_00017663"; class_code "u"; tss_id "TSS14851";
scaffold1131	Cufflinks	exon	365913	366007	.	+	.	gene_id "XLOC_013009"; transcript_id "TCONS_00017123"; exon_number "3"; oId "TCONS_00017663"; class_code "u"; tss_id "TSS14851";
scaffold1131	Cufflinks	exon	366131	366513	.	+	.	gene_id "XLOC_013009"; transcript_id "TCONS_00017123"; exon_number "4"; oId "TCONS_00017663"; class_code "u"; tss_id "TSS14851";
scaffold1131	Cufflinks	exon	362844	363005	.	+	.	gene_id "XLOC_013009"; transcript_id "TCONS_00017126"; exon_number "1"; oId "TCONS_00017666"; class_code "u"; tss_id "TSS14852";
scaffold1131	Cufflinks	exon	365256	366007	.	+	.	gene_id "XLOC_013009"; transcript_id "TCONS_00017126"; exon_number "2"; oId "TCONS_00017666"; class_code "u"; tss_id "TSS14852";
scaffold1131	Cufflinks	exon	366131	366513	.	+	.	gene_id "XLOC_013009"; transcript_id "TCONS_00017126"; exon_number "3"; oId "TCONS_00017666"; class_code "u"; tss_id "TSS14852";
scaffold1131	Cufflinks	exon	661460	661597	.	+	.	gene_id "XLOC_013014"; transcript_id "TCONS_00017136"; exon_number "1"; oId "TCONS_00017678"; class_code "u"; tss_id "TSS14859";
scaffold1131	Cufflinks	exon	661953	662024	.	+	.	gene_id "XLOC_013014"; transcript_id "TCONS_00017136"; exon_number "2"; oId "TCONS_00017678"; class_code "u"; tss_id "TSS14859";
scaffold1131	Cufflinks	exon	662388	662996	.	+	.	gene_id "XLOC_013014"; transcript_id "TCONS_00017136"; exon_number "3"; oId "TCONS_00017678"; class_code "u"; tss_id "TSS14859";
scaffold1131	Cufflinks	exon	879829	880091	.	+	.	gene_id "XLOC_013019"; transcript_id "TCONS_00017147"; exon_number "1"; oId "TCONS_00017691"; class_code "u"; tss_id "TSS14866";
scaffold1131	Cufflinks	exon	880410	880514	.	+	.	gene_id "XLOC_013019"; transcript_id "TCONS_00017147"; exon_number "2"; oId "TCONS_00017691"; class_code "u"; tss_id "TSS14866";
scaffold1131	Cufflinks	exon	881155	882440	.	+	.	gene_id "XLOC_013019"; transcript_id "TCONS_00017147"; exon_number "3"; oId "TCONS_00017691"; class_code "u"; tss_id "TSS14866";
scaffold1131	Cufflinks	exon	883714	884237	.	+	.	gene_id "XLOC_013019"; transcript_id "TCONS_00017147"; exon_number "4"; oId "TCONS_00017691"; class_code "u"; tss_id "TSS14866";
scaffold1131	Cufflinks	exon	880881	882440	.	+	.	gene_id "XLOC_013019"; transcript_id "TCONS_00017148"; exon_number "1"; oId "TCONS_00017692"; class_code "u"; tss_id "TSS14867";
scaffold1131	Cufflinks	exon	883714	884237	.	+	.	gene_id "XLOC_013019"; transcript_id "TCONS_00017148"; exon_number "2"; oId "TCONS_00017692"; class_code "u"; tss_id "TSS14867";
scaffold1131	Cufflinks	exon	928502	929455	.	+	.	gene_id "XLOC_013021"; transcript_id "TCONS_00017152"; exon_number "1"; oId "TCONS_00017696"; class_code "u"; tss_id "TSS14871";
scaffold1131	Cufflinks	exon	931892	931973	.	+	.	gene_id "XLOC_013021"; transcript_id "TCONS_00017152"; exon_number "2"; oId "TCONS_00017696"; class_code "u"; tss_id "TSS14871";
scaffold1131	Cufflinks	exon	929396	929455	.	+	.	gene_id "XLOC_013021"; transcript_id "TCONS_00017154"; exon_number "1"; oId "TCONS_00017698"; class_code "u"; tss_id "TSS14872";
scaffold1131	Cufflinks	exon	930255	931973	.	+	.	gene_id "XLOC_013021"; transcript_id "TCONS_00017154"; exon_number "2"; oId "TCONS_00017698"; class_code "u"; tss_id "TSS14872";
scaffold1131	Cufflinks	exon	1025759	1026384	.	+	.	gene_id "XLOC_013023"; transcript_id "TCONS_00017159"; exon_number "1"; oId "TCONS_00017704"; class_code "u"; tss_id "TSS14877";
scaffold1131	Cufflinks	exon	1026638	1026863	.	+	.	gene_id "XLOC_013023"; transcript_id "TCONS_00017159"; exon_number "2"; oId "TCONS_00017704"; class_code "u"; tss_id "TSS14877";
scaffold1131	Cufflinks	exon	1027251	1029704	.	+	.	gene_id "XLOC_013023"; transcript_id "TCONS_00017159"; exon_number "3"; oId "TCONS_00017704"; class_code "u"; tss_id "TSS14877";
scaffold1131	Cufflinks	exon	1259101	1259386	.	-	.	gene_id "XLOC_013049"; transcript_id "TCONS_00017247"; exon_number "1"; oId "TCONS_00017799"; class_code "u"; tss_id "TSS14934";
scaffold1131	Cufflinks	exon	1260216	1260352	.	-	.	gene_id "XLOC_013049"; transcript_id "TCONS_00017247"; exon_number "2"; oId "TCONS_00017799"; class_code "u"; tss_id "TSS14934";
scaffold1131	Cufflinks	exon	1261030	1261698	.	-	.	gene_id "XLOC_013049"; transcript_id "TCONS_00017247"; exon_number "3"; oId "TCONS_00017799"; class_code "u"; tss_id "TSS14934";
scaffold1132	Cufflinks	exon	34327	34481	.	-	.	gene_id "XLOC_013112"; transcript_id "TCONS_00017316"; exon_number "1"; oId "TCONS_00017873"; class_code "u"; tss_id "TSS15002";
scaffold1132	Cufflinks	exon	34546	35105	.	-	.	gene_id "XLOC_013112"; transcript_id "TCONS_00017316"; exon_number "2"; oId "TCONS_00017873"; class_code "u"; tss_id "TSS15002";
scaffold1133	Cufflinks	exon	10737	10778	.	+	.	gene_id "XLOC_013118"; transcript_id "TCONS_00017322"; exon_number "1"; oId "TCONS_00017879"; class_code "u"; tss_id "TSS15008";
scaffold1133	Cufflinks	exon	11209	12205	.	+	.	gene_id "XLOC_013118"; transcript_id "TCONS_00017322"; exon_number "2"; oId "TCONS_00017879"; class_code "u"; tss_id "TSS15008";
scaffold1133	Cufflinks	exon	70817	70921	.	+	.	gene_id "XLOC_013120"; transcript_id "TCONS_00017324"; exon_number "1"; oId "TCONS_00017881"; class_code "u"; tss_id "TSS15010";
scaffold1133	Cufflinks	exon	72558	72930	.	+	.	gene_id "XLOC_013120"; transcript_id "TCONS_00017324"; exon_number "2"; oId "TCONS_00017881"; class_code "u"; tss_id "TSS15010";
scaffold11384	Cufflinks	exon	2	109	.	-	.	gene_id "XLOC_013242"; transcript_id "TCONS_00017492"; exon_number "1"; oId "TCONS_00018062"; class_code "u"; tss_id "TSS15154";
scaffold11384	Cufflinks	exon	242	489	.	-	.	gene_id "XLOC_013242"; transcript_id "TCONS_00017492"; exon_number "2"; oId "TCONS_00018062"; class_code "u"; tss_id "TSS15154";
scaffold1139	Cufflinks	exon	24728	25896	.	+	.	gene_id "XLOC_013245"; transcript_id "TCONS_00017501"; exon_number "1"; oId "TCONS_00018072"; class_code "u"; tss_id "TSS15163";
scaffold1139	Cufflinks	exon	25931	26557	.	+	.	gene_id "XLOC_013245"; transcript_id "TCONS_00017501"; exon_number "2"; oId "TCONS_00018072"; class_code "u"; tss_id "TSS15163";
scaffold1139	Cufflinks	exon	115298	116226	.	-	.	gene_id "XLOC_013250"; transcript_id "TCONS_00017514"; exon_number "1"; oId "TCONS_00018086"; class_code "u"; tss_id "TSS15170";
scaffold1139	Cufflinks	exon	118704	119220	.	-	.	gene_id "XLOC_013250"; transcript_id "TCONS_00017514"; exon_number "2"; oId "TCONS_00018086"; class_code "u"; tss_id "TSS15170";
scaffold1139	Cufflinks	exon	154598	154696	.	-	.	gene_id "XLOC_013251"; transcript_id "TCONS_00017516"; exon_number "1"; oId "TCONS_00018088"; class_code "u"; tss_id "TSS15172";
scaffold1139	Cufflinks	exon	154956	155087	.	-	.	gene_id "XLOC_013251"; transcript_id "TCONS_00017516"; exon_number "2"; oId "TCONS_00018088"; class_code "u"; tss_id "TSS15172";
scaffold1139	Cufflinks	exon	256873	257828	.	-	.	gene_id "XLOC_013252"; transcript_id "TCONS_00017517"; exon_number "1"; gene_name "gApl2_17583"; oId "TCONS_00018089"; nearest_ref "Apl2_17583"; class_code "x"; tss_id "TSS15173";
scaffold1139	Cufflinks	exon	257860	258838	.	-	.	gene_id "XLOC_013252"; transcript_id "TCONS_00017517"; exon_number "2"; gene_name "gApl2_17583"; oId "TCONS_00018089"; nearest_ref "Apl2_17583"; class_code "x"; tss_id "TSS15173";
scaffold1140	Cufflinks	exon	428614	429334	.	+	.	gene_id "XLOC_013284"; transcript_id "TCONS_00017583"; exon_number "1"; oId "TCONS_00018157"; class_code "u"; tss_id "TSS15222";
scaffold1140	Cufflinks	exon	429465	429684	.	+	.	gene_id "XLOC_013284"; transcript_id "TCONS_00017583"; exon_number "2"; oId "TCONS_00018157"; class_code "u"; tss_id "TSS15222";
scaffold11443	Cufflinks	exon	5182	5423	.	-	.	gene_id "XLOC_013380"; transcript_id "TCONS_00017815"; exon_number "1"; oId "TCONS_00018402"; class_code "u"; tss_id "TSS15380";
scaffold11443	Cufflinks	exon	8646	8836	.	-	.	gene_id "XLOC_013380"; transcript_id "TCONS_00017815"; exon_number "2"; oId "TCONS_00018402"; class_code "u"; tss_id "TSS15380";
scaffold11443	Cufflinks	exon	9242	9361	.	-	.	gene_id "XLOC_013380"; transcript_id "TCONS_00017815"; exon_number "3"; oId "TCONS_00018402"; class_code "u"; tss_id "TSS15380";
scaffold1148	Cufflinks	exon	619899	620264	.	-	.	gene_id "XLOC_013484"; transcript_id "TCONS_00018040"; exon_number "1"; oId "TCONS_00018646"; class_code "u"; tss_id "TSS15538";
scaffold1148	Cufflinks	exon	621764	621821	.	-	.	gene_id "XLOC_013484"; transcript_id "TCONS_00018040"; exon_number "2"; oId "TCONS_00018646"; class_code "u"; tss_id "TSS15538";
scaffold1148	Cufflinks	exon	622996	623099	.	-	.	gene_id "XLOC_013484"; transcript_id "TCONS_00018040"; exon_number "3"; oId "TCONS_00018646"; class_code "u"; tss_id "TSS15538";
scaffold1149	Cufflinks	exon	401777	402309	.	+	.	gene_id "XLOC_013510"; transcript_id "TCONS_00018068"; exon_number "1"; oId "TCONS_00018676"; class_code "u"; tss_id "TSS15566";
scaffold1149	Cufflinks	exon	402417	402937	.	+	.	gene_id "XLOC_013510"; transcript_id "TCONS_00018068"; exon_number "2"; oId "TCONS_00018676"; class_code "u"; tss_id "TSS15566";
scaffold1149	Cufflinks	exon	404169	404192	.	+	.	gene_id "XLOC_013511"; transcript_id "TCONS_00018069"; exon_number "1"; oId "TCONS_00018677"; class_code "u"; tss_id "TSS15567";
scaffold1149	Cufflinks	exon	405107	405825	.	+	.	gene_id "XLOC_013511"; transcript_id "TCONS_00018069"; exon_number "2"; oId "TCONS_00018677"; class_code "u"; tss_id "TSS15567";
scaffold1150	Cufflinks	exon	1454830	1455314	.	+	.	gene_id "XLOC_013541"; transcript_id "TCONS_00018111"; exon_number "1"; oId "TCONS_00018721"; class_code "u"; tss_id "TSS15601";
scaffold1150	Cufflinks	exon	1455363	1457302	.	+	.	gene_id "XLOC_013541"; transcript_id "TCONS_00018111"; exon_number "2"; oId "TCONS_00018721"; class_code "u"; tss_id "TSS15601";
scaffold1150	Cufflinks	exon	1618164	1618957	.	+	.	gene_id "XLOC_013543"; transcript_id "TCONS_00018117"; exon_number "1"; oId "TCONS_00018727"; class_code "u"; tss_id "TSS15606";
scaffold1150	Cufflinks	exon	1619008	1619548	.	+	.	gene_id "XLOC_013543"; transcript_id "TCONS_00018117"; exon_number "2"; oId "TCONS_00018727"; class_code "u"; tss_id "TSS15606";
scaffold1150	Cufflinks	exon	1745366	1746515	.	+	.	gene_id "XLOC_013545"; transcript_id "TCONS_00018119"; exon_number "1"; gene_name "gApl2_13550"; oId "TCONS_00018730"; nearest_ref "Apl2_13550"; class_code "x"; tss_id "TSS15609";
scaffold1150	Cufflinks	exon	1746562	1746905	.	+	.	gene_id "XLOC_013545"; transcript_id "TCONS_00018119"; exon_number "2"; gene_name "gApl2_13550"; oId "TCONS_00018730"; nearest_ref "Apl2_13550"; class_code "x"; tss_id "TSS15609";
scaffold1152	Cufflinks	exon	191869	192445	.	+	.	gene_id "XLOC_013711"; transcript_id "TCONS_00018330"; exon_number "1"; oId "TCONS_00018945"; class_code "u"; tss_id "TSS15789";
scaffold1152	Cufflinks	exon	195431	195589	.	+	.	gene_id "XLOC_013711"; transcript_id "TCONS_00018330"; exon_number "2"; oId "TCONS_00018945"; class_code "u"; tss_id "TSS15789";
scaffold1152	Cufflinks	exon	607354	608610	.	+	.	gene_id "XLOC_013715"; transcript_id "TCONS_00018335"; exon_number "1"; oId "TCONS_00018950"; class_code "u"; tss_id "TSS15794";
scaffold1152	Cufflinks	exon	608653	608816	.	+	.	gene_id "XLOC_013715"; transcript_id "TCONS_00018335"; exon_number "2"; oId "TCONS_00018950"; class_code "u"; tss_id "TSS15794";
scaffold1152	Cufflinks	exon	139592	139641	.	-	.	gene_id "XLOC_013725"; transcript_id "TCONS_00018360"; exon_number "1"; oId "TCONS_00018977"; class_code "u"; tss_id "TSS15812";
scaffold1152	Cufflinks	exon	140346	144401	.	-	.	gene_id "XLOC_013725"; transcript_id "TCONS_00018360"; exon_number "2"; oId "TCONS_00018977"; class_code "u"; tss_id "TSS15812";
scaffold1152	Cufflinks	exon	604758	606259	.	-	.	gene_id "XLOC_013727"; transcript_id "TCONS_00018363"; exon_number "1"; oId "TCONS_00018982"; class_code "u"; tss_id "TSS15814";
scaffold1152	Cufflinks	exon	606291	607294	.	-	.	gene_id "XLOC_013727"; transcript_id "TCONS_00018363"; exon_number "2"; oId "TCONS_00018982"; class_code "u"; tss_id "TSS15814";
scaffold1152	Cufflinks	exon	608704	609219	.	-	.	gene_id "XLOC_013728"; transcript_id "TCONS_00018364"; exon_number "1"; oId "TCONS_00018983"; class_code "u"; tss_id "TSS15815";
scaffold1152	Cufflinks	exon	609260	610774	.	-	.	gene_id "XLOC_013728"; transcript_id "TCONS_00018364"; exon_number "2"; oId "TCONS_00018983"; class_code "u"; tss_id "TSS15815";
scaffold1152	Cufflinks	exon	956003	957223	.	-	.	gene_id "XLOC_013738"; transcript_id "TCONS_00018398"; exon_number "1"; gene_name "gApl2_11531"; oId "TCONS_00019019"; nearest_ref "Apl2_11531"; class_code "x"; tss_id "TSS15835";
scaffold1152	Cufflinks	exon	958022	958852	.	-	.	gene_id "XLOC_013738"; transcript_id "TCONS_00018398"; exon_number "2"; gene_name "gApl2_11531"; oId "TCONS_00019019"; nearest_ref "Apl2_11531"; class_code "x"; tss_id "TSS15835";
scaffold1155	Cufflinks	exon	390567	391042	.	-	.	gene_id "XLOC_013818"; transcript_id "TCONS_00018501"; exon_number "1"; oId "TCONS_00019125"; class_code "u"; tss_id "TSS15926";
scaffold1155	Cufflinks	exon	391898	392036	.	-	.	gene_id "XLOC_013818"; transcript_id "TCONS_00018501"; exon_number "2"; oId "TCONS_00019125"; class_code "u"; tss_id "TSS15926";
scaffold1157	Cufflinks	exon	14120	16208	.	-	.	gene_id "XLOC_013856"; transcript_id "TCONS_00018571"; exon_number "1"; oId "TCONS_00019201"; class_code "u"; tss_id "TSS15982";
scaffold1157	Cufflinks	exon	18119	18542	.	-	.	gene_id "XLOC_013856"; transcript_id "TCONS_00018571"; exon_number "2"; oId "TCONS_00019201"; class_code "u"; tss_id "TSS15982";
scaffold1157	Cufflinks	exon	14120	16289	.	-	.	gene_id "XLOC_013856"; transcript_id "TCONS_00018572"; exon_number "1"; oId "TCONS_00019202"; class_code "u"; tss_id "TSS15983";
scaffold1157	Cufflinks	exon	18119	18724	.	-	.	gene_id "XLOC_013856"; transcript_id "TCONS_00018572"; exon_number "2"; oId "TCONS_00019202"; class_code "u"; tss_id "TSS15983";
scaffold116	Cufflinks	exon	336	1115	.	+	.	gene_id "XLOC_013930"; transcript_id "TCONS_00018735"; exon_number "1"; oId "TCONS_00019376"; class_code "u"; tss_id "TSS16100";
scaffold116	Cufflinks	exon	1151	3444	.	+	.	gene_id "XLOC_013930"; transcript_id "TCONS_00018735"; exon_number "2"; oId "TCONS_00019376"; class_code "u"; tss_id "TSS16100";
scaffold116	Cufflinks	exon	388482	388615	.	+	.	gene_id "XLOC_013935"; transcript_id "TCONS_00018741"; exon_number "1"; gene_name "gApl2_07460"; oId "TCONS_00019382"; nearest_ref "Apl2_07460"; class_code "x"; tss_id "TSS16106";
scaffold116	Cufflinks	exon	390208	390283	.	+	.	gene_id "XLOC_013935"; transcript_id "TCONS_00018741"; exon_number "2"; gene_name "gApl2_07460"; oId "TCONS_00019382"; nearest_ref "Apl2_07460"; class_code "x"; tss_id "TSS16106";
scaffold116	Cufflinks	exon	391344	394741	.	+	.	gene_id "XLOC_013935"; transcript_id "TCONS_00018741"; exon_number "3"; gene_name "gApl2_07460"; oId "TCONS_00019382"; nearest_ref "Apl2_07460"; class_code "x"; tss_id "TSS16106";
scaffold116	Cufflinks	exon	389965	390283	.	+	.	gene_id "XLOC_013935"; transcript_id "TCONS_00018742"; exon_number "1"; oId "TCONS_00019383"; class_code "u"; tss_id "TSS16107";
scaffold116	Cufflinks	exon	391344	394741	.	+	.	gene_id "XLOC_013935"; transcript_id "TCONS_00018742"; exon_number "2"; oId "TCONS_00019383"; class_code "u"; tss_id "TSS16107";
scaffold116	Cufflinks	exon	395715	395747	.	+	.	gene_id "XLOC_013936"; transcript_id "TCONS_00018744"; exon_number "1"; oId "TCONS_00019385"; class_code "u"; tss_id "TSS16109";
scaffold116	Cufflinks	exon	395798	396516	.	+	.	gene_id "XLOC_013936"; transcript_id "TCONS_00018744"; exon_number "2"; oId "TCONS_00019385"; class_code "u"; tss_id "TSS16109";
scaffold116	Cufflinks	exon	1146067	1146090	.	+	.	gene_id "XLOC_013941"; transcript_id "TCONS_00018751"; exon_number "1"; oId "TCONS_00019393"; class_code "u"; tss_id "TSS16115";
scaffold116	Cufflinks	exon	1147048	1147726	.	+	.	gene_id "XLOC_013941"; transcript_id "TCONS_00018751"; exon_number "2"; oId "TCONS_00019393"; class_code "u"; tss_id "TSS16115";
scaffold116	Cufflinks	exon	2223893	2224718	.	+	.	gene_id "XLOC_013952"; transcript_id "TCONS_00018775"; exon_number "1"; oId "TCONS_00019419"; class_code "u"; tss_id "TSS16134";
scaffold116	Cufflinks	exon	2227406	2228030	.	+	.	gene_id "XLOC_013952"; transcript_id "TCONS_00018775"; exon_number "2"; oId "TCONS_00019419"; class_code "u"; tss_id "TSS16134";
scaffold116	Cufflinks	exon	350879	351797	.	-	.	gene_id "XLOC_013961"; transcript_id "TCONS_00018800"; exon_number "1"; oId "TCONS_00019446"; class_code "u"; tss_id "TSS16150";
scaffold116	Cufflinks	exon	351829	352707	.	-	.	gene_id "XLOC_013961"; transcript_id "TCONS_00018800"; exon_number "2"; oId "TCONS_00019446"; class_code "u"; tss_id "TSS16150";
scaffold116	Cufflinks	exon	1086208	1086503	.	-	.	gene_id "XLOC_013967"; transcript_id "TCONS_00018810"; exon_number "1"; oId "TCONS_00019457"; class_code "u"; tss_id "TSS16159";
scaffold116	Cufflinks	exon	1087243	1087979	.	-	.	gene_id "XLOC_013967"; transcript_id "TCONS_00018810"; exon_number "2"; oId "TCONS_00019457"; class_code "u"; tss_id "TSS16159";
scaffold116	Cufflinks	exon	1088068	1088698	.	-	.	gene_id "XLOC_013967"; transcript_id "TCONS_00018810"; exon_number "3"; oId "TCONS_00019457"; class_code "u"; tss_id "TSS16159";
scaffold116	Cufflinks	exon	1086208	1086503	.	-	.	gene_id "XLOC_013967"; transcript_id "TCONS_00018814"; exon_number "1"; oId "TCONS_00019461"; class_code "u"; tss_id "TSS16161";
scaffold116	Cufflinks	exon	1087243	1087421	.	-	.	gene_id "XLOC_013967"; transcript_id "TCONS_00018814"; exon_number "2"; oId "TCONS_00019461"; class_code "u"; tss_id "TSS16161";
scaffold116	Cufflinks	exon	1087756	1089109	.	-	.	gene_id "XLOC_013967"; transcript_id "TCONS_00018814"; exon_number "3"; oId "TCONS_00019461"; class_code "u"; tss_id "TSS16161";
scaffold116	Cufflinks	exon	1118004	1120062	.	-	.	gene_id "XLOC_013969"; transcript_id "TCONS_00018817"; exon_number "1"; oId "TCONS_00019465"; class_code "u"; tss_id "TSS16163";
scaffold116	Cufflinks	exon	1121968	1123882	.	-	.	gene_id "XLOC_013969"; transcript_id "TCONS_00018817"; exon_number "2"; oId "TCONS_00019465"; class_code "u"; tss_id "TSS16163";
scaffold116	Cufflinks	exon	1145360	1147350	.	-	.	gene_id "XLOC_013971"; transcript_id "TCONS_00018821"; exon_number "1"; oId "TCONS_00019469"; class_code "u"; tss_id "TSS16167";
scaffold116	Cufflinks	exon	1147523	1147678	.	-	.	gene_id "XLOC_013971"; transcript_id "TCONS_00018821"; exon_number "2"; oId "TCONS_00019469"; class_code "u"; tss_id "TSS16167";
scaffold116	Cufflinks	exon	1149363	1149397	.	-	.	gene_id "XLOC_013971"; transcript_id "TCONS_00018821"; exon_number "3"; oId "TCONS_00019469"; class_code "u"; tss_id "TSS16167";
scaffold116	Cufflinks	exon	1145360	1147350	.	-	.	gene_id "XLOC_013971"; transcript_id "TCONS_00018822"; exon_number "1"; oId "TCONS_00019470"; class_code "u"; tss_id "TSS16168";
scaffold116	Cufflinks	exon	1147523	1147678	.	-	.	gene_id "XLOC_013971"; transcript_id "TCONS_00018822"; exon_number "2"; oId "TCONS_00019470"; class_code "u"; tss_id "TSS16168";
scaffold116	Cufflinks	exon	1149482	1149903	.	-	.	gene_id "XLOC_013971"; transcript_id "TCONS_00018822"; exon_number "3"; oId "TCONS_00019470"; class_code "u"; tss_id "TSS16168";
scaffold116	Cufflinks	exon	2209762	2210212	.	-	.	gene_id "XLOC_013982"; transcript_id "TCONS_00018841"; exon_number "1"; oId "TCONS_00019490"; class_code "u"; tss_id "TSS16185";
scaffold116	Cufflinks	exon	2210476	2211632	.	-	.	gene_id "XLOC_013982"; transcript_id "TCONS_00018841"; exon_number "2"; oId "TCONS_00019490"; class_code "u"; tss_id "TSS16185";
scaffold116	Cufflinks	exon	2211789	2212850	.	-	.	gene_id "XLOC_013983"; transcript_id "TCONS_00018842"; exon_number "1"; oId "TCONS_00019491"; class_code "u"; tss_id "TSS16186";
scaffold116	Cufflinks	exon	2212889	2212934	.	-	.	gene_id "XLOC_013983"; transcript_id "TCONS_00018842"; exon_number "2"; oId "TCONS_00019491"; class_code "u"; tss_id "TSS16186";
scaffold116	Cufflinks	exon	2322571	2322581	.	-	.	gene_id "XLOC_013986"; transcript_id "TCONS_00018853"; exon_number "1"; gene_name "gApl2_07482"; oId "TCONS_00019503"; nearest_ref "Apl2_07482"; class_code "o"; tss_id "TSS16196";
scaffold116	Cufflinks	exon	2322835	2323277	.	-	.	gene_id "XLOC_013986"; transcript_id "TCONS_00018853"; exon_number "2"; gene_name "gApl2_07482"; oId "TCONS_00019503"; nearest_ref "Apl2_07482"; class_code "o"; tss_id "TSS16196";
scaffold116	Cufflinks	exon	2327975	2328870	.	-	.	gene_id "XLOC_013987"; transcript_id "TCONS_00018854"; exon_number "1"; oId "TCONS_00019504"; class_code "u"; tss_id "TSS16197";
scaffold116	Cufflinks	exon	2330920	2330943	.	-	.	gene_id "XLOC_013987"; transcript_id "TCONS_00018854"; exon_number "2"; oId "TCONS_00019504"; class_code "u"; tss_id "TSS16197";
scaffold116	Cufflinks	exon	2327975	2331151	.	-	.	gene_id "XLOC_013987"; transcript_id "TCONS_00018855"; exon_number "1"; oId "TCONS_00019505"; class_code "u"; tss_id "TSS16198";
scaffold116	Cufflinks	exon	2331832	2332260	.	-	.	gene_id "XLOC_013987"; transcript_id "TCONS_00018855"; exon_number "2"; oId "TCONS_00019505"; class_code "u"; tss_id "TSS16198";
scaffold1160	Cufflinks	exon	555579	556436	.	+	.	gene_id "XLOC_014126"; transcript_id "TCONS_00019007"; exon_number "1"; oId "TCONS_00019658"; class_code "u"; tss_id "TSS16347";
scaffold1160	Cufflinks	exon	559523	559719	.	+	.	gene_id "XLOC_014126"; transcript_id "TCONS_00019007"; exon_number "2"; oId "TCONS_00019658"; class_code "u"; tss_id "TSS16347";
scaffold1160	Cufflinks	exon	556338	556436	.	+	.	gene_id "XLOC_014126"; transcript_id "TCONS_00019008"; exon_number "1"; oId "TCONS_00019659"; class_code "u"; tss_id "TSS16348";
scaffold1160	Cufflinks	exon	556847	557029	.	+	.	gene_id "XLOC_014126"; transcript_id "TCONS_00019008"; exon_number "2"; oId "TCONS_00019659"; class_code "u"; tss_id "TSS16348";
scaffold1160	Cufflinks	exon	1083137	1084449	.	+	.	gene_id "XLOC_014136"; transcript_id "TCONS_00019059"; exon_number "1"; oId "TCONS_00019716"; class_code "u"; tss_id "TSS16379";
scaffold1160	Cufflinks	exon	1084865	1085094	.	+	.	gene_id "XLOC_014136"; transcript_id "TCONS_00019059"; exon_number "2"; oId "TCONS_00019716"; class_code "u"; tss_id "TSS16379";
scaffold1160	Cufflinks	exon	1088262	1089370	.	+	.	gene_id "XLOC_014136"; transcript_id "TCONS_00019059"; exon_number "3"; oId "TCONS_00019716"; class_code "u"; tss_id "TSS16379";
scaffold1160	Cufflinks	exon	1197028	1197533	.	+	.	gene_id "XLOC_014140"; transcript_id "TCONS_00019071"; exon_number "1"; oId "TCONS_00019729"; class_code "u"; tss_id "TSS16385";
scaffold1160	Cufflinks	exon	1197765	1201574	.	+	.	gene_id "XLOC_014140"; transcript_id "TCONS_00019071"; exon_number "2"; oId "TCONS_00019729"; class_code "u"; tss_id "TSS16385";
scaffold1160	Cufflinks	exon	1197028	1197489	.	+	.	gene_id "XLOC_014140"; transcript_id "TCONS_00019070"; exon_number "1"; oId "TCONS_00019728"; class_code "u"; tss_id "TSS16385";
scaffold1160	Cufflinks	exon	1197765	1201574	.	+	.	gene_id "XLOC_014140"; transcript_id "TCONS_00019070"; exon_number "2"; oId "TCONS_00019728"; class_code "u"; tss_id "TSS16385";
scaffold1160	Cufflinks	exon	1197028	1197489	.	+	.	gene_id "XLOC_014140"; transcript_id "TCONS_00019069"; exon_number "1"; oId "TCONS_00019727"; class_code "u"; tss_id "TSS16385";
scaffold1160	Cufflinks	exon	1197743	1201574	.	+	.	gene_id "XLOC_014140"; transcript_id "TCONS_00019069"; exon_number "2"; oId "TCONS_00019727"; class_code "u"; tss_id "TSS16385";
scaffold1160	Cufflinks	exon	368462	368911	.	-	.	gene_id "XLOC_014147"; transcript_id "TCONS_00019081"; exon_number "1"; oId "TCONS_00019741"; class_code "u"; tss_id "TSS16394";
scaffold1160	Cufflinks	exon	370358	371383	.	-	.	gene_id "XLOC_014147"; transcript_id "TCONS_00019081"; exon_number "2"; oId "TCONS_00019741"; class_code "u"; tss_id "TSS16394";
scaffold1160	Cufflinks	exon	375416	376556	.	-	.	gene_id "XLOC_014148"; transcript_id "TCONS_00019082"; exon_number "1"; oId "TCONS_00019742"; class_code "u"; tss_id "TSS16395";
scaffold1160	Cufflinks	exon	380279	380295	.	-	.	gene_id "XLOC_014148"; transcript_id "TCONS_00019082"; exon_number "2"; oId "TCONS_00019742"; class_code "u"; tss_id "TSS16395";
scaffold1160	Cufflinks	exon	1156921	1157980	.	-	.	gene_id "XLOC_014168"; transcript_id "TCONS_00019151"; exon_number "1"; oId "TCONS_00019816"; class_code "u"; tss_id "TSS16444";
scaffold1160	Cufflinks	exon	1158021	1160165	.	-	.	gene_id "XLOC_014168"; transcript_id "TCONS_00019151"; exon_number "2"; oId "TCONS_00019816"; class_code "u"; tss_id "TSS16444";
scaffold1160	Cufflinks	exon	1184996	1185130	.	-	.	gene_id "XLOC_014169"; transcript_id "TCONS_00019162"; exon_number "1"; oId "TCONS_00019828"; class_code "u"; tss_id "TSS16452";
scaffold1160	Cufflinks	exon	1188083	1188155	.	-	.	gene_id "XLOC_014169"; transcript_id "TCONS_00019162"; exon_number "2"; oId "TCONS_00019828"; class_code "u"; tss_id "TSS16452";
scaffold1160	Cufflinks	exon	1189035	1189222	.	-	.	gene_id "XLOC_014169"; transcript_id "TCONS_00019162"; exon_number "3"; oId "TCONS_00019828"; class_code "u"; tss_id "TSS16452";
scaffold1160	Cufflinks	exon	1188751	1189223	.	-	.	gene_id "XLOC_014169"; transcript_id "TCONS_00019164"; exon_number "1"; oId "TCONS_00019830"; class_code "u"; tss_id "TSS16454";
scaffold1160	Cufflinks	exon	1192567	1192756	.	-	.	gene_id "XLOC_014169"; transcript_id "TCONS_00019164"; exon_number "2"; oId "TCONS_00019830"; class_code "u"; tss_id "TSS16454";
scaffold1161	Cufflinks	exon	59461	59506	.	-	.	gene_id "XLOC_014243"; transcript_id "TCONS_00019247"; exon_number "1"; oId "TCONS_00019915"; class_code "u"; tss_id "TSS16535";
scaffold1161	Cufflinks	exon	60231	60682	.	-	.	gene_id "XLOC_014243"; transcript_id "TCONS_00019247"; exon_number "2"; oId "TCONS_00019915"; class_code "u"; tss_id "TSS16535";
scaffold1161	Cufflinks	exon	76568	76693	.	-	.	gene_id "XLOC_014244"; transcript_id "TCONS_00019248"; exon_number "1"; oId "TCONS_00019916"; class_code "u"; tss_id "TSS16536";
scaffold1161	Cufflinks	exon	78126	78406	.	-	.	gene_id "XLOC_014244"; transcript_id "TCONS_00019248"; exon_number "2"; oId "TCONS_00019916"; class_code "u"; tss_id "TSS16536";
scaffold1162	Cufflinks	exon	15393	15542	.	+	.	gene_id "XLOC_014257"; transcript_id "TCONS_00019293"; exon_number "1"; gene_name "gApl2_11887"; oId "TCONS_00019961"; nearest_ref "Apl2_11887"; class_code "x"; tss_id "TSS16562";
scaffold1162	Cufflinks	exon	15586	17527	.	+	.	gene_id "XLOC_014257"; transcript_id "TCONS_00019293"; exon_number "2"; gene_name "gApl2_11887"; oId "TCONS_00019961"; nearest_ref "Apl2_11887"; class_code "x"; tss_id "TSS16562";
scaffold1167	Cufflinks	exon	20578	20811	.	+	.	gene_id "XLOC_014341"; transcript_id "TCONS_00019446"; exon_number "1"; oId "TCONS_00020131"; class_code "u"; tss_id "TSS16676";
scaffold1167	Cufflinks	exon	22246	22750	.	+	.	gene_id "XLOC_014341"; transcript_id "TCONS_00019446"; exon_number "2"; oId "TCONS_00020131"; class_code "u"; tss_id "TSS16676";
scaffold1167	Cufflinks	exon	20898	21044	.	+	.	gene_id "XLOC_014341"; transcript_id "TCONS_00019447"; exon_number "1"; oId "TCONS_00020132"; class_code "u"; tss_id "TSS16677";
scaffold1167	Cufflinks	exon	22246	22750	.	+	.	gene_id "XLOC_014341"; transcript_id "TCONS_00019447"; exon_number "2"; oId "TCONS_00020132"; class_code "u"; tss_id "TSS16677";
scaffold1167	Cufflinks	exon	272461	273283	.	+	.	gene_id "XLOC_014358"; transcript_id "TCONS_00019487"; exon_number "1"; oId "TCONS_00020173"; class_code "u"; tss_id "TSS16703";
scaffold1167	Cufflinks	exon	273367	273936	.	+	.	gene_id "XLOC_014358"; transcript_id "TCONS_00019487"; exon_number "2"; oId "TCONS_00020173"; class_code "u"; tss_id "TSS16703";
scaffold1167	Cufflinks	exon	272479	273124	.	+	.	gene_id "XLOC_014358"; transcript_id "TCONS_00019488"; exon_number "1"; oId "TCONS_00020174"; class_code "u"; tss_id "TSS16703";
scaffold1167	Cufflinks	exon	273367	273936	.	+	.	gene_id "XLOC_014358"; transcript_id "TCONS_00019488"; exon_number "2"; oId "TCONS_00020174"; class_code "u"; tss_id "TSS16703";
scaffold1167	Cufflinks	exon	152964	153007	.	-	.	gene_id "XLOC_014370"; transcript_id "TCONS_00019528"; exon_number "1"; oId "TCONS_00020215"; class_code "u"; tss_id "TSS16730";
scaffold1167	Cufflinks	exon	153087	153445	.	-	.	gene_id "XLOC_014370"; transcript_id "TCONS_00019528"; exon_number "2"; oId "TCONS_00020215"; class_code "u"; tss_id "TSS16730";
scaffold11680	Cufflinks	exon	10854	11024	.	+	.	gene_id "XLOC_014396"; transcript_id "TCONS_00019567"; exon_number "1"; oId "TCONS_00020254"; class_code "u"; tss_id "TSS16758";
scaffold11680	Cufflinks	exon	11066	11218	.	+	.	gene_id "XLOC_014396"; transcript_id "TCONS_00019567"; exon_number "2"; oId "TCONS_00020254"; class_code "u"; tss_id "TSS16758";
scaffold117	Cufflinks	exon	374678	374820	.	+	.	gene_id "XLOC_014412"; transcript_id "TCONS_00019594"; exon_number "1"; oId "TCONS_00020281"; class_code "u"; tss_id "TSS16776";
scaffold117	Cufflinks	exon	375303	376937	.	+	.	gene_id "XLOC_014412"; transcript_id "TCONS_00019594"; exon_number "2"; oId "TCONS_00020281"; class_code "u"; tss_id "TSS16776";
scaffold117	Cufflinks	exon	835180	835749	.	+	.	gene_id "XLOC_014419"; transcript_id "TCONS_00019613"; exon_number "1"; oId "TCONS_00020303"; class_code "u"; tss_id "TSS16791";
scaffold117	Cufflinks	exon	836525	836722	.	+	.	gene_id "XLOC_014419"; transcript_id "TCONS_00019613"; exon_number "2"; oId "TCONS_00020303"; class_code "u"; tss_id "TSS16791";
scaffold117	Cufflinks	exon	501933	502949	.	-	.	gene_id "XLOC_014422"; transcript_id "TCONS_00019621"; exon_number "1"; oId "TCONS_00020311"; class_code "u"; tss_id "TSS16798";
scaffold117	Cufflinks	exon	505876	506091	.	-	.	gene_id "XLOC_014422"; transcript_id "TCONS_00019621"; exon_number "2"; oId "TCONS_00020311"; class_code "u"; tss_id "TSS16798";
scaffold117	Cufflinks	exon	506414	506915	.	-	.	gene_id "XLOC_014422"; transcript_id "TCONS_00019621"; exon_number "3"; oId "TCONS_00020311"; class_code "u"; tss_id "TSS16798";
scaffold117	Cufflinks	exon	501933	502558	.	-	.	gene_id "XLOC_014422"; transcript_id "TCONS_00019625"; exon_number "1"; oId "TCONS_00020315"; class_code "u"; tss_id "TSS16799";
scaffold117	Cufflinks	exon	505876	506091	.	-	.	gene_id "XLOC_014422"; transcript_id "TCONS_00019625"; exon_number "2"; oId "TCONS_00020315"; class_code "u"; tss_id "TSS16799";
scaffold117	Cufflinks	exon	506414	507170	.	-	.	gene_id "XLOC_014422"; transcript_id "TCONS_00019625"; exon_number "3"; oId "TCONS_00020315"; class_code "u"; tss_id "TSS16799";
scaffold117	Cufflinks	exon	507278	507354	.	-	.	gene_id "XLOC_014422"; transcript_id "TCONS_00019625"; exon_number "4"; oId "TCONS_00020315"; class_code "u"; tss_id "TSS16799";
scaffold117	Cufflinks	exon	501933	502687	.	-	.	gene_id "XLOC_014422"; transcript_id "TCONS_00019624"; exon_number "1"; oId "TCONS_00020314"; class_code "u"; tss_id "TSS16799";
scaffold117	Cufflinks	exon	505645	506091	.	-	.	gene_id "XLOC_014422"; transcript_id "TCONS_00019624"; exon_number "2"; oId "TCONS_00020314"; class_code "u"; tss_id "TSS16799";
scaffold117	Cufflinks	exon	506414	507170	.	-	.	gene_id "XLOC_014422"; transcript_id "TCONS_00019624"; exon_number "3"; oId "TCONS_00020314"; class_code "u"; tss_id "TSS16799";
scaffold117	Cufflinks	exon	507278	507354	.	-	.	gene_id "XLOC_014422"; transcript_id "TCONS_00019624"; exon_number "4"; oId "TCONS_00020314"; class_code "u"; tss_id "TSS16799";
scaffold117	Cufflinks	exon	501933	502687	.	-	.	gene_id "XLOC_014422"; transcript_id "TCONS_00019623"; exon_number "1"; oId "TCONS_00020313"; class_code "u"; tss_id "TSS16799";
scaffold117	Cufflinks	exon	505876	506091	.	-	.	gene_id "XLOC_014422"; transcript_id "TCONS_00019623"; exon_number "2"; oId "TCONS_00020313"; class_code "u"; tss_id "TSS16799";
scaffold117	Cufflinks	exon	506414	507170	.	-	.	gene_id "XLOC_014422"; transcript_id "TCONS_00019623"; exon_number "3"; oId "TCONS_00020313"; class_code "u"; tss_id "TSS16799";
scaffold117	Cufflinks	exon	507278	507354	.	-	.	gene_id "XLOC_014422"; transcript_id "TCONS_00019623"; exon_number "4"; oId "TCONS_00020313"; class_code "u"; tss_id "TSS16799";
scaffold117	Cufflinks	exon	501933	502949	.	-	.	gene_id "XLOC_014422"; transcript_id "TCONS_00019622"; exon_number "1"; oId "TCONS_00020312"; class_code "u"; tss_id "TSS16799";
scaffold117	Cufflinks	exon	505645	506091	.	-	.	gene_id "XLOC_014422"; transcript_id "TCONS_00019622"; exon_number "2"; oId "TCONS_00020312"; class_code "u"; tss_id "TSS16799";
scaffold117	Cufflinks	exon	506414	507170	.	-	.	gene_id "XLOC_014422"; transcript_id "TCONS_00019622"; exon_number "3"; oId "TCONS_00020312"; class_code "u"; tss_id "TSS16799";
scaffold117	Cufflinks	exon	507278	507354	.	-	.	gene_id "XLOC_014422"; transcript_id "TCONS_00019622"; exon_number "4"; oId "TCONS_00020312"; class_code "u"; tss_id "TSS16799";
scaffold117	Cufflinks	exon	505364	506091	.	-	.	gene_id "XLOC_014422"; transcript_id "TCONS_00019626"; exon_number "1"; oId "TCONS_00020316"; class_code "u"; tss_id "TSS16799";
scaffold117	Cufflinks	exon	506414	507170	.	-	.	gene_id "XLOC_014422"; transcript_id "TCONS_00019626"; exon_number "2"; oId "TCONS_00020316"; class_code "u"; tss_id "TSS16799";
scaffold117	Cufflinks	exon	507278	507354	.	-	.	gene_id "XLOC_014422"; transcript_id "TCONS_00019626"; exon_number "3"; oId "TCONS_00020316"; class_code "u"; tss_id "TSS16799";
scaffold1174	Cufflinks	exon	244961	245777	.	+	.	gene_id "XLOC_014548"; transcript_id "TCONS_00019915"; exon_number "1"; oId "TCONS_00020623"; class_code "u"; tss_id "TSS16968";
scaffold1174	Cufflinks	exon	245819	246063	.	+	.	gene_id "XLOC_014548"; transcript_id "TCONS_00019915"; exon_number "2"; oId "TCONS_00020623"; class_code "u"; tss_id "TSS16968";
scaffold1174	Cufflinks	exon	245077	245760	.	+	.	gene_id "XLOC_014548"; transcript_id "TCONS_00019916"; exon_number "1"; oId "TCONS_00020624"; class_code "u"; tss_id "TSS16969";
scaffold1174	Cufflinks	exon	245802	246063	.	+	.	gene_id "XLOC_014548"; transcript_id "TCONS_00019916"; exon_number "2"; oId "TCONS_00020624"; class_code "u"; tss_id "TSS16969";
scaffold1174	Cufflinks	exon	229253	230466	.	-	.	gene_id "XLOC_014552"; transcript_id "TCONS_00019928"; exon_number "1"; oId "TCONS_00020638"; class_code "u"; tss_id "TSS16979";
scaffold1174	Cufflinks	exon	231553	231641	.	-	.	gene_id "XLOC_014552"; transcript_id "TCONS_00019928"; exon_number "2"; oId "TCONS_00020638"; class_code "u"; tss_id "TSS16979";
scaffold1174	Cufflinks	exon	229253	230466	.	-	.	gene_id "XLOC_014552"; transcript_id "TCONS_00019929"; exon_number "1"; oId "TCONS_00020639"; class_code "u"; tss_id "TSS16980";
scaffold1174	Cufflinks	exon	230546	230824	.	-	.	gene_id "XLOC_014552"; transcript_id "TCONS_00019929"; exon_number "2"; oId "TCONS_00020639"; class_code "u"; tss_id "TSS16980";
scaffold1174	Cufflinks	exon	231553	232017	.	-	.	gene_id "XLOC_014552"; transcript_id "TCONS_00019929"; exon_number "3"; oId "TCONS_00020639"; class_code "u"; tss_id "TSS16980";
scaffold1174	Cufflinks	exon	229253	230466	.	-	.	gene_id "XLOC_014552"; transcript_id "TCONS_00019931"; exon_number "1"; oId "TCONS_00020641"; class_code "u"; tss_id "TSS16981";
scaffold1174	Cufflinks	exon	230546	230824	.	-	.	gene_id "XLOC_014552"; transcript_id "TCONS_00019931"; exon_number "2"; oId "TCONS_00020641"; class_code "u"; tss_id "TSS16981";
scaffold1174	Cufflinks	exon	231553	231730	.	-	.	gene_id "XLOC_014552"; transcript_id "TCONS_00019931"; exon_number "3"; oId "TCONS_00020641"; class_code "u"; tss_id "TSS16981";
scaffold1174	Cufflinks	exon	232855	232969	.	-	.	gene_id "XLOC_014552"; transcript_id "TCONS_00019931"; exon_number "4"; oId "TCONS_00020641"; class_code "u"; tss_id "TSS16981";
scaffold1174	Cufflinks	exon	233343	233437	.	-	.	gene_id "XLOC_014552"; transcript_id "TCONS_00019931"; exon_number "5"; oId "TCONS_00020641"; class_code "u"; tss_id "TSS16981";
scaffold1174	Cufflinks	exon	233561	233689	.	-	.	gene_id "XLOC_014552"; transcript_id "TCONS_00019931"; exon_number "6"; oId "TCONS_00020641"; class_code "u"; tss_id "TSS16981";
scaffold1174	Cufflinks	exon	234008	234107	.	-	.	gene_id "XLOC_014552"; transcript_id "TCONS_00019931"; exon_number "7"; oId "TCONS_00020641"; class_code "u"; tss_id "TSS16981";
scaffold1174	Cufflinks	exon	229253	230466	.	-	.	gene_id "XLOC_014552"; transcript_id "TCONS_00019930"; exon_number "1"; oId "TCONS_00020640"; class_code "u"; tss_id "TSS16981";
scaffold1174	Cufflinks	exon	230546	230824	.	-	.	gene_id "XLOC_014552"; transcript_id "TCONS_00019930"; exon_number "2"; oId "TCONS_00020640"; class_code "u"; tss_id "TSS16981";
scaffold1174	Cufflinks	exon	231553	231730	.	-	.	gene_id "XLOC_014552"; transcript_id "TCONS_00019930"; exon_number "3"; oId "TCONS_00020640"; class_code "u"; tss_id "TSS16981";
scaffold1174	Cufflinks	exon	232855	232969	.	-	.	gene_id "XLOC_014552"; transcript_id "TCONS_00019930"; exon_number "4"; oId "TCONS_00020640"; class_code "u"; tss_id "TSS16981";
scaffold1174	Cufflinks	exon	233343	233476	.	-	.	gene_id "XLOC_014552"; transcript_id "TCONS_00019930"; exon_number "5"; oId "TCONS_00020640"; class_code "u"; tss_id "TSS16981";
scaffold1174	Cufflinks	exon	233561	234107	.	-	.	gene_id "XLOC_014552"; transcript_id "TCONS_00019930"; exon_number "6"; oId "TCONS_00020640"; class_code "u"; tss_id "TSS16981";
scaffold1174	Cufflinks	exon	229253	230466	.	-	.	gene_id "XLOC_014552"; transcript_id "TCONS_00019932"; exon_number "1"; oId "TCONS_00020642"; class_code "u"; tss_id "TSS16981";
scaffold1174	Cufflinks	exon	230546	230824	.	-	.	gene_id "XLOC_014552"; transcript_id "TCONS_00019932"; exon_number "2"; oId "TCONS_00020642"; class_code "u"; tss_id "TSS16981";
scaffold1174	Cufflinks	exon	231553	231730	.	-	.	gene_id "XLOC_014552"; transcript_id "TCONS_00019932"; exon_number "3"; oId "TCONS_00020642"; class_code "u"; tss_id "TSS16981";
scaffold1174	Cufflinks	exon	232855	232969	.	-	.	gene_id "XLOC_014552"; transcript_id "TCONS_00019932"; exon_number "4"; oId "TCONS_00020642"; class_code "u"; tss_id "TSS16981";
scaffold1174	Cufflinks	exon	233343	233437	.	-	.	gene_id "XLOC_014552"; transcript_id "TCONS_00019932"; exon_number "5"; oId "TCONS_00020642"; class_code "u"; tss_id "TSS16981";
scaffold1174	Cufflinks	exon	233561	234132	.	-	.	gene_id "XLOC_014552"; transcript_id "TCONS_00019932"; exon_number "6"; oId "TCONS_00020642"; class_code "u"; tss_id "TSS16981";
scaffold1174	Cufflinks	exon	229253	230466	.	-	.	gene_id "XLOC_014552"; transcript_id "TCONS_00019933"; exon_number "1"; oId "TCONS_00020643"; class_code "u"; tss_id "TSS16982";
scaffold1174	Cufflinks	exon	230546	230824	.	-	.	gene_id "XLOC_014552"; transcript_id "TCONS_00019933"; exon_number "2"; oId "TCONS_00020643"; class_code "u"; tss_id "TSS16982";
scaffold1174	Cufflinks	exon	231553	231730	.	-	.	gene_id "XLOC_014552"; transcript_id "TCONS_00019933"; exon_number "3"; oId "TCONS_00020643"; class_code "u"; tss_id "TSS16982";
scaffold1174	Cufflinks	exon	232851	232969	.	-	.	gene_id "XLOC_014552"; transcript_id "TCONS_00019933"; exon_number "4"; oId "TCONS_00020643"; class_code "u"; tss_id "TSS16982";
scaffold1174	Cufflinks	exon	233343	233437	.	-	.	gene_id "XLOC_014552"; transcript_id "TCONS_00019933"; exon_number "5"; oId "TCONS_00020643"; class_code "u"; tss_id "TSS16982";
scaffold1174	Cufflinks	exon	233561	234643	.	-	.	gene_id "XLOC_014552"; transcript_id "TCONS_00019933"; exon_number "6"; oId "TCONS_00020643"; class_code "u"; tss_id "TSS16982";
scaffold1174	Cufflinks	exon	229253	230416	.	-	.	gene_id "XLOC_014552"; transcript_id "TCONS_00019934"; exon_number "1"; oId "TCONS_00020644"; class_code "u"; tss_id "TSS16983";
scaffold1174	Cufflinks	exon	230546	230824	.	-	.	gene_id "XLOC_014552"; transcript_id "TCONS_00019934"; exon_number "2"; oId "TCONS_00020644"; class_code "u"; tss_id "TSS16983";
scaffold1174	Cufflinks	exon	231553	231730	.	-	.	gene_id "XLOC_014552"; transcript_id "TCONS_00019934"; exon_number "3"; oId "TCONS_00020644"; class_code "u"; tss_id "TSS16983";
scaffold1174	Cufflinks	exon	232855	232969	.	-	.	gene_id "XLOC_014552"; transcript_id "TCONS_00019934"; exon_number "4"; oId "TCONS_00020644"; class_code "u"; tss_id "TSS16983";
scaffold1174	Cufflinks	exon	233343	233476	.	-	.	gene_id "XLOC_014552"; transcript_id "TCONS_00019934"; exon_number "5"; oId "TCONS_00020644"; class_code "u"; tss_id "TSS16983";
scaffold1174	Cufflinks	exon	233561	233689	.	-	.	gene_id "XLOC_014552"; transcript_id "TCONS_00019934"; exon_number "6"; oId "TCONS_00020644"; class_code "u"; tss_id "TSS16983";
scaffold1174	Cufflinks	exon	235077	235126	.	-	.	gene_id "XLOC_014552"; transcript_id "TCONS_00019934"; exon_number "7"; oId "TCONS_00020644"; class_code "u"; tss_id "TSS16983";
scaffold1174	Cufflinks	exon	229253	230466	.	-	.	gene_id "XLOC_014552"; transcript_id "TCONS_00019935"; exon_number "1"; oId "TCONS_00020645"; class_code "u"; tss_id "TSS16984";
scaffold1174	Cufflinks	exon	230546	230824	.	-	.	gene_id "XLOC_014552"; transcript_id "TCONS_00019935"; exon_number "2"; oId "TCONS_00020645"; class_code "u"; tss_id "TSS16984";
scaffold1174	Cufflinks	exon	231553	231730	.	-	.	gene_id "XLOC_014552"; transcript_id "TCONS_00019935"; exon_number "3"; oId "TCONS_00020645"; class_code "u"; tss_id "TSS16984";
scaffold1174	Cufflinks	exon	232855	232969	.	-	.	gene_id "XLOC_014552"; transcript_id "TCONS_00019935"; exon_number "4"; oId "TCONS_00020645"; class_code "u"; tss_id "TSS16984";
scaffold1174	Cufflinks	exon	233343	233520	.	-	.	gene_id "XLOC_014552"; transcript_id "TCONS_00019935"; exon_number "5"; oId "TCONS_00020645"; class_code "u"; tss_id "TSS16984";
scaffold1174	Cufflinks	exon	235705	235748	.	-	.	gene_id "XLOC_014552"; transcript_id "TCONS_00019935"; exon_number "6"; oId "TCONS_00020645"; class_code "u"; tss_id "TSS16984";
scaffold1174	Cufflinks	exon	229253	230466	.	-	.	gene_id "XLOC_014552"; transcript_id "TCONS_00019937"; exon_number "1"; oId "TCONS_00020647"; class_code "u"; tss_id "TSS16985";
scaffold1174	Cufflinks	exon	230546	230824	.	-	.	gene_id "XLOC_014552"; transcript_id "TCONS_00019937"; exon_number "2"; oId "TCONS_00020647"; class_code "u"; tss_id "TSS16985";
scaffold1174	Cufflinks	exon	231553	231730	.	-	.	gene_id "XLOC_014552"; transcript_id "TCONS_00019937"; exon_number "3"; oId "TCONS_00020647"; class_code "u"; tss_id "TSS16985";
scaffold1174	Cufflinks	exon	232855	232969	.	-	.	gene_id "XLOC_014552"; transcript_id "TCONS_00019937"; exon_number "4"; oId "TCONS_00020647"; class_code "u"; tss_id "TSS16985";
scaffold1174	Cufflinks	exon	233343	233476	.	-	.	gene_id "XLOC_014552"; transcript_id "TCONS_00019937"; exon_number "5"; oId "TCONS_00020647"; class_code "u"; tss_id "TSS16985";
scaffold1174	Cufflinks	exon	233561	233689	.	-	.	gene_id "XLOC_014552"; transcript_id "TCONS_00019937"; exon_number "6"; oId "TCONS_00020647"; class_code "u"; tss_id "TSS16985";
scaffold1174	Cufflinks	exon	235705	235850	.	-	.	gene_id "XLOC_014552"; transcript_id "TCONS_00019937"; exon_number "7"; oId "TCONS_00020647"; class_code "u"; tss_id "TSS16985";
scaffold1174	Cufflinks	exon	236487	237366	.	-	.	gene_id "XLOC_014552"; transcript_id "TCONS_00019937"; exon_number "8"; oId "TCONS_00020647"; class_code "u"; tss_id "TSS16985";
scaffold1174	Cufflinks	exon	229253	230466	.	-	.	gene_id "XLOC_014552"; transcript_id "TCONS_00019936"; exon_number "1"; oId "TCONS_00020646"; class_code "u"; tss_id "TSS16985";
scaffold1174	Cufflinks	exon	230546	230824	.	-	.	gene_id "XLOC_014552"; transcript_id "TCONS_00019936"; exon_number "2"; oId "TCONS_00020646"; class_code "u"; tss_id "TSS16985";
scaffold1174	Cufflinks	exon	231553	231730	.	-	.	gene_id "XLOC_014552"; transcript_id "TCONS_00019936"; exon_number "3"; oId "TCONS_00020646"; class_code "u"; tss_id "TSS16985";
scaffold1174	Cufflinks	exon	232855	232969	.	-	.	gene_id "XLOC_014552"; transcript_id "TCONS_00019936"; exon_number "4"; oId "TCONS_00020646"; class_code "u"; tss_id "TSS16985";
scaffold1174	Cufflinks	exon	233343	233437	.	-	.	gene_id "XLOC_014552"; transcript_id "TCONS_00019936"; exon_number "5"; oId "TCONS_00020646"; class_code "u"; tss_id "TSS16985";
scaffold1174	Cufflinks	exon	233561	233689	.	-	.	gene_id "XLOC_014552"; transcript_id "TCONS_00019936"; exon_number "6"; oId "TCONS_00020646"; class_code "u"; tss_id "TSS16985";
scaffold1174	Cufflinks	exon	235705	235850	.	-	.	gene_id "XLOC_014552"; transcript_id "TCONS_00019936"; exon_number "7"; oId "TCONS_00020646"; class_code "u"; tss_id "TSS16985";
scaffold1174	Cufflinks	exon	236487	237366	.	-	.	gene_id "XLOC_014552"; transcript_id "TCONS_00019936"; exon_number "8"; oId "TCONS_00020646"; class_code "u"; tss_id "TSS16985";
scaffold1174	Cufflinks	exon	239927	241544	.	-	.	gene_id "XLOC_014553"; transcript_id "TCONS_00019940"; exon_number "1"; oId "TCONS_00020650"; class_code "u"; tss_id "TSS16986";
scaffold1174	Cufflinks	exon	243261	243407	.	-	.	gene_id "XLOC_014553"; transcript_id "TCONS_00019940"; exon_number "2"; oId "TCONS_00020650"; class_code "u"; tss_id "TSS16986";
scaffold1174	Cufflinks	exon	245548	245842	.	-	.	gene_id "XLOC_014553"; transcript_id "TCONS_00019940"; exon_number "3"; oId "TCONS_00020650"; class_code "u"; tss_id "TSS16986";
scaffold1174	Cufflinks	exon	246289	246582	.	-	.	gene_id "XLOC_014553"; transcript_id "TCONS_00019940"; exon_number "4"; oId "TCONS_00020650"; class_code "u"; tss_id "TSS16986";
scaffold1174	Cufflinks	exon	248182	248360	.	-	.	gene_id "XLOC_014553"; transcript_id "TCONS_00019940"; exon_number "5"; oId "TCONS_00020650"; class_code "u"; tss_id "TSS16986";
scaffold1174	Cufflinks	exon	250625	250780	.	-	.	gene_id "XLOC_014553"; transcript_id "TCONS_00019940"; exon_number "6"; oId "TCONS_00020650"; class_code "u"; tss_id "TSS16986";
scaffold1174	Cufflinks	exon	251293	251393	.	-	.	gene_id "XLOC_014553"; transcript_id "TCONS_00019940"; exon_number "7"; oId "TCONS_00020650"; class_code "u"; tss_id "TSS16986";
scaffold1174	Cufflinks	exon	245201	245783	.	-	.	gene_id "XLOC_014553"; transcript_id "TCONS_00019944"; exon_number "1"; oId "TCONS_00020654"; class_code "u"; tss_id "TSS16986";
scaffold1174	Cufflinks	exon	245825	246582	.	-	.	gene_id "XLOC_014553"; transcript_id "TCONS_00019944"; exon_number "2"; oId "TCONS_00020654"; class_code "u"; tss_id "TSS16986";
scaffold1174	Cufflinks	exon	248182	248360	.	-	.	gene_id "XLOC_014553"; transcript_id "TCONS_00019944"; exon_number "3"; oId "TCONS_00020654"; class_code "u"; tss_id "TSS16986";
scaffold1174	Cufflinks	exon	250142	251273	.	-	.	gene_id "XLOC_014553"; transcript_id "TCONS_00019944"; exon_number "4"; oId "TCONS_00020654"; class_code "u"; tss_id "TSS16986";
scaffold1174	Cufflinks	exon	245201	245842	.	-	.	gene_id "XLOC_014553"; transcript_id "TCONS_00019945"; exon_number "1"; oId "TCONS_00020655"; class_code "u"; tss_id "TSS16986";
scaffold1174	Cufflinks	exon	246505	246582	.	-	.	gene_id "XLOC_014553"; transcript_id "TCONS_00019945"; exon_number "2"; oId "TCONS_00020655"; class_code "u"; tss_id "TSS16986";
scaffold1174	Cufflinks	exon	248182	248360	.	-	.	gene_id "XLOC_014553"; transcript_id "TCONS_00019945"; exon_number "3"; oId "TCONS_00020655"; class_code "u"; tss_id "TSS16986";
scaffold1174	Cufflinks	exon	250625	250780	.	-	.	gene_id "XLOC_014553"; transcript_id "TCONS_00019945"; exon_number "4"; oId "TCONS_00020655"; class_code "u"; tss_id "TSS16986";
scaffold1174	Cufflinks	exon	251293	251361	.	-	.	gene_id "XLOC_014553"; transcript_id "TCONS_00019945"; exon_number "5"; oId "TCONS_00020655"; class_code "u"; tss_id "TSS16986";
scaffold1174	Cufflinks	exon	245201	245842	.	-	.	gene_id "XLOC_014553"; transcript_id "TCONS_00019946"; exon_number "1"; oId "TCONS_00020656"; class_code "u"; tss_id "TSS16986";
scaffold1174	Cufflinks	exon	246505	246582	.	-	.	gene_id "XLOC_014553"; transcript_id "TCONS_00019946"; exon_number "2"; oId "TCONS_00020656"; class_code "u"; tss_id "TSS16986";
scaffold1174	Cufflinks	exon	247830	248360	.	-	.	gene_id "XLOC_014553"; transcript_id "TCONS_00019946"; exon_number "3"; oId "TCONS_00020656"; class_code "u"; tss_id "TSS16986";
scaffold1174	Cufflinks	exon	250625	250780	.	-	.	gene_id "XLOC_014553"; transcript_id "TCONS_00019946"; exon_number "4"; oId "TCONS_00020656"; class_code "u"; tss_id "TSS16986";
scaffold1174	Cufflinks	exon	251293	251486	.	-	.	gene_id "XLOC_014553"; transcript_id "TCONS_00019946"; exon_number "5"; oId "TCONS_00020656"; class_code "u"; tss_id "TSS16986";
scaffold1174	Cufflinks	exon	245201	245783	.	-	.	gene_id "XLOC_014553"; transcript_id "TCONS_00019947"; exon_number "1"; oId "TCONS_00020657"; class_code "u"; tss_id "TSS16988";
scaffold1174	Cufflinks	exon	245825	246582	.	-	.	gene_id "XLOC_014553"; transcript_id "TCONS_00019947"; exon_number "2"; oId "TCONS_00020657"; class_code "u"; tss_id "TSS16988";
scaffold1174	Cufflinks	exon	248182	248360	.	-	.	gene_id "XLOC_014553"; transcript_id "TCONS_00019947"; exon_number "3"; oId "TCONS_00020657"; class_code "u"; tss_id "TSS16988";
scaffold1174	Cufflinks	exon	250625	250780	.	-	.	gene_id "XLOC_014553"; transcript_id "TCONS_00019947"; exon_number "4"; oId "TCONS_00020657"; class_code "u"; tss_id "TSS16988";
scaffold1174	Cufflinks	exon	251293	251394	.	-	.	gene_id "XLOC_014553"; transcript_id "TCONS_00019947"; exon_number "5"; oId "TCONS_00020657"; class_code "u"; tss_id "TSS16988";
scaffold1174	Cufflinks	exon	251914	251941	.	-	.	gene_id "XLOC_014553"; transcript_id "TCONS_00019947"; exon_number "6"; oId "TCONS_00020657"; class_code "u"; tss_id "TSS16988";
scaffold1175	Cufflinks	exon	177736	177963	.	+	.	gene_id "XLOC_014574"; transcript_id "TCONS_00019989"; exon_number "1"; oId "TCONS_00020700"; class_code "u"; tss_id "TSS17015";
scaffold1175	Cufflinks	exon	178227	179461	.	+	.	gene_id "XLOC_014574"; transcript_id "TCONS_00019989"; exon_number "2"; oId "TCONS_00020700"; class_code "u"; tss_id "TSS17015";
scaffold1176	Cufflinks	exon	907287	907915	.	+	.	gene_id "XLOC_014613"; transcript_id "TCONS_00020092"; exon_number "1"; oId "TCONS_00020809"; class_code "u"; tss_id "TSS17080";
scaffold1176	Cufflinks	exon	909001	909044	.	+	.	gene_id "XLOC_014613"; transcript_id "TCONS_00020092"; exon_number "2"; oId "TCONS_00020809"; class_code "u"; tss_id "TSS17080";
scaffold1176	Cufflinks	exon	241855	241980	.	-	.	gene_id "XLOC_014617"; transcript_id "TCONS_00020107"; exon_number "1"; oId "TCONS_00020826"; class_code "u"; tss_id "TSS17090";
scaffold1176	Cufflinks	exon	244201	244416	.	-	.	gene_id "XLOC_014617"; transcript_id "TCONS_00020107"; exon_number "2"; oId "TCONS_00020826"; class_code "u"; tss_id "TSS17090";
scaffold1176	Cufflinks	exon	265372	267241	.	-	.	gene_id "XLOC_014620"; transcript_id "TCONS_00020113"; exon_number "1"; oId "TCONS_00020832"; class_code "u"; tss_id "TSS17095";
scaffold1176	Cufflinks	exon	267332	268438	.	-	.	gene_id "XLOC_014620"; transcript_id "TCONS_00020113"; exon_number "2"; oId "TCONS_00020832"; class_code "u"; tss_id "TSS17095";
scaffold1177	Cufflinks	exon	26533	28639	.	-	.	gene_id "XLOC_014667"; transcript_id "TCONS_00020213"; exon_number "1"; gene_name "gApl2_13923"; oId "TCONS_00020939"; nearest_ref "Apl2_13923"; class_code "x"; tss_id "TSS17157";
scaffold1177	Cufflinks	exon	28997	29836	.	-	.	gene_id "XLOC_014667"; transcript_id "TCONS_00020213"; exon_number "2"; gene_name "gApl2_13923"; oId "TCONS_00020939"; nearest_ref "Apl2_13923"; class_code "x"; tss_id "TSS17157";
scaffold1179	Cufflinks	exon	29973	30016	.	-	.	gene_id "XLOC_014712"; transcript_id "TCONS_00020324"; exon_number "1"; oId "TCONS_00021058"; class_code "u"; tss_id "TSS17227";
scaffold1179	Cufflinks	exon	30283	30769	.	-	.	gene_id "XLOC_014712"; transcript_id "TCONS_00020324"; exon_number "2"; oId "TCONS_00021058"; class_code "u"; tss_id "TSS17227";
scaffold1179	Cufflinks	exon	55358	55524	.	-	.	gene_id "XLOC_014714"; transcript_id "TCONS_00020329"; exon_number "1"; oId "TCONS_00021063"; class_code "u"; tss_id "TSS17232";
scaffold1179	Cufflinks	exon	56196	56372	.	-	.	gene_id "XLOC_014714"; transcript_id "TCONS_00020329"; exon_number "2"; oId "TCONS_00021063"; class_code "u"; tss_id "TSS17232";
scaffold1179	Cufflinks	exon	55615	55846	.	-	.	gene_id "XLOC_014714"; transcript_id "TCONS_00020330"; exon_number "1"; oId "TCONS_00021064"; class_code "u"; tss_id "TSS17230";
scaffold1179	Cufflinks	exon	56196	56368	.	-	.	gene_id "XLOC_014714"; transcript_id "TCONS_00020330"; exon_number "2"; oId "TCONS_00021064"; class_code "u"; tss_id "TSS17230";
scaffold1179	Cufflinks	exon	56920	56958	.	-	.	gene_id "XLOC_014714"; transcript_id "TCONS_00020330"; exon_number "3"; oId "TCONS_00021064"; class_code "u"; tss_id "TSS17230";
scaffold1179	Cufflinks	exon	55615	55846	.	-	.	gene_id "XLOC_014714"; transcript_id "TCONS_00020331"; exon_number "1"; oId "TCONS_00021065"; class_code "u"; tss_id "TSS17231";
scaffold1179	Cufflinks	exon	56196	56368	.	-	.	gene_id "XLOC_014714"; transcript_id "TCONS_00020331"; exon_number "2"; oId "TCONS_00021065"; class_code "u"; tss_id "TSS17231";
scaffold1179	Cufflinks	exon	58040	58047	.	-	.	gene_id "XLOC_014714"; transcript_id "TCONS_00020331"; exon_number "3"; oId "TCONS_00021065"; class_code "u"; tss_id "TSS17231";
scaffold1179	Cufflinks	exon	55964	56368	.	-	.	gene_id "XLOC_014714"; transcript_id "TCONS_00020332"; exon_number "1"; oId "TCONS_00021066"; class_code "u"; tss_id "TSS17230";
scaffold1179	Cufflinks	exon	56920	56958	.	-	.	gene_id "XLOC_014714"; transcript_id "TCONS_00020332"; exon_number "2"; oId "TCONS_00021066"; class_code "u"; tss_id "TSS17230";
scaffold1181	Cufflinks	exon	101223	101359	.	+	.	gene_id "XLOC_014780"; transcript_id "TCONS_00020443"; exon_number "1"; oId "TCONS_00021182"; class_code "u"; tss_id "TSS17318";
scaffold1181	Cufflinks	exon	101585	101970	.	+	.	gene_id "XLOC_014780"; transcript_id "TCONS_00020443"; exon_number "2"; oId "TCONS_00021182"; class_code "u"; tss_id "TSS17318";
scaffold1182	Cufflinks	exon	60397	61072	.	-	.	gene_id "XLOC_014799"; transcript_id "TCONS_00020487"; exon_number "1"; oId "TCONS_00021229"; class_code "u"; tss_id "TSS17349";
scaffold1182	Cufflinks	exon	62412	62811	.	-	.	gene_id "XLOC_014799"; transcript_id "TCONS_00020487"; exon_number "2"; oId "TCONS_00021229"; class_code "u"; tss_id "TSS17349";
scaffold1185	Cufflinks	exon	216495	216522	.	+	.	gene_id "XLOC_014850"; transcript_id "TCONS_00020609"; exon_number "1"; oId "TCONS_00021358"; class_code "u"; tss_id "TSS17431";
scaffold1185	Cufflinks	exon	216618	217459	.	+	.	gene_id "XLOC_014850"; transcript_id "TCONS_00020609"; exon_number "2"; oId "TCONS_00021358"; class_code "u"; tss_id "TSS17431";
scaffold1185	Cufflinks	exon	494463	494930	.	+	.	gene_id "XLOC_014853"; transcript_id "TCONS_00020627"; exon_number "1"; oId "TCONS_00021377"; class_code "u"; tss_id "TSS17440";
scaffold1185	Cufflinks	exon	495469	495683	.	+	.	gene_id "XLOC_014853"; transcript_id "TCONS_00020627"; exon_number "2"; oId "TCONS_00021377"; class_code "u"; tss_id "TSS17440";
scaffold1185	Cufflinks	exon	498033	498207	.	+	.	gene_id "XLOC_014853"; transcript_id "TCONS_00020627"; exon_number "3"; oId "TCONS_00021377"; class_code "u"; tss_id "TSS17440";
scaffold1185	Cufflinks	exon	564387	565130	.	+	.	gene_id "XLOC_014854"; transcript_id "TCONS_00020628"; exon_number "1"; oId "TCONS_00021378"; class_code "u"; tss_id "TSS17441";
scaffold1185	Cufflinks	exon	566093	570400	.	+	.	gene_id "XLOC_014854"; transcript_id "TCONS_00020628"; exon_number "2"; oId "TCONS_00021378"; class_code "u"; tss_id "TSS17441";
scaffold1185	Cufflinks	exon	477668	478916	.	-	.	gene_id "XLOC_014859"; transcript_id "TCONS_00020645"; exon_number "1"; oId "TCONS_00021397"; class_code "u"; tss_id "TSS17456";
scaffold1185	Cufflinks	exon	479103	479662	.	-	.	gene_id "XLOC_014859"; transcript_id "TCONS_00020645"; exon_number "2"; oId "TCONS_00021397"; class_code "u"; tss_id "TSS17456";
scaffold1188	Cufflinks	exon	815278	815499	.	+	.	gene_id "XLOC_014921"; transcript_id "TCONS_00020758"; exon_number "1"; oId "TCONS_00021516"; class_code "u"; tss_id "TSS17536";
scaffold1188	Cufflinks	exon	815929	816260	.	+	.	gene_id "XLOC_014921"; transcript_id "TCONS_00020758"; exon_number "2"; oId "TCONS_00021516"; class_code "u"; tss_id "TSS17536";
scaffold1188	Cufflinks	exon	174386	174415	.	-	.	gene_id "XLOC_014930"; transcript_id "TCONS_00020790"; exon_number "1"; oId "TCONS_00021551"; class_code "u"; tss_id "TSS17556";
scaffold1188	Cufflinks	exon	175492	180626	.	-	.	gene_id "XLOC_014930"; transcript_id "TCONS_00020790"; exon_number "2"; oId "TCONS_00021551"; class_code "u"; tss_id "TSS17556";
scaffold1189	Cufflinks	exon	6065	7505	.	+	.	gene_id "XLOC_014962"; transcript_id "TCONS_00020827"; exon_number "1"; oId "TCONS_00021589"; class_code "u"; tss_id "TSS17590";
scaffold1189	Cufflinks	exon	9951	10040	.	+	.	gene_id "XLOC_014962"; transcript_id "TCONS_00020827"; exon_number "2"; oId "TCONS_00021589"; class_code "u"; tss_id "TSS17590";
scaffold119	Cufflinks	exon	866316	867012	.	+	.	gene_id "XLOC_014979"; transcript_id "TCONS_00020879"; exon_number "1"; gene_name "gApl2_08033"; oId "TCONS_00021645"; nearest_ref "Apl2_08033"; class_code "x"; tss_id "TSS17623";
scaffold119	Cufflinks	exon	867967	868493	.	+	.	gene_id "XLOC_014979"; transcript_id "TCONS_00020879"; exon_number "2"; gene_name "gApl2_08033"; oId "TCONS_00021645"; nearest_ref "Apl2_08033"; class_code "x"; tss_id "TSS17623";
scaffold119	Cufflinks	exon	1026299	1026332	.	+	.	gene_id "XLOC_014981"; transcript_id "TCONS_00020883"; exon_number "1"; oId "TCONS_00021649"; class_code "u"; tss_id "TSS17626";
scaffold119	Cufflinks	exon	1029128	1029303	.	+	.	gene_id "XLOC_014981"; transcript_id "TCONS_00020883"; exon_number "2"; oId "TCONS_00021649"; class_code "u"; tss_id "TSS17626";
scaffold119	Cufflinks	exon	1030286	1030421	.	+	.	gene_id "XLOC_014981"; transcript_id "TCONS_00020883"; exon_number "3"; oId "TCONS_00021649"; class_code "u"; tss_id "TSS17626";
scaffold119	Cufflinks	exon	1032052	1032210	.	+	.	gene_id "XLOC_014981"; transcript_id "TCONS_00020883"; exon_number "4"; oId "TCONS_00021649"; class_code "u"; tss_id "TSS17626";
scaffold119	Cufflinks	exon	1480646	1480759	.	+	.	gene_id "XLOC_014987"; transcript_id "TCONS_00020904"; exon_number "1"; oId "TCONS_00021673"; class_code "u"; tss_id "TSS17639";
scaffold119	Cufflinks	exon	1483506	1484311	.	+	.	gene_id "XLOC_014987"; transcript_id "TCONS_00020904"; exon_number "2"; oId "TCONS_00021673"; class_code "u"; tss_id "TSS17639";
scaffold119	Cufflinks	exon	220004	220415	.	-	.	gene_id "XLOC_014989"; transcript_id "TCONS_00020907"; exon_number "1"; oId "TCONS_00021677"; class_code "u"; tss_id "TSS17642";
scaffold119	Cufflinks	exon	222577	222854	.	-	.	gene_id "XLOC_014989"; transcript_id "TCONS_00020907"; exon_number "2"; oId "TCONS_00021677"; class_code "u"; tss_id "TSS17642";
scaffold119	Cufflinks	exon	561428	561538	.	-	.	gene_id "XLOC_014992"; transcript_id "TCONS_00020918"; exon_number "1"; oId "TCONS_00021688"; class_code "u"; tss_id "TSS17651";
scaffold119	Cufflinks	exon	562731	562945	.	-	.	gene_id "XLOC_014992"; transcript_id "TCONS_00020918"; exon_number "2"; oId "TCONS_00021688"; class_code "u"; tss_id "TSS17651";
scaffold1190	Cufflinks	exon	18656	18998	.	+	.	gene_id "XLOC_015082"; transcript_id "TCONS_00021037"; exon_number "1"; oId "TCONS_00021811"; class_code "u"; tss_id "TSS17757";
scaffold1190	Cufflinks	exon	19714	20796	.	+	.	gene_id "XLOC_015082"; transcript_id "TCONS_00021037"; exon_number "2"; oId "TCONS_00021811"; class_code "u"; tss_id "TSS17757";
scaffold1190	Cufflinks	exon	33029	33464	.	+	.	gene_id "XLOC_015083"; transcript_id "TCONS_00021038"; exon_number "1"; oId "TCONS_00021812"; class_code "u"; tss_id "TSS17758";
scaffold1190	Cufflinks	exon	33555	34230	.	+	.	gene_id "XLOC_015083"; transcript_id "TCONS_00021038"; exon_number "2"; oId "TCONS_00021812"; class_code "u"; tss_id "TSS17758";
scaffold1190	Cufflinks	exon	348672	350387	.	-	.	gene_id "XLOC_015100"; transcript_id "TCONS_00021084"; exon_number "1"; oId "TCONS_00021860"; class_code "u"; tss_id "TSS17785";
scaffold1190	Cufflinks	exon	352395	353200	.	-	.	gene_id "XLOC_015100"; transcript_id "TCONS_00021084"; exon_number "2"; oId "TCONS_00021860"; class_code "u"; tss_id "TSS17785";
scaffold1190	Cufflinks	exon	731000	731092	.	-	.	gene_id "XLOC_015108"; transcript_id "TCONS_00021106"; exon_number "1"; gene_name "gApl2_13560"; oId "TCONS_00021883"; nearest_ref "Apl2_13560"; class_code "x"; tss_id "TSS17803";
scaffold1190	Cufflinks	exon	734369	734538	.	-	.	gene_id "XLOC_015108"; transcript_id "TCONS_00021106"; exon_number "2"; gene_name "gApl2_13560"; oId "TCONS_00021883"; nearest_ref "Apl2_13560"; class_code "x"; tss_id "TSS17803";
scaffold1190	Cufflinks	exon	733254	733565	.	-	.	gene_id "XLOC_015108"; transcript_id "TCONS_00021107"; exon_number "1"; oId "TCONS_00021884"; class_code "u"; tss_id "TSS17803";
scaffold1190	Cufflinks	exon	734369	734545	.	-	.	gene_id "XLOC_015108"; transcript_id "TCONS_00021107"; exon_number "2"; oId "TCONS_00021884"; class_code "u"; tss_id "TSS17803";
scaffold1190	Cufflinks	exon	766378	767164	.	-	.	gene_id "XLOC_015110"; transcript_id "TCONS_00021111"; exon_number "1"; gene_name "gApl2_13562"; oId "TCONS_00021888"; nearest_ref "Apl2_13562"; class_code "x"; tss_id "TSS17807";
scaffold1190	Cufflinks	exon	770404	770550	.	-	.	gene_id "XLOC_015110"; transcript_id "TCONS_00021111"; exon_number "2"; gene_name "gApl2_13562"; oId "TCONS_00021888"; nearest_ref "Apl2_13562"; class_code "x"; tss_id "TSS17807";
scaffold1190	Cufflinks	exon	771419	771603	.	-	.	gene_id "XLOC_015110"; transcript_id "TCONS_00021111"; exon_number "3"; gene_name "gApl2_13562"; oId "TCONS_00021888"; nearest_ref "Apl2_13562"; class_code "x"; tss_id "TSS17807";
scaffold1190	Cufflinks	exon	768904	770550	.	-	.	gene_id "XLOC_015110"; transcript_id "TCONS_00021112"; exon_number "1"; gene_name "gApl2_13562"; oId "TCONS_00021889"; nearest_ref "Apl2_13562"; class_code "x"; tss_id "TSS17808";
scaffold1190	Cufflinks	exon	770652	770709	.	-	.	gene_id "XLOC_015110"; transcript_id "TCONS_00021112"; exon_number "2"; gene_name "gApl2_13562"; oId "TCONS_00021889"; nearest_ref "Apl2_13562"; class_code "x"; tss_id "TSS17808";
scaffold1190	Cufflinks	exon	768904	770550	.	-	.	gene_id "XLOC_015110"; transcript_id "TCONS_00021113"; exon_number "1"; gene_name "gApl2_13562"; oId "TCONS_00021890"; nearest_ref "Apl2_13562"; class_code "x"; tss_id "TSS17807";
scaffold1190	Cufflinks	exon	771419	771637	.	-	.	gene_id "XLOC_015110"; transcript_id "TCONS_00021113"; exon_number "2"; gene_name "gApl2_13562"; oId "TCONS_00021890"; nearest_ref "Apl2_13562"; class_code "x"; tss_id "TSS17807";
scaffold1190	Cufflinks	exon	768904	770550	.	-	.	gene_id "XLOC_015110"; transcript_id "TCONS_00021114"; exon_number "1"; gene_name "gApl2_13562"; oId "TCONS_00021891"; nearest_ref "Apl2_13562"; class_code "x"; tss_id "TSS17809";
scaffold1190	Cufflinks	exon	774427	774477	.	-	.	gene_id "XLOC_015110"; transcript_id "TCONS_00021114"; exon_number "2"; gene_name "gApl2_13562"; oId "TCONS_00021891"; nearest_ref "Apl2_13562"; class_code "x"; tss_id "TSS17809";
scaffold1192	Cufflinks	exon	6052	6135	.	+	.	gene_id "XLOC_015217"; transcript_id "TCONS_00021222"; exon_number "1"; gene_name "gApl2_15128"; oId "TCONS_00021999"; nearest_ref "Apl2_15128"; class_code "o"; tss_id "TSS17916";
scaffold1192	Cufflinks	exon	7562	7739	.	+	.	gene_id "XLOC_015217"; transcript_id "TCONS_00021222"; exon_number "2"; gene_name "gApl2_15128"; oId "TCONS_00021999"; nearest_ref "Apl2_15128"; class_code "o"; tss_id "TSS17916";
scaffold1192	Cufflinks	exon	9259	9299	.	+	.	gene_id "XLOC_015217"; transcript_id "TCONS_00021222"; exon_number "3"; gene_name "gApl2_15128"; oId "TCONS_00021999"; nearest_ref "Apl2_15128"; class_code "o"; tss_id "TSS17916";
scaffold1192	Cufflinks	exon	9830	9922	.	+	.	gene_id "XLOC_015217"; transcript_id "TCONS_00021222"; exon_number "4"; gene_name "gApl2_15128"; oId "TCONS_00021999"; nearest_ref "Apl2_15128"; class_code "o"; tss_id "TSS17916";
scaffold11936	Cufflinks	exon	1	151	.	+	.	gene_id "XLOC_015275"; transcript_id "TCONS_00021339"; exon_number "1"; oId "TCONS_00022121"; class_code "u"; tss_id "TSS17989";
scaffold11936	Cufflinks	exon	451	559	.	+	.	gene_id "XLOC_015275"; transcript_id "TCONS_00021339"; exon_number "2"; oId "TCONS_00022121"; class_code "u"; tss_id "TSS17989";
scaffold1194	Cufflinks	exon	467179	467482	.	+	.	gene_id "XLOC_015284"; transcript_id "TCONS_00021356"; exon_number "1"; oId "TCONS_00022140"; class_code "u"; tss_id "TSS18002";
scaffold1194	Cufflinks	exon	467672	467726	.	+	.	gene_id "XLOC_015284"; transcript_id "TCONS_00021356"; exon_number "2"; oId "TCONS_00022140"; class_code "u"; tss_id "TSS18002";
scaffold1194	Cufflinks	exon	157277	157886	.	-	.	gene_id "XLOC_015289"; transcript_id "TCONS_00021366"; exon_number "1"; oId "TCONS_00022151"; class_code "u"; tss_id "TSS18011";
scaffold1194	Cufflinks	exon	160472	160608	.	-	.	gene_id "XLOC_015289"; transcript_id "TCONS_00021366"; exon_number "2"; oId "TCONS_00022151"; class_code "u"; tss_id "TSS18011";
scaffold1194	Cufflinks	exon	309392	309944	.	-	.	gene_id "XLOC_015293"; transcript_id "TCONS_00021379"; exon_number "1"; gene_name "gApl2_11194"; oId "TCONS_00022166"; nearest_ref "Apl2_11194"; class_code "x"; tss_id "TSS18024";
scaffold1194	Cufflinks	exon	313698	313745	.	-	.	gene_id "XLOC_015293"; transcript_id "TCONS_00021379"; exon_number "2"; gene_name "gApl2_11194"; oId "TCONS_00022166"; nearest_ref "Apl2_11194"; class_code "x"; tss_id "TSS18024";
scaffold1194	Cufflinks	exon	376637	377280	.	-	.	gene_id "XLOC_015297"; transcript_id "TCONS_00021385"; exon_number "1"; oId "TCONS_00022173"; class_code "u"; tss_id "TSS18028";
scaffold1194	Cufflinks	exon	379366	380033	.	-	.	gene_id "XLOC_015297"; transcript_id "TCONS_00021385"; exon_number "2"; oId "TCONS_00022173"; class_code "u"; tss_id "TSS18028";
scaffold1195	Cufflinks	exon	166902	169232	.	+	.	gene_id "XLOC_015340"; transcript_id "TCONS_00021448"; exon_number "1"; oId "TCONS_00022241"; class_code "u"; tss_id "TSS18082";
scaffold1195	Cufflinks	exon	169289	170514	.	+	.	gene_id "XLOC_015340"; transcript_id "TCONS_00021448"; exon_number "2"; oId "TCONS_00022241"; class_code "u"; tss_id "TSS18082";
scaffold1195	Cufflinks	exon	282123	283299	.	+	.	gene_id "XLOC_015342"; transcript_id "TCONS_00021452"; exon_number "1"; oId "TCONS_00022246"; class_code "u"; tss_id "TSS18086";
scaffold1195	Cufflinks	exon	283367	283609	.	+	.	gene_id "XLOC_015342"; transcript_id "TCONS_00021452"; exon_number "2"; oId "TCONS_00022246"; class_code "u"; tss_id "TSS18086";
scaffold1195	Cufflinks	exon	166902	170585	.	-	.	gene_id "XLOC_015348"; transcript_id "TCONS_00021475"; exon_number "1"; gene_name "gApl2_16257"; oId "TCONS_00022270"; nearest_ref "Apl2_16257"; class_code "j"; tss_id "TSS18096";
scaffold1195	Cufflinks	exon	172955	173431	.	-	.	gene_id "XLOC_015348"; transcript_id "TCONS_00021475"; exon_number "2"; gene_name "gApl2_16257"; oId "TCONS_00022270"; nearest_ref "Apl2_16257"; class_code "j"; tss_id "TSS18096";
scaffold1195	Cufflinks	exon	359905	360430	.	-	.	gene_id "XLOC_015352"; transcript_id "TCONS_00021489"; exon_number "1"; oId "TCONS_00022286"; class_code "u"; tss_id "TSS18104";
scaffold1195	Cufflinks	exon	363826	364399	.	-	.	gene_id "XLOC_015352"; transcript_id "TCONS_00021489"; exon_number "2"; oId "TCONS_00022286"; class_code "u"; tss_id "TSS18104";
scaffold1197	Cufflinks	exon	140259	140410	.	+	.	gene_id "XLOC_015376"; transcript_id "TCONS_00021520"; exon_number "1"; oId "TCONS_00022319"; class_code "u"; tss_id "TSS18130";
scaffold1197	Cufflinks	exon	141156	141575	.	+	.	gene_id "XLOC_015376"; transcript_id "TCONS_00021520"; exon_number "2"; oId "TCONS_00022319"; class_code "u"; tss_id "TSS18130";
scaffold1197	Cufflinks	exon	142118	143629	.	+	.	gene_id "XLOC_015376"; transcript_id "TCONS_00021520"; exon_number "3"; oId "TCONS_00022319"; class_code "u"; tss_id "TSS18130";
scaffold1197	Cufflinks	exon	140260	140850	.	+	.	gene_id "XLOC_015376"; transcript_id "TCONS_00021521"; exon_number "1"; oId "TCONS_00022320"; class_code "u"; tss_id "TSS18130";
scaffold1197	Cufflinks	exon	141156	141575	.	+	.	gene_id "XLOC_015376"; transcript_id "TCONS_00021521"; exon_number "2"; oId "TCONS_00022320"; class_code "u"; tss_id "TSS18130";
scaffold1197	Cufflinks	exon	141944	143629	.	+	.	gene_id "XLOC_015376"; transcript_id "TCONS_00021521"; exon_number "3"; oId "TCONS_00022320"; class_code "u"; tss_id "TSS18130";
scaffold1197	Cufflinks	exon	140262	140298	.	+	.	gene_id "XLOC_015376"; transcript_id "TCONS_00021523"; exon_number "1"; oId "TCONS_00022322"; class_code "u"; tss_id "TSS18130";
scaffold1197	Cufflinks	exon	141156	141575	.	+	.	gene_id "XLOC_015376"; transcript_id "TCONS_00021523"; exon_number "2"; oId "TCONS_00022322"; class_code "u"; tss_id "TSS18130";
scaffold1197	Cufflinks	exon	142118	143629	.	+	.	gene_id "XLOC_015376"; transcript_id "TCONS_00021523"; exon_number "3"; oId "TCONS_00022322"; class_code "u"; tss_id "TSS18130";
scaffold1197	Cufflinks	exon	140262	140298	.	+	.	gene_id "XLOC_015376"; transcript_id "TCONS_00021522"; exon_number "1"; oId "TCONS_00022321"; class_code "u"; tss_id "TSS18130";
scaffold1197	Cufflinks	exon	141156	141575	.	+	.	gene_id "XLOC_015376"; transcript_id "TCONS_00021522"; exon_number "2"; oId "TCONS_00022321"; class_code "u"; tss_id "TSS18130";
scaffold1197	Cufflinks	exon	142121	143629	.	+	.	gene_id "XLOC_015376"; transcript_id "TCONS_00021522"; exon_number "3"; oId "TCONS_00022321"; class_code "u"; tss_id "TSS18130";
scaffold1197	Cufflinks	exon	140267	140298	.	+	.	gene_id "XLOC_015376"; transcript_id "TCONS_00021524"; exon_number "1"; oId "TCONS_00022323"; class_code "u"; tss_id "TSS18130";
scaffold1197	Cufflinks	exon	141156	143629	.	+	.	gene_id "XLOC_015376"; transcript_id "TCONS_00021524"; exon_number "2"; oId "TCONS_00022323"; class_code "u"; tss_id "TSS18130";
scaffold1197	Cufflinks	exon	246408	249960	.	+	.	gene_id "XLOC_015377"; transcript_id "TCONS_00021525"; exon_number "1"; oId "TCONS_00022324"; class_code "u"; tss_id "TSS18131";
scaffold1197	Cufflinks	exon	252154	252421	.	+	.	gene_id "XLOC_015377"; transcript_id "TCONS_00021525"; exon_number "2"; oId "TCONS_00022324"; class_code "u"; tss_id "TSS18131";
scaffold1197	Cufflinks	exon	291274	291326	.	-	.	gene_id "XLOC_015392"; transcript_id "TCONS_00021578"; exon_number "1"; oId "TCONS_00022381"; class_code "u"; tss_id "TSS18162";
scaffold1197	Cufflinks	exon	294462	294548	.	-	.	gene_id "XLOC_015392"; transcript_id "TCONS_00021578"; exon_number "2"; oId "TCONS_00022381"; class_code "u"; tss_id "TSS18162";
scaffold1197	Cufflinks	exon	295843	295928	.	-	.	gene_id "XLOC_015392"; transcript_id "TCONS_00021578"; exon_number "3"; oId "TCONS_00022381"; class_code "u"; tss_id "TSS18162";
scaffold1197	Cufflinks	exon	299564	299964	.	-	.	gene_id "XLOC_015392"; transcript_id "TCONS_00021578"; exon_number "4"; oId "TCONS_00022381"; class_code "u"; tss_id "TSS18162";
scaffold1197	Cufflinks	exon	549588	550972	.	-	.	gene_id "XLOC_015394"; transcript_id "TCONS_00021588"; exon_number "1"; oId "TCONS_00022392"; class_code "u"; tss_id "TSS18171";
scaffold1197	Cufflinks	exon	551009	552196	.	-	.	gene_id "XLOC_015394"; transcript_id "TCONS_00021588"; exon_number "2"; oId "TCONS_00022392"; class_code "u"; tss_id "TSS18171";
scaffold1198	Cufflinks	exon	240031	240085	.	-	.	gene_id "XLOC_015466"; transcript_id "TCONS_00021701"; exon_number "1"; oId "TCONS_00022510"; class_code "u"; tss_id "TSS18254";
scaffold1198	Cufflinks	exon	243086	243273	.	-	.	gene_id "XLOC_015466"; transcript_id "TCONS_00021701"; exon_number "2"; oId "TCONS_00022510"; class_code "u"; tss_id "TSS18254";
scaffold1198	Cufflinks	exon	244381	244662	.	-	.	gene_id "XLOC_015466"; transcript_id "TCONS_00021701"; exon_number "3"; oId "TCONS_00022510"; class_code "u"; tss_id "TSS18254";
scaffold1198	Cufflinks	exon	245424	245538	.	-	.	gene_id "XLOC_015466"; transcript_id "TCONS_00021701"; exon_number "4"; oId "TCONS_00022510"; class_code "u"; tss_id "TSS18254";
scaffold1198	Cufflinks	exon	246885	247441	.	-	.	gene_id "XLOC_015466"; transcript_id "TCONS_00021701"; exon_number "5"; oId "TCONS_00022510"; class_code "u"; tss_id "TSS18254";
scaffold1198	Cufflinks	exon	240031	240085	.	-	.	gene_id "XLOC_015466"; transcript_id "TCONS_00021700"; exon_number "1"; oId "TCONS_00022509"; class_code "u"; tss_id "TSS18254";
scaffold1198	Cufflinks	exon	242278	242413	.	-	.	gene_id "XLOC_015466"; transcript_id "TCONS_00021700"; exon_number "2"; oId "TCONS_00022509"; class_code "u"; tss_id "TSS18254";
scaffold1198	Cufflinks	exon	243086	243273	.	-	.	gene_id "XLOC_015466"; transcript_id "TCONS_00021700"; exon_number "3"; oId "TCONS_00022509"; class_code "u"; tss_id "TSS18254";
scaffold1198	Cufflinks	exon	244381	244662	.	-	.	gene_id "XLOC_015466"; transcript_id "TCONS_00021700"; exon_number "4"; oId "TCONS_00022509"; class_code "u"; tss_id "TSS18254";
scaffold1198	Cufflinks	exon	245424	245538	.	-	.	gene_id "XLOC_015466"; transcript_id "TCONS_00021700"; exon_number "5"; oId "TCONS_00022509"; class_code "u"; tss_id "TSS18254";
scaffold1198	Cufflinks	exon	246885	247441	.	-	.	gene_id "XLOC_015466"; transcript_id "TCONS_00021700"; exon_number "6"; oId "TCONS_00022509"; class_code "u"; tss_id "TSS18254";
scaffold1198	Cufflinks	exon	242057	242413	.	-	.	gene_id "XLOC_015466"; transcript_id "TCONS_00021702"; exon_number "1"; oId "TCONS_00022511"; class_code "u"; tss_id "TSS18254";
scaffold1198	Cufflinks	exon	243086	243273	.	-	.	gene_id "XLOC_015466"; transcript_id "TCONS_00021702"; exon_number "2"; oId "TCONS_00022511"; class_code "u"; tss_id "TSS18254";
scaffold1198	Cufflinks	exon	244381	244662	.	-	.	gene_id "XLOC_015466"; transcript_id "TCONS_00021702"; exon_number "3"; oId "TCONS_00022511"; class_code "u"; tss_id "TSS18254";
scaffold1198	Cufflinks	exon	245424	245538	.	-	.	gene_id "XLOC_015466"; transcript_id "TCONS_00021702"; exon_number "4"; oId "TCONS_00022511"; class_code "u"; tss_id "TSS18254";
scaffold1198	Cufflinks	exon	246885	247441	.	-	.	gene_id "XLOC_015466"; transcript_id "TCONS_00021702"; exon_number "5"; oId "TCONS_00022511"; class_code "u"; tss_id "TSS18254";
scaffold1198	Cufflinks	exon	244116	244662	.	-	.	gene_id "XLOC_015466"; transcript_id "TCONS_00021704"; exon_number "1"; oId "TCONS_00022513"; class_code "u"; tss_id "TSS18254";
scaffold1198	Cufflinks	exon	245424	245538	.	-	.	gene_id "XLOC_015466"; transcript_id "TCONS_00021704"; exon_number "2"; oId "TCONS_00022513"; class_code "u"; tss_id "TSS18254";
scaffold1198	Cufflinks	exon	246885	247413	.	-	.	gene_id "XLOC_015466"; transcript_id "TCONS_00021704"; exon_number "3"; oId "TCONS_00022513"; class_code "u"; tss_id "TSS18254";
scaffold11994	Cufflinks	exon	1	146	.	-	.	gene_id "XLOC_015552"; transcript_id "TCONS_00021796"; exon_number "1"; oId "TCONS_00022605"; class_code "u"; tss_id "TSS18345";
scaffold11994	Cufflinks	exon	206	373	.	-	.	gene_id "XLOC_015552"; transcript_id "TCONS_00021796"; exon_number "2"; oId "TCONS_00022605"; class_code "u"; tss_id "TSS18345";
scaffold120	Cufflinks	exon	754313	754532	.	+	.	gene_id "XLOC_015603"; transcript_id "TCONS_00021906"; exon_number "1"; gene_name "gApl2_15434"; oId "TCONS_00022728"; nearest_ref "Apl2_15434"; class_code "x"; tss_id "TSS18431";
scaffold120	Cufflinks	exon	754577	756560	.	+	.	gene_id "XLOC_015603"; transcript_id "TCONS_00021906"; exon_number "2"; gene_name "gApl2_15434"; oId "TCONS_00022728"; nearest_ref "Apl2_15434"; class_code "x"; tss_id "TSS18431";
scaffold120	Cufflinks	exon	754407	754532	.	+	.	gene_id "XLOC_015603"; transcript_id "TCONS_00021907"; exon_number "1"; gene_name "gApl2_15434"; oId "TCONS_00022729"; nearest_ref "Apl2_15434"; class_code "x"; tss_id "TSS18431";
scaffold120	Cufflinks	exon	754577	755663	.	+	.	gene_id "XLOC_015603"; transcript_id "TCONS_00021907"; exon_number "2"; gene_name "gApl2_15434"; oId "TCONS_00022729"; nearest_ref "Apl2_15434"; class_code "x"; tss_id "TSS18431";
scaffold120	Cufflinks	exon	758194	758243	.	+	.	gene_id "XLOC_015603"; transcript_id "TCONS_00021907"; exon_number "3"; gene_name "gApl2_15434"; oId "TCONS_00022729"; nearest_ref "Apl2_15434"; class_code "x"; tss_id "TSS18431";
scaffold120	Cufflinks	exon	812307	812519	.	+	.	gene_id "XLOC_015604"; transcript_id "TCONS_00021908"; exon_number "1"; oId "TCONS_00022730"; class_code "u"; tss_id "TSS18432";
scaffold120	Cufflinks	exon	812653	813088	.	+	.	gene_id "XLOC_015604"; transcript_id "TCONS_00021908"; exon_number "2"; oId "TCONS_00022730"; class_code "u"; tss_id "TSS18432";
scaffold120	Cufflinks	exon	813238	813640	.	+	.	gene_id "XLOC_015604"; transcript_id "TCONS_00021908"; exon_number "3"; oId "TCONS_00022730"; class_code "u"; tss_id "TSS18432";
scaffold120	Cufflinks	exon	474694	476925	.	-	.	gene_id "XLOC_015608"; transcript_id "TCONS_00021912"; exon_number "1"; oId "TCONS_00022735"; class_code "u"; tss_id "TSS18436";
scaffold120	Cufflinks	exon	476957	476989	.	-	.	gene_id "XLOC_015608"; transcript_id "TCONS_00021912"; exon_number "2"; oId "TCONS_00022735"; class_code "u"; tss_id "TSS18436";
scaffold120	Cufflinks	exon	739616	739805	.	-	.	gene_id "XLOC_015613"; transcript_id "TCONS_00021919"; exon_number "1"; oId "TCONS_00022742"; class_code "u"; tss_id "TSS18443";
scaffold120	Cufflinks	exon	740193	740423	.	-	.	gene_id "XLOC_015613"; transcript_id "TCONS_00021919"; exon_number "2"; oId "TCONS_00022742"; class_code "u"; tss_id "TSS18443";
scaffold120	Cufflinks	exon	758678	758702	.	-	.	gene_id "XLOC_015615"; transcript_id "TCONS_00021921"; exon_number "1"; oId "TCONS_00022745"; class_code "u"; tss_id "TSS18445";
scaffold120	Cufflinks	exon	759704	760820	.	-	.	gene_id "XLOC_015615"; transcript_id "TCONS_00021921"; exon_number "2"; oId "TCONS_00022745"; class_code "u"; tss_id "TSS18445";
scaffold120	Cufflinks	exon	812307	813074	.	-	.	gene_id "XLOC_015617"; transcript_id "TCONS_00021925"; exon_number "1"; oId "TCONS_00022750"; class_code "u"; tss_id "TSS18448";
scaffold120	Cufflinks	exon	813515	813640	.	-	.	gene_id "XLOC_015617"; transcript_id "TCONS_00021925"; exon_number "2"; oId "TCONS_00022750"; class_code "u"; tss_id "TSS18448";
scaffold1202	Cufflinks	exon	707491	707675	.	+	.	gene_id "XLOC_015692"; transcript_id "TCONS_00022061"; exon_number "1"; oId "TCONS_00022892"; class_code "u"; tss_id "TSS18553";
scaffold1202	Cufflinks	exon	707731	707782	.	+	.	gene_id "XLOC_015692"; transcript_id "TCONS_00022061"; exon_number "2"; oId "TCONS_00022892"; class_code "u"; tss_id "TSS18553";
scaffold1202	Cufflinks	exon	707883	713067	.	+	.	gene_id "XLOC_015692"; transcript_id "TCONS_00022061"; exon_number "3"; oId "TCONS_00022892"; class_code "u"; tss_id "TSS18553";
scaffold1202	Cufflinks	exon	637970	638334	.	-	.	gene_id "XLOC_015701"; transcript_id "TCONS_00022087"; exon_number "1"; oId "TCONS_00022923"; class_code "u"; tss_id "TSS18574";
scaffold1202	Cufflinks	exon	639765	639799	.	-	.	gene_id "XLOC_015701"; transcript_id "TCONS_00022087"; exon_number "2"; oId "TCONS_00022923"; class_code "u"; tss_id "TSS18574";
scaffold1202	Cufflinks	exon	735308	736749	.	-	.	gene_id "XLOC_015704"; transcript_id "TCONS_00022091"; exon_number "1"; oId "TCONS_00022928"; class_code "u"; tss_id "TSS18578";
scaffold1202	Cufflinks	exon	738663	738839	.	-	.	gene_id "XLOC_015704"; transcript_id "TCONS_00022091"; exon_number "2"; oId "TCONS_00022928"; class_code "u"; tss_id "TSS18578";
scaffold1202	Cufflinks	exon	935619	937380	.	-	.	gene_id "XLOC_015706"; transcript_id "TCONS_00022093"; exon_number "1"; oId "TCONS_00022930"; class_code "u"; tss_id "TSS18580";
scaffold1202	Cufflinks	exon	938392	938744	.	-	.	gene_id "XLOC_015706"; transcript_id "TCONS_00022093"; exon_number "2"; oId "TCONS_00022930"; class_code "u"; tss_id "TSS18580";
scaffold12036	Cufflinks	exon	27	482	.	+	.	gene_id "XLOC_015743"; transcript_id "TCONS_00022131"; exon_number "1"; oId "TCONS_00022968"; class_code "u"; tss_id "TSS18617";
scaffold12036	Cufflinks	exon	545	581	.	+	.	gene_id "XLOC_015743"; transcript_id "TCONS_00022131"; exon_number "2"; oId "TCONS_00022968"; class_code "u"; tss_id "TSS18617";
scaffold12036	Cufflinks	exon	27	461	.	+	.	gene_id "XLOC_015743"; transcript_id "TCONS_00022130"; exon_number "1"; oId "TCONS_00022967"; class_code "u"; tss_id "TSS18617";
scaffold12036	Cufflinks	exon	524	581	.	+	.	gene_id "XLOC_015743"; transcript_id "TCONS_00022130"; exon_number "2"; oId "TCONS_00022967"; class_code "u"; tss_id "TSS18617";
scaffold1204	Cufflinks	exon	275850	276412	.	+	.	gene_id "XLOC_015751"; transcript_id "TCONS_00022140"; exon_number "1"; oId "TCONS_00022978"; class_code "u"; tss_id "TSS18625";
scaffold1204	Cufflinks	exon	276945	277185	.	+	.	gene_id "XLOC_015751"; transcript_id "TCONS_00022140"; exon_number "2"; oId "TCONS_00022978"; class_code "u"; tss_id "TSS18625";
scaffold1204	Cufflinks	exon	277502	277580	.	+	.	gene_id "XLOC_015751"; transcript_id "TCONS_00022140"; exon_number "3"; oId "TCONS_00022978"; class_code "u"; tss_id "TSS18625";
scaffold1204	Cufflinks	exon	69920	69968	.	-	.	gene_id "XLOC_015753"; transcript_id "TCONS_00022146"; exon_number "1"; oId "TCONS_00022984"; class_code "u"; tss_id "TSS18629";
scaffold1204	Cufflinks	exon	70087	71431	.	-	.	gene_id "XLOC_015753"; transcript_id "TCONS_00022146"; exon_number "2"; oId "TCONS_00022984"; class_code "u"; tss_id "TSS18629";
scaffold1204	Cufflinks	exon	140211	140714	.	-	.	gene_id "XLOC_015755"; transcript_id "TCONS_00022149"; exon_number "1"; oId "TCONS_00022988"; class_code "u"; tss_id "TSS18632";
scaffold1204	Cufflinks	exon	141231	141682	.	-	.	gene_id "XLOC_015755"; transcript_id "TCONS_00022149"; exon_number "2"; oId "TCONS_00022988"; class_code "u"; tss_id "TSS18632";
scaffold1204	Cufflinks	exon	156443	157230	.	-	.	gene_id "XLOC_015756"; transcript_id "TCONS_00022150"; exon_number "1"; oId "TCONS_00022989"; class_code "u"; tss_id "TSS18633";
scaffold1204	Cufflinks	exon	157821	158105	.	-	.	gene_id "XLOC_015756"; transcript_id "TCONS_00022150"; exon_number "2"; oId "TCONS_00022989"; class_code "u"; tss_id "TSS18633";
scaffold1204	Cufflinks	exon	194691	196498	.	-	.	gene_id "XLOC_015757"; transcript_id "TCONS_00022152"; exon_number "1"; oId "TCONS_00022991"; class_code "u"; tss_id "TSS18634";
scaffold1204	Cufflinks	exon	196595	196917	.	-	.	gene_id "XLOC_015757"; transcript_id "TCONS_00022152"; exon_number "2"; oId "TCONS_00022991"; class_code "u"; tss_id "TSS18634";
scaffold1204	Cufflinks	exon	194691	196498	.	-	.	gene_id "XLOC_015757"; transcript_id "TCONS_00022151"; exon_number "1"; oId "TCONS_00022990"; class_code "u"; tss_id "TSS18634";
scaffold1204	Cufflinks	exon	196674	196917	.	-	.	gene_id "XLOC_015757"; transcript_id "TCONS_00022151"; exon_number "2"; oId "TCONS_00022990"; class_code "u"; tss_id "TSS18634";
scaffold1205	Cufflinks	exon	10586	10766	.	-	.	gene_id "XLOC_015776"; transcript_id "TCONS_00022177"; exon_number "1"; gene_name "gApl2_19027"; oId "TCONS_00023016"; nearest_ref "Apl2_19027"; class_code "x"; tss_id "TSS18655";
scaffold1205	Cufflinks	exon	13584	13615	.	-	.	gene_id "XLOC_015776"; transcript_id "TCONS_00022177"; exon_number "2"; gene_name "gApl2_19027"; oId "TCONS_00023016"; nearest_ref "Apl2_19027"; class_code "x"; tss_id "TSS18655";
scaffold1205	Cufflinks	exon	15268	15514	.	-	.	gene_id "XLOC_015776"; transcript_id "TCONS_00022177"; exon_number "3"; gene_name "gApl2_19027"; oId "TCONS_00023016"; nearest_ref "Apl2_19027"; class_code "x"; tss_id "TSS18655";
scaffold1208	Cufflinks	exon	46516	46806	.	+	.	gene_id "XLOC_015807"; transcript_id "TCONS_00022220"; exon_number "1"; oId "TCONS_00023060"; class_code "u"; tss_id "TSS18690";
scaffold1208	Cufflinks	exon	46899	47844	.	+	.	gene_id "XLOC_015807"; transcript_id "TCONS_00022220"; exon_number "2"; oId "TCONS_00023060"; class_code "u"; tss_id "TSS18690";
scaffold1208	Cufflinks	exon	96307	97452	.	+	.	gene_id "XLOC_015810"; transcript_id "TCONS_00022229"; exon_number "1"; oId "TCONS_00023070"; class_code "u"; tss_id "TSS18698";
scaffold1208	Cufflinks	exon	97488	97514	.	+	.	gene_id "XLOC_015810"; transcript_id "TCONS_00022229"; exon_number "2"; oId "TCONS_00023070"; class_code "u"; tss_id "TSS18698";
scaffold1208	Cufflinks	exon	1190224	1190730	.	-	.	gene_id "XLOC_015826"; transcript_id "TCONS_00022269"; exon_number "1"; gene_name "gApl2_09573"; oId "TCONS_00023114"; nearest_ref "Apl2_09573"; class_code "o"; tss_id "TSS18735";
scaffold1208	Cufflinks	exon	1191297	1191633	.	-	.	gene_id "XLOC_015826"; transcript_id "TCONS_00022269"; exon_number "2"; gene_name "gApl2_09573"; oId "TCONS_00023114"; nearest_ref "Apl2_09573"; class_code "o"; tss_id "TSS18735";
scaffold121	Cufflinks	exon	2352478	2352744	.	+	.	gene_id "XLOC_015905"; transcript_id "TCONS_00022402"; exon_number "1"; oId "TCONS_00023256"; class_code "u"; tss_id "TSS18850";
scaffold121	Cufflinks	exon	2352924	2353156	.	+	.	gene_id "XLOC_015905"; transcript_id "TCONS_00022402"; exon_number "2"; oId "TCONS_00023256"; class_code "u"; tss_id "TSS18850";
scaffold121	Cufflinks	exon	406396	410182	.	-	.	gene_id "XLOC_015910"; transcript_id "TCONS_00022412"; exon_number "1"; oId "TCONS_00023266"; class_code "u"; tss_id "TSS18857";
scaffold121	Cufflinks	exon	411602	411998	.	-	.	gene_id "XLOC_015910"; transcript_id "TCONS_00022412"; exon_number "2"; oId "TCONS_00023266"; class_code "u"; tss_id "TSS18857";
scaffold121	Cufflinks	exon	417556	419211	.	-	.	gene_id "XLOC_015911"; transcript_id "TCONS_00022414"; exon_number "1"; oId "TCONS_00023268"; class_code "u"; tss_id "TSS18859";
scaffold121	Cufflinks	exon	423127	423167	.	-	.	gene_id "XLOC_015911"; transcript_id "TCONS_00022414"; exon_number "2"; oId "TCONS_00023268"; class_code "u"; tss_id "TSS18859";
scaffold121	Cufflinks	exon	441224	441419	.	-	.	gene_id "XLOC_015912"; transcript_id "TCONS_00022415"; exon_number "1"; oId "TCONS_00023269"; class_code "u"; tss_id "TSS18860";
scaffold121	Cufflinks	exon	441805	441922	.	-	.	gene_id "XLOC_015912"; transcript_id "TCONS_00022415"; exon_number "2"; oId "TCONS_00023269"; class_code "u"; tss_id "TSS18860";
scaffold121	Cufflinks	exon	737439	742129	.	-	.	gene_id "XLOC_015914"; transcript_id "TCONS_00022418"; exon_number "1"; oId "TCONS_00023273"; class_code "u"; tss_id "TSS18863";
scaffold121	Cufflinks	exon	743161	745476	.	-	.	gene_id "XLOC_015914"; transcript_id "TCONS_00022418"; exon_number "2"; oId "TCONS_00023273"; class_code "u"; tss_id "TSS18863";
scaffold121	Cufflinks	exon	742345	743391	.	-	.	gene_id "XLOC_015914"; transcript_id "TCONS_00022420"; exon_number "1"; oId "TCONS_00023275"; class_code "u"; tss_id "TSS18865";
scaffold121	Cufflinks	exon	745830	747156	.	-	.	gene_id "XLOC_015914"; transcript_id "TCONS_00022420"; exon_number "2"; oId "TCONS_00023275"; class_code "u"; tss_id "TSS18865";
scaffold121	Cufflinks	exon	744124	745033	.	-	.	gene_id "XLOC_015914"; transcript_id "TCONS_00022421"; exon_number "1"; oId "TCONS_00023276"; class_code "u"; tss_id "TSS18865";
scaffold121	Cufflinks	exon	745830	747162	.	-	.	gene_id "XLOC_015914"; transcript_id "TCONS_00022421"; exon_number "2"; oId "TCONS_00023276"; class_code "u"; tss_id "TSS18865";
scaffold121	Cufflinks	exon	774365	775032	.	-	.	gene_id "XLOC_015915"; transcript_id "TCONS_00022422"; exon_number "1"; oId "TCONS_00023277"; class_code "u"; tss_id "TSS18866";
scaffold121	Cufflinks	exon	775212	775425	.	-	.	gene_id "XLOC_015915"; transcript_id "TCONS_00022422"; exon_number "2"; oId "TCONS_00023277"; class_code "u"; tss_id "TSS18866";
scaffold121	Cufflinks	exon	791337	792409	.	-	.	gene_id "XLOC_015916"; transcript_id "TCONS_00022423"; exon_number "1"; oId "TCONS_00023278"; class_code "u"; tss_id "TSS18867";
scaffold121	Cufflinks	exon	792997	795659	.	-	.	gene_id "XLOC_015916"; transcript_id "TCONS_00022423"; exon_number "2"; oId "TCONS_00023278"; class_code "u"; tss_id "TSS18867";
scaffold121	Cufflinks	exon	807904	809835	.	-	.	gene_id "XLOC_015917"; transcript_id "TCONS_00022425"; exon_number "1"; oId "TCONS_00023280"; class_code "u"; tss_id "TSS18869";
scaffold121	Cufflinks	exon	811461	811600	.	-	.	gene_id "XLOC_015917"; transcript_id "TCONS_00022425"; exon_number "2"; oId "TCONS_00023280"; class_code "u"; tss_id "TSS18869";
scaffold121	Cufflinks	exon	847127	847656	.	-	.	gene_id "XLOC_015918"; transcript_id "TCONS_00022427"; exon_number "1"; oId "TCONS_00023282"; class_code "u"; tss_id "TSS18871";
scaffold121	Cufflinks	exon	850307	851219	.	-	.	gene_id "XLOC_015918"; transcript_id "TCONS_00022427"; exon_number "2"; oId "TCONS_00023282"; class_code "u"; tss_id "TSS18871";
scaffold121	Cufflinks	exon	1869876	1870381	.	-	.	gene_id "XLOC_015922"; transcript_id "TCONS_00022435"; exon_number "1"; oId "TCONS_00023291"; class_code "u"; tss_id "TSS18876";
scaffold121	Cufflinks	exon	1873505	1873624	.	-	.	gene_id "XLOC_015922"; transcript_id "TCONS_00022435"; exon_number "2"; oId "TCONS_00023291"; class_code "u"; tss_id "TSS18876";
scaffold121	Cufflinks	exon	1875588	1875653	.	-	.	gene_id "XLOC_015922"; transcript_id "TCONS_00022435"; exon_number "3"; oId "TCONS_00023291"; class_code "u"; tss_id "TSS18876";
scaffold121	Cufflinks	exon	1917569	1917610	.	-	.	gene_id "XLOC_015923"; transcript_id "TCONS_00022436"; exon_number "1"; oId "TCONS_00023292"; class_code "u"; tss_id "TSS18877";
scaffold121	Cufflinks	exon	1921557	1921629	.	-	.	gene_id "XLOC_015923"; transcript_id "TCONS_00022436"; exon_number "2"; oId "TCONS_00023292"; class_code "u"; tss_id "TSS18877";
scaffold121	Cufflinks	exon	1922514	1922617	.	-	.	gene_id "XLOC_015923"; transcript_id "TCONS_00022436"; exon_number "3"; oId "TCONS_00023292"; class_code "u"; tss_id "TSS18877";
scaffold121	Cufflinks	exon	1954264	1954534	.	-	.	gene_id "XLOC_015924"; transcript_id "TCONS_00022437"; exon_number "1"; oId "TCONS_00023293"; class_code "u"; tss_id "TSS18878";
scaffold121	Cufflinks	exon	1955053	1955439	.	-	.	gene_id "XLOC_015924"; transcript_id "TCONS_00022437"; exon_number "2"; oId "TCONS_00023293"; class_code "u"; tss_id "TSS18878";
scaffold1210	Cufflinks	exon	126853	127300	.	+	.	gene_id "XLOC_016080"; transcript_id "TCONS_00022627"; exon_number "1"; gene_name "gApl2_12149"; oId "TCONS_00023488"; nearest_ref "Apl2_12149"; class_code "x"; tss_id "TSS19057";
scaffold1210	Cufflinks	exon	130180	133637	.	+	.	gene_id "XLOC_016080"; transcript_id "TCONS_00022627"; exon_number "2"; gene_name "gApl2_12149"; oId "TCONS_00023488"; nearest_ref "Apl2_12149"; class_code "x"; tss_id "TSS19057";
scaffold1210	Cufflinks	exon	19485	20770	.	-	.	gene_id "XLOC_016087"; transcript_id "TCONS_00022642"; exon_number "1"; oId "TCONS_00023505"; class_code "u"; tss_id "TSS19069";
scaffold1210	Cufflinks	exon	20811	25073	.	-	.	gene_id "XLOC_016087"; transcript_id "TCONS_00022642"; exon_number "2"; oId "TCONS_00023505"; class_code "u"; tss_id "TSS19069";
scaffold1211	Cufflinks	exon	4742	5075	.	+	.	gene_id "XLOC_016114"; transcript_id "TCONS_00022692"; exon_number "1"; oId "TCONS_00023559"; class_code "u"; tss_id "TSS19106";
scaffold1211	Cufflinks	exon	5144	5466	.	+	.	gene_id "XLOC_016114"; transcript_id "TCONS_00022692"; exon_number "2"; oId "TCONS_00023559"; class_code "u"; tss_id "TSS19106";
scaffold1211	Cufflinks	exon	93351	93783	.	+	.	gene_id "XLOC_016121"; transcript_id "TCONS_00022719"; exon_number "1"; oId "TCONS_00023587"; class_code "u"; tss_id "TSS19124";
scaffold1211	Cufflinks	exon	94902	95239	.	+	.	gene_id "XLOC_016121"; transcript_id "TCONS_00022719"; exon_number "2"; oId "TCONS_00023587"; class_code "u"; tss_id "TSS19124";
scaffold1211	Cufflinks	exon	268884	269228	.	+	.	gene_id "XLOC_016127"; transcript_id "TCONS_00022747"; exon_number "1"; oId "TCONS_00023616"; class_code "u"; tss_id "TSS19147";
scaffold1211	Cufflinks	exon	269720	271901	.	+	.	gene_id "XLOC_016127"; transcript_id "TCONS_00022747"; exon_number "2"; oId "TCONS_00023616"; class_code "u"; tss_id "TSS19147";
scaffold1211	Cufflinks	exon	94298	95083	.	-	.	gene_id "XLOC_016133"; transcript_id "TCONS_00022759"; exon_number "1"; oId "TCONS_00023629"; class_code "u"; tss_id "TSS19157";
scaffold1211	Cufflinks	exon	95119	95823	.	-	.	gene_id "XLOC_016133"; transcript_id "TCONS_00022759"; exon_number "2"; oId "TCONS_00023629"; class_code "u"; tss_id "TSS19157";
scaffold1213	Cufflinks	exon	485702	486261	.	+	.	gene_id "XLOC_016171"; transcript_id "TCONS_00022810"; exon_number "1"; oId "TCONS_00023685"; class_code "u"; tss_id "TSS19198";
scaffold1213	Cufflinks	exon	486293	486645	.	+	.	gene_id "XLOC_016171"; transcript_id "TCONS_00022810"; exon_number "2"; oId "TCONS_00023685"; class_code "u"; tss_id "TSS19198";
scaffold1213	Cufflinks	exon	570885	571190	.	+	.	gene_id "XLOC_016174"; transcript_id "TCONS_00022815"; exon_number "1"; oId "TCONS_00023690"; class_code "u"; tss_id "TSS19203";
scaffold1213	Cufflinks	exon	571537	571748	.	+	.	gene_id "XLOC_016174"; transcript_id "TCONS_00022815"; exon_number "2"; oId "TCONS_00023690"; class_code "u"; tss_id "TSS19203";
scaffold1213	Cufflinks	exon	571096	571190	.	+	.	gene_id "XLOC_016174"; transcript_id "TCONS_00022816"; exon_number "1"; oId "TCONS_00023691"; class_code "u"; tss_id "TSS19204";
scaffold1213	Cufflinks	exon	571476	571748	.	+	.	gene_id "XLOC_016174"; transcript_id "TCONS_00022816"; exon_number "2"; oId "TCONS_00023691"; class_code "u"; tss_id "TSS19204";
scaffold1213	Cufflinks	exon	781682	782876	.	+	.	gene_id "XLOC_016176"; transcript_id "TCONS_00022820"; exon_number "1"; oId "TCONS_00023696"; class_code "u"; tss_id "TSS19208";
scaffold1213	Cufflinks	exon	782920	787467	.	+	.	gene_id "XLOC_016176"; transcript_id "TCONS_00022820"; exon_number "2"; oId "TCONS_00023696"; class_code "u"; tss_id "TSS19208";
scaffold1213	Cufflinks	exon	1487523	1487576	.	+	.	gene_id "XLOC_016179"; transcript_id "TCONS_00022832"; exon_number "1"; oId "TCONS_00023708"; class_code "u"; tss_id "TSS19214";
scaffold1213	Cufflinks	exon	1488785	1488871	.	+	.	gene_id "XLOC_016179"; transcript_id "TCONS_00022832"; exon_number "2"; oId "TCONS_00023708"; class_code "u"; tss_id "TSS19214";
scaffold1213	Cufflinks	exon	1491674	1492047	.	+	.	gene_id "XLOC_016179"; transcript_id "TCONS_00022832"; exon_number "3"; oId "TCONS_00023708"; class_code "u"; tss_id "TSS19214";
scaffold1213	Cufflinks	exon	1494286	1494461	.	+	.	gene_id "XLOC_016179"; transcript_id "TCONS_00022832"; exon_number "4"; oId "TCONS_00023708"; class_code "u"; tss_id "TSS19214";
scaffold1213	Cufflinks	exon	1494734	1494848	.	+	.	gene_id "XLOC_016179"; transcript_id "TCONS_00022832"; exon_number "5"; oId "TCONS_00023708"; class_code "u"; tss_id "TSS19214";
scaffold1213	Cufflinks	exon	1495828	1498069	.	+	.	gene_id "XLOC_016179"; transcript_id "TCONS_00022832"; exon_number "6"; oId "TCONS_00023708"; class_code "u"; tss_id "TSS19214";
scaffold1213	Cufflinks	exon	1487523	1487576	.	+	.	gene_id "XLOC_016179"; transcript_id "TCONS_00022831"; exon_number "1"; oId "TCONS_00023707"; class_code "u"; tss_id "TSS19214";
scaffold1213	Cufflinks	exon	1488785	1488871	.	+	.	gene_id "XLOC_016179"; transcript_id "TCONS_00022831"; exon_number "2"; oId "TCONS_00023707"; class_code "u"; tss_id "TSS19214";
scaffold1213	Cufflinks	exon	1491674	1492047	.	+	.	gene_id "XLOC_016179"; transcript_id "TCONS_00022831"; exon_number "3"; oId "TCONS_00023707"; class_code "u"; tss_id "TSS19214";
scaffold1213	Cufflinks	exon	1494286	1494461	.	+	.	gene_id "XLOC_016179"; transcript_id "TCONS_00022831"; exon_number "4"; oId "TCONS_00023707"; class_code "u"; tss_id "TSS19214";
scaffold1213	Cufflinks	exon	1494734	1494848	.	+	.	gene_id "XLOC_016179"; transcript_id "TCONS_00022831"; exon_number "5"; oId "TCONS_00023707"; class_code "u"; tss_id "TSS19214";
scaffold1213	Cufflinks	exon	1495828	1496233	.	+	.	gene_id "XLOC_016179"; transcript_id "TCONS_00022831"; exon_number "6"; oId "TCONS_00023707"; class_code "u"; tss_id "TSS19214";
scaffold1213	Cufflinks	exon	1497747	1498069	.	+	.	gene_id "XLOC_016179"; transcript_id "TCONS_00022831"; exon_number "7"; oId "TCONS_00023707"; class_code "u"; tss_id "TSS19214";
scaffold1213	Cufflinks	exon	1488235	1488493	.	+	.	gene_id "XLOC_016179"; transcript_id "TCONS_00022833"; exon_number "1"; oId "TCONS_00023709"; class_code "u"; tss_id "TSS19215";
scaffold1213	Cufflinks	exon	1488533	1488871	.	+	.	gene_id "XLOC_016179"; transcript_id "TCONS_00022833"; exon_number "2"; oId "TCONS_00023709"; class_code "u"; tss_id "TSS19215";
scaffold1213	Cufflinks	exon	1491674	1492047	.	+	.	gene_id "XLOC_016179"; transcript_id "TCONS_00022833"; exon_number "3"; oId "TCONS_00023709"; class_code "u"; tss_id "TSS19215";
scaffold1213	Cufflinks	exon	1494286	1494461	.	+	.	gene_id "XLOC_016179"; transcript_id "TCONS_00022833"; exon_number "4"; oId "TCONS_00023709"; class_code "u"; tss_id "TSS19215";
scaffold1213	Cufflinks	exon	1494734	1494848	.	+	.	gene_id "XLOC_016179"; transcript_id "TCONS_00022833"; exon_number "5"; oId "TCONS_00023709"; class_code "u"; tss_id "TSS19215";
scaffold1213	Cufflinks	exon	1495828	1498069	.	+	.	gene_id "XLOC_016179"; transcript_id "TCONS_00022833"; exon_number "6"; oId "TCONS_00023709"; class_code "u"; tss_id "TSS19215";
scaffold1213	Cufflinks	exon	1493742	1494461	.	+	.	gene_id "XLOC_016179"; transcript_id "TCONS_00022834"; exon_number "1"; oId "TCONS_00023710"; class_code "u"; tss_id "TSS19216";
scaffold1213	Cufflinks	exon	1494734	1494848	.	+	.	gene_id "XLOC_016179"; transcript_id "TCONS_00022834"; exon_number "2"; oId "TCONS_00023710"; class_code "u"; tss_id "TSS19216";
scaffold1213	Cufflinks	exon	1495828	1498069	.	+	.	gene_id "XLOC_016179"; transcript_id "TCONS_00022834"; exon_number "3"; oId "TCONS_00023710"; class_code "u"; tss_id "TSS19216";
scaffold1213	Cufflinks	exon	615875	616760	.	-	.	gene_id "XLOC_016184"; transcript_id "TCONS_00022859"; exon_number "1"; oId "TCONS_00023736"; class_code "u"; tss_id "TSS19228";
scaffold1213	Cufflinks	exon	618201	618803	.	-	.	gene_id "XLOC_016184"; transcript_id "TCONS_00022859"; exon_number "2"; oId "TCONS_00023736"; class_code "u"; tss_id "TSS19228";
scaffold1213	Cufflinks	exon	619680	619732	.	-	.	gene_id "XLOC_016184"; transcript_id "TCONS_00022859"; exon_number "3"; oId "TCONS_00023736"; class_code "u"; tss_id "TSS19228";
scaffold1213	Cufflinks	exon	620988	621043	.	-	.	gene_id "XLOC_016184"; transcript_id "TCONS_00022859"; exon_number "4"; oId "TCONS_00023736"; class_code "u"; tss_id "TSS19228";
scaffold1213	Cufflinks	exon	621397	621428	.	-	.	gene_id "XLOC_016184"; transcript_id "TCONS_00022859"; exon_number "5"; oId "TCONS_00023736"; class_code "u"; tss_id "TSS19228";
scaffold1213	Cufflinks	exon	615875	616760	.	-	.	gene_id "XLOC_016184"; transcript_id "TCONS_00022860"; exon_number "1"; oId "TCONS_00023737"; class_code "u"; tss_id "TSS19229";
scaffold1213	Cufflinks	exon	618201	618803	.	-	.	gene_id "XLOC_016184"; transcript_id "TCONS_00022860"; exon_number "2"; oId "TCONS_00023737"; class_code "u"; tss_id "TSS19229";
scaffold1213	Cufflinks	exon	619680	623988	.	-	.	gene_id "XLOC_016184"; transcript_id "TCONS_00022860"; exon_number "3"; oId "TCONS_00023737"; class_code "u"; tss_id "TSS19229";
scaffold1213	Cufflinks	exon	615875	616760	.	-	.	gene_id "XLOC_016184"; transcript_id "TCONS_00022861"; exon_number "1"; oId "TCONS_00023738"; class_code "u"; tss_id "TSS19230";
scaffold1213	Cufflinks	exon	618201	618803	.	-	.	gene_id "XLOC_016184"; transcript_id "TCONS_00022861"; exon_number "2"; oId "TCONS_00023738"; class_code "u"; tss_id "TSS19230";
scaffold1213	Cufflinks	exon	619680	619732	.	-	.	gene_id "XLOC_016184"; transcript_id "TCONS_00022861"; exon_number "3"; oId "TCONS_00023738"; class_code "u"; tss_id "TSS19230";
scaffold1213	Cufflinks	exon	620988	623785	.	-	.	gene_id "XLOC_016184"; transcript_id "TCONS_00022861"; exon_number "4"; oId "TCONS_00023738"; class_code "u"; tss_id "TSS19230";
scaffold1213	Cufflinks	exon	624929	625254	.	-	.	gene_id "XLOC_016184"; transcript_id "TCONS_00022861"; exon_number "5"; oId "TCONS_00023738"; class_code "u"; tss_id "TSS19230";
scaffold1213	Cufflinks	exon	625571	625683	.	-	.	gene_id "XLOC_016184"; transcript_id "TCONS_00022861"; exon_number "6"; oId "TCONS_00023738"; class_code "u"; tss_id "TSS19230";
scaffold1213	Cufflinks	exon	615875	616760	.	-	.	gene_id "XLOC_016184"; transcript_id "TCONS_00022863"; exon_number "1"; oId "TCONS_00023740"; class_code "u"; tss_id "TSS19231";
scaffold1213	Cufflinks	exon	618201	618803	.	-	.	gene_id "XLOC_016184"; transcript_id "TCONS_00022863"; exon_number "2"; oId "TCONS_00023740"; class_code "u"; tss_id "TSS19231";
scaffold1213	Cufflinks	exon	619680	619732	.	-	.	gene_id "XLOC_016184"; transcript_id "TCONS_00022863"; exon_number "3"; oId "TCONS_00023740"; class_code "u"; tss_id "TSS19231";
scaffold1213	Cufflinks	exon	620988	625068	.	-	.	gene_id "XLOC_016184"; transcript_id "TCONS_00022863"; exon_number "4"; oId "TCONS_00023740"; class_code "u"; tss_id "TSS19231";
scaffold1213	Cufflinks	exon	625571	625821	.	-	.	gene_id "XLOC_016184"; transcript_id "TCONS_00022863"; exon_number "5"; oId "TCONS_00023740"; class_code "u"; tss_id "TSS19231";
scaffold1213	Cufflinks	exon	615875	616760	.	-	.	gene_id "XLOC_016184"; transcript_id "TCONS_00022862"; exon_number "1"; oId "TCONS_00023739"; class_code "u"; tss_id "TSS19231";
scaffold1213	Cufflinks	exon	618201	618803	.	-	.	gene_id "XLOC_016184"; transcript_id "TCONS_00022862"; exon_number "2"; oId "TCONS_00023739"; class_code "u"; tss_id "TSS19231";
scaffold1213	Cufflinks	exon	619680	623785	.	-	.	gene_id "XLOC_016184"; transcript_id "TCONS_00022862"; exon_number "3"; oId "TCONS_00023739"; class_code "u"; tss_id "TSS19231";
scaffold1213	Cufflinks	exon	624929	625068	.	-	.	gene_id "XLOC_016184"; transcript_id "TCONS_00022862"; exon_number "4"; oId "TCONS_00023739"; class_code "u"; tss_id "TSS19231";
scaffold1213	Cufflinks	exon	625571	625821	.	-	.	gene_id "XLOC_016184"; transcript_id "TCONS_00022862"; exon_number "5"; oId "TCONS_00023739"; class_code "u"; tss_id "TSS19231";
scaffold1213	Cufflinks	exon	617947	618803	.	-	.	gene_id "XLOC_016184"; transcript_id "TCONS_00022864"; exon_number "1"; oId "TCONS_00023741"; class_code "u"; tss_id "TSS19231";
scaffold1213	Cufflinks	exon	619680	625068	.	-	.	gene_id "XLOC_016184"; transcript_id "TCONS_00022864"; exon_number "2"; oId "TCONS_00023741"; class_code "u"; tss_id "TSS19231";
scaffold1213	Cufflinks	exon	625571	625821	.	-	.	gene_id "XLOC_016184"; transcript_id "TCONS_00022864"; exon_number "3"; oId "TCONS_00023741"; class_code "u"; tss_id "TSS19231";
scaffold1213	Cufflinks	exon	1517454	1520063	.	-	.	gene_id "XLOC_016192"; transcript_id "TCONS_00022883"; exon_number "1"; oId "TCONS_00023764"; class_code "u"; tss_id "TSS19245";
scaffold1213	Cufflinks	exon	1521247	1522405	.	-	.	gene_id "XLOC_016192"; transcript_id "TCONS_00022883"; exon_number "2"; oId "TCONS_00023764"; class_code "u"; tss_id "TSS19245";
scaffold1213	Cufflinks	exon	1517454	1520063	.	-	.	gene_id "XLOC_016192"; transcript_id "TCONS_00022884"; exon_number "1"; oId "TCONS_00023765"; class_code "u"; tss_id "TSS19245";
scaffold1213	Cufflinks	exon	1520167	1522444	.	-	.	gene_id "XLOC_016192"; transcript_id "TCONS_00022884"; exon_number "2"; oId "TCONS_00023765"; class_code "u"; tss_id "TSS19245";
scaffold1214	Cufflinks	exon	154368	155257	.	+	.	gene_id "XLOC_016255"; transcript_id "TCONS_00022955"; exon_number "1"; oId "TCONS_00023837"; class_code "u"; tss_id "TSS19313";
scaffold1214	Cufflinks	exon	155289	159423	.	+	.	gene_id "XLOC_016255"; transcript_id "TCONS_00022955"; exon_number "2"; oId "TCONS_00023837"; class_code "u"; tss_id "TSS19313";
scaffold1215	Cufflinks	exon	149775	149802	.	+	.	gene_id "XLOC_016287"; transcript_id "TCONS_00022992"; exon_number "1"; oId "TCONS_00023875"; class_code "u"; tss_id "TSS19348";
scaffold1215	Cufflinks	exon	152505	152907	.	+	.	gene_id "XLOC_016287"; transcript_id "TCONS_00022992"; exon_number "2"; oId "TCONS_00023875"; class_code "u"; tss_id "TSS19348";
scaffold1215	Cufflinks	exon	149775	149802	.	+	.	gene_id "XLOC_016287"; transcript_id "TCONS_00022991"; exon_number "1"; oId "TCONS_00023874"; class_code "u"; tss_id "TSS19348";
scaffold1215	Cufflinks	exon	152467	152907	.	+	.	gene_id "XLOC_016287"; transcript_id "TCONS_00022991"; exon_number "2"; oId "TCONS_00023874"; class_code "u"; tss_id "TSS19348";
scaffold1218	Cufflinks	exon	97704	97881	.	+	.	gene_id "XLOC_016344"; transcript_id "TCONS_00023050"; exon_number "1"; oId "TCONS_00023933"; class_code "u"; tss_id "TSS19406";
scaffold1218	Cufflinks	exon	101240	101347	.	+	.	gene_id "XLOC_016344"; transcript_id "TCONS_00023050"; exon_number "2"; oId "TCONS_00023933"; class_code "u"; tss_id "TSS19406";
scaffold1220	Cufflinks	exon	79152	79254	.	+	.	gene_id "XLOC_016360"; transcript_id "TCONS_00023071"; exon_number "1"; oId "TCONS_00023955"; class_code "u"; tss_id "TSS19425";
scaffold1220	Cufflinks	exon	79383	79723	.	+	.	gene_id "XLOC_016360"; transcript_id "TCONS_00023071"; exon_number "2"; oId "TCONS_00023955"; class_code "u"; tss_id "TSS19425";
scaffold1220	Cufflinks	exon	120268	120814	.	-	.	gene_id "XLOC_016363"; transcript_id "TCONS_00023085"; exon_number "1"; oId "TCONS_00023970"; class_code "u"; tss_id "TSS19435";
scaffold1220	Cufflinks	exon	120875	120897	.	-	.	gene_id "XLOC_016363"; transcript_id "TCONS_00023085"; exon_number "2"; oId "TCONS_00023970"; class_code "u"; tss_id "TSS19435";
scaffold1220	Cufflinks	exon	120268	120736	.	-	.	gene_id "XLOC_016363"; transcript_id "TCONS_00023086"; exon_number "1"; oId "TCONS_00023971"; class_code "u"; tss_id "TSS19436";
scaffold1220	Cufflinks	exon	121841	121880	.	-	.	gene_id "XLOC_016363"; transcript_id "TCONS_00023086"; exon_number "2"; oId "TCONS_00023971"; class_code "u"; tss_id "TSS19436";
scaffold1221	Cufflinks	exon	14286	16336	.	+	.	gene_id "XLOC_016369"; transcript_id "TCONS_00023092"; exon_number "1"; gene_name "gApl2_12596"; oId "TCONS_00023977"; nearest_ref "Apl2_12596"; class_code "x"; tss_id "TSS19442";
scaffold1221	Cufflinks	exon	16403	16468	.	+	.	gene_id "XLOC_016369"; transcript_id "TCONS_00023092"; exon_number "2"; gene_name "gApl2_12596"; oId "TCONS_00023977"; nearest_ref "Apl2_12596"; class_code "x"; tss_id "TSS19442";
scaffold1221	Cufflinks	exon	16555	17586	.	+	.	gene_id "XLOC_016369"; transcript_id "TCONS_00023092"; exon_number "3"; gene_name "gApl2_12596"; oId "TCONS_00023977"; nearest_ref "Apl2_12596"; class_code "x"; tss_id "TSS19442";
scaffold1221	Cufflinks	exon	388261	388282	.	+	.	gene_id "XLOC_016377"; transcript_id "TCONS_00023110"; exon_number "1"; oId "TCONS_00023998"; class_code "u"; tss_id "TSS19458";
scaffold1221	Cufflinks	exon	389624	390139	.	+	.	gene_id "XLOC_016377"; transcript_id "TCONS_00023110"; exon_number "2"; oId "TCONS_00023998"; class_code "u"; tss_id "TSS19458";
scaffold1223	Cufflinks	exon	339697	340194	.	+	.	gene_id "XLOC_016415"; transcript_id "TCONS_00023171"; exon_number "1"; oId "TCONS_00024062"; class_code "u"; tss_id "TSS19503";
scaffold1223	Cufflinks	exon	340525	340738	.	+	.	gene_id "XLOC_016415"; transcript_id "TCONS_00023171"; exon_number "2"; oId "TCONS_00024062"; class_code "u"; tss_id "TSS19503";
scaffold1223	Cufflinks	exon	342482	342974	.	+	.	gene_id "XLOC_016416"; transcript_id "TCONS_00023173"; exon_number "1"; oId "TCONS_00024064"; class_code "u"; tss_id "TSS19505";
scaffold1223	Cufflinks	exon	343005	343724	.	+	.	gene_id "XLOC_016416"; transcript_id "TCONS_00023173"; exon_number "2"; oId "TCONS_00024064"; class_code "u"; tss_id "TSS19505";
scaffold1223	Cufflinks	exon	32745	32991	.	-	.	gene_id "XLOC_016431"; transcript_id "TCONS_00023223"; exon_number "1"; gene_name "gApl2_08328"; oId "TCONS_00024121"; nearest_ref "Apl2_08328"; class_code "x"; tss_id "TSS19534";
scaffold1223	Cufflinks	exon	33022	34131	.	-	.	gene_id "XLOC_016431"; transcript_id "TCONS_00023223"; exon_number "2"; gene_name "gApl2_08328"; oId "TCONS_00024121"; nearest_ref "Apl2_08328"; class_code "x"; tss_id "TSS19534";
scaffold1223	Cufflinks	exon	34549	34652	.	-	.	gene_id "XLOC_016431"; transcript_id "TCONS_00023223"; exon_number "3"; gene_name "gApl2_08328"; oId "TCONS_00024121"; nearest_ref "Apl2_08328"; class_code "x"; tss_id "TSS19534";
scaffold1223	Cufflinks	exon	338199	338611	.	-	.	gene_id "XLOC_016433"; transcript_id "TCONS_00023231"; exon_number "1"; oId "TCONS_00024130"; class_code "u"; tss_id "TSS19540";
scaffold1223	Cufflinks	exon	338968	338997	.	-	.	gene_id "XLOC_016433"; transcript_id "TCONS_00023231"; exon_number "2"; oId "TCONS_00024130"; class_code "u"; tss_id "TSS19540";
scaffold1223	Cufflinks	exon	339698	340736	.	-	.	gene_id "XLOC_016434"; transcript_id "TCONS_00023232"; exon_number "1"; oId "TCONS_00024131"; class_code "u"; tss_id "TSS19541";
scaffold1223	Cufflinks	exon	341030	341134	.	-	.	gene_id "XLOC_016434"; transcript_id "TCONS_00023232"; exon_number "2"; oId "TCONS_00024131"; class_code "u"; tss_id "TSS19541";
scaffold1223	Cufflinks	exon	339698	340733	.	-	.	gene_id "XLOC_016434"; transcript_id "TCONS_00023233"; exon_number "1"; oId "TCONS_00024132"; class_code "u"; tss_id "TSS19541";
scaffold1223	Cufflinks	exon	341030	341137	.	-	.	gene_id "XLOC_016434"; transcript_id "TCONS_00023233"; exon_number "2"; oId "TCONS_00024132"; class_code "u"; tss_id "TSS19541";
scaffold1223	Cufflinks	exon	591095	591203	.	-	.	gene_id "XLOC_016442"; transcript_id "TCONS_00023275"; exon_number "1"; oId "TCONS_00024176"; class_code "u"; tss_id "TSS19554";
scaffold1223	Cufflinks	exon	591241	592546	.	-	.	gene_id "XLOC_016442"; transcript_id "TCONS_00023275"; exon_number "2"; oId "TCONS_00024176"; class_code "u"; tss_id "TSS19554";
scaffold1223	Cufflinks	exon	719624	720241	.	-	.	gene_id "XLOC_016445"; transcript_id "TCONS_00023286"; exon_number "1"; gene_name "gApl2_08345"; oId "TCONS_00024188"; nearest_ref "Apl2_08345"; class_code "x"; tss_id "TSS19562";
scaffold1223	Cufflinks	exon	723089	724060	.	-	.	gene_id "XLOC_016445"; transcript_id "TCONS_00023286"; exon_number "2"; gene_name "gApl2_08345"; oId "TCONS_00024188"; nearest_ref "Apl2_08345"; class_code "x"; tss_id "TSS19562";
scaffold1226	Cufflinks	exon	51058	51116	.	+	.	gene_id "XLOC_016515"; transcript_id "TCONS_00023381"; exon_number "1"; gene_name "gApl2_13037"; oId "TCONS_00024291"; nearest_ref "Apl2_13037"; class_code "x"; tss_id "TSS19642";
scaffold1226	Cufflinks	exon	51846	52530	.	+	.	gene_id "XLOC_016515"; transcript_id "TCONS_00023381"; exon_number "2"; gene_name "gApl2_13037"; oId "TCONS_00024291"; nearest_ref "Apl2_13037"; class_code "x"; tss_id "TSS19642";
scaffold1226	Cufflinks	exon	55109	55872	.	+	.	gene_id "XLOC_016516"; transcript_id "TCONS_00023382"; exon_number "1"; oId "TCONS_00024292"; class_code "u"; tss_id "TSS19643";
scaffold1226	Cufflinks	exon	55917	55960	.	+	.	gene_id "XLOC_016516"; transcript_id "TCONS_00023382"; exon_number "2"; oId "TCONS_00024292"; class_code "u"; tss_id "TSS19643";
scaffold1226	Cufflinks	exon	99334	99912	.	+	.	gene_id "XLOC_016518"; transcript_id "TCONS_00023392"; exon_number "1"; oId "TCONS_00024302"; class_code "u"; tss_id "TSS19650";
scaffold1226	Cufflinks	exon	100503	100525	.	+	.	gene_id "XLOC_016518"; transcript_id "TCONS_00023392"; exon_number "2"; oId "TCONS_00024302"; class_code "u"; tss_id "TSS19650";
scaffold1226	Cufflinks	exon	99378	99666	.	+	.	gene_id "XLOC_016518"; transcript_id "TCONS_00023393"; exon_number "1"; oId "TCONS_00024303"; class_code "u"; tss_id "TSS19650";
scaffold1226	Cufflinks	exon	100503	100656	.	+	.	gene_id "XLOC_016518"; transcript_id "TCONS_00023393"; exon_number "2"; oId "TCONS_00024303"; class_code "u"; tss_id "TSS19650";
scaffold1226	Cufflinks	exon	102879	102994	.	+	.	gene_id "XLOC_016518"; transcript_id "TCONS_00023393"; exon_number "3"; oId "TCONS_00024303"; class_code "u"; tss_id "TSS19650";
scaffold1226	Cufflinks	exon	103054	103180	.	+	.	gene_id "XLOC_016518"; transcript_id "TCONS_00023393"; exon_number "4"; oId "TCONS_00024303"; class_code "u"; tss_id "TSS19650";
scaffold1226	Cufflinks	exon	203512	203630	.	+	.	gene_id "XLOC_016522"; transcript_id "TCONS_00023409"; exon_number "1"; oId "TCONS_00024320"; class_code "u"; tss_id "TSS19657";
scaffold1226	Cufflinks	exon	204703	206088	.	+	.	gene_id "XLOC_016522"; transcript_id "TCONS_00023409"; exon_number "2"; oId "TCONS_00024320"; class_code "u"; tss_id "TSS19657";
scaffold1229	Cufflinks	exon	18169	18328	.	-	.	gene_id "XLOC_016565"; transcript_id "TCONS_00023500"; exon_number "1"; oId "TCONS_00024418"; class_code "u"; tss_id "TSS19725";
scaffold1229	Cufflinks	exon	19505	20031	.	-	.	gene_id "XLOC_016565"; transcript_id "TCONS_00023500"; exon_number "2"; oId "TCONS_00024418"; class_code "u"; tss_id "TSS19725";
scaffold1229	Cufflinks	exon	603143	604211	.	-	.	gene_id "XLOC_016574"; transcript_id "TCONS_00023528"; exon_number "1"; oId "TCONS_00024449"; class_code "u"; tss_id "TSS19743";
scaffold1229	Cufflinks	exon	604343	604444	.	-	.	gene_id "XLOC_016574"; transcript_id "TCONS_00023528"; exon_number "2"; oId "TCONS_00024449"; class_code "u"; tss_id "TSS19743";
scaffold1229	Cufflinks	exon	605669	605919	.	-	.	gene_id "XLOC_016574"; transcript_id "TCONS_00023528"; exon_number "3"; oId "TCONS_00024449"; class_code "u"; tss_id "TSS19743";
scaffold1231	Cufflinks	exon	635888	637749	.	-	.	gene_id "XLOC_016654"; transcript_id "TCONS_00023655"; exon_number "1"; oId "TCONS_00024585"; class_code "u"; tss_id "TSS19855";
scaffold1231	Cufflinks	exon	639244	639962	.	-	.	gene_id "XLOC_016654"; transcript_id "TCONS_00023655"; exon_number "2"; oId "TCONS_00024585"; class_code "u"; tss_id "TSS19855";
scaffold1231	Cufflinks	exon	752492	752582	.	-	.	gene_id "XLOC_016657"; transcript_id "TCONS_00023670"; exon_number "1"; oId "TCONS_00024601"; class_code "u"; tss_id "TSS19860";
scaffold1231	Cufflinks	exon	752680	753692	.	-	.	gene_id "XLOC_016657"; transcript_id "TCONS_00023670"; exon_number "2"; oId "TCONS_00024601"; class_code "u"; tss_id "TSS19860";
scaffold1231	Cufflinks	exon	756672	756927	.	-	.	gene_id "XLOC_016657"; transcript_id "TCONS_00023670"; exon_number "3"; oId "TCONS_00024601"; class_code "u"; tss_id "TSS19860";
scaffold1231	Cufflinks	exon	757370	757390	.	-	.	gene_id "XLOC_016657"; transcript_id "TCONS_00023670"; exon_number "4"; oId "TCONS_00024601"; class_code "u"; tss_id "TSS19860";
scaffold1231	Cufflinks	exon	752492	752582	.	-	.	gene_id "XLOC_016657"; transcript_id "TCONS_00023671"; exon_number "1"; oId "TCONS_00024602"; class_code "u"; tss_id "TSS19860";
scaffold1231	Cufflinks	exon	752680	753692	.	-	.	gene_id "XLOC_016657"; transcript_id "TCONS_00023671"; exon_number "2"; oId "TCONS_00024602"; class_code "u"; tss_id "TSS19860";
scaffold1231	Cufflinks	exon	757370	757424	.	-	.	gene_id "XLOC_016657"; transcript_id "TCONS_00023671"; exon_number "3"; oId "TCONS_00024602"; class_code "u"; tss_id "TSS19860";
scaffold1232	Cufflinks	exon	1073426	1073471	.	+	.	gene_id "XLOC_016713"; transcript_id "TCONS_00023757"; exon_number "1"; oId "TCONS_00024692"; class_code "u"; tss_id "TSS19926";
scaffold1232	Cufflinks	exon	1073527	1074501	.	+	.	gene_id "XLOC_016713"; transcript_id "TCONS_00023757"; exon_number "2"; oId "TCONS_00024692"; class_code "u"; tss_id "TSS19926";
scaffold1232	Cufflinks	exon	19082	19806	.	-	.	gene_id "XLOC_016718"; transcript_id "TCONS_00023765"; exon_number "1"; oId "TCONS_00024702"; class_code "u"; tss_id "TSS19933";
scaffold1232	Cufflinks	exon	20787	20809	.	-	.	gene_id "XLOC_016718"; transcript_id "TCONS_00023765"; exon_number "2"; oId "TCONS_00024702"; class_code "u"; tss_id "TSS19933";
scaffold1232	Cufflinks	exon	64220	64429	.	-	.	gene_id "XLOC_016720"; transcript_id "TCONS_00023768"; exon_number "1"; gene_name "gApl2_10739"; oId "TCONS_00024706"; nearest_ref "Apl2_10739"; class_code "x"; tss_id "TSS19936";
scaffold1232	Cufflinks	exon	68231	68944	.	-	.	gene_id "XLOC_016720"; transcript_id "TCONS_00023768"; exon_number "2"; gene_name "gApl2_10739"; oId "TCONS_00024706"; nearest_ref "Apl2_10739"; class_code "x"; tss_id "TSS19936";
scaffold1232	Cufflinks	exon	721411	721455	.	-	.	gene_id "XLOC_016725"; transcript_id "TCONS_00023783"; exon_number "1"; oId "TCONS_00024723"; class_code "u"; tss_id "TSS19948";
scaffold1232	Cufflinks	exon	722136	723015	.	-	.	gene_id "XLOC_016725"; transcript_id "TCONS_00023783"; exon_number "2"; oId "TCONS_00024723"; class_code "u"; tss_id "TSS19948";
scaffold1232	Cufflinks	exon	723155	723361	.	-	.	gene_id "XLOC_016725"; transcript_id "TCONS_00023783"; exon_number "3"; oId "TCONS_00024723"; class_code "u"; tss_id "TSS19948";
scaffold1232	Cufflinks	exon	723430	723991	.	-	.	gene_id "XLOC_016726"; transcript_id "TCONS_00023784"; exon_number "1"; oId "TCONS_00024724"; class_code "u"; tss_id "TSS19949";
scaffold1232	Cufflinks	exon	724082	724292	.	-	.	gene_id "XLOC_016726"; transcript_id "TCONS_00023784"; exon_number "2"; oId "TCONS_00024724"; class_code "u"; tss_id "TSS19949";
scaffold1233	Cufflinks	exon	1636603	1638092	.	+	.	gene_id "XLOC_016781"; transcript_id "TCONS_00023909"; exon_number "1"; oId "TCONS_00024862"; class_code "u"; tss_id "TSS20034";
scaffold1233	Cufflinks	exon	1639779	1643154	.	+	.	gene_id "XLOC_016781"; transcript_id "TCONS_00023909"; exon_number "2"; oId "TCONS_00024862"; class_code "u"; tss_id "TSS20034";
scaffold1233	Cufflinks	exon	1638672	1642209	.	+	.	gene_id "XLOC_016781"; transcript_id "TCONS_00023910"; exon_number "1"; oId "TCONS_00024863"; class_code "u"; tss_id "TSS20035";
scaffold1233	Cufflinks	exon	1642284	1643154	.	+	.	gene_id "XLOC_016781"; transcript_id "TCONS_00023910"; exon_number "2"; oId "TCONS_00024863"; class_code "u"; tss_id "TSS20035";
scaffold1233	Cufflinks	exon	180660	180961	.	-	.	gene_id "XLOC_016785"; transcript_id "TCONS_00023924"; exon_number "1"; oId "TCONS_00024880"; class_code "u"; tss_id "TSS20044";
scaffold1233	Cufflinks	exon	183745	183909	.	-	.	gene_id "XLOC_016785"; transcript_id "TCONS_00023924"; exon_number "2"; oId "TCONS_00024880"; class_code "u"; tss_id "TSS20044";
scaffold1233	Cufflinks	exon	1367020	1368186	.	-	.	gene_id "XLOC_016796"; transcript_id "TCONS_00023951"; exon_number "1"; oId "TCONS_00024913"; class_code "u"; tss_id "TSS20062";
scaffold1233	Cufflinks	exon	1371660	1371921	.	-	.	gene_id "XLOC_016796"; transcript_id "TCONS_00023951"; exon_number "2"; oId "TCONS_00024913"; class_code "u"; tss_id "TSS20062";
scaffold1233	Cufflinks	exon	1372036	1372490	.	-	.	gene_id "XLOC_016797"; transcript_id "TCONS_00023953"; exon_number "1"; oId "TCONS_00024915"; class_code "u"; tss_id "TSS20064";
scaffold1233	Cufflinks	exon	1373127	1373414	.	-	.	gene_id "XLOC_016797"; transcript_id "TCONS_00023953"; exon_number "2"; oId "TCONS_00024915"; class_code "u"; tss_id "TSS20064";
scaffold1233	Cufflinks	exon	1395079	1395629	.	-	.	gene_id "XLOC_016799"; transcript_id "TCONS_00023955"; exon_number "1"; oId "TCONS_00024917"; class_code "u"; tss_id "TSS20066";
scaffold1233	Cufflinks	exon	1395674	1397105	.	-	.	gene_id "XLOC_016799"; transcript_id "TCONS_00023955"; exon_number "2"; oId "TCONS_00024917"; class_code "u"; tss_id "TSS20066";
scaffold1233	Cufflinks	exon	1493377	1493932	.	-	.	gene_id "XLOC_016801"; transcript_id "TCONS_00023957"; exon_number "1"; oId "TCONS_00024919"; class_code "u"; tss_id "TSS20068";
scaffold1233	Cufflinks	exon	1494002	1494539	.	-	.	gene_id "XLOC_016801"; transcript_id "TCONS_00023957"; exon_number "2"; oId "TCONS_00024919"; class_code "u"; tss_id "TSS20068";
scaffold1233	Cufflinks	exon	1601805	1602124	.	-	.	gene_id "XLOC_016807"; transcript_id "TCONS_00023982"; exon_number "1"; oId "TCONS_00024946"; class_code "u"; tss_id "TSS20079";
scaffold1233	Cufflinks	exon	1602967	1604237	.	-	.	gene_id "XLOC_016807"; transcript_id "TCONS_00023982"; exon_number "2"; oId "TCONS_00024946"; class_code "u"; tss_id "TSS20079";
scaffold12353	Cufflinks	exon	120	279	.	+	.	gene_id "XLOC_016894"; transcript_id "TCONS_00024071"; exon_number "1"; oId "TCONS_00025035"; class_code "u"; tss_id "TSS20166";
scaffold12353	Cufflinks	exon	633	922	.	+	.	gene_id "XLOC_016894"; transcript_id "TCONS_00024071"; exon_number "2"; oId "TCONS_00025035"; class_code "u"; tss_id "TSS20166";
scaffold12353	Cufflinks	exon	120	328	.	+	.	gene_id "XLOC_016894"; transcript_id "TCONS_00024070"; exon_number "1"; oId "TCONS_00025034"; class_code "u"; tss_id "TSS20166";
scaffold12353	Cufflinks	exon	682	922	.	+	.	gene_id "XLOC_016894"; transcript_id "TCONS_00024070"; exon_number "2"; oId "TCONS_00025034"; class_code "u"; tss_id "TSS20166";
scaffold12353	Cufflinks	exon	162	512	.	+	.	gene_id "XLOC_016894"; transcript_id "TCONS_00024072"; exon_number "1"; oId "TCONS_00025036"; class_code "u"; tss_id "TSS20166";
scaffold12353	Cufflinks	exon	883	922	.	+	.	gene_id "XLOC_016894"; transcript_id "TCONS_00024072"; exon_number "2"; oId "TCONS_00025036"; class_code "u"; tss_id "TSS20166";
scaffold12353	Cufflinks	exon	62	70	.	-	.	gene_id "XLOC_016895"; transcript_id "TCONS_00024073"; exon_number "1"; oId "TCONS_00025037"; class_code "u"; tss_id "TSS20167";
scaffold12353	Cufflinks	exon	251	922	.	-	.	gene_id "XLOC_016895"; transcript_id "TCONS_00024073"; exon_number "2"; oId "TCONS_00025037"; class_code "u"; tss_id "TSS20167";
scaffold1238	Cufflinks	exon	22641	25890	.	+	.	gene_id "XLOC_016901"; transcript_id "TCONS_00024087"; exon_number "1"; oId "TCONS_00025051"; class_code "u"; tss_id "TSS20175";
scaffold1238	Cufflinks	exon	26200	33332	.	+	.	gene_id "XLOC_016901"; transcript_id "TCONS_00024087"; exon_number "2"; oId "TCONS_00025051"; class_code "u"; tss_id "TSS20175";
scaffold1238	Cufflinks	exon	22641	25890	.	+	.	gene_id "XLOC_016901"; transcript_id "TCONS_00024086"; exon_number "1"; oId "TCONS_00025050"; class_code "u"; tss_id "TSS20175";
scaffold1238	Cufflinks	exon	26219	33332	.	+	.	gene_id "XLOC_016901"; transcript_id "TCONS_00024086"; exon_number "2"; oId "TCONS_00025050"; class_code "u"; tss_id "TSS20175";
scaffold1238	Cufflinks	exon	22641	25890	.	+	.	gene_id "XLOC_016901"; transcript_id "TCONS_00024085"; exon_number "1"; oId "TCONS_00025049"; class_code "u"; tss_id "TSS20175";
scaffold1238	Cufflinks	exon	26254	26399	.	+	.	gene_id "XLOC_016901"; transcript_id "TCONS_00024085"; exon_number "2"; oId "TCONS_00025049"; class_code "u"; tss_id "TSS20175";
scaffold1238	Cufflinks	exon	27705	33332	.	+	.	gene_id "XLOC_016901"; transcript_id "TCONS_00024085"; exon_number "3"; oId "TCONS_00025049"; class_code "u"; tss_id "TSS20175";
scaffold1238	Cufflinks	exon	37655	37667	.	+	.	gene_id "XLOC_016902"; transcript_id "TCONS_00024089"; exon_number "1"; oId "TCONS_00025053"; class_code "u"; tss_id "TSS20177";
scaffold1238	Cufflinks	exon	38479	39053	.	+	.	gene_id "XLOC_016902"; transcript_id "TCONS_00024089"; exon_number "2"; oId "TCONS_00025053"; class_code "u"; tss_id "TSS20177";
scaffold1238	Cufflinks	exon	139706	148375	.	+	.	gene_id "XLOC_016903"; transcript_id "TCONS_00024091"; exon_number "1"; oId "TCONS_00025055"; class_code "u"; tss_id "TSS20178";
scaffold1238	Cufflinks	exon	149671	150070	.	+	.	gene_id "XLOC_016903"; transcript_id "TCONS_00024091"; exon_number "2"; oId "TCONS_00025055"; class_code "u"; tss_id "TSS20178";
scaffold1238	Cufflinks	exon	139706	144802	.	-	.	gene_id "XLOC_016915"; transcript_id "TCONS_00024130"; exon_number "1"; oId "TCONS_00025096"; class_code "u"; tss_id "TSS20200";
scaffold1238	Cufflinks	exon	147420	147470	.	-	.	gene_id "XLOC_016915"; transcript_id "TCONS_00024130"; exon_number "2"; oId "TCONS_00025096"; class_code "u"; tss_id "TSS20200";
scaffold1238	Cufflinks	exon	139706	142873	.	-	.	gene_id "XLOC_016915"; transcript_id "TCONS_00024131"; exon_number "1"; oId "TCONS_00025097"; class_code "u"; tss_id "TSS20201";
scaffold1238	Cufflinks	exon	143625	148790	.	-	.	gene_id "XLOC_016915"; transcript_id "TCONS_00024131"; exon_number "2"; oId "TCONS_00025097"; class_code "u"; tss_id "TSS20201";
scaffold1238	Cufflinks	exon	924872	925118	.	-	.	gene_id "XLOC_016919"; transcript_id "TCONS_00024136"; exon_number "1"; gene_name "gApl2_12968"; oId "TCONS_00025102"; nearest_ref "Apl2_12968"; class_code "x"; tss_id "TSS20206";
scaffold1238	Cufflinks	exon	927908	928058	.	-	.	gene_id "XLOC_016919"; transcript_id "TCONS_00024136"; exon_number "2"; gene_name "gApl2_12968"; oId "TCONS_00025102"; nearest_ref "Apl2_12968"; class_code "x"; tss_id "TSS20206";
scaffold1238	Cufflinks	exon	929411	929479	.	-	.	gene_id "XLOC_016919"; transcript_id "TCONS_00024136"; exon_number "3"; gene_name "gApl2_12968"; oId "TCONS_00025102"; nearest_ref "Apl2_12968"; class_code "x"; tss_id "TSS20206";
scaffold1238	Cufflinks	exon	930448	930516	.	-	.	gene_id "XLOC_016919"; transcript_id "TCONS_00024136"; exon_number "4"; gene_name "gApl2_12968"; oId "TCONS_00025102"; nearest_ref "Apl2_12968"; class_code "x"; tss_id "TSS20206";
scaffold1238	Cufflinks	exon	927636	928058	.	-	.	gene_id "XLOC_016919"; transcript_id "TCONS_00024137"; exon_number "1"; oId "TCONS_00025103"; class_code "u"; tss_id "TSS20206";
scaffold1238	Cufflinks	exon	929411	929479	.	-	.	gene_id "XLOC_016919"; transcript_id "TCONS_00024137"; exon_number "2"; oId "TCONS_00025103"; class_code "u"; tss_id "TSS20206";
scaffold1238	Cufflinks	exon	930448	930530	.	-	.	gene_id "XLOC_016919"; transcript_id "TCONS_00024137"; exon_number "3"; oId "TCONS_00025103"; class_code "u"; tss_id "TSS20206";
scaffold1238	Cufflinks	exon	943492	943840	.	-	.	gene_id "XLOC_016920"; transcript_id "TCONS_00024138"; exon_number "1"; oId "TCONS_00025104"; class_code "u"; tss_id "TSS20207";
scaffold1238	Cufflinks	exon	946304	946580	.	-	.	gene_id "XLOC_016920"; transcript_id "TCONS_00024138"; exon_number "2"; oId "TCONS_00025104"; class_code "u"; tss_id "TSS20207";
scaffold1238	Cufflinks	exon	1083402	1083510	.	-	.	gene_id "XLOC_016922"; transcript_id "TCONS_00024143"; exon_number "1"; oId "TCONS_00025109"; class_code "u"; tss_id "TSS20211";
scaffold1238	Cufflinks	exon	1084898	1085019	.	-	.	gene_id "XLOC_016922"; transcript_id "TCONS_00024143"; exon_number "2"; oId "TCONS_00025109"; class_code "u"; tss_id "TSS20211";
scaffold1238	Cufflinks	exon	1087960	1088509	.	-	.	gene_id "XLOC_016922"; transcript_id "TCONS_00024143"; exon_number "3"; oId "TCONS_00025109"; class_code "u"; tss_id "TSS20211";
scaffold1238	Cufflinks	exon	1084697	1085019	.	-	.	gene_id "XLOC_016922"; transcript_id "TCONS_00024144"; exon_number "1"; oId "TCONS_00025110"; class_code "u"; tss_id "TSS20212";
scaffold1238	Cufflinks	exon	1087960	1088640	.	-	.	gene_id "XLOC_016922"; transcript_id "TCONS_00024144"; exon_number "2"; oId "TCONS_00025110"; class_code "u"; tss_id "TSS20212";
scaffold1238	Cufflinks	exon	1328337	1336036	.	-	.	gene_id "XLOC_016927"; transcript_id "TCONS_00024156"; exon_number "1"; gene_name "gApl2_12972"; oId "TCONS_00025123"; nearest_ref "Apl2_12972"; class_code "o"; tss_id "TSS20219";
scaffold1238	Cufflinks	exon	1336572	1338217	.	-	.	gene_id "XLOC_016927"; transcript_id "TCONS_00024156"; exon_number "2"; gene_name "gApl2_12972"; oId "TCONS_00025123"; nearest_ref "Apl2_12972"; class_code "o"; tss_id "TSS20219";
scaffold124	Cufflinks	exon	1139622	1139956	.	+	.	gene_id "XLOC_017028"; transcript_id "TCONS_00024280"; exon_number "1"; gene_name "gApl2_12865"; oId "TCONS_00025253"; nearest_ref "Apl2_12865"; class_code "x"; tss_id "TSS20334";
scaffold124	Cufflinks	exon	1140363	1145293	.	+	.	gene_id "XLOC_017028"; transcript_id "TCONS_00024280"; exon_number "2"; gene_name "gApl2_12865"; oId "TCONS_00025253"; nearest_ref "Apl2_12865"; class_code "x"; tss_id "TSS20334";
scaffold124	Cufflinks	exon	1140357	1140469	.	+	.	gene_id "XLOC_017028"; transcript_id "TCONS_00024282"; exon_number "1"; gene_name "gApl2_12865"; oId "TCONS_00025255"; nearest_ref "Apl2_12865"; class_code "x"; tss_id "TSS20336";
scaffold124	Cufflinks	exon	1141123	1145293	.	+	.	gene_id "XLOC_017028"; transcript_id "TCONS_00024282"; exon_number "2"; gene_name "gApl2_12865"; oId "TCONS_00025255"; nearest_ref "Apl2_12865"; class_code "x"; tss_id "TSS20336";
scaffold124	Cufflinks	exon	876840	877192	.	-	.	gene_id "XLOC_017034"; transcript_id "TCONS_00024290"; exon_number "1"; oId "TCONS_00025265"; class_code "u"; tss_id "TSS20343";
scaffold124	Cufflinks	exon	878413	879042	.	-	.	gene_id "XLOC_017034"; transcript_id "TCONS_00024290"; exon_number "2"; oId "TCONS_00025265"; class_code "u"; tss_id "TSS20343";
scaffold124	Cufflinks	exon	1162155	1162652	.	-	.	gene_id "XLOC_017036"; transcript_id "TCONS_00024296"; exon_number "1"; oId "TCONS_00025271"; class_code "u"; tss_id "TSS20349";
scaffold124	Cufflinks	exon	1164470	1164656	.	-	.	gene_id "XLOC_017036"; transcript_id "TCONS_00024296"; exon_number "2"; oId "TCONS_00025271"; class_code "u"; tss_id "TSS20349";
scaffold124	Cufflinks	exon	1207018	1208176	.	-	.	gene_id "XLOC_017037"; transcript_id "TCONS_00024297"; exon_number "1"; oId "TCONS_00025272"; class_code "u"; tss_id "TSS20350";
scaffold124	Cufflinks	exon	1208770	1208977	.	-	.	gene_id "XLOC_017037"; transcript_id "TCONS_00024297"; exon_number "2"; oId "TCONS_00025272"; class_code "u"; tss_id "TSS20350";
scaffold1244	Cufflinks	exon	888260	890278	.	+	.	gene_id "XLOC_017148"; transcript_id "TCONS_00024457"; exon_number "1"; oId "TCONS_00025440"; class_code "u"; tss_id "TSS20483";
scaffold1244	Cufflinks	exon	893371	893558	.	+	.	gene_id "XLOC_017148"; transcript_id "TCONS_00024457"; exon_number "2"; oId "TCONS_00025440"; class_code "u"; tss_id "TSS20483";
scaffold1244	Cufflinks	exon	895425	897432	.	+	.	gene_id "XLOC_017148"; transcript_id "TCONS_00024457"; exon_number "3"; oId "TCONS_00025440"; class_code "u"; tss_id "TSS20483";
scaffold1244	Cufflinks	exon	892596	893558	.	+	.	gene_id "XLOC_017148"; transcript_id "TCONS_00024458"; exon_number "1"; oId "TCONS_00025441"; class_code "u"; tss_id "TSS20484";
scaffold1244	Cufflinks	exon	895425	897432	.	+	.	gene_id "XLOC_017148"; transcript_id "TCONS_00024458"; exon_number "2"; oId "TCONS_00025441"; class_code "u"; tss_id "TSS20484";
scaffold1244	Cufflinks	exon	1230066	1230140	.	+	.	gene_id "XLOC_017150"; transcript_id "TCONS_00024465"; exon_number "1"; oId "TCONS_00025449"; class_code "u"; tss_id "TSS20487";
scaffold1244	Cufflinks	exon	1232442	1233760	.	+	.	gene_id "XLOC_017150"; transcript_id "TCONS_00024465"; exon_number "2"; oId "TCONS_00025449"; class_code "u"; tss_id "TSS20487";
scaffold1244	Cufflinks	exon	1257163	1257786	.	+	.	gene_id "XLOC_017151"; transcript_id "TCONS_00024467"; exon_number "1"; oId "TCONS_00025451"; class_code "u"; tss_id "TSS20489";
scaffold1244	Cufflinks	exon	1258687	1258923	.	+	.	gene_id "XLOC_017151"; transcript_id "TCONS_00024467"; exon_number "2"; oId "TCONS_00025451"; class_code "u"; tss_id "TSS20489";
scaffold1244	Cufflinks	exon	1260198	1260965	.	+	.	gene_id "XLOC_017151"; transcript_id "TCONS_00024467"; exon_number "3"; oId "TCONS_00025451"; class_code "u"; tss_id "TSS20489";
scaffold1244	Cufflinks	exon	1602170	1602315	.	+	.	gene_id "XLOC_017153"; transcript_id "TCONS_00024471"; exon_number "1"; gene_name "gApl2_04317"; oId "TCONS_00025455"; nearest_ref "Apl2_04317"; class_code "x"; tss_id "TSS20493";
scaffold1244	Cufflinks	exon	1603907	1603994	.	+	.	gene_id "XLOC_017153"; transcript_id "TCONS_00024471"; exon_number "2"; gene_name "gApl2_04317"; oId "TCONS_00025455"; nearest_ref "Apl2_04317"; class_code "x"; tss_id "TSS20493";
scaffold1244	Cufflinks	exon	1607803	1608860	.	+	.	gene_id "XLOC_017153"; transcript_id "TCONS_00024471"; exon_number "3"; gene_name "gApl2_04317"; oId "TCONS_00025455"; nearest_ref "Apl2_04317"; class_code "x"; tss_id "TSS20493";
scaffold1244	Cufflinks	exon	1997739	1997943	.	+	.	gene_id "XLOC_017154"; transcript_id "TCONS_00024474"; exon_number "1"; gene_name "gApl2_04320"; oId "TCONS_00025458"; nearest_ref "Apl2_04320"; class_code "x"; tss_id "TSS20495";
scaffold1244	Cufflinks	exon	2001142	2001712	.	+	.	gene_id "XLOC_017154"; transcript_id "TCONS_00024474"; exon_number "2"; gene_name "gApl2_04320"; oId "TCONS_00025458"; nearest_ref "Apl2_04320"; class_code "x"; tss_id "TSS20495";
scaffold1244	Cufflinks	exon	2124065	2124096	.	+	.	gene_id "XLOC_017156"; transcript_id "TCONS_00024482"; exon_number "1"; oId "TCONS_00025468"; class_code "u"; tss_id "TSS20501";
scaffold1244	Cufflinks	exon	2126892	2127077	.	+	.	gene_id "XLOC_017156"; transcript_id "TCONS_00024482"; exon_number "2"; oId "TCONS_00025468"; class_code "u"; tss_id "TSS20501";
scaffold1244	Cufflinks	exon	40049	40487	.	-	.	gene_id "XLOC_017162"; transcript_id "TCONS_00024492"; exon_number "1"; oId "TCONS_00025479"; class_code "u"; tss_id "TSS20509";
scaffold1244	Cufflinks	exon	43594	43645	.	-	.	gene_id "XLOC_017162"; transcript_id "TCONS_00024492"; exon_number "2"; oId "TCONS_00025479"; class_code "u"; tss_id "TSS20509";
scaffold1244	Cufflinks	exon	223352	223989	.	-	.	gene_id "XLOC_017163"; transcript_id "TCONS_00024493"; exon_number "1"; oId "TCONS_00025480"; class_code "u"; tss_id "TSS20510";
scaffold1244	Cufflinks	exon	225270	225288	.	-	.	gene_id "XLOC_017163"; transcript_id "TCONS_00024493"; exon_number "2"; oId "TCONS_00025480"; class_code "u"; tss_id "TSS20510";
scaffold1244	Cufflinks	exon	370211	370762	.	-	.	gene_id "XLOC_017164"; transcript_id "TCONS_00024495"; exon_number "1"; oId "TCONS_00025482"; class_code "u"; tss_id "TSS20512";
scaffold1244	Cufflinks	exon	372928	373109	.	-	.	gene_id "XLOC_017164"; transcript_id "TCONS_00024495"; exon_number "2"; oId "TCONS_00025482"; class_code "u"; tss_id "TSS20512";
scaffold1244	Cufflinks	exon	374971	375034	.	-	.	gene_id "XLOC_017164"; transcript_id "TCONS_00024495"; exon_number "3"; oId "TCONS_00025482"; class_code "u"; tss_id "TSS20512";
scaffold1244	Cufflinks	exon	375917	376618	.	-	.	gene_id "XLOC_017164"; transcript_id "TCONS_00024495"; exon_number "4"; oId "TCONS_00025482"; class_code "u"; tss_id "TSS20512";
scaffold1244	Cufflinks	exon	370211	370762	.	-	.	gene_id "XLOC_017164"; transcript_id "TCONS_00024496"; exon_number "1"; oId "TCONS_00025483"; class_code "u"; tss_id "TSS20513";
scaffold1244	Cufflinks	exon	372928	373112	.	-	.	gene_id "XLOC_017164"; transcript_id "TCONS_00024496"; exon_number "2"; oId "TCONS_00025483"; class_code "u"; tss_id "TSS20513";
scaffold1244	Cufflinks	exon	374971	375034	.	-	.	gene_id "XLOC_017164"; transcript_id "TCONS_00024496"; exon_number "3"; oId "TCONS_00025483"; class_code "u"; tss_id "TSS20513";
scaffold1244	Cufflinks	exon	375917	376076	.	-	.	gene_id "XLOC_017164"; transcript_id "TCONS_00024496"; exon_number "4"; oId "TCONS_00025483"; class_code "u"; tss_id "TSS20513";
scaffold1244	Cufflinks	exon	377523	377560	.	-	.	gene_id "XLOC_017164"; transcript_id "TCONS_00024496"; exon_number "5"; oId "TCONS_00025483"; class_code "u"; tss_id "TSS20513";
scaffold1244	Cufflinks	exon	370211	370762	.	-	.	gene_id "XLOC_017164"; transcript_id "TCONS_00024498"; exon_number "1"; oId "TCONS_00025485"; class_code "u"; tss_id "TSS20514";
scaffold1244	Cufflinks	exon	372928	373112	.	-	.	gene_id "XLOC_017164"; transcript_id "TCONS_00024498"; exon_number "2"; oId "TCONS_00025485"; class_code "u"; tss_id "TSS20514";
scaffold1244	Cufflinks	exon	374971	375034	.	-	.	gene_id "XLOC_017164"; transcript_id "TCONS_00024498"; exon_number "3"; oId "TCONS_00025485"; class_code "u"; tss_id "TSS20514";
scaffold1244	Cufflinks	exon	375917	376081	.	-	.	gene_id "XLOC_017164"; transcript_id "TCONS_00024498"; exon_number "4"; oId "TCONS_00025485"; class_code "u"; tss_id "TSS20514";
scaffold1244	Cufflinks	exon	377528	378948	.	-	.	gene_id "XLOC_017164"; transcript_id "TCONS_00024498"; exon_number "5"; oId "TCONS_00025485"; class_code "u"; tss_id "TSS20514";
scaffold1244	Cufflinks	exon	370211	370762	.	-	.	gene_id "XLOC_017164"; transcript_id "TCONS_00024497"; exon_number "1"; oId "TCONS_00025484"; class_code "u"; tss_id "TSS20514";
scaffold1244	Cufflinks	exon	372928	373109	.	-	.	gene_id "XLOC_017164"; transcript_id "TCONS_00024497"; exon_number "2"; oId "TCONS_00025484"; class_code "u"; tss_id "TSS20514";
scaffold1244	Cufflinks	exon	374975	375034	.	-	.	gene_id "XLOC_017164"; transcript_id "TCONS_00024497"; exon_number "3"; oId "TCONS_00025484"; class_code "u"; tss_id "TSS20514";
scaffold1244	Cufflinks	exon	375917	376081	.	-	.	gene_id "XLOC_017164"; transcript_id "TCONS_00024497"; exon_number "4"; oId "TCONS_00025484"; class_code "u"; tss_id "TSS20514";
scaffold1244	Cufflinks	exon	377528	378948	.	-	.	gene_id "XLOC_017164"; transcript_id "TCONS_00024497"; exon_number "5"; oId "TCONS_00025484"; class_code "u"; tss_id "TSS20514";
scaffold1244	Cufflinks	exon	371374	371863	.	-	.	gene_id "XLOC_017164"; transcript_id "TCONS_00024500"; exon_number "1"; oId "TCONS_00025487"; class_code "u"; tss_id "TSS20516";
scaffold1244	Cufflinks	exon	372928	373112	.	-	.	gene_id "XLOC_017164"; transcript_id "TCONS_00024500"; exon_number "2"; oId "TCONS_00025487"; class_code "u"; tss_id "TSS20516";
scaffold1244	Cufflinks	exon	375917	376251	.	-	.	gene_id "XLOC_017164"; transcript_id "TCONS_00024500"; exon_number "3"; oId "TCONS_00025487"; class_code "u"; tss_id "TSS20516";
scaffold1244	Cufflinks	exon	371374	371863	.	-	.	gene_id "XLOC_017164"; transcript_id "TCONS_00024501"; exon_number "1"; oId "TCONS_00025488"; class_code "u"; tss_id "TSS20512";
scaffold1244	Cufflinks	exon	372928	373109	.	-	.	gene_id "XLOC_017164"; transcript_id "TCONS_00024501"; exon_number "2"; oId "TCONS_00025488"; class_code "u"; tss_id "TSS20512";
scaffold1244	Cufflinks	exon	374971	375034	.	-	.	gene_id "XLOC_017164"; transcript_id "TCONS_00024501"; exon_number "3"; oId "TCONS_00025488"; class_code "u"; tss_id "TSS20512";
scaffold1244	Cufflinks	exon	375917	376618	.	-	.	gene_id "XLOC_017164"; transcript_id "TCONS_00024501"; exon_number "4"; oId "TCONS_00025488"; class_code "u"; tss_id "TSS20512";
scaffold1244	Cufflinks	exon	371374	371863	.	-	.	gene_id "XLOC_017164"; transcript_id "TCONS_00024503"; exon_number "1"; oId "TCONS_00025490"; class_code "u"; tss_id "TSS20514";
scaffold1244	Cufflinks	exon	372928	373112	.	-	.	gene_id "XLOC_017164"; transcript_id "TCONS_00024503"; exon_number "2"; oId "TCONS_00025490"; class_code "u"; tss_id "TSS20514";
scaffold1244	Cufflinks	exon	374971	375034	.	-	.	gene_id "XLOC_017164"; transcript_id "TCONS_00024503"; exon_number "3"; oId "TCONS_00025490"; class_code "u"; tss_id "TSS20514";
scaffold1244	Cufflinks	exon	375917	376081	.	-	.	gene_id "XLOC_017164"; transcript_id "TCONS_00024503"; exon_number "4"; oId "TCONS_00025490"; class_code "u"; tss_id "TSS20514";
scaffold1244	Cufflinks	exon	377528	378948	.	-	.	gene_id "XLOC_017164"; transcript_id "TCONS_00024503"; exon_number "5"; oId "TCONS_00025490"; class_code "u"; tss_id "TSS20514";
scaffold1244	Cufflinks	exon	371374	371863	.	-	.	gene_id "XLOC_017164"; transcript_id "TCONS_00024502"; exon_number "1"; oId "TCONS_00025489"; class_code "u"; tss_id "TSS20514";
scaffold1244	Cufflinks	exon	372928	373109	.	-	.	gene_id "XLOC_017164"; transcript_id "TCONS_00024502"; exon_number "2"; oId "TCONS_00025489"; class_code "u"; tss_id "TSS20514";
scaffold1244	Cufflinks	exon	374971	375034	.	-	.	gene_id "XLOC_017164"; transcript_id "TCONS_00024502"; exon_number "3"; oId "TCONS_00025489"; class_code "u"; tss_id "TSS20514";
scaffold1244	Cufflinks	exon	375917	376081	.	-	.	gene_id "XLOC_017164"; transcript_id "TCONS_00024502"; exon_number "4"; oId "TCONS_00025489"; class_code "u"; tss_id "TSS20514";
scaffold1244	Cufflinks	exon	377528	378948	.	-	.	gene_id "XLOC_017164"; transcript_id "TCONS_00024502"; exon_number "5"; oId "TCONS_00025489"; class_code "u"; tss_id "TSS20514";
scaffold1244	Cufflinks	exon	1206097	1206495	.	-	.	gene_id "XLOC_017178"; transcript_id "TCONS_00024534"; exon_number "1"; oId "TCONS_00025525"; class_code "u"; tss_id "TSS20539";
scaffold1244	Cufflinks	exon	1206588	1207210	.	-	.	gene_id "XLOC_017178"; transcript_id "TCONS_00024534"; exon_number "2"; oId "TCONS_00025525"; class_code "u"; tss_id "TSS20539";
scaffold1244	Cufflinks	exon	1648115	1648617	.	-	.	gene_id "XLOC_017186"; transcript_id "TCONS_00024559"; exon_number "1"; oId "TCONS_00025553"; class_code "u"; tss_id "TSS20557";
scaffold1244	Cufflinks	exon	1650763	1650798	.	-	.	gene_id "XLOC_017186"; transcript_id "TCONS_00024559"; exon_number "2"; oId "TCONS_00025553"; class_code "u"; tss_id "TSS20557";
scaffold1244	Cufflinks	exon	1705161	1705511	.	-	.	gene_id "XLOC_017188"; transcript_id "TCONS_00024565"; exon_number "1"; oId "TCONS_00025560"; class_code "u"; tss_id "TSS20563";
scaffold1244	Cufflinks	exon	1706018	1706577	.	-	.	gene_id "XLOC_017188"; transcript_id "TCONS_00024565"; exon_number "2"; oId "TCONS_00025560"; class_code "u"; tss_id "TSS20563";
scaffold1244	Cufflinks	exon	1710091	1710719	.	-	.	gene_id "XLOC_017189"; transcript_id "TCONS_00024567"; exon_number "1"; oId "TCONS_00025562"; class_code "u"; tss_id "TSS20565";
scaffold1244	Cufflinks	exon	1711360	1711452	.	-	.	gene_id "XLOC_017189"; transcript_id "TCONS_00024567"; exon_number "2"; oId "TCONS_00025562"; class_code "u"; tss_id "TSS20565";
scaffold1244	Cufflinks	exon	2168666	2169016	.	-	.	gene_id "XLOC_017193"; transcript_id "TCONS_00024573"; exon_number "1"; oId "TCONS_00025568"; class_code "u"; tss_id "TSS20571";
scaffold1244	Cufflinks	exon	2171314	2172930	.	-	.	gene_id "XLOC_017193"; transcript_id "TCONS_00024573"; exon_number "2"; oId "TCONS_00025568"; class_code "u"; tss_id "TSS20571";
scaffold1244	Cufflinks	exon	2200070	2200640	.	-	.	gene_id "XLOC_017194"; transcript_id "TCONS_00024578"; exon_number "1"; oId "TCONS_00025574"; class_code "u"; tss_id "TSS20574";
scaffold1244	Cufflinks	exon	2200796	2200863	.	-	.	gene_id "XLOC_017194"; transcript_id "TCONS_00024578"; exon_number "2"; oId "TCONS_00025574"; class_code "u"; tss_id "TSS20574";
scaffold1244	Cufflinks	exon	2201152	2202299	.	-	.	gene_id "XLOC_017194"; transcript_id "TCONS_00024578"; exon_number "3"; oId "TCONS_00025574"; class_code "u"; tss_id "TSS20574";
scaffold1245	Cufflinks	exon	314487	314526	.	-	.	gene_id "XLOC_017275"; transcript_id "TCONS_00024683"; exon_number "1"; oId "TCONS_00025682"; class_code "u"; tss_id "TSS20672";
scaffold1245	Cufflinks	exon	315777	321989	.	-	.	gene_id "XLOC_017275"; transcript_id "TCONS_00024683"; exon_number "2"; oId "TCONS_00025682"; class_code "u"; tss_id "TSS20672";
scaffold12461	Cufflinks	exon	1	62	.	-	.	gene_id "XLOC_017298"; transcript_id "TCONS_00024712"; exon_number "1"; oId "TCONS_00025712"; class_code "u"; tss_id "TSS20698";
scaffold12461	Cufflinks	exon	105	227	.	-	.	gene_id "XLOC_017298"; transcript_id "TCONS_00024712"; exon_number "2"; oId "TCONS_00025712"; class_code "u"; tss_id "TSS20698";
scaffold12461	Cufflinks	exon	340	570	.	-	.	gene_id "XLOC_017298"; transcript_id "TCONS_00024712"; exon_number "3"; oId "TCONS_00025712"; class_code "u"; tss_id "TSS20698";
scaffold12471	Cufflinks	exon	55	358	.	-	.	gene_id "XLOC_017301"; transcript_id "TCONS_00024716"; exon_number "1"; oId "TCONS_00025716"; class_code "u"; tss_id "TSS20701";
scaffold12471	Cufflinks	exon	399	420	.	-	.	gene_id "XLOC_017301"; transcript_id "TCONS_00024716"; exon_number "2"; oId "TCONS_00025716"; class_code "u"; tss_id "TSS20701";
scaffold12484	Cufflinks	exon	1	149	.	-	.	gene_id "XLOC_017312"; transcript_id "TCONS_00024731"; exon_number "1"; oId "TCONS_00025731"; class_code "u"; tss_id "TSS20712";
scaffold12484	Cufflinks	exon	439	558	.	-	.	gene_id "XLOC_017312"; transcript_id "TCONS_00024731"; exon_number "2"; oId "TCONS_00025731"; class_code "u"; tss_id "TSS20712";
scaffold1249	Cufflinks	exon	1299526	1299571	.	+	.	gene_id "XLOC_017326"; transcript_id "TCONS_00024777"; exon_number "1"; oId "TCONS_00025782"; class_code "u"; tss_id "TSS20744";
scaffold1249	Cufflinks	exon	1299873	1302243	.	+	.	gene_id "XLOC_017326"; transcript_id "TCONS_00024777"; exon_number "2"; oId "TCONS_00025782"; class_code "u"; tss_id "TSS20744";
scaffold1249	Cufflinks	exon	1299543	1299571	.	+	.	gene_id "XLOC_017326"; transcript_id "TCONS_00024778"; exon_number "1"; oId "TCONS_00025783"; class_code "u"; tss_id "TSS20744";
scaffold1249	Cufflinks	exon	1299873	1300056	.	+	.	gene_id "XLOC_017326"; transcript_id "TCONS_00024778"; exon_number "2"; oId "TCONS_00025783"; class_code "u"; tss_id "TSS20744";
scaffold1249	Cufflinks	exon	1300487	1302243	.	+	.	gene_id "XLOC_017326"; transcript_id "TCONS_00024778"; exon_number "3"; oId "TCONS_00025783"; class_code "u"; tss_id "TSS20744";
scaffold1249	Cufflinks	exon	1299555	1299690	.	+	.	gene_id "XLOC_017326"; transcript_id "TCONS_00024779"; exon_number "1"; oId "TCONS_00025784"; class_code "u"; tss_id "TSS20744";
scaffold1249	Cufflinks	exon	1299873	1302243	.	+	.	gene_id "XLOC_017326"; transcript_id "TCONS_00024779"; exon_number "2"; oId "TCONS_00025784"; class_code "u"; tss_id "TSS20744";
scaffold1249	Cufflinks	exon	1299578	1300056	.	+	.	gene_id "XLOC_017326"; transcript_id "TCONS_00024780"; exon_number "1"; oId "TCONS_00025785"; class_code "u"; tss_id "TSS20744";
scaffold1249	Cufflinks	exon	1300487	1302243	.	+	.	gene_id "XLOC_017326"; transcript_id "TCONS_00024780"; exon_number "2"; oId "TCONS_00025785"; class_code "u"; tss_id "TSS20744";
scaffold1249	Cufflinks	exon	1698203	1699608	.	+	.	gene_id "XLOC_017330"; transcript_id "TCONS_00024787"; exon_number "1"; gene_name "gApl2_03380"; oId "TCONS_00025793"; nearest_ref "Apl2_03380"; class_code "x"; tss_id "TSS20750";
scaffold1249	Cufflinks	exon	1700358	1701362	.	+	.	gene_id "XLOC_017330"; transcript_id "TCONS_00024787"; exon_number "2"; gene_name "gApl2_03380"; oId "TCONS_00025793"; nearest_ref "Apl2_03380"; class_code "x"; tss_id "TSS20750";
scaffold1249	Cufflinks	exon	1794238	1794372	.	+	.	gene_id "XLOC_017332"; transcript_id "TCONS_00024794"; exon_number "1"; oId "TCONS_00025801"; class_code "u"; tss_id "TSS20756";
scaffold1249	Cufflinks	exon	1794632	1798546	.	+	.	gene_id "XLOC_017332"; transcript_id "TCONS_00024794"; exon_number "2"; oId "TCONS_00025801"; class_code "u"; tss_id "TSS20756";
scaffold1249	Cufflinks	exon	157655	157758	.	-	.	gene_id "XLOC_017344"; transcript_id "TCONS_00024828"; exon_number "1"; oId "TCONS_00025839"; class_code "u"; tss_id "TSS20779";
scaffold1249	Cufflinks	exon	158578	159391	.	-	.	gene_id "XLOC_017344"; transcript_id "TCONS_00024828"; exon_number "2"; oId "TCONS_00025839"; class_code "u"; tss_id "TSS20779";
scaffold1249	Cufflinks	exon	1222895	1222950	.	-	.	gene_id "XLOC_017359"; transcript_id "TCONS_00024875"; exon_number "1"; oId "TCONS_00025888"; class_code "u"; tss_id "TSS20808";
scaffold1249	Cufflinks	exon	1226385	1226449	.	-	.	gene_id "XLOC_017359"; transcript_id "TCONS_00024875"; exon_number "2"; oId "TCONS_00025888"; class_code "u"; tss_id "TSS20808";
scaffold1249	Cufflinks	exon	1226650	1227225	.	-	.	gene_id "XLOC_017359"; transcript_id "TCONS_00024875"; exon_number "3"; oId "TCONS_00025888"; class_code "u"; tss_id "TSS20808";
scaffold1249	Cufflinks	exon	1975880	1977182	.	-	.	gene_id "XLOC_017371"; transcript_id "TCONS_00024932"; exon_number "1"; oId "TCONS_00025951"; class_code "u"; tss_id "TSS20836";
scaffold1249	Cufflinks	exon	1978769	1978866	.	-	.	gene_id "XLOC_017371"; transcript_id "TCONS_00024932"; exon_number "2"; oId "TCONS_00025951"; class_code "u"; tss_id "TSS20836";
scaffold1249	Cufflinks	exon	1978996	1979079	.	-	.	gene_id "XLOC_017371"; transcript_id "TCONS_00024932"; exon_number "3"; oId "TCONS_00025951"; class_code "u"; tss_id "TSS20836";
scaffold1249	Cufflinks	exon	2032051	2032095	.	-	.	gene_id "XLOC_017372"; transcript_id "TCONS_00024933"; exon_number "1"; oId "TCONS_00025952"; class_code "u"; tss_id "TSS20837";
scaffold1249	Cufflinks	exon	2035313	2036271	.	-	.	gene_id "XLOC_017372"; transcript_id "TCONS_00024933"; exon_number "2"; oId "TCONS_00025952"; class_code "u"; tss_id "TSS20837";
scaffold1250	Cufflinks	exon	9608	9634	.	+	.	gene_id "XLOC_017486"; transcript_id "TCONS_00025067"; exon_number "1"; oId "TCONS_00026086"; class_code "u"; tss_id "TSS20957";
scaffold1250	Cufflinks	exon	10226	10862	.	+	.	gene_id "XLOC_017486"; transcript_id "TCONS_00025067"; exon_number "2"; oId "TCONS_00026086"; class_code "u"; tss_id "TSS20957";
scaffold1250	Cufflinks	exon	9639	9705	.	+	.	gene_id "XLOC_017486"; transcript_id "TCONS_00025068"; exon_number "1"; oId "TCONS_00026087"; class_code "u"; tss_id "TSS20957";
scaffold1250	Cufflinks	exon	10226	10862	.	+	.	gene_id "XLOC_017486"; transcript_id "TCONS_00025068"; exon_number "2"; oId "TCONS_00026087"; class_code "u"; tss_id "TSS20957";
scaffold1250	Cufflinks	exon	9953	9982	.	+	.	gene_id "XLOC_017486"; transcript_id "TCONS_00025069"; exon_number "1"; oId "TCONS_00026088"; class_code "u"; tss_id "TSS20958";
scaffold1250	Cufflinks	exon	10226	10862	.	+	.	gene_id "XLOC_017486"; transcript_id "TCONS_00025069"; exon_number "2"; oId "TCONS_00026088"; class_code "u"; tss_id "TSS20958";
scaffold12506	Cufflinks	exon	17	229	.	-	.	gene_id "XLOC_017505"; transcript_id "TCONS_00025092"; exon_number "1"; oId "TCONS_00026111"; class_code "u"; tss_id "TSS20978";
scaffold12506	Cufflinks	exon	297	354	.	-	.	gene_id "XLOC_017505"; transcript_id "TCONS_00025092"; exon_number "2"; oId "TCONS_00026111"; class_code "u"; tss_id "TSS20978";
scaffold12526	Cufflinks	exon	1	167	.	+	.	gene_id "XLOC_017522"; transcript_id "TCONS_00025110"; exon_number "1"; oId "TCONS_00026129"; class_code "u"; tss_id "TSS20995";
scaffold12526	Cufflinks	exon	208	559	.	+	.	gene_id "XLOC_017522"; transcript_id "TCONS_00025110"; exon_number "2"; oId "TCONS_00026129"; class_code "u"; tss_id "TSS20995";
scaffold1254	Cufflinks	exon	279591	279621	.	+	.	gene_id "XLOC_017528"; transcript_id "TCONS_00025120"; exon_number "1"; oId "TCONS_00026139"; class_code "u"; tss_id "TSS21002";
scaffold1254	Cufflinks	exon	280141	281092	.	+	.	gene_id "XLOC_017528"; transcript_id "TCONS_00025120"; exon_number "2"; oId "TCONS_00026139"; class_code "u"; tss_id "TSS21002";
scaffold1255	Cufflinks	exon	142232	142670	.	+	.	gene_id "XLOC_017560"; transcript_id "TCONS_00025180"; exon_number "1"; oId "TCONS_00026202"; class_code "u"; tss_id "TSS21049";
scaffold1255	Cufflinks	exon	142757	142916	.	+	.	gene_id "XLOC_017560"; transcript_id "TCONS_00025180"; exon_number "2"; oId "TCONS_00026202"; class_code "u"; tss_id "TSS21049";
scaffold1255	Cufflinks	exon	143008	143153	.	+	.	gene_id "XLOC_017560"; transcript_id "TCONS_00025180"; exon_number "3"; oId "TCONS_00026202"; class_code "u"; tss_id "TSS21049";
scaffold1255	Cufflinks	exon	145779	145884	.	+	.	gene_id "XLOC_017560"; transcript_id "TCONS_00025180"; exon_number "4"; oId "TCONS_00026202"; class_code "u"; tss_id "TSS21049";
scaffold1255	Cufflinks	exon	147259	150581	.	+	.	gene_id "XLOC_017560"; transcript_id "TCONS_00025180"; exon_number "5"; oId "TCONS_00026202"; class_code "u"; tss_id "TSS21049";
scaffold1255	Cufflinks	exon	145229	145884	.	+	.	gene_id "XLOC_017560"; transcript_id "TCONS_00025183"; exon_number "1"; oId "TCONS_00026205"; class_code "u"; tss_id "TSS21052";
scaffold1255	Cufflinks	exon	147259	150581	.	+	.	gene_id "XLOC_017560"; transcript_id "TCONS_00025183"; exon_number "2"; oId "TCONS_00026205"; class_code "u"; tss_id "TSS21052";
scaffold1257	Cufflinks	exon	120390	120419	.	+	.	gene_id "XLOC_017605"; transcript_id "TCONS_00025265"; exon_number "1"; oId "TCONS_00026292"; class_code "u"; tss_id "TSS21117";
scaffold1257	Cufflinks	exon	120954	122649	.	+	.	gene_id "XLOC_017605"; transcript_id "TCONS_00025265"; exon_number "2"; oId "TCONS_00026292"; class_code "u"; tss_id "TSS21117";
scaffold1257	Cufflinks	exon	124476	127417	.	-	.	gene_id "XLOC_017608"; transcript_id "TCONS_00025281"; exon_number "1"; oId "TCONS_00026308"; class_code "u"; tss_id "TSS21127";
scaffold1257	Cufflinks	exon	128461	128624	.	-	.	gene_id "XLOC_017608"; transcript_id "TCONS_00025281"; exon_number "2"; oId "TCONS_00026308"; class_code "u"; tss_id "TSS21127";
scaffold1257	Cufflinks	exon	128707	128998	.	-	.	gene_id "XLOC_017608"; transcript_id "TCONS_00025281"; exon_number "3"; oId "TCONS_00026308"; class_code "u"; tss_id "TSS21127";
scaffold1257	Cufflinks	exon	129101	129755	.	-	.	gene_id "XLOC_017608"; transcript_id "TCONS_00025281"; exon_number "4"; oId "TCONS_00026308"; class_code "u"; tss_id "TSS21127";
scaffold1257	Cufflinks	exon	131879	132383	.	-	.	gene_id "XLOC_017608"; transcript_id "TCONS_00025281"; exon_number "5"; oId "TCONS_00026308"; class_code "u"; tss_id "TSS21127";
scaffold1257	Cufflinks	exon	124476	128624	.	-	.	gene_id "XLOC_017608"; transcript_id "TCONS_00025280"; exon_number "1"; oId "TCONS_00026307"; class_code "u"; tss_id "TSS21127";
scaffold1257	Cufflinks	exon	128707	128998	.	-	.	gene_id "XLOC_017608"; transcript_id "TCONS_00025280"; exon_number "2"; oId "TCONS_00026307"; class_code "u"; tss_id "TSS21127";
scaffold1257	Cufflinks	exon	129101	129755	.	-	.	gene_id "XLOC_017608"; transcript_id "TCONS_00025280"; exon_number "3"; oId "TCONS_00026307"; class_code "u"; tss_id "TSS21127";
scaffold1257	Cufflinks	exon	131879	132383	.	-	.	gene_id "XLOC_017608"; transcript_id "TCONS_00025280"; exon_number "4"; oId "TCONS_00026307"; class_code "u"; tss_id "TSS21127";
scaffold126	Cufflinks	exon	623245	623480	.	+	.	gene_id "XLOC_017724"; transcript_id "TCONS_00025446"; exon_number "1"; oId "TCONS_00026482"; class_code "u"; tss_id "TSS21264";
scaffold126	Cufflinks	exon	626390	626589	.	+	.	gene_id "XLOC_017724"; transcript_id "TCONS_00025446"; exon_number "2"; oId "TCONS_00026482"; class_code "u"; tss_id "TSS21264";
scaffold126	Cufflinks	exon	856683	858215	.	+	.	gene_id "XLOC_017726"; transcript_id "TCONS_00025450"; exon_number "1"; gene_name "gApl2_02187"; oId "TCONS_00026486"; nearest_ref "Apl2_02187"; class_code "x"; tss_id "TSS21268";
scaffold126	Cufflinks	exon	861260	861540	.	+	.	gene_id "XLOC_017726"; transcript_id "TCONS_00025450"; exon_number "2"; gene_name "gApl2_02187"; oId "TCONS_00026486"; nearest_ref "Apl2_02187"; class_code "x"; tss_id "TSS21268";
scaffold126	Cufflinks	exon	1216653	1216687	.	+	.	gene_id "XLOC_017731"; transcript_id "TCONS_00025459"; exon_number "1"; gene_name "gApl2_02193"; oId "TCONS_00026496"; nearest_ref "Apl2_02193"; class_code "o"; tss_id "TSS21277";
scaffold126	Cufflinks	exon	1220458	1220570	.	+	.	gene_id "XLOC_017731"; transcript_id "TCONS_00025459"; exon_number "2"; gene_name "gApl2_02193"; oId "TCONS_00026496"; nearest_ref "Apl2_02193"; class_code "o"; tss_id "TSS21277";
scaffold126	Cufflinks	exon	1223483	1223943	.	+	.	gene_id "XLOC_017731"; transcript_id "TCONS_00025459"; exon_number "3"; gene_name "gApl2_02193"; oId "TCONS_00026496"; nearest_ref "Apl2_02193"; class_code "o"; tss_id "TSS21277";
scaffold126	Cufflinks	exon	1966146	1967797	.	+	.	gene_id "XLOC_017739"; transcript_id "TCONS_00025481"; exon_number "1"; oId "TCONS_00026519"; class_code "u"; tss_id "TSS21292";
scaffold126	Cufflinks	exon	1967989	1968116	.	+	.	gene_id "XLOC_017739"; transcript_id "TCONS_00025481"; exon_number "2"; oId "TCONS_00026519"; class_code "u"; tss_id "TSS21292";
scaffold126	Cufflinks	exon	2528512	2528550	.	+	.	gene_id "XLOC_017746"; transcript_id "TCONS_00025504"; exon_number "1"; gene_name "gApl2_02213"; oId "TCONS_00026542"; nearest_ref "Apl2_02213"; class_code "o"; tss_id "TSS21306";
scaffold126	Cufflinks	exon	2532254	2533308	.	+	.	gene_id "XLOC_017746"; transcript_id "TCONS_00025504"; exon_number "2"; gene_name "gApl2_02213"; oId "TCONS_00026542"; nearest_ref "Apl2_02213"; class_code "o"; tss_id "TSS21306";
scaffold126	Cufflinks	exon	2534186	2535307	.	+	.	gene_id "XLOC_017746"; transcript_id "TCONS_00025504"; exon_number "3"; gene_name "gApl2_02213"; oId "TCONS_00026542"; nearest_ref "Apl2_02213"; class_code "o"; tss_id "TSS21306";
scaffold126	Cufflinks	exon	2937329	2938122	.	+	.	gene_id "XLOC_017750"; transcript_id "TCONS_00025510"; exon_number "1"; oId "TCONS_00026548"; class_code "u"; tss_id "TSS21312";
scaffold126	Cufflinks	exon	2938189	2938265	.	+	.	gene_id "XLOC_017750"; transcript_id "TCONS_00025510"; exon_number "2"; oId "TCONS_00026548"; class_code "u"; tss_id "TSS21312";
scaffold126	Cufflinks	exon	2938305	2938407	.	+	.	gene_id "XLOC_017750"; transcript_id "TCONS_00025510"; exon_number "3"; oId "TCONS_00026548"; class_code "u"; tss_id "TSS21312";
scaffold126	Cufflinks	exon	3196887	3197349	.	+	.	gene_id "XLOC_017752"; transcript_id "TCONS_00025512"; exon_number "1"; gene_name "gApl2_02220"; oId "TCONS_00026551"; nearest_ref "Apl2_02220"; class_code "x"; tss_id "TSS21314";
scaffold126	Cufflinks	exon	3197380	3197867	.	+	.	gene_id "XLOC_017752"; transcript_id "TCONS_00025512"; exon_number "2"; gene_name "gApl2_02220"; oId "TCONS_00026551"; nearest_ref "Apl2_02220"; class_code "x"; tss_id "TSS21314";
scaffold126	Cufflinks	exon	362267	362315	.	-	.	gene_id "XLOC_017762"; transcript_id "TCONS_00025550"; exon_number "1"; oId "TCONS_00026595"; class_code "u"; tss_id "TSS21338";
scaffold126	Cufflinks	exon	364755	365056	.	-	.	gene_id "XLOC_017762"; transcript_id "TCONS_00025550"; exon_number "2"; oId "TCONS_00026595"; class_code "u"; tss_id "TSS21338";
scaffold126	Cufflinks	exon	424693	424733	.	-	.	gene_id "XLOC_017763"; transcript_id "TCONS_00025551"; exon_number "1"; oId "TCONS_00026596"; class_code "u"; tss_id "TSS21339";
scaffold126	Cufflinks	exon	427368	430818	.	-	.	gene_id "XLOC_017763"; transcript_id "TCONS_00025551"; exon_number "2"; oId "TCONS_00026596"; class_code "u"; tss_id "TSS21339";
scaffold126	Cufflinks	exon	690010	690350	.	-	.	gene_id "XLOC_017767"; transcript_id "TCONS_00025562"; exon_number "1"; oId "TCONS_00026608"; class_code "u"; tss_id "TSS21350";
scaffold126	Cufflinks	exon	692329	692362	.	-	.	gene_id "XLOC_017767"; transcript_id "TCONS_00025562"; exon_number "2"; oId "TCONS_00026608"; class_code "u"; tss_id "TSS21350";
scaffold126	Cufflinks	exon	1968221	1968767	.	-	.	gene_id "XLOC_017782"; transcript_id "TCONS_00025601"; exon_number "1"; oId "TCONS_00026651"; class_code "u"; tss_id "TSS21378";
scaffold126	Cufflinks	exon	1969332	1969440	.	-	.	gene_id "XLOC_017782"; transcript_id "TCONS_00025601"; exon_number "2"; oId "TCONS_00026651"; class_code "u"; tss_id "TSS21378";
scaffold126	Cufflinks	exon	2740401	2740455	.	-	.	gene_id "XLOC_017789"; transcript_id "TCONS_00025628"; exon_number "1"; oId "TCONS_00026678"; class_code "u"; tss_id "TSS21395";
scaffold126	Cufflinks	exon	2742919	2743080	.	-	.	gene_id "XLOC_017789"; transcript_id "TCONS_00025628"; exon_number "2"; oId "TCONS_00026678"; class_code "u"; tss_id "TSS21395";
scaffold126	Cufflinks	exon	2744486	2744771	.	-	.	gene_id "XLOC_017789"; transcript_id "TCONS_00025628"; exon_number "3"; oId "TCONS_00026678"; class_code "u"; tss_id "TSS21395";
scaffold126	Cufflinks	exon	3118377	3118744	.	-	.	gene_id "XLOC_017791"; transcript_id "TCONS_00025631"; exon_number "1"; oId "TCONS_00026682"; class_code "u"; tss_id "TSS21398";
scaffold126	Cufflinks	exon	3118797	3121086	.	-	.	gene_id "XLOC_017791"; transcript_id "TCONS_00025631"; exon_number "2"; oId "TCONS_00026682"; class_code "u"; tss_id "TSS21398";
scaffold126	Cufflinks	exon	3118377	3118744	.	-	.	gene_id "XLOC_017791"; transcript_id "TCONS_00025634"; exon_number "1"; oId "TCONS_00026685"; class_code "u"; tss_id "TSS21399";
scaffold126	Cufflinks	exon	3118797	3119331	.	-	.	gene_id "XLOC_017791"; transcript_id "TCONS_00025634"; exon_number "2"; oId "TCONS_00026685"; class_code "u"; tss_id "TSS21399";
scaffold126	Cufflinks	exon	3122067	3123113	.	-	.	gene_id "XLOC_017791"; transcript_id "TCONS_00025634"; exon_number "3"; oId "TCONS_00026685"; class_code "u"; tss_id "TSS21399";
scaffold126	Cufflinks	exon	3124378	3125491	.	-	.	gene_id "XLOC_017791"; transcript_id "TCONS_00025634"; exon_number "4"; oId "TCONS_00026685"; class_code "u"; tss_id "TSS21399";
scaffold126	Cufflinks	exon	3118377	3118744	.	-	.	gene_id "XLOC_017791"; transcript_id "TCONS_00025633"; exon_number "1"; oId "TCONS_00026684"; class_code "u"; tss_id "TSS21399";
scaffold126	Cufflinks	exon	3118797	3119331	.	-	.	gene_id "XLOC_017791"; transcript_id "TCONS_00025633"; exon_number "2"; oId "TCONS_00026684"; class_code "u"; tss_id "TSS21399";
scaffold126	Cufflinks	exon	3122067	3122178	.	-	.	gene_id "XLOC_017791"; transcript_id "TCONS_00025633"; exon_number "3"; oId "TCONS_00026684"; class_code "u"; tss_id "TSS21399";
scaffold126	Cufflinks	exon	3122934	3123113	.	-	.	gene_id "XLOC_017791"; transcript_id "TCONS_00025633"; exon_number "4"; oId "TCONS_00026684"; class_code "u"; tss_id "TSS21399";
scaffold126	Cufflinks	exon	3124378	3124495	.	-	.	gene_id "XLOC_017791"; transcript_id "TCONS_00025633"; exon_number "5"; oId "TCONS_00026684"; class_code "u"; tss_id "TSS21399";
scaffold126	Cufflinks	exon	3124600	3125491	.	-	.	gene_id "XLOC_017791"; transcript_id "TCONS_00025633"; exon_number "6"; oId "TCONS_00026684"; class_code "u"; tss_id "TSS21399";
scaffold126	Cufflinks	exon	3118377	3118744	.	-	.	gene_id "XLOC_017791"; transcript_id "TCONS_00025632"; exon_number "1"; oId "TCONS_00026683"; class_code "u"; tss_id "TSS21399";
scaffold126	Cufflinks	exon	3118797	3119331	.	-	.	gene_id "XLOC_017791"; transcript_id "TCONS_00025632"; exon_number "2"; oId "TCONS_00026683"; class_code "u"; tss_id "TSS21399";
scaffold126	Cufflinks	exon	3121121	3121222	.	-	.	gene_id "XLOC_017791"; transcript_id "TCONS_00025632"; exon_number "3"; oId "TCONS_00026683"; class_code "u"; tss_id "TSS21399";
scaffold126	Cufflinks	exon	3122067	3123113	.	-	.	gene_id "XLOC_017791"; transcript_id "TCONS_00025632"; exon_number "4"; oId "TCONS_00026683"; class_code "u"; tss_id "TSS21399";
scaffold126	Cufflinks	exon	3124378	3125491	.	-	.	gene_id "XLOC_017791"; transcript_id "TCONS_00025632"; exon_number "5"; oId "TCONS_00026683"; class_code "u"; tss_id "TSS21399";
scaffold126	Cufflinks	exon	3118377	3118744	.	-	.	gene_id "XLOC_017791"; transcript_id "TCONS_00025635"; exon_number "1"; oId "TCONS_00026686"; class_code "u"; tss_id "TSS21399";
scaffold126	Cufflinks	exon	3118797	3119331	.	-	.	gene_id "XLOC_017791"; transcript_id "TCONS_00025635"; exon_number "2"; oId "TCONS_00026686"; class_code "u"; tss_id "TSS21399";
scaffold126	Cufflinks	exon	3121121	3121222	.	-	.	gene_id "XLOC_017791"; transcript_id "TCONS_00025635"; exon_number "3"; oId "TCONS_00026686"; class_code "u"; tss_id "TSS21399";
scaffold126	Cufflinks	exon	3122067	3122178	.	-	.	gene_id "XLOC_017791"; transcript_id "TCONS_00025635"; exon_number "4"; oId "TCONS_00026686"; class_code "u"; tss_id "TSS21399";
scaffold126	Cufflinks	exon	3122934	3125498	.	-	.	gene_id "XLOC_017791"; transcript_id "TCONS_00025635"; exon_number "5"; oId "TCONS_00026686"; class_code "u"; tss_id "TSS21399";
scaffold126	Cufflinks	exon	3118377	3118744	.	-	.	gene_id "XLOC_017791"; transcript_id "TCONS_00025637"; exon_number "1"; oId "TCONS_00026688"; class_code "u"; tss_id "TSS21399";
scaffold126	Cufflinks	exon	3118797	3119331	.	-	.	gene_id "XLOC_017791"; transcript_id "TCONS_00025637"; exon_number "2"; oId "TCONS_00026688"; class_code "u"; tss_id "TSS21399";
scaffold126	Cufflinks	exon	3122067	3122178	.	-	.	gene_id "XLOC_017791"; transcript_id "TCONS_00025637"; exon_number "3"; oId "TCONS_00026688"; class_code "u"; tss_id "TSS21399";
scaffold126	Cufflinks	exon	3122934	3125569	.	-	.	gene_id "XLOC_017791"; transcript_id "TCONS_00025637"; exon_number "4"; oId "TCONS_00026688"; class_code "u"; tss_id "TSS21399";
scaffold126	Cufflinks	exon	3118377	3118744	.	-	.	gene_id "XLOC_017791"; transcript_id "TCONS_00025636"; exon_number "1"; oId "TCONS_00026687"; class_code "u"; tss_id "TSS21399";
scaffold126	Cufflinks	exon	3118797	3119331	.	-	.	gene_id "XLOC_017791"; transcript_id "TCONS_00025636"; exon_number "2"; oId "TCONS_00026687"; class_code "u"; tss_id "TSS21399";
scaffold126	Cufflinks	exon	3121121	3121213	.	-	.	gene_id "XLOC_017791"; transcript_id "TCONS_00025636"; exon_number "3"; oId "TCONS_00026687"; class_code "u"; tss_id "TSS21399";
scaffold126	Cufflinks	exon	3122067	3122178	.	-	.	gene_id "XLOC_017791"; transcript_id "TCONS_00025636"; exon_number "4"; oId "TCONS_00026687"; class_code "u"; tss_id "TSS21399";
scaffold126	Cufflinks	exon	3122934	3125569	.	-	.	gene_id "XLOC_017791"; transcript_id "TCONS_00025636"; exon_number "5"; oId "TCONS_00026687"; class_code "u"; tss_id "TSS21399";
scaffold1260	Cufflinks	exon	39123	39150	.	+	.	gene_id "XLOC_017857"; transcript_id "TCONS_00025731"; exon_number "1"; oId "TCONS_00026785"; class_code "u"; tss_id "TSS21487";
scaffold1260	Cufflinks	exon	39937	41971	.	+	.	gene_id "XLOC_017857"; transcript_id "TCONS_00025731"; exon_number "2"; oId "TCONS_00026785"; class_code "u"; tss_id "TSS21487";
scaffold1260	Cufflinks	exon	74885	75290	.	+	.	gene_id "XLOC_017859"; transcript_id "TCONS_00025734"; exon_number "1"; gene_name "gApl2_16722"; oId "TCONS_00026788"; nearest_ref "Apl2_16722"; class_code "x"; tss_id "TSS21490";
scaffold1260	Cufflinks	exon	76630	77605	.	+	.	gene_id "XLOC_017859"; transcript_id "TCONS_00025734"; exon_number "2"; gene_name "gApl2_16722"; oId "TCONS_00026788"; nearest_ref "Apl2_16722"; class_code "x"; tss_id "TSS21490";
scaffold1260	Cufflinks	exon	136038	138147	.	+	.	gene_id "XLOC_017861"; transcript_id "TCONS_00025741"; exon_number "1"; oId "TCONS_00026795"; class_code "u"; tss_id "TSS21495";
scaffold1260	Cufflinks	exon	138408	138482	.	+	.	gene_id "XLOC_017861"; transcript_id "TCONS_00025741"; exon_number "2"; oId "TCONS_00026795"; class_code "u"; tss_id "TSS21495";
scaffold1260	Cufflinks	exon	127779	129130	.	-	.	gene_id "XLOC_017867"; transcript_id "TCONS_00025750"; exon_number "1"; oId "TCONS_00026806"; class_code "u"; tss_id "TSS21503";
scaffold1260	Cufflinks	exon	131075	131141	.	-	.	gene_id "XLOC_017867"; transcript_id "TCONS_00025750"; exon_number "2"; oId "TCONS_00026806"; class_code "u"; tss_id "TSS21503";
scaffold1261	Cufflinks	exon	39646	40143	.	+	.	gene_id "XLOC_017891"; transcript_id "TCONS_00025775"; exon_number "1"; oId "TCONS_00026831"; class_code "u"; tss_id "TSS21528";
scaffold1261	Cufflinks	exon	42261	42332	.	+	.	gene_id "XLOC_017891"; transcript_id "TCONS_00025775"; exon_number "2"; oId "TCONS_00026831"; class_code "u"; tss_id "TSS21528";
scaffold1261	Cufflinks	exon	234765	234813	.	-	.	gene_id "XLOC_017896"; transcript_id "TCONS_00025785"; exon_number "1"; oId "TCONS_00026844"; class_code "u"; tss_id "TSS21535";
scaffold1261	Cufflinks	exon	234863	236362	.	-	.	gene_id "XLOC_017896"; transcript_id "TCONS_00025785"; exon_number "2"; oId "TCONS_00026844"; class_code "u"; tss_id "TSS21535";
scaffold12629	Cufflinks	exon	1	164	.	+	.	gene_id "XLOC_017937"; transcript_id "TCONS_00025837"; exon_number "1"; oId "TCONS_00026898"; class_code "u"; tss_id "TSS21582";
scaffold12629	Cufflinks	exon	267	299	.	+	.	gene_id "XLOC_017937"; transcript_id "TCONS_00025837"; exon_number "2"; oId "TCONS_00026898"; class_code "u"; tss_id "TSS21582";
scaffold12629	Cufflinks	exon	340	572	.	+	.	gene_id "XLOC_017937"; transcript_id "TCONS_00025837"; exon_number "3"; oId "TCONS_00026898"; class_code "u"; tss_id "TSS21582";
scaffold12629	Cufflinks	exon	1	207	.	-	.	gene_id "XLOC_017938"; transcript_id "TCONS_00025838"; exon_number "1"; oId "TCONS_00026899"; class_code "u"; tss_id "TSS21583";
scaffold12629	Cufflinks	exon	350	426	.	-	.	gene_id "XLOC_017938"; transcript_id "TCONS_00025838"; exon_number "2"; oId "TCONS_00026899"; class_code "u"; tss_id "TSS21583";
scaffold12629	Cufflinks	exon	1	207	.	-	.	gene_id "XLOC_017938"; transcript_id "TCONS_00025839"; exon_number "1"; oId "TCONS_00026900"; class_code "u"; tss_id "TSS21584";
scaffold12629	Cufflinks	exon	480	569	.	-	.	gene_id "XLOC_017938"; transcript_id "TCONS_00025839"; exon_number "2"; oId "TCONS_00026900"; class_code "u"; tss_id "TSS21584";
scaffold12629	Cufflinks	exon	1	207	.	-	.	gene_id "XLOC_017938"; transcript_id "TCONS_00025840"; exon_number "1"; oId "TCONS_00026901"; class_code "u"; tss_id "TSS21584";
scaffold12629	Cufflinks	exon	310	322	.	-	.	gene_id "XLOC_017938"; transcript_id "TCONS_00025840"; exon_number "2"; oId "TCONS_00026901"; class_code "u"; tss_id "TSS21584";
scaffold12629	Cufflinks	exon	363	572	.	-	.	gene_id "XLOC_017938"; transcript_id "TCONS_00025840"; exon_number "3"; oId "TCONS_00026901"; class_code "u"; tss_id "TSS21584";
scaffold1265	Cufflinks	exon	232833	233994	.	+	.	gene_id "XLOC_017967"; transcript_id "TCONS_00025920"; exon_number "1"; gene_name "gApl2_12876"; oId "TCONS_00026988"; nearest_ref "Apl2_12876"; class_code "x"; tss_id "TSS21630";
scaffold1265	Cufflinks	exon	236393	236651	.	+	.	gene_id "XLOC_017967"; transcript_id "TCONS_00025920"; exon_number "2"; gene_name "gApl2_12876"; oId "TCONS_00026988"; nearest_ref "Apl2_12876"; class_code "x"; tss_id "TSS21630";
scaffold1265	Cufflinks	exon	452017	452182	.	-	.	gene_id "XLOC_017976"; transcript_id "TCONS_00025954"; exon_number "1"; oId "TCONS_00027024"; class_code "u"; tss_id "TSS21650";
scaffold1265	Cufflinks	exon	452223	452558	.	-	.	gene_id "XLOC_017976"; transcript_id "TCONS_00025954"; exon_number "2"; oId "TCONS_00027024"; class_code "u"; tss_id "TSS21650";
scaffold1266	Cufflinks	exon	39419	39748	.	-	.	gene_id "XLOC_018007"; transcript_id "TCONS_00025989"; exon_number "1"; oId "TCONS_00027061"; class_code "u"; tss_id "TSS21682";
scaffold1266	Cufflinks	exon	42154	42952	.	-	.	gene_id "XLOC_018007"; transcript_id "TCONS_00025989"; exon_number "2"; oId "TCONS_00027061"; class_code "u"; tss_id "TSS21682";
scaffold1266	Cufflinks	exon	96970	97494	.	-	.	gene_id "XLOC_018008"; transcript_id "TCONS_00025991"; exon_number "1"; oId "TCONS_00027063"; class_code "u"; tss_id "TSS21684";
scaffold1266	Cufflinks	exon	97933	98182	.	-	.	gene_id "XLOC_018008"; transcript_id "TCONS_00025991"; exon_number "2"; oId "TCONS_00027063"; class_code "u"; tss_id "TSS21684";
scaffold1267	Cufflinks	exon	103489	103795	.	-	.	gene_id "XLOC_018044"; transcript_id "TCONS_00026069"; exon_number "1"; oId "TCONS_00027148"; class_code "u"; tss_id "TSS21736";
scaffold1267	Cufflinks	exon	103890	106171	.	-	.	gene_id "XLOC_018044"; transcript_id "TCONS_00026069"; exon_number "2"; oId "TCONS_00027148"; class_code "u"; tss_id "TSS21736";
scaffold1267	Cufflinks	exon	179849	180105	.	-	.	gene_id "XLOC_018048"; transcript_id "TCONS_00026087"; exon_number "1"; gene_name "gApl2_10383"; oId "TCONS_00027168"; nearest_ref "Apl2_10383"; class_code "j"; tss_id "TSS21746";
scaffold1267	Cufflinks	exon	183422	183526	.	-	.	gene_id "XLOC_018048"; transcript_id "TCONS_00026087"; exon_number "2"; gene_name "gApl2_10383"; oId "TCONS_00027168"; nearest_ref "Apl2_10383"; class_code "j"; tss_id "TSS21746";
scaffold1267	Cufflinks	exon	184199	184279	.	-	.	gene_id "XLOC_018048"; transcript_id "TCONS_00026087"; exon_number "3"; gene_name "gApl2_10383"; oId "TCONS_00027168"; nearest_ref "Apl2_10383"; class_code "j"; tss_id "TSS21746";
scaffold1267	Cufflinks	exon	185461	185463	.	-	.	gene_id "XLOC_018048"; transcript_id "TCONS_00026087"; exon_number "4"; gene_name "gApl2_10383"; oId "TCONS_00027168"; nearest_ref "Apl2_10383"; class_code "j"; tss_id "TSS21746";
scaffold1272	Cufflinks	exon	205168	205638	.	-	.	gene_id "XLOC_018117"; transcript_id "TCONS_00026245"; exon_number "1"; oId "TCONS_00027331"; class_code "u"; tss_id "TSS21848";
scaffold1272	Cufflinks	exon	205780	208104	.	-	.	gene_id "XLOC_018117"; transcript_id "TCONS_00026245"; exon_number "2"; oId "TCONS_00027331"; class_code "u"; tss_id "TSS21848";
scaffold1272	Cufflinks	exon	205168	205638	.	-	.	gene_id "XLOC_018117"; transcript_id "TCONS_00026244"; exon_number "1"; oId "TCONS_00027330"; class_code "u"; tss_id "TSS21848";
scaffold1272	Cufflinks	exon	206815	208104	.	-	.	gene_id "XLOC_018117"; transcript_id "TCONS_00026244"; exon_number "2"; oId "TCONS_00027330"; class_code "u"; tss_id "TSS21848";
scaffold1272	Cufflinks	exon	205168	205638	.	-	.	gene_id "XLOC_018117"; transcript_id "TCONS_00026249"; exon_number "1"; oId "TCONS_00027335"; class_code "u"; tss_id "TSS21849";
scaffold1272	Cufflinks	exon	206815	206929	.	-	.	gene_id "XLOC_018117"; transcript_id "TCONS_00026249"; exon_number "2"; oId "TCONS_00027335"; class_code "u"; tss_id "TSS21849";
scaffold1272	Cufflinks	exon	210780	211175	.	-	.	gene_id "XLOC_018117"; transcript_id "TCONS_00026249"; exon_number "3"; oId "TCONS_00027335"; class_code "u"; tss_id "TSS21849";
scaffold12745	Cufflinks	exon	76	239	.	+	.	gene_id "XLOC_018164"; transcript_id "TCONS_00026309"; exon_number "1"; oId "TCONS_00027397"; class_code "u"; tss_id "TSS21903";
scaffold12745	Cufflinks	exon	351	390	.	+	.	gene_id "XLOC_018164"; transcript_id "TCONS_00026309"; exon_number "2"; oId "TCONS_00027397"; class_code "u"; tss_id "TSS21903";
scaffold1275	Cufflinks	exon	150952	153115	.	+	.	gene_id "XLOC_018172"; transcript_id "TCONS_00026329"; exon_number "1"; oId "TCONS_00027421"; class_code "u"; tss_id "TSS21914";
scaffold1275	Cufflinks	exon	153152	153805	.	+	.	gene_id "XLOC_018172"; transcript_id "TCONS_00026329"; exon_number "2"; oId "TCONS_00027421"; class_code "u"; tss_id "TSS21914";
scaffold1277	Cufflinks	exon	360433	360599	.	+	.	gene_id "XLOC_018210"; transcript_id "TCONS_00026435"; exon_number "1"; oId "TCONS_00027532"; class_code "u"; tss_id "TSS21973";
scaffold1277	Cufflinks	exon	360648	362426	.	+	.	gene_id "XLOC_018210"; transcript_id "TCONS_00026435"; exon_number "2"; oId "TCONS_00027532"; class_code "u"; tss_id "TSS21973";
scaffold1277	Cufflinks	exon	281212	283292	.	-	.	gene_id "XLOC_018221"; transcript_id "TCONS_00026464"; exon_number "1"; oId "TCONS_00027563"; class_code "u"; tss_id "TSS21994";
scaffold1277	Cufflinks	exon	283777	283812	.	-	.	gene_id "XLOC_018221"; transcript_id "TCONS_00026464"; exon_number "2"; oId "TCONS_00027563"; class_code "u"; tss_id "TSS21994";
scaffold1277	Cufflinks	exon	581528	586083	.	-	.	gene_id "XLOC_018223"; transcript_id "TCONS_00026469"; exon_number "1"; oId "TCONS_00027568"; class_code "u"; tss_id "TSS21998";
scaffold1277	Cufflinks	exon	587508	587560	.	-	.	gene_id "XLOC_018223"; transcript_id "TCONS_00026469"; exon_number "2"; oId "TCONS_00027568"; class_code "u"; tss_id "TSS21998";
scaffold1278	Cufflinks	exon	276564	277280	.	+	.	gene_id "XLOC_018316"; transcript_id "TCONS_00026572"; exon_number "1"; gene_name "gApl2_13762"; oId "TCONS_00027673"; nearest_ref "Apl2_13762"; class_code "o"; tss_id "TSS22098";
scaffold1278	Cufflinks	exon	280415	280489	.	+	.	gene_id "XLOC_018316"; transcript_id "TCONS_00026572"; exon_number "2"; gene_name "gApl2_13762"; oId "TCONS_00027673"; nearest_ref "Apl2_13762"; class_code "o"; tss_id "TSS22098";
scaffold1279	Cufflinks	exon	1206910	1207151	.	+	.	gene_id "XLOC_018348"; transcript_id "TCONS_00026639"; exon_number "1"; oId "TCONS_00027742"; class_code "u"; tss_id "TSS22150";
scaffold1279	Cufflinks	exon	1207496	1208583	.	+	.	gene_id "XLOC_018348"; transcript_id "TCONS_00026639"; exon_number "2"; oId "TCONS_00027742"; class_code "u"; tss_id "TSS22150";
scaffold1279	Cufflinks	exon	1270848	1272222	.	+	.	gene_id "XLOC_018350"; transcript_id "TCONS_00026644"; exon_number "1"; oId "TCONS_00027747"; class_code "u"; tss_id "TSS22153";
scaffold1279	Cufflinks	exon	1272256	1272869	.	+	.	gene_id "XLOC_018350"; transcript_id "TCONS_00026644"; exon_number "2"; oId "TCONS_00027747"; class_code "u"; tss_id "TSS22153";
scaffold1279	Cufflinks	exon	1276666	1279271	.	+	.	gene_id "XLOC_018351"; transcript_id "TCONS_00026645"; exon_number "1"; oId "TCONS_00027748"; class_code "u"; tss_id "TSS22154";
scaffold1279	Cufflinks	exon	1279382	1279815	.	+	.	gene_id "XLOC_018351"; transcript_id "TCONS_00026645"; exon_number "2"; oId "TCONS_00027748"; class_code "u"; tss_id "TSS22154";
scaffold1279	Cufflinks	exon	1318968	1319518	.	+	.	gene_id "XLOC_018353"; transcript_id "TCONS_00026647"; exon_number "1"; oId "TCONS_00027751"; class_code "u"; tss_id "TSS22156";
scaffold1279	Cufflinks	exon	1319985	1320055	.	+	.	gene_id "XLOC_018353"; transcript_id "TCONS_00026647"; exon_number "2"; oId "TCONS_00027751"; class_code "u"; tss_id "TSS22156";
scaffold1279	Cufflinks	exon	1259684	1261451	.	-	.	gene_id "XLOC_018375"; transcript_id "TCONS_00026722"; exon_number "1"; gene_name "gApl2_04691"; oId "TCONS_00027836"; nearest_ref "Apl2_04691"; class_code "x"; tss_id "TSS22202";
scaffold1279	Cufflinks	exon	1262936	1264192	.	-	.	gene_id "XLOC_018375"; transcript_id "TCONS_00026722"; exon_number "2"; gene_name "gApl2_04691"; oId "TCONS_00027836"; nearest_ref "Apl2_04691"; class_code "x"; tss_id "TSS22202";
scaffold1279	Cufflinks	exon	1259684	1261451	.	-	.	gene_id "XLOC_018375"; transcript_id "TCONS_00026725"; exon_number "1"; gene_name "gApl2_04691"; oId "TCONS_00027839"; nearest_ref "Apl2_04691"; class_code "x"; tss_id "TSS22202";
scaffold1279	Cufflinks	exon	1262224	1264202	.	-	.	gene_id "XLOC_018375"; transcript_id "TCONS_00026725"; exon_number "2"; gene_name "gApl2_04691"; oId "TCONS_00027839"; nearest_ref "Apl2_04691"; class_code "x"; tss_id "TSS22202";
scaffold1279	Cufflinks	exon	1259684	1261451	.	-	.	gene_id "XLOC_018375"; transcript_id "TCONS_00026724"; exon_number "1"; gene_name "gApl2_04691"; oId "TCONS_00027838"; nearest_ref "Apl2_04691"; class_code "x"; tss_id "TSS22202";
scaffold1279	Cufflinks	exon	1263981	1264202	.	-	.	gene_id "XLOC_018375"; transcript_id "TCONS_00026724"; exon_number "2"; gene_name "gApl2_04691"; oId "TCONS_00027838"; nearest_ref "Apl2_04691"; class_code "x"; tss_id "TSS22202";
scaffold1279	Cufflinks	exon	1785330	1786232	.	-	.	gene_id "XLOC_018393"; transcript_id "TCONS_00026808"; exon_number "1"; oId "TCONS_00027931"; class_code "u"; tss_id "TSS22250";
scaffold1279	Cufflinks	exon	1789779	1790679	.	-	.	gene_id "XLOC_018393"; transcript_id "TCONS_00026808"; exon_number "2"; oId "TCONS_00027931"; class_code "u"; tss_id "TSS22250";
scaffold1279	Cufflinks	exon	1785330	1786232	.	-	.	gene_id "XLOC_018393"; transcript_id "TCONS_00026809"; exon_number "1"; oId "TCONS_00027932"; class_code "u"; tss_id "TSS22251";
scaffold1279	Cufflinks	exon	1789779	1790066	.	-	.	gene_id "XLOC_018393"; transcript_id "TCONS_00026809"; exon_number "2"; oId "TCONS_00027932"; class_code "u"; tss_id "TSS22251";
scaffold1279	Cufflinks	exon	1792587	1792620	.	-	.	gene_id "XLOC_018393"; transcript_id "TCONS_00026809"; exon_number "3"; oId "TCONS_00027932"; class_code "u"; tss_id "TSS22251";
scaffold1287	Cufflinks	exon	41278	41304	.	+	.	gene_id "XLOC_018555"; transcript_id "TCONS_00026995"; exon_number "1"; oId "TCONS_00028124"; class_code "u"; tss_id "TSS22423";
scaffold1287	Cufflinks	exon	41644	41875	.	+	.	gene_id "XLOC_018555"; transcript_id "TCONS_00026995"; exon_number "2"; oId "TCONS_00028124"; class_code "u"; tss_id "TSS22423";
scaffold1287	Cufflinks	exon	41999	42168	.	+	.	gene_id "XLOC_018555"; transcript_id "TCONS_00026995"; exon_number "3"; oId "TCONS_00028124"; class_code "u"; tss_id "TSS22423";
scaffold1287	Cufflinks	exon	41360	41875	.	+	.	gene_id "XLOC_018555"; transcript_id "TCONS_00026996"; exon_number "1"; oId "TCONS_00028125"; class_code "u"; tss_id "TSS22423";
scaffold1287	Cufflinks	exon	41999	42168	.	+	.	gene_id "XLOC_018555"; transcript_id "TCONS_00026996"; exon_number "2"; oId "TCONS_00028125"; class_code "u"; tss_id "TSS22423";
scaffold1288	Cufflinks	exon	838875	839253	.	+	.	gene_id "XLOC_018570"; transcript_id "TCONS_00027031"; exon_number "1"; oId "TCONS_00028161"; class_code "u"; tss_id "TSS22448";
scaffold1288	Cufflinks	exon	840848	842194	.	+	.	gene_id "XLOC_018570"; transcript_id "TCONS_00027031"; exon_number "2"; oId "TCONS_00028161"; class_code "u"; tss_id "TSS22448";
scaffold1288	Cufflinks	exon	838883	839253	.	+	.	gene_id "XLOC_018570"; transcript_id "TCONS_00027033"; exon_number "1"; oId "TCONS_00028163"; class_code "u"; tss_id "TSS22448";
scaffold1288	Cufflinks	exon	840936	842194	.	+	.	gene_id "XLOC_018570"; transcript_id "TCONS_00027033"; exon_number "2"; oId "TCONS_00028163"; class_code "u"; tss_id "TSS22448";
scaffold1288	Cufflinks	exon	857176	857337	.	+	.	gene_id "XLOC_018571"; transcript_id "TCONS_00027034"; exon_number "1"; oId "TCONS_00028164"; class_code "u"; tss_id "TSS22449";
scaffold1288	Cufflinks	exon	858352	859578	.	+	.	gene_id "XLOC_018571"; transcript_id "TCONS_00027034"; exon_number "2"; oId "TCONS_00028164"; class_code "u"; tss_id "TSS22449";
scaffold129	Cufflinks	exon	423255	423816	.	+	.	gene_id "XLOC_018602"; transcript_id "TCONS_00027085"; exon_number "1"; oId "TCONS_00028218"; class_code "u"; tss_id "TSS22487";
scaffold129	Cufflinks	exon	423849	424321	.	+	.	gene_id "XLOC_018602"; transcript_id "TCONS_00027085"; exon_number "2"; oId "TCONS_00028218"; class_code "u"; tss_id "TSS22487";
scaffold129	Cufflinks	exon	612143	612210	.	+	.	gene_id "XLOC_018605"; transcript_id "TCONS_00027093"; exon_number "1"; oId "TCONS_00028226"; class_code "u"; tss_id "TSS22495";
scaffold129	Cufflinks	exon	613770	614276	.	+	.	gene_id "XLOC_018605"; transcript_id "TCONS_00027093"; exon_number "2"; oId "TCONS_00028226"; class_code "u"; tss_id "TSS22495";
scaffold129	Cufflinks	exon	312054	316425	.	-	.	gene_id "XLOC_018621"; transcript_id "TCONS_00027134"; exon_number "1"; oId "TCONS_00028270"; class_code "u"; tss_id "TSS22521";
scaffold129	Cufflinks	exon	316474	317169	.	-	.	gene_id "XLOC_018621"; transcript_id "TCONS_00027134"; exon_number "2"; oId "TCONS_00028270"; class_code "u"; tss_id "TSS22521";
scaffold129	Cufflinks	exon	612150	612215	.	-	.	gene_id "XLOC_018629"; transcript_id "TCONS_00027159"; exon_number "1"; oId "TCONS_00028299"; class_code "u"; tss_id "TSS22542";
scaffold129	Cufflinks	exon	613775	614276	.	-	.	gene_id "XLOC_018629"; transcript_id "TCONS_00027159"; exon_number "2"; oId "TCONS_00028299"; class_code "u"; tss_id "TSS22542";
scaffold129	Cufflinks	exon	618535	619923	.	-	.	gene_id "XLOC_018630"; transcript_id "TCONS_00027161"; exon_number "1"; oId "TCONS_00028301"; class_code "u"; tss_id "TSS22543";
scaffold129	Cufflinks	exon	620130	620348	.	-	.	gene_id "XLOC_018630"; transcript_id "TCONS_00027161"; exon_number "2"; oId "TCONS_00028301"; class_code "u"; tss_id "TSS22543";
scaffold12910	Cufflinks	exon	4	673	.	+	.	gene_id "XLOC_018707"; transcript_id "TCONS_00027265"; exon_number "1"; oId "TCONS_00028409"; class_code "u"; tss_id "TSS22633";
scaffold12910	Cufflinks	exon	710	947	.	+	.	gene_id "XLOC_018707"; transcript_id "TCONS_00027265"; exon_number "2"; oId "TCONS_00028409"; class_code "u"; tss_id "TSS22633";
scaffold1295	Cufflinks	exon	54244	54660	.	-	.	gene_id "XLOC_018732"; transcript_id "TCONS_00027313"; exon_number "1"; oId "TCONS_00028460"; class_code "u"; tss_id "TSS22666";
scaffold1295	Cufflinks	exon	54704	54752	.	-	.	gene_id "XLOC_018732"; transcript_id "TCONS_00027313"; exon_number "2"; oId "TCONS_00028460"; class_code "u"; tss_id "TSS22666";
scaffold1298	Cufflinks	exon	147660	148080	.	+	.	gene_id "XLOC_018759"; transcript_id "TCONS_00027359"; exon_number "1"; oId "TCONS_00028508"; class_code "u"; tss_id "TSS22699";
scaffold1298	Cufflinks	exon	149838	150004	.	+	.	gene_id "XLOC_018759"; transcript_id "TCONS_00027359"; exon_number "2"; oId "TCONS_00028508"; class_code "u"; tss_id "TSS22699";
scaffold1298	Cufflinks	exon	522828	522928	.	+	.	gene_id "XLOC_018765"; transcript_id "TCONS_00027372"; exon_number "1"; oId "TCONS_00028522"; class_code "u"; tss_id "TSS22711";
scaffold1298	Cufflinks	exon	523326	523595	.	+	.	gene_id "XLOC_018765"; transcript_id "TCONS_00027372"; exon_number "2"; oId "TCONS_00028522"; class_code "u"; tss_id "TSS22711";
scaffold1298	Cufflinks	exon	539336	539494	.	+	.	gene_id "XLOC_018766"; transcript_id "TCONS_00027379"; exon_number "1"; oId "TCONS_00028529"; class_code "u"; tss_id "TSS22713";
scaffold1298	Cufflinks	exon	540125	542256	.	+	.	gene_id "XLOC_018766"; transcript_id "TCONS_00027379"; exon_number "2"; oId "TCONS_00028529"; class_code "u"; tss_id "TSS22713";
scaffold1298	Cufflinks	exon	156824	159874	.	-	.	gene_id "XLOC_018779"; transcript_id "TCONS_00027413"; exon_number "1"; oId "TCONS_00028568"; class_code "u"; tss_id "TSS22736";
scaffold1298	Cufflinks	exon	159937	161484	.	-	.	gene_id "XLOC_018779"; transcript_id "TCONS_00027413"; exon_number "2"; oId "TCONS_00028568"; class_code "u"; tss_id "TSS22736";
scaffold1298	Cufflinks	exon	570256	570611	.	-	.	gene_id "XLOC_018782"; transcript_id "TCONS_00027416"; exon_number "1"; oId "TCONS_00028571"; class_code "u"; tss_id "TSS22739";
scaffold1298	Cufflinks	exon	570699	572314	.	-	.	gene_id "XLOC_018782"; transcript_id "TCONS_00027416"; exon_number "2"; oId "TCONS_00028571"; class_code "u"; tss_id "TSS22739";
scaffold1299	Cufflinks	exon	263599	264257	.	+	.	gene_id "XLOC_018821"; transcript_id "TCONS_00027496"; exon_number "1"; oId "TCONS_00028656"; class_code "u"; tss_id "TSS22801";
scaffold1299	Cufflinks	exon	264289	264432	.	+	.	gene_id "XLOC_018821"; transcript_id "TCONS_00027496"; exon_number "2"; oId "TCONS_00028656"; class_code "u"; tss_id "TSS22801";
scaffold13	Cufflinks	exon	21627	22869	.	+	.	gene_id "XLOC_018846"; transcript_id "TCONS_00027524"; exon_number "1"; oId "TCONS_00028686"; class_code "u"; tss_id "TSS22828";
scaffold13	Cufflinks	exon	22904	23490	.	+	.	gene_id "XLOC_018846"; transcript_id "TCONS_00027524"; exon_number "2"; oId "TCONS_00028686"; class_code "u"; tss_id "TSS22828";
scaffold13	Cufflinks	exon	98282	98298	.	+	.	gene_id "XLOC_018847"; transcript_id "TCONS_00027527"; exon_number "1"; gene_name "gApl2_02113"; oId "TCONS_00028690"; nearest_ref "Apl2_02113"; class_code "j"; tss_id "TSS22831";
scaffold13	Cufflinks	exon	98411	99264	.	+	.	gene_id "XLOC_018847"; transcript_id "TCONS_00027527"; exon_number "2"; gene_name "gApl2_02113"; oId "TCONS_00028690"; nearest_ref "Apl2_02113"; class_code "j"; tss_id "TSS22831";
scaffold13	Cufflinks	exon	1236655	1237126	.	+	.	gene_id "XLOC_018864"; transcript_id "TCONS_00027564"; exon_number "1"; oId "TCONS_00028733"; class_code "u"; tss_id "TSS22858";
scaffold13	Cufflinks	exon	1240910	1245290	.	+	.	gene_id "XLOC_018864"; transcript_id "TCONS_00027564"; exon_number "2"; oId "TCONS_00028733"; class_code "u"; tss_id "TSS22858";
scaffold13	Cufflinks	exon	1236795	1237126	.	+	.	gene_id "XLOC_018864"; transcript_id "TCONS_00027565"; exon_number "1"; oId "TCONS_00028734"; class_code "u"; tss_id "TSS22859";
scaffold13	Cufflinks	exon	1240910	1242426	.	+	.	gene_id "XLOC_018864"; transcript_id "TCONS_00027565"; exon_number "2"; oId "TCONS_00028734"; class_code "u"; tss_id "TSS22859";
scaffold13	Cufflinks	exon	1245521	1245691	.	+	.	gene_id "XLOC_018864"; transcript_id "TCONS_00027565"; exon_number "3"; oId "TCONS_00028734"; class_code "u"; tss_id "TSS22859";
scaffold13	Cufflinks	exon	1247887	1249043	.	+	.	gene_id "XLOC_018864"; transcript_id "TCONS_00027565"; exon_number "4"; oId "TCONS_00028734"; class_code "u"; tss_id "TSS22859";
scaffold13	Cufflinks	exon	1236861	1237126	.	+	.	gene_id "XLOC_018864"; transcript_id "TCONS_00027566"; exon_number "1"; oId "TCONS_00028735"; class_code "u"; tss_id "TSS22859";
scaffold13	Cufflinks	exon	1240910	1242426	.	+	.	gene_id "XLOC_018864"; transcript_id "TCONS_00027566"; exon_number "2"; oId "TCONS_00028735"; class_code "u"; tss_id "TSS22859";
scaffold13	Cufflinks	exon	1242747	1245290	.	+	.	gene_id "XLOC_018864"; transcript_id "TCONS_00027566"; exon_number "3"; oId "TCONS_00028735"; class_code "u"; tss_id "TSS22859";
scaffold13	Cufflinks	exon	1517484	1518480	.	+	.	gene_id "XLOC_018867"; transcript_id "TCONS_00027578"; exon_number "1"; oId "TCONS_00028748"; class_code "u"; tss_id "TSS22868";
scaffold13	Cufflinks	exon	1519307	1519359	.	+	.	gene_id "XLOC_018867"; transcript_id "TCONS_00027578"; exon_number "2"; oId "TCONS_00028748"; class_code "u"; tss_id "TSS22868";
scaffold13	Cufflinks	exon	3908313	3910790	.	+	.	gene_id "XLOC_018885"; transcript_id "TCONS_00027621"; exon_number "1"; oId "TCONS_00028793"; class_code "u"; tss_id "TSS22900";
scaffold13	Cufflinks	exon	3910854	3912858	.	+	.	gene_id "XLOC_018885"; transcript_id "TCONS_00027621"; exon_number "2"; oId "TCONS_00028793"; class_code "u"; tss_id "TSS22900";
scaffold13	Cufflinks	exon	3942081	3947088	.	+	.	gene_id "XLOC_018886"; transcript_id "TCONS_00027623"; exon_number "1"; oId "TCONS_00028795"; class_code "u"; tss_id "TSS22901";
scaffold13	Cufflinks	exon	3947124	3947182	.	+	.	gene_id "XLOC_018886"; transcript_id "TCONS_00027623"; exon_number "2"; oId "TCONS_00028795"; class_code "u"; tss_id "TSS22901";
scaffold13	Cufflinks	exon	3942081	3947073	.	+	.	gene_id "XLOC_018886"; transcript_id "TCONS_00027622"; exon_number "1"; oId "TCONS_00028794"; class_code "u"; tss_id "TSS22901";
scaffold13	Cufflinks	exon	3947109	3947182	.	+	.	gene_id "XLOC_018886"; transcript_id "TCONS_00027622"; exon_number "2"; oId "TCONS_00028794"; class_code "u"; tss_id "TSS22901";
scaffold13	Cufflinks	exon	25250	25902	.	-	.	gene_id "XLOC_018889"; transcript_id "TCONS_00027628"; exon_number "1"; oId "TCONS_00028801"; class_code "u"; tss_id "TSS22905";
scaffold13	Cufflinks	exon	26946	27664	.	-	.	gene_id "XLOC_018889"; transcript_id "TCONS_00027628"; exon_number "2"; oId "TCONS_00028801"; class_code "u"; tss_id "TSS22905";
scaffold13	Cufflinks	exon	32100	32123	.	-	.	gene_id "XLOC_018890"; transcript_id "TCONS_00027631"; exon_number "1"; oId "TCONS_00028804"; class_code "u"; tss_id "TSS22907";
scaffold13	Cufflinks	exon	33697	36112	.	-	.	gene_id "XLOC_018890"; transcript_id "TCONS_00027631"; exon_number "2"; oId "TCONS_00028804"; class_code "u"; tss_id "TSS22907";
scaffold13	Cufflinks	exon	368410	368815	.	-	.	gene_id "XLOC_018893"; transcript_id "TCONS_00027638"; exon_number "1"; oId "TCONS_00028811"; class_code "u"; tss_id "TSS22911";
scaffold13	Cufflinks	exon	370517	370991	.	-	.	gene_id "XLOC_018893"; transcript_id "TCONS_00027638"; exon_number "2"; oId "TCONS_00028811"; class_code "u"; tss_id "TSS22911";
scaffold13	Cufflinks	exon	371068	374862	.	-	.	gene_id "XLOC_018894"; transcript_id "TCONS_00027639"; exon_number "1"; oId "TCONS_00028812"; class_code "u"; tss_id "TSS22912";
scaffold13	Cufflinks	exon	377240	377312	.	-	.	gene_id "XLOC_018894"; transcript_id "TCONS_00027639"; exon_number "2"; oId "TCONS_00028812"; class_code "u"; tss_id "TSS22912";
scaffold13	Cufflinks	exon	403200	404213	.	-	.	gene_id "XLOC_018895"; transcript_id "TCONS_00027640"; exon_number "1"; oId "TCONS_00028813"; class_code "u"; tss_id "TSS22913";
scaffold13	Cufflinks	exon	404403	404445	.	-	.	gene_id "XLOC_018895"; transcript_id "TCONS_00027640"; exon_number "2"; oId "TCONS_00028813"; class_code "u"; tss_id "TSS22913";
scaffold13	Cufflinks	exon	403200	404294	.	-	.	gene_id "XLOC_018895"; transcript_id "TCONS_00027641"; exon_number "1"; oId "TCONS_00028814"; class_code "u"; tss_id "TSS22914";
scaffold13	Cufflinks	exon	404403	405409	.	-	.	gene_id "XLOC_018895"; transcript_id "TCONS_00027641"; exon_number "2"; oId "TCONS_00028814"; class_code "u"; tss_id "TSS22914";
scaffold13	Cufflinks	exon	570843	570871	.	-	.	gene_id "XLOC_018899"; transcript_id "TCONS_00027660"; exon_number "1"; oId "TCONS_00028834"; class_code "u"; tss_id "TSS22923";
scaffold13	Cufflinks	exon	571126	571490	.	-	.	gene_id "XLOC_018899"; transcript_id "TCONS_00027660"; exon_number "2"; oId "TCONS_00028834"; class_code "u"; tss_id "TSS22923";
scaffold13	Cufflinks	exon	1186429	1188033	.	-	.	gene_id "XLOC_018909"; transcript_id "TCONS_00027680"; exon_number "1"; oId "TCONS_00028855"; class_code "u"; tss_id "TSS22942";
scaffold13	Cufflinks	exon	1188111	1188807	.	-	.	gene_id "XLOC_018909"; transcript_id "TCONS_00027680"; exon_number "2"; oId "TCONS_00028855"; class_code "u"; tss_id "TSS22942";
scaffold13	Cufflinks	exon	2446843	2449007	.	-	.	gene_id "XLOC_018916"; transcript_id "TCONS_00027722"; exon_number "1"; oId "TCONS_00028897"; class_code "u"; tss_id "TSS22960";
scaffold13	Cufflinks	exon	2450846	2450961	.	-	.	gene_id "XLOC_018916"; transcript_id "TCONS_00027722"; exon_number "2"; oId "TCONS_00028897"; class_code "u"; tss_id "TSS22960";
scaffold13	Cufflinks	exon	2452036	2452071	.	-	.	gene_id "XLOC_018916"; transcript_id "TCONS_00027722"; exon_number "3"; oId "TCONS_00028897"; class_code "u"; tss_id "TSS22960";
scaffold13	Cufflinks	exon	2446843	2449007	.	-	.	gene_id "XLOC_018916"; transcript_id "TCONS_00027723"; exon_number "1"; oId "TCONS_00028898"; class_code "u"; tss_id "TSS22961";
scaffold13	Cufflinks	exon	2452036	2452217	.	-	.	gene_id "XLOC_018916"; transcript_id "TCONS_00027723"; exon_number "2"; oId "TCONS_00028898"; class_code "u"; tss_id "TSS22961";
scaffold13	Cufflinks	exon	2582532	2583657	.	-	.	gene_id "XLOC_018918"; transcript_id "TCONS_00027727"; exon_number "1"; oId "TCONS_00028902"; class_code "u"; tss_id "TSS22964";
scaffold13	Cufflinks	exon	2584362	2584495	.	-	.	gene_id "XLOC_018918"; transcript_id "TCONS_00027727"; exon_number "2"; oId "TCONS_00028902"; class_code "u"; tss_id "TSS22964";
scaffold13	Cufflinks	exon	2586368	2586624	.	-	.	gene_id "XLOC_018918"; transcript_id "TCONS_00027727"; exon_number "3"; oId "TCONS_00028902"; class_code "u"; tss_id "TSS22964";
scaffold13	Cufflinks	exon	2582532	2582869	.	-	.	gene_id "XLOC_018918"; transcript_id "TCONS_00027728"; exon_number "1"; oId "TCONS_00028903"; class_code "u"; tss_id "TSS22964";
scaffold13	Cufflinks	exon	2583531	2583657	.	-	.	gene_id "XLOC_018918"; transcript_id "TCONS_00027728"; exon_number "2"; oId "TCONS_00028903"; class_code "u"; tss_id "TSS22964";
scaffold13	Cufflinks	exon	2584362	2584495	.	-	.	gene_id "XLOC_018918"; transcript_id "TCONS_00027728"; exon_number "3"; oId "TCONS_00028903"; class_code "u"; tss_id "TSS22964";
scaffold13	Cufflinks	exon	2586368	2586632	.	-	.	gene_id "XLOC_018918"; transcript_id "TCONS_00027728"; exon_number "4"; oId "TCONS_00028903"; class_code "u"; tss_id "TSS22964";
scaffold13	Cufflinks	exon	2593565	2593601	.	-	.	gene_id "XLOC_018919"; transcript_id "TCONS_00027729"; exon_number "1"; oId "TCONS_00028904"; class_code "u"; tss_id "TSS22965";
scaffold13	Cufflinks	exon	2597502	2597765	.	-	.	gene_id "XLOC_018919"; transcript_id "TCONS_00027729"; exon_number "2"; oId "TCONS_00028904"; class_code "u"; tss_id "TSS22965";
scaffold13	Cufflinks	exon	3942081	3943863	.	-	.	gene_id "XLOC_018931"; transcript_id "TCONS_00027763"; exon_number "1"; oId "TCONS_00028946"; class_code "u"; tss_id "TSS22994";
scaffold13	Cufflinks	exon	3943897	3947104	.	-	.	gene_id "XLOC_018931"; transcript_id "TCONS_00027763"; exon_number "2"; oId "TCONS_00028946"; class_code "u"; tss_id "TSS22994";
scaffold13	Cufflinks	exon	3947157	3947182	.	-	.	gene_id "XLOC_018931"; transcript_id "TCONS_00027763"; exon_number "3"; oId "TCONS_00028946"; class_code "u"; tss_id "TSS22994";
scaffold13	Cufflinks	exon	4200131	4203926	.	-	.	gene_id "XLOC_018933"; transcript_id "TCONS_00027766"; exon_number "1"; oId "TCONS_00028950"; class_code "u"; tss_id "TSS22996";
scaffold13	Cufflinks	exon	4203957	4206676	.	-	.	gene_id "XLOC_018933"; transcript_id "TCONS_00027766"; exon_number "2"; oId "TCONS_00028950"; class_code "u"; tss_id "TSS22996";
scaffold13	Cufflinks	exon	4337883	4339789	.	-	.	gene_id "XLOC_018937"; transcript_id "TCONS_00027773"; exon_number "1"; oId "TCONS_00028957"; class_code "u"; tss_id "TSS23002";
scaffold13	Cufflinks	exon	4339830	4340289	.	-	.	gene_id "XLOC_018937"; transcript_id "TCONS_00027773"; exon_number "2"; oId "TCONS_00028957"; class_code "u"; tss_id "TSS23002";
scaffold1303	Cufflinks	exon	533742	533781	.	+	.	gene_id "XLOC_019206"; transcript_id "TCONS_00028069"; exon_number "1"; oId "TCONS_00029260"; class_code "u"; tss_id "TSS23291";
scaffold1303	Cufflinks	exon	534125	535991	.	+	.	gene_id "XLOC_019206"; transcript_id "TCONS_00028069"; exon_number "2"; oId "TCONS_00029260"; class_code "u"; tss_id "TSS23291";
scaffold1305	Cufflinks	exon	126149	126242	.	-	.	gene_id "XLOC_019233"; transcript_id "TCONS_00028126"; exon_number "1"; gene_name "gApl2_17386"; oId "TCONS_00029322"; nearest_ref "Apl2_17386"; class_code "x"; tss_id "TSS23323";
scaffold1305	Cufflinks	exon	127524	127715	.	-	.	gene_id "XLOC_019233"; transcript_id "TCONS_00028126"; exon_number "2"; gene_name "gApl2_17386"; oId "TCONS_00029322"; nearest_ref "Apl2_17386"; class_code "x"; tss_id "TSS23323";
scaffold1305	Cufflinks	exon	131484	131591	.	-	.	gene_id "XLOC_019233"; transcript_id "TCONS_00028126"; exon_number "3"; gene_name "gApl2_17386"; oId "TCONS_00029322"; nearest_ref "Apl2_17386"; class_code "x"; tss_id "TSS23323";
scaffold1305	Cufflinks	exon	132422	133055	.	-	.	gene_id "XLOC_019233"; transcript_id "TCONS_00028126"; exon_number "4"; gene_name "gApl2_17386"; oId "TCONS_00029322"; nearest_ref "Apl2_17386"; class_code "x"; tss_id "TSS23323";
scaffold1305	Cufflinks	exon	126757	126933	.	-	.	gene_id "XLOC_019233"; transcript_id "TCONS_00028128"; exon_number "1"; gene_name "gApl2_17386"; oId "TCONS_00029324"; nearest_ref "Apl2_17386"; class_code "x"; tss_id "TSS23324";
scaffold1305	Cufflinks	exon	127524	127715	.	-	.	gene_id "XLOC_019233"; transcript_id "TCONS_00028128"; exon_number "2"; gene_name "gApl2_17386"; oId "TCONS_00029324"; nearest_ref "Apl2_17386"; class_code "x"; tss_id "TSS23324";
scaffold1305	Cufflinks	exon	131484	132556	.	-	.	gene_id "XLOC_019233"; transcript_id "TCONS_00028128"; exon_number "3"; gene_name "gApl2_17386"; oId "TCONS_00029324"; nearest_ref "Apl2_17386"; class_code "x"; tss_id "TSS23324";
scaffold1305	Cufflinks	exon	132806	132909	.	-	.	gene_id "XLOC_019233"; transcript_id "TCONS_00028128"; exon_number "4"; gene_name "gApl2_17386"; oId "TCONS_00029324"; nearest_ref "Apl2_17386"; class_code "x"; tss_id "TSS23324";
scaffold1305	Cufflinks	exon	126757	126933	.	-	.	gene_id "XLOC_019233"; transcript_id "TCONS_00028127"; exon_number "1"; gene_name "gApl2_17386"; oId "TCONS_00029323"; nearest_ref "Apl2_17386"; class_code "x"; tss_id "TSS23324";
scaffold1305	Cufflinks	exon	127524	127715	.	-	.	gene_id "XLOC_019233"; transcript_id "TCONS_00028127"; exon_number "2"; gene_name "gApl2_17386"; oId "TCONS_00029323"; nearest_ref "Apl2_17386"; class_code "x"; tss_id "TSS23324";
scaffold1305	Cufflinks	exon	131484	131591	.	-	.	gene_id "XLOC_019233"; transcript_id "TCONS_00028127"; exon_number "3"; gene_name "gApl2_17386"; oId "TCONS_00029323"; nearest_ref "Apl2_17386"; class_code "x"; tss_id "TSS23324";
scaffold1305	Cufflinks	exon	132422	132556	.	-	.	gene_id "XLOC_019233"; transcript_id "TCONS_00028127"; exon_number "4"; gene_name "gApl2_17386"; oId "TCONS_00029323"; nearest_ref "Apl2_17386"; class_code "x"; tss_id "TSS23324";
scaffold1305	Cufflinks	exon	132806	132909	.	-	.	gene_id "XLOC_019233"; transcript_id "TCONS_00028127"; exon_number "5"; gene_name "gApl2_17386"; oId "TCONS_00029323"; nearest_ref "Apl2_17386"; class_code "x"; tss_id "TSS23324";
scaffold1305	Cufflinks	exon	126757	126792	.	-	.	gene_id "XLOC_019233"; transcript_id "TCONS_00028129"; exon_number "1"; gene_name "gApl2_17386"; oId "TCONS_00029325"; nearest_ref "Apl2_17386"; class_code "x"; tss_id "TSS23323";
scaffold1305	Cufflinks	exon	127524	127715	.	-	.	gene_id "XLOC_019233"; transcript_id "TCONS_00028129"; exon_number "2"; gene_name "gApl2_17386"; oId "TCONS_00029325"; nearest_ref "Apl2_17386"; class_code "x"; tss_id "TSS23323";
scaffold1305	Cufflinks	exon	131484	131591	.	-	.	gene_id "XLOC_019233"; transcript_id "TCONS_00028129"; exon_number "3"; gene_name "gApl2_17386"; oId "TCONS_00029325"; nearest_ref "Apl2_17386"; class_code "x"; tss_id "TSS23323";
scaffold1305	Cufflinks	exon	132422	132556	.	-	.	gene_id "XLOC_019233"; transcript_id "TCONS_00028129"; exon_number "4"; gene_name "gApl2_17386"; oId "TCONS_00029325"; nearest_ref "Apl2_17386"; class_code "x"; tss_id "TSS23323";
scaffold1305	Cufflinks	exon	132806	133056	.	-	.	gene_id "XLOC_019233"; transcript_id "TCONS_00028129"; exon_number "5"; gene_name "gApl2_17386"; oId "TCONS_00029325"; nearest_ref "Apl2_17386"; class_code "x"; tss_id "TSS23323";
scaffold1305	Cufflinks	exon	126757	126933	.	-	.	gene_id "XLOC_019233"; transcript_id "TCONS_00028130"; exon_number "1"; gene_name "gApl2_17386"; oId "TCONS_00029326"; nearest_ref "Apl2_17386"; class_code "x"; tss_id "TSS23323";
scaffold1305	Cufflinks	exon	127524	127715	.	-	.	gene_id "XLOC_019233"; transcript_id "TCONS_00028130"; exon_number "2"; gene_name "gApl2_17386"; oId "TCONS_00029326"; nearest_ref "Apl2_17386"; class_code "x"; tss_id "TSS23323";
scaffold1305	Cufflinks	exon	131484	131591	.	-	.	gene_id "XLOC_019233"; transcript_id "TCONS_00028130"; exon_number "3"; gene_name "gApl2_17386"; oId "TCONS_00029326"; nearest_ref "Apl2_17386"; class_code "x"; tss_id "TSS23323";
scaffold1305	Cufflinks	exon	132422	133077	.	-	.	gene_id "XLOC_019233"; transcript_id "TCONS_00028130"; exon_number "4"; gene_name "gApl2_17386"; oId "TCONS_00029326"; nearest_ref "Apl2_17386"; class_code "x"; tss_id "TSS23323";
scaffold1305	Cufflinks	exon	127062	127715	.	-	.	gene_id "XLOC_019233"; transcript_id "TCONS_00028132"; exon_number "1"; gene_name "gApl2_17386"; oId "TCONS_00029328"; nearest_ref "Apl2_17386"; class_code "x"; tss_id "TSS23323";
scaffold1305	Cufflinks	exon	131484	131591	.	-	.	gene_id "XLOC_019233"; transcript_id "TCONS_00028132"; exon_number "2"; gene_name "gApl2_17386"; oId "TCONS_00029328"; nearest_ref "Apl2_17386"; class_code "x"; tss_id "TSS23323";
scaffold1305	Cufflinks	exon	132422	132556	.	-	.	gene_id "XLOC_019233"; transcript_id "TCONS_00028132"; exon_number "3"; gene_name "gApl2_17386"; oId "TCONS_00029328"; nearest_ref "Apl2_17386"; class_code "x"; tss_id "TSS23323";
scaffold1305	Cufflinks	exon	132806	133056	.	-	.	gene_id "XLOC_019233"; transcript_id "TCONS_00028132"; exon_number "4"; gene_name "gApl2_17386"; oId "TCONS_00029328"; nearest_ref "Apl2_17386"; class_code "x"; tss_id "TSS23323";
scaffold1308	Cufflinks	exon	8	264	.	+	.	gene_id "XLOC_019265"; transcript_id "TCONS_00028168"; exon_number "1"; oId "TCONS_00029365"; class_code "u"; tss_id "TSS23359";
scaffold1308	Cufflinks	exon	454	1019	.	+	.	gene_id "XLOC_019265"; transcript_id "TCONS_00028168"; exon_number "2"; oId "TCONS_00029365"; class_code "u"; tss_id "TSS23359";
scaffold1308	Cufflinks	exon	466911	467071	.	+	.	gene_id "XLOC_019279"; transcript_id "TCONS_00028229"; exon_number "1"; oId "TCONS_00029432"; class_code "u"; tss_id "TSS23393";
scaffold1308	Cufflinks	exon	468168	468479	.	+	.	gene_id "XLOC_019279"; transcript_id "TCONS_00028229"; exon_number "2"; oId "TCONS_00029432"; class_code "u"; tss_id "TSS23393";
scaffold1308	Cufflinks	exon	203700	203924	.	-	.	gene_id "XLOC_019299"; transcript_id "TCONS_00028277"; exon_number "1"; oId "TCONS_00029485"; class_code "u"; tss_id "TSS23426";
scaffold1308	Cufflinks	exon	204376	204406	.	-	.	gene_id "XLOC_019299"; transcript_id "TCONS_00028277"; exon_number "2"; oId "TCONS_00029485"; class_code "u"; tss_id "TSS23426";
scaffold1308	Cufflinks	exon	204711	204712	.	-	.	gene_id "XLOC_019299"; transcript_id "TCONS_00028277"; exon_number "3"; oId "TCONS_00029485"; class_code "u"; tss_id "TSS23426";
scaffold1308	Cufflinks	exon	203700	203924	.	-	.	gene_id "XLOC_019299"; transcript_id "TCONS_00028278"; exon_number "1"; oId "TCONS_00029486"; class_code "u"; tss_id "TSS23427";
scaffold1308	Cufflinks	exon	204376	204431	.	-	.	gene_id "XLOC_019299"; transcript_id "TCONS_00028278"; exon_number "2"; oId "TCONS_00029486"; class_code "u"; tss_id "TSS23427";
scaffold1308	Cufflinks	exon	204688	205178	.	-	.	gene_id "XLOC_019299"; transcript_id "TCONS_00028278"; exon_number "3"; oId "TCONS_00029486"; class_code "u"; tss_id "TSS23427";
scaffold1308	Cufflinks	exon	203700	203924	.	-	.	gene_id "XLOC_019299"; transcript_id "TCONS_00028279"; exon_number "1"; oId "TCONS_00029487"; class_code "u"; tss_id "TSS23428";
scaffold1308	Cufflinks	exon	204376	205202	.	-	.	gene_id "XLOC_019299"; transcript_id "TCONS_00028279"; exon_number "2"; oId "TCONS_00029487"; class_code "u"; tss_id "TSS23428";
scaffold1308	Cufflinks	exon	205661	205664	.	-	.	gene_id "XLOC_019299"; transcript_id "TCONS_00028279"; exon_number "3"; oId "TCONS_00029487"; class_code "u"; tss_id "TSS23428";
scaffold1308	Cufflinks	exon	203700	203924	.	-	.	gene_id "XLOC_019299"; transcript_id "TCONS_00028280"; exon_number "1"; oId "TCONS_00029488"; class_code "u"; tss_id "TSS23428";
scaffold1308	Cufflinks	exon	204376	204431	.	-	.	gene_id "XLOC_019299"; transcript_id "TCONS_00028280"; exon_number "2"; oId "TCONS_00029488"; class_code "u"; tss_id "TSS23428";
scaffold1308	Cufflinks	exon	204688	204769	.	-	.	gene_id "XLOC_019299"; transcript_id "TCONS_00028280"; exon_number "3"; oId "TCONS_00029488"; class_code "u"; tss_id "TSS23428";
scaffold1308	Cufflinks	exon	205179	205674	.	-	.	gene_id "XLOC_019299"; transcript_id "TCONS_00028280"; exon_number "4"; oId "TCONS_00029488"; class_code "u"; tss_id "TSS23428";
scaffold1308	Cufflinks	exon	203700	203924	.	-	.	gene_id "XLOC_019299"; transcript_id "TCONS_00028281"; exon_number "1"; oId "TCONS_00029489"; class_code "u"; tss_id "TSS23428";
scaffold1308	Cufflinks	exon	204376	204769	.	-	.	gene_id "XLOC_019299"; transcript_id "TCONS_00028281"; exon_number "2"; oId "TCONS_00029489"; class_code "u"; tss_id "TSS23428";
scaffold1308	Cufflinks	exon	205179	205202	.	-	.	gene_id "XLOC_019299"; transcript_id "TCONS_00028281"; exon_number "3"; oId "TCONS_00029489"; class_code "u"; tss_id "TSS23428";
scaffold1308	Cufflinks	exon	205661	205681	.	-	.	gene_id "XLOC_019299"; transcript_id "TCONS_00028281"; exon_number "4"; oId "TCONS_00029489"; class_code "u"; tss_id "TSS23428";
scaffold1308	Cufflinks	exon	203700	203924	.	-	.	gene_id "XLOC_019299"; transcript_id "TCONS_00028282"; exon_number "1"; oId "TCONS_00029490"; class_code "u"; tss_id "TSS23428";
scaffold1308	Cufflinks	exon	204376	204431	.	-	.	gene_id "XLOC_019299"; transcript_id "TCONS_00028282"; exon_number "2"; oId "TCONS_00029490"; class_code "u"; tss_id "TSS23428";
scaffold1308	Cufflinks	exon	204688	204769	.	-	.	gene_id "XLOC_019299"; transcript_id "TCONS_00028282"; exon_number "3"; oId "TCONS_00029490"; class_code "u"; tss_id "TSS23428";
scaffold1308	Cufflinks	exon	205179	205202	.	-	.	gene_id "XLOC_019299"; transcript_id "TCONS_00028282"; exon_number "4"; oId "TCONS_00029490"; class_code "u"; tss_id "TSS23428";
scaffold1308	Cufflinks	exon	205661	205691	.	-	.	gene_id "XLOC_019299"; transcript_id "TCONS_00028282"; exon_number "5"; oId "TCONS_00029490"; class_code "u"; tss_id "TSS23428";
scaffold1308	Cufflinks	exon	224537	224821	.	-	.	gene_id "XLOC_019300"; transcript_id "TCONS_00028291"; exon_number "1"; oId "TCONS_00029500"; class_code "u"; tss_id "TSS23432";
scaffold1308	Cufflinks	exon	224913	225174	.	-	.	gene_id "XLOC_019300"; transcript_id "TCONS_00028291"; exon_number "2"; oId "TCONS_00029500"; class_code "u"; tss_id "TSS23432";
scaffold1308	Cufflinks	exon	224537	224821	.	-	.	gene_id "XLOC_019300"; transcript_id "TCONS_00028294"; exon_number "1"; oId "TCONS_00029503"; class_code "u"; tss_id "TSS23433";
scaffold1308	Cufflinks	exon	227358	227482	.	-	.	gene_id "XLOC_019300"; transcript_id "TCONS_00028294"; exon_number "2"; oId "TCONS_00029503"; class_code "u"; tss_id "TSS23433";
scaffold1308	Cufflinks	exon	228273	228414	.	-	.	gene_id "XLOC_019300"; transcript_id "TCONS_00028294"; exon_number "3"; oId "TCONS_00029503"; class_code "u"; tss_id "TSS23433";
scaffold1311	Cufflinks	exon	16088	16391	.	-	.	gene_id "XLOC_019394"; transcript_id "TCONS_00028468"; exon_number "1"; oId "TCONS_00029688"; class_code "u"; tss_id "TSS23571";
scaffold1311	Cufflinks	exon	17933	17978	.	-	.	gene_id "XLOC_019394"; transcript_id "TCONS_00028468"; exon_number "2"; oId "TCONS_00029688"; class_code "u"; tss_id "TSS23571";
scaffold1311	Cufflinks	exon	45903	50175	.	-	.	gene_id "XLOC_019395"; transcript_id "TCONS_00028471"; exon_number "1"; oId "TCONS_00029691"; class_code "u"; tss_id "TSS23573";
scaffold1311	Cufflinks	exon	50674	52565	.	-	.	gene_id "XLOC_019395"; transcript_id "TCONS_00028471"; exon_number "2"; oId "TCONS_00029691"; class_code "u"; tss_id "TSS23573";
scaffold1316	Cufflinks	exon	735158	735182	.	+	.	gene_id "XLOC_019431"; transcript_id "TCONS_00028542"; exon_number "1"; oId "TCONS_00029769"; class_code "u"; tss_id "TSS23619";
scaffold1316	Cufflinks	exon	735346	735473	.	+	.	gene_id "XLOC_019431"; transcript_id "TCONS_00028542"; exon_number "2"; oId "TCONS_00029769"; class_code "u"; tss_id "TSS23619";
scaffold1316	Cufflinks	exon	737184	737341	.	+	.	gene_id "XLOC_019431"; transcript_id "TCONS_00028542"; exon_number "3"; oId "TCONS_00029769"; class_code "u"; tss_id "TSS23619";
scaffold1316	Cufflinks	exon	738467	738989	.	+	.	gene_id "XLOC_019431"; transcript_id "TCONS_00028542"; exon_number "4"; oId "TCONS_00029769"; class_code "u"; tss_id "TSS23619";
scaffold1318	Cufflinks	exon	102594	102949	.	+	.	gene_id "XLOC_019504"; transcript_id "TCONS_00028725"; exon_number "1"; oId "TCONS_00029964"; class_code "u"; tss_id "TSS23736";
scaffold1318	Cufflinks	exon	103847	103954	.	+	.	gene_id "XLOC_019504"; transcript_id "TCONS_00028725"; exon_number "2"; oId "TCONS_00029964"; class_code "u"; tss_id "TSS23736";
scaffold1321	Cufflinks	exon	57045	57842	.	+	.	gene_id "XLOC_019533"; transcript_id "TCONS_00028758"; exon_number "1"; oId "TCONS_00029997"; class_code "u"; tss_id "TSS23766";
scaffold1321	Cufflinks	exon	57902	58949	.	+	.	gene_id "XLOC_019533"; transcript_id "TCONS_00028758"; exon_number "2"; oId "TCONS_00029997"; class_code "u"; tss_id "TSS23766";
scaffold1323	Cufflinks	exon	373648	373702	.	+	.	gene_id "XLOC_019573"; transcript_id "TCONS_00028832"; exon_number "1"; oId "TCONS_00030077"; class_code "u"; tss_id "TSS23821";
scaffold1323	Cufflinks	exon	377262	381692	.	+	.	gene_id "XLOC_019573"; transcript_id "TCONS_00028832"; exon_number "2"; oId "TCONS_00030077"; class_code "u"; tss_id "TSS23821";
scaffold1323	Cufflinks	exon	377252	377521	.	+	.	gene_id "XLOC_019573"; transcript_id "TCONS_00028833"; exon_number "1"; oId "TCONS_00030078"; class_code "u"; tss_id "TSS23822";
scaffold1323	Cufflinks	exon	380262	381692	.	+	.	gene_id "XLOC_019573"; transcript_id "TCONS_00028833"; exon_number "2"; oId "TCONS_00030078"; class_code "u"; tss_id "TSS23822";
scaffold1323	Cufflinks	exon	913945	914172	.	-	.	gene_id "XLOC_019596"; transcript_id "TCONS_00028909"; exon_number "1"; oId "TCONS_00030160"; class_code "u"; tss_id "TSS23867";
scaffold1323	Cufflinks	exon	914580	914809	.	-	.	gene_id "XLOC_019596"; transcript_id "TCONS_00028909"; exon_number "2"; oId "TCONS_00030160"; class_code "u"; tss_id "TSS23867";
scaffold1323	Cufflinks	exon	1040252	1040425	.	-	.	gene_id "XLOC_019600"; transcript_id "TCONS_00028918"; exon_number "1"; oId "TCONS_00030170"; class_code "u"; tss_id "TSS23872";
scaffold1323	Cufflinks	exon	1040574	1040857	.	-	.	gene_id "XLOC_019600"; transcript_id "TCONS_00028918"; exon_number "2"; oId "TCONS_00030170"; class_code "u"; tss_id "TSS23872";
scaffold1323	Cufflinks	exon	1185881	1186362	.	-	.	gene_id "XLOC_019604"; transcript_id "TCONS_00028966"; exon_number "1"; oId "TCONS_00030221"; class_code "u"; tss_id "TSS23893";
scaffold1323	Cufflinks	exon	1187343	1187360	.	-	.	gene_id "XLOC_019604"; transcript_id "TCONS_00028966"; exon_number "2"; oId "TCONS_00030221"; class_code "u"; tss_id "TSS23893";
scaffold1323	Cufflinks	exon	1185881	1186362	.	-	.	gene_id "XLOC_019604"; transcript_id "TCONS_00028967"; exon_number "1"; oId "TCONS_00030222"; class_code "u"; tss_id "TSS23890";
scaffold1323	Cufflinks	exon	1188039	1188374	.	-	.	gene_id "XLOC_019604"; transcript_id "TCONS_00028967"; exon_number "2"; oId "TCONS_00030222"; class_code "u"; tss_id "TSS23890";
scaffold1323	Cufflinks	exon	1190051	1190580	.	-	.	gene_id "XLOC_019604"; transcript_id "TCONS_00028967"; exon_number "3"; oId "TCONS_00030222"; class_code "u"; tss_id "TSS23890";
scaffold1323	Cufflinks	exon	1380800	1381297	.	-	.	gene_id "XLOC_019609"; transcript_id "TCONS_00028974"; exon_number "1"; oId "TCONS_00030229"; class_code "u"; tss_id "TSS23900";
scaffold1323	Cufflinks	exon	1382818	1385282	.	-	.	gene_id "XLOC_019609"; transcript_id "TCONS_00028974"; exon_number "2"; oId "TCONS_00030229"; class_code "u"; tss_id "TSS23900";
scaffold1323	Cufflinks	exon	1380800	1382018	.	-	.	gene_id "XLOC_019609"; transcript_id "TCONS_00028976"; exon_number "1"; oId "TCONS_00030231"; class_code "u"; tss_id "TSS23901";
scaffold1323	Cufflinks	exon	1382818	1385859	.	-	.	gene_id "XLOC_019609"; transcript_id "TCONS_00028976"; exon_number "2"; oId "TCONS_00030231"; class_code "u"; tss_id "TSS23901";
scaffold1323	Cufflinks	exon	1380800	1382018	.	-	.	gene_id "XLOC_019609"; transcript_id "TCONS_00028977"; exon_number "1"; oId "TCONS_00030232"; class_code "u"; tss_id "TSS23902";
scaffold1323	Cufflinks	exon	1382818	1384874	.	-	.	gene_id "XLOC_019609"; transcript_id "TCONS_00028977"; exon_number "2"; oId "TCONS_00030232"; class_code "u"; tss_id "TSS23902";
scaffold1323	Cufflinks	exon	1386640	1386666	.	-	.	gene_id "XLOC_019609"; transcript_id "TCONS_00028977"; exon_number "3"; oId "TCONS_00030232"; class_code "u"; tss_id "TSS23902";
scaffold1323	Cufflinks	exon	1380800	1381297	.	-	.	gene_id "XLOC_019609"; transcript_id "TCONS_00028978"; exon_number "1"; oId "TCONS_00030233"; class_code "u"; tss_id "TSS23902";
scaffold1323	Cufflinks	exon	1381766	1384874	.	-	.	gene_id "XLOC_019609"; transcript_id "TCONS_00028978"; exon_number "2"; oId "TCONS_00030233"; class_code "u"; tss_id "TSS23902";
scaffold1323	Cufflinks	exon	1386640	1386762	.	-	.	gene_id "XLOC_019609"; transcript_id "TCONS_00028978"; exon_number "3"; oId "TCONS_00030233"; class_code "u"; tss_id "TSS23902";
scaffold1323	Cufflinks	exon	1380800	1382018	.	-	.	gene_id "XLOC_019609"; transcript_id "TCONS_00028980"; exon_number "1"; oId "TCONS_00030235"; class_code "u"; tss_id "TSS23903";
scaffold1323	Cufflinks	exon	1382818	1384886	.	-	.	gene_id "XLOC_019609"; transcript_id "TCONS_00028980"; exon_number "2"; oId "TCONS_00030235"; class_code "u"; tss_id "TSS23903";
scaffold1323	Cufflinks	exon	1387799	1387885	.	-	.	gene_id "XLOC_019609"; transcript_id "TCONS_00028980"; exon_number "3"; oId "TCONS_00030235"; class_code "u"; tss_id "TSS23903";
scaffold1323	Cufflinks	exon	1380800	1384886	.	-	.	gene_id "XLOC_019609"; transcript_id "TCONS_00028979"; exon_number "1"; oId "TCONS_00030234"; class_code "u"; tss_id "TSS23903";
scaffold1323	Cufflinks	exon	1387799	1387885	.	-	.	gene_id "XLOC_019609"; transcript_id "TCONS_00028979"; exon_number "2"; oId "TCONS_00030234"; class_code "u"; tss_id "TSS23903";
scaffold1323	Cufflinks	exon	1380800	1381290	.	-	.	gene_id "XLOC_019609"; transcript_id "TCONS_00028981"; exon_number "1"; oId "TCONS_00030236"; class_code "u"; tss_id "TSS23903";
scaffold1323	Cufflinks	exon	1381766	1382018	.	-	.	gene_id "XLOC_019609"; transcript_id "TCONS_00028981"; exon_number "2"; oId "TCONS_00030236"; class_code "u"; tss_id "TSS23903";
scaffold1323	Cufflinks	exon	1382818	1384802	.	-	.	gene_id "XLOC_019609"; transcript_id "TCONS_00028981"; exon_number "3"; oId "TCONS_00030236"; class_code "u"; tss_id "TSS23903";
scaffold1323	Cufflinks	exon	1387799	1387896	.	-	.	gene_id "XLOC_019609"; transcript_id "TCONS_00028981"; exon_number "4"; oId "TCONS_00030236"; class_code "u"; tss_id "TSS23903";
scaffold1323	Cufflinks	exon	1380800	1384874	.	-	.	gene_id "XLOC_019609"; transcript_id "TCONS_00028983"; exon_number "1"; oId "TCONS_00030238"; class_code "u"; tss_id "TSS23904";
scaffold1323	Cufflinks	exon	1387799	1387887	.	-	.	gene_id "XLOC_019609"; transcript_id "TCONS_00028983"; exon_number "2"; oId "TCONS_00030238"; class_code "u"; tss_id "TSS23904";
scaffold1323	Cufflinks	exon	1390180	1390369	.	-	.	gene_id "XLOC_019609"; transcript_id "TCONS_00028983"; exon_number "3"; oId "TCONS_00030238"; class_code "u"; tss_id "TSS23904";
scaffold1323	Cufflinks	exon	1380800	1384802	.	-	.	gene_id "XLOC_019609"; transcript_id "TCONS_00028982"; exon_number "1"; oId "TCONS_00030237"; class_code "u"; tss_id "TSS23904";
scaffold1323	Cufflinks	exon	1387799	1387887	.	-	.	gene_id "XLOC_019609"; transcript_id "TCONS_00028982"; exon_number "2"; oId "TCONS_00030237"; class_code "u"; tss_id "TSS23904";
scaffold1323	Cufflinks	exon	1390180	1390369	.	-	.	gene_id "XLOC_019609"; transcript_id "TCONS_00028982"; exon_number "3"; oId "TCONS_00030237"; class_code "u"; tss_id "TSS23904";
scaffold1323	Cufflinks	exon	1392933	1393265	.	-	.	gene_id "XLOC_019609"; transcript_id "TCONS_00028996"; exon_number "1"; oId "TCONS_00030251"; class_code "u"; tss_id "TSS23907";
scaffold1323	Cufflinks	exon	1393555	1394424	.	-	.	gene_id "XLOC_019609"; transcript_id "TCONS_00028996"; exon_number "2"; oId "TCONS_00030251"; class_code "u"; tss_id "TSS23907";
scaffold1326	Cufflinks	exon	372993	373823	.	+	.	gene_id "XLOC_019695"; transcript_id "TCONS_00029101"; exon_number "1"; oId "TCONS_00030359"; class_code "u"; tss_id "TSS24008";
scaffold1326	Cufflinks	exon	373905	374014	.	+	.	gene_id "XLOC_019695"; transcript_id "TCONS_00029101"; exon_number "2"; oId "TCONS_00030359"; class_code "u"; tss_id "TSS24008";
scaffold1326	Cufflinks	exon	377435	377498	.	+	.	gene_id "XLOC_019695"; transcript_id "TCONS_00029101"; exon_number "3"; oId "TCONS_00030359"; class_code "u"; tss_id "TSS24008";
scaffold1326	Cufflinks	exon	435333	435841	.	+	.	gene_id "XLOC_019697"; transcript_id "TCONS_00029105"; exon_number "1"; oId "TCONS_00030364"; class_code "u"; tss_id "TSS24012";
scaffold1326	Cufflinks	exon	436369	438705	.	+	.	gene_id "XLOC_019697"; transcript_id "TCONS_00029105"; exon_number "2"; oId "TCONS_00030364"; class_code "u"; tss_id "TSS24012";
scaffold1326	Cufflinks	exon	320984	321411	.	-	.	gene_id "XLOC_019705"; transcript_id "TCONS_00029130"; exon_number "1"; oId "TCONS_00030391"; class_code "u"; tss_id "TSS24034";
scaffold1326	Cufflinks	exon	321519	322020	.	-	.	gene_id "XLOC_019705"; transcript_id "TCONS_00029130"; exon_number "2"; oId "TCONS_00030391"; class_code "u"; tss_id "TSS24034";
scaffold1329	Cufflinks	exon	120291	121926	.	+	.	gene_id "XLOC_019752"; transcript_id "TCONS_00029203"; exon_number "1"; oId "TCONS_00030468"; class_code "u"; tss_id "TSS24090";
scaffold1329	Cufflinks	exon	122094	122761	.	+	.	gene_id "XLOC_019752"; transcript_id "TCONS_00029203"; exon_number "2"; oId "TCONS_00030468"; class_code "u"; tss_id "TSS24090";
scaffold1329	Cufflinks	exon	123588	123648	.	+	.	gene_id "XLOC_019752"; transcript_id "TCONS_00029203"; exon_number "3"; oId "TCONS_00030468"; class_code "u"; tss_id "TSS24090";
scaffold1329	Cufflinks	exon	124493	124772	.	+	.	gene_id "XLOC_019752"; transcript_id "TCONS_00029203"; exon_number "4"; oId "TCONS_00030468"; class_code "u"; tss_id "TSS24090";
scaffold1329	Cufflinks	exon	120310	121930	.	+	.	gene_id "XLOC_019752"; transcript_id "TCONS_00029207"; exon_number "1"; oId "TCONS_00030472"; class_code "u"; tss_id "TSS24090";
scaffold1329	Cufflinks	exon	122098	122761	.	+	.	gene_id "XLOC_019752"; transcript_id "TCONS_00029207"; exon_number "2"; oId "TCONS_00030472"; class_code "u"; tss_id "TSS24090";
scaffold1329	Cufflinks	exon	123588	123648	.	+	.	gene_id "XLOC_019752"; transcript_id "TCONS_00029207"; exon_number "3"; oId "TCONS_00030472"; class_code "u"; tss_id "TSS24090";
scaffold1329	Cufflinks	exon	124493	124772	.	+	.	gene_id "XLOC_019752"; transcript_id "TCONS_00029207"; exon_number "4"; oId "TCONS_00030472"; class_code "u"; tss_id "TSS24090";
scaffold1332	Cufflinks	exon	216429	216724	.	+	.	gene_id "XLOC_019792"; transcript_id "TCONS_00029294"; exon_number "1"; oId "TCONS_00030563"; class_code "u"; tss_id "TSS24153";
scaffold1332	Cufflinks	exon	217027	217425	.	+	.	gene_id "XLOC_019792"; transcript_id "TCONS_00029294"; exon_number "2"; oId "TCONS_00030563"; class_code "u"; tss_id "TSS24153";
scaffold1332	Cufflinks	exon	728342	728534	.	+	.	gene_id "XLOC_019808"; transcript_id "TCONS_00029328"; exon_number "1"; oId "TCONS_00030601"; class_code "u"; tss_id "TSS24179";
scaffold1332	Cufflinks	exon	729092	730037	.	+	.	gene_id "XLOC_019808"; transcript_id "TCONS_00029328"; exon_number "2"; oId "TCONS_00030601"; class_code "u"; tss_id "TSS24179";
scaffold1332	Cufflinks	exon	475041	475075	.	-	.	gene_id "XLOC_019813"; transcript_id "TCONS_00029335"; exon_number "1"; gene_name "gApl2_11673"; oId "TCONS_00030609"; nearest_ref "Apl2_11673"; class_code "x"; tss_id "TSS24186";
scaffold1332	Cufflinks	exon	475522	476503	.	-	.	gene_id "XLOC_019813"; transcript_id "TCONS_00029335"; exon_number "2"; gene_name "gApl2_11673"; oId "TCONS_00030609"; nearest_ref "Apl2_11673"; class_code "x"; tss_id "TSS24186";
scaffold1335	Cufflinks	exon	600232	600631	.	-	.	gene_id "XLOC_019875"; transcript_id "TCONS_00029419"; exon_number "1"; oId "TCONS_00030696"; class_code "u"; tss_id "TSS24262";
scaffold1335	Cufflinks	exon	600676	600810	.	-	.	gene_id "XLOC_019875"; transcript_id "TCONS_00029419"; exon_number "2"; oId "TCONS_00030696"; class_code "u"; tss_id "TSS24262";
scaffold13353	Cufflinks	exon	1	132	.	+	.	gene_id "XLOC_019896"; transcript_id "TCONS_00029441"; exon_number "1"; oId "TCONS_00030718"; class_code "u"; tss_id "TSS24283";
scaffold13353	Cufflinks	exon	170	206	.	+	.	gene_id "XLOC_019896"; transcript_id "TCONS_00029441"; exon_number "2"; oId "TCONS_00030718"; class_code "u"; tss_id "TSS24283";
scaffold13353	Cufflinks	exon	245	376	.	+	.	gene_id "XLOC_019896"; transcript_id "TCONS_00029441"; exon_number "3"; oId "TCONS_00030718"; class_code "u"; tss_id "TSS24283";
scaffold13353	Cufflinks	exon	510	896	.	+	.	gene_id "XLOC_019896"; transcript_id "TCONS_00029441"; exon_number "4"; oId "TCONS_00030718"; class_code "u"; tss_id "TSS24283";
scaffold13353	Cufflinks	exon	1	132	.	+	.	gene_id "XLOC_019896"; transcript_id "TCONS_00029440"; exon_number "1"; oId "TCONS_00030717"; class_code "u"; tss_id "TSS24283";
scaffold13353	Cufflinks	exon	188	206	.	+	.	gene_id "XLOC_019896"; transcript_id "TCONS_00029440"; exon_number "2"; oId "TCONS_00030717"; class_code "u"; tss_id "TSS24283";
scaffold13353	Cufflinks	exon	245	376	.	+	.	gene_id "XLOC_019896"; transcript_id "TCONS_00029440"; exon_number "3"; oId "TCONS_00030717"; class_code "u"; tss_id "TSS24283";
scaffold13353	Cufflinks	exon	510	896	.	+	.	gene_id "XLOC_019896"; transcript_id "TCONS_00029440"; exon_number "4"; oId "TCONS_00030717"; class_code "u"; tss_id "TSS24283";
scaffold134	Cufflinks	exon	22601	22771	.	+	.	gene_id "XLOC_019918"; transcript_id "TCONS_00029464"; exon_number "1"; oId "TCONS_00030741"; class_code "u"; tss_id "TSS24306";
scaffold134	Cufflinks	exon	23157	25128	.	+	.	gene_id "XLOC_019918"; transcript_id "TCONS_00029464"; exon_number "2"; oId "TCONS_00030741"; class_code "u"; tss_id "TSS24306";
scaffold1340	Cufflinks	exon	426	624	.	+	.	gene_id "XLOC_019956"; transcript_id "TCONS_00029518"; exon_number "1"; oId "TCONS_00030797"; class_code "u"; tss_id "TSS24355";
scaffold1340	Cufflinks	exon	661	726	.	+	.	gene_id "XLOC_019956"; transcript_id "TCONS_00029518"; exon_number "2"; oId "TCONS_00030797"; class_code "u"; tss_id "TSS24355";
scaffold1342	Cufflinks	exon	314760	314892	.	+	.	gene_id "XLOC_019970"; transcript_id "TCONS_00029571"; exon_number "1"; gene_name "gApl2_16739"; oId "TCONS_00030851"; nearest_ref "Apl2_16739"; class_code "x"; tss_id "TSS24380";
scaffold1342	Cufflinks	exon	315000	315555	.	+	.	gene_id "XLOC_019970"; transcript_id "TCONS_00029571"; exon_number "2"; gene_name "gApl2_16739"; oId "TCONS_00030851"; nearest_ref "Apl2_16739"; class_code "x"; tss_id "TSS24380";
scaffold13452	Cufflinks	exon	17	54	.	-	.	gene_id "XLOC_020004"; transcript_id "TCONS_00029661"; exon_number "1"; oId "TCONS_00030950"; class_code "u"; tss_id "TSS24434";
scaffold13452	Cufflinks	exon	158	374	.	-	.	gene_id "XLOC_020004"; transcript_id "TCONS_00029661"; exon_number "2"; oId "TCONS_00030950"; class_code "u"; tss_id "TSS24434";
scaffold135	Cufflinks	exon	1400369	1401143	.	-	.	gene_id "XLOC_020087"; transcript_id "TCONS_00029794"; exon_number "1"; oId "TCONS_00031091"; class_code "u"; tss_id "TSS24545";
scaffold135	Cufflinks	exon	1401799	1402411	.	-	.	gene_id "XLOC_020087"; transcript_id "TCONS_00029794"; exon_number "2"; oId "TCONS_00031091"; class_code "u"; tss_id "TSS24545";
scaffold1352	Cufflinks	exon	406440	406463	.	+	.	gene_id "XLOC_020304"; transcript_id "TCONS_00030124"; exon_number "1"; oId "TCONS_00031435"; class_code "u"; tss_id "TSS24810";
scaffold1352	Cufflinks	exon	407974	408842	.	+	.	gene_id "XLOC_020304"; transcript_id "TCONS_00030124"; exon_number "2"; oId "TCONS_00031435"; class_code "u"; tss_id "TSS24810";
scaffold1356	Cufflinks	exon	41816	43062	.	+	.	gene_id "XLOC_020330"; transcript_id "TCONS_00030181"; exon_number "1"; gene_name "gApl2_07236"; oId "TCONS_00031495"; nearest_ref "Apl2_07236"; class_code "j"; tss_id "TSS24846";
scaffold1356	Cufflinks	exon	43992	44049	.	+	.	gene_id "XLOC_020330"; transcript_id "TCONS_00030181"; exon_number "2"; gene_name "gApl2_07236"; oId "TCONS_00031495"; nearest_ref "Apl2_07236"; class_code "j"; tss_id "TSS24846";
scaffold1356	Cufflinks	exon	44685	44718	.	+	.	gene_id "XLOC_020330"; transcript_id "TCONS_00030181"; exon_number "3"; gene_name "gApl2_07236"; oId "TCONS_00031495"; nearest_ref "Apl2_07236"; class_code "j"; tss_id "TSS24846";
scaffold1356	Cufflinks	exon	45193	45532	.	+	.	gene_id "XLOC_020330"; transcript_id "TCONS_00030181"; exon_number "4"; gene_name "gApl2_07236"; oId "TCONS_00031495"; nearest_ref "Apl2_07236"; class_code "j"; tss_id "TSS24846";
scaffold1356	Cufflinks	exon	377431	378125	.	+	.	gene_id "XLOC_020332"; transcript_id "TCONS_00030190"; exon_number "1"; oId "TCONS_00031504"; class_code "u"; tss_id "TSS24855";
scaffold1356	Cufflinks	exon	378925	379094	.	+	.	gene_id "XLOC_020332"; transcript_id "TCONS_00030190"; exon_number "2"; oId "TCONS_00031504"; class_code "u"; tss_id "TSS24855";
scaffold1356	Cufflinks	exon	420540	420550	.	+	.	gene_id "XLOC_020333"; transcript_id "TCONS_00030192"; exon_number "1"; oId "TCONS_00031506"; class_code "u"; tss_id "TSS24856";
scaffold1356	Cufflinks	exon	420657	420973	.	+	.	gene_id "XLOC_020333"; transcript_id "TCONS_00030192"; exon_number "2"; oId "TCONS_00031506"; class_code "u"; tss_id "TSS24856";
scaffold1356	Cufflinks	exon	421231	421251	.	+	.	gene_id "XLOC_020333"; transcript_id "TCONS_00030192"; exon_number "3"; oId "TCONS_00031506"; class_code "u"; tss_id "TSS24856";
scaffold1356	Cufflinks	exon	421310	421413	.	+	.	gene_id "XLOC_020334"; transcript_id "TCONS_00030194"; exon_number "1"; oId "TCONS_00031508"; class_code "u"; tss_id "TSS24857";
scaffold1356	Cufflinks	exon	421515	421616	.	+	.	gene_id "XLOC_020334"; transcript_id "TCONS_00030194"; exon_number "2"; oId "TCONS_00031508"; class_code "u"; tss_id "TSS24857";
scaffold1356	Cufflinks	exon	421881	421946	.	+	.	gene_id "XLOC_020334"; transcript_id "TCONS_00030194"; exon_number "3"; oId "TCONS_00031508"; class_code "u"; tss_id "TSS24857";
scaffold1356	Cufflinks	exon	508472	510565	.	-	.	gene_id "XLOC_020353"; transcript_id "TCONS_00030236"; exon_number "1"; oId "TCONS_00031554"; class_code "u"; tss_id "TSS24888";
scaffold1356	Cufflinks	exon	510970	512549	.	-	.	gene_id "XLOC_020353"; transcript_id "TCONS_00030236"; exon_number "2"; oId "TCONS_00031554"; class_code "u"; tss_id "TSS24888";
scaffold1357	Cufflinks	exon	114128	114455	.	-	.	gene_id "XLOC_020406"; transcript_id "TCONS_00030316"; exon_number "1"; oId "TCONS_00031641"; class_code "u"; tss_id "TSS24958";
scaffold1357	Cufflinks	exon	114868	115003	.	-	.	gene_id "XLOC_020406"; transcript_id "TCONS_00030316"; exon_number "2"; oId "TCONS_00031641"; class_code "u"; tss_id "TSS24958";
scaffold13622	Cufflinks	exon	469	682	.	+	.	gene_id "XLOC_020511"; transcript_id "TCONS_00030464"; exon_number "1"; oId "TCONS_00031793"; class_code "u"; tss_id "TSS25078";
scaffold13622	Cufflinks	exon	781	831	.	+	.	gene_id "XLOC_020511"; transcript_id "TCONS_00030464"; exon_number "2"; oId "TCONS_00031793"; class_code "u"; tss_id "TSS25078";
scaffold1363	Cufflinks	exon	24	844	.	+	.	gene_id "XLOC_020515"; transcript_id "TCONS_00030470"; exon_number "1"; oId "TCONS_00031799"; class_code "u"; tss_id "TSS25082";
scaffold1363	Cufflinks	exon	2978	3012	.	+	.	gene_id "XLOC_020515"; transcript_id "TCONS_00030470"; exon_number "2"; oId "TCONS_00031799"; class_code "u"; tss_id "TSS25082";
scaffold1363	Cufflinks	exon	191	844	.	+	.	gene_id "XLOC_020515"; transcript_id "TCONS_00030471"; exon_number "1"; oId "TCONS_00031800"; class_code "u"; tss_id "TSS25083";
scaffold1363	Cufflinks	exon	2792	2855	.	+	.	gene_id "XLOC_020515"; transcript_id "TCONS_00030471"; exon_number "2"; oId "TCONS_00031800"; class_code "u"; tss_id "TSS25083";
scaffold1363	Cufflinks	exon	1735	2188	.	+	.	gene_id "XLOC_020516"; transcript_id "TCONS_00030472"; exon_number "1"; oId "TCONS_00031801"; class_code "u"; tss_id "TSS25084";
scaffold1363	Cufflinks	exon	2329	2373	.	+	.	gene_id "XLOC_020516"; transcript_id "TCONS_00030472"; exon_number "2"; oId "TCONS_00031801"; class_code "u"; tss_id "TSS25084";
scaffold1363	Cufflinks	exon	2678	2688	.	+	.	gene_id "XLOC_020516"; transcript_id "TCONS_00030472"; exon_number "3"; oId "TCONS_00031801"; class_code "u"; tss_id "TSS25084";
scaffold1363	Cufflinks	exon	67767	75197	.	+	.	gene_id "XLOC_020518"; transcript_id "TCONS_00030482"; exon_number "1"; gene_name "gApl2_11952"; oId "TCONS_00031812"; nearest_ref "Apl2_11952"; class_code "o"; tss_id "TSS25087";
scaffold1363	Cufflinks	exon	75470	75544	.	+	.	gene_id "XLOC_020518"; transcript_id "TCONS_00030482"; exon_number "2"; gene_name "gApl2_11952"; oId "TCONS_00031812"; nearest_ref "Apl2_11952"; class_code "o"; tss_id "TSS25087";
scaffold1363	Cufflinks	exon	76451	76492	.	+	.	gene_id "XLOC_020518"; transcript_id "TCONS_00030482"; exon_number "3"; gene_name "gApl2_11952"; oId "TCONS_00031812"; nearest_ref "Apl2_11952"; class_code "o"; tss_id "TSS25087";
scaffold1363	Cufflinks	exon	67779	68322	.	+	.	gene_id "XLOC_020518"; transcript_id "TCONS_00030484"; exon_number "1"; gene_name "gApl2_11952"; oId "TCONS_00031814"; nearest_ref "Apl2_11952"; class_code "o"; tss_id "TSS25087";
scaffold1363	Cufflinks	exon	68405	75197	.	+	.	gene_id "XLOC_020518"; transcript_id "TCONS_00030484"; exon_number "2"; gene_name "gApl2_11952"; oId "TCONS_00031814"; nearest_ref "Apl2_11952"; class_code "o"; tss_id "TSS25087";
scaffold1363	Cufflinks	exon	75470	75544	.	+	.	gene_id "XLOC_020518"; transcript_id "TCONS_00030484"; exon_number "3"; gene_name "gApl2_11952"; oId "TCONS_00031814"; nearest_ref "Apl2_11952"; class_code "o"; tss_id "TSS25087";
scaffold1363	Cufflinks	exon	76053	76123	.	+	.	gene_id "XLOC_020518"; transcript_id "TCONS_00030484"; exon_number "4"; gene_name "gApl2_11952"; oId "TCONS_00031814"; nearest_ref "Apl2_11952"; class_code "o"; tss_id "TSS25087";
scaffold1363	Cufflinks	exon	76451	76492	.	+	.	gene_id "XLOC_020518"; transcript_id "TCONS_00030484"; exon_number "5"; gene_name "gApl2_11952"; oId "TCONS_00031814"; nearest_ref "Apl2_11952"; class_code "o"; tss_id "TSS25087";
scaffold1363	Cufflinks	exon	67779	68322	.	+	.	gene_id "XLOC_020518"; transcript_id "TCONS_00030483"; exon_number "1"; gene_name "gApl2_11952"; oId "TCONS_00031813"; nearest_ref "Apl2_11952"; class_code "o"; tss_id "TSS25087";
scaffold1363	Cufflinks	exon	68405	75197	.	+	.	gene_id "XLOC_020518"; transcript_id "TCONS_00030483"; exon_number "2"; gene_name "gApl2_11952"; oId "TCONS_00031813"; nearest_ref "Apl2_11952"; class_code "o"; tss_id "TSS25087";
scaffold1363	Cufflinks	exon	75470	75544	.	+	.	gene_id "XLOC_020518"; transcript_id "TCONS_00030483"; exon_number "3"; gene_name "gApl2_11952"; oId "TCONS_00031813"; nearest_ref "Apl2_11952"; class_code "o"; tss_id "TSS25087";
scaffold1363	Cufflinks	exon	76454	76492	.	+	.	gene_id "XLOC_020518"; transcript_id "TCONS_00030483"; exon_number "4"; gene_name "gApl2_11952"; oId "TCONS_00031813"; nearest_ref "Apl2_11952"; class_code "o"; tss_id "TSS25087";
scaffold1363	Cufflinks	exon	68532	74025	.	+	.	gene_id "XLOC_020518"; transcript_id "TCONS_00030485"; exon_number "1"; gene_name "gApl2_11952"; oId "TCONS_00031815"; nearest_ref "Apl2_11952"; class_code "o"; tss_id "TSS25088";
scaffold1363	Cufflinks	exon	75153	75197	.	+	.	gene_id "XLOC_020518"; transcript_id "TCONS_00030485"; exon_number "2"; gene_name "gApl2_11952"; oId "TCONS_00031815"; nearest_ref "Apl2_11952"; class_code "o"; tss_id "TSS25088";
scaffold1363	Cufflinks	exon	75470	76123	.	+	.	gene_id "XLOC_020518"; transcript_id "TCONS_00030485"; exon_number "3"; gene_name "gApl2_11952"; oId "TCONS_00031815"; nearest_ref "Apl2_11952"; class_code "o"; tss_id "TSS25088";
scaffold1363	Cufflinks	exon	76451	76492	.	+	.	gene_id "XLOC_020518"; transcript_id "TCONS_00030485"; exon_number "4"; gene_name "gApl2_11952"; oId "TCONS_00031815"; nearest_ref "Apl2_11952"; class_code "o"; tss_id "TSS25088";
scaffold1363	Cufflinks	exon	68534	75197	.	+	.	gene_id "XLOC_020518"; transcript_id "TCONS_00030486"; exon_number "1"; gene_name "gApl2_11952"; oId "TCONS_00031816"; nearest_ref "Apl2_11952"; class_code "o"; tss_id "TSS25088";
scaffold1363	Cufflinks	exon	75470	75748	.	+	.	gene_id "XLOC_020518"; transcript_id "TCONS_00030486"; exon_number "2"; gene_name "gApl2_11952"; oId "TCONS_00031816"; nearest_ref "Apl2_11952"; class_code "o"; tss_id "TSS25088";
scaffold1363	Cufflinks	exon	76451	76492	.	+	.	gene_id "XLOC_020518"; transcript_id "TCONS_00030486"; exon_number "3"; gene_name "gApl2_11952"; oId "TCONS_00031816"; nearest_ref "Apl2_11952"; class_code "o"; tss_id "TSS25088";
scaffold1363	Cufflinks	exon	68535	71999	.	+	.	gene_id "XLOC_020518"; transcript_id "TCONS_00030487"; exon_number "1"; gene_name "gApl2_11952"; oId "TCONS_00031817"; nearest_ref "Apl2_11952"; class_code "o"; tss_id "TSS25088";
scaffold1363	Cufflinks	exon	75153	75197	.	+	.	gene_id "XLOC_020518"; transcript_id "TCONS_00030487"; exon_number "2"; gene_name "gApl2_11952"; oId "TCONS_00031817"; nearest_ref "Apl2_11952"; class_code "o"; tss_id "TSS25088";
scaffold1363	Cufflinks	exon	75475	75544	.	+	.	gene_id "XLOC_020518"; transcript_id "TCONS_00030487"; exon_number "3"; gene_name "gApl2_11952"; oId "TCONS_00031817"; nearest_ref "Apl2_11952"; class_code "o"; tss_id "TSS25088";
scaffold1363	Cufflinks	exon	76451	76492	.	+	.	gene_id "XLOC_020518"; transcript_id "TCONS_00030487"; exon_number "4"; gene_name "gApl2_11952"; oId "TCONS_00031817"; nearest_ref "Apl2_11952"; class_code "o"; tss_id "TSS25088";
scaffold1363	Cufflinks	exon	68537	70753	.	+	.	gene_id "XLOC_020518"; transcript_id "TCONS_00030488"; exon_number "1"; gene_name "gApl2_11952"; oId "TCONS_00031818"; nearest_ref "Apl2_11952"; class_code "o"; tss_id "TSS25088";
scaffold1363	Cufflinks	exon	71767	71999	.	+	.	gene_id "XLOC_020518"; transcript_id "TCONS_00030488"; exon_number "2"; gene_name "gApl2_11952"; oId "TCONS_00031818"; nearest_ref "Apl2_11952"; class_code "o"; tss_id "TSS25088";
scaffold1363	Cufflinks	exon	75153	75197	.	+	.	gene_id "XLOC_020518"; transcript_id "TCONS_00030488"; exon_number "3"; gene_name "gApl2_11952"; oId "TCONS_00031818"; nearest_ref "Apl2_11952"; class_code "o"; tss_id "TSS25088";
scaffold1363	Cufflinks	exon	75470	75544	.	+	.	gene_id "XLOC_020518"; transcript_id "TCONS_00030488"; exon_number "4"; gene_name "gApl2_11952"; oId "TCONS_00031818"; nearest_ref "Apl2_11952"; class_code "o"; tss_id "TSS25088";
scaffold1363	Cufflinks	exon	76451	76492	.	+	.	gene_id "XLOC_020518"; transcript_id "TCONS_00030488"; exon_number "5"; gene_name "gApl2_11952"; oId "TCONS_00031818"; nearest_ref "Apl2_11952"; class_code "o"; tss_id "TSS25088";
scaffold1363	Cufflinks	exon	68560	73573	.	+	.	gene_id "XLOC_020518"; transcript_id "TCONS_00030489"; exon_number "1"; gene_name "gApl2_11952"; oId "TCONS_00031819"; nearest_ref "Apl2_11952"; class_code "o"; tss_id "TSS25088";
scaffold1363	Cufflinks	exon	75153	75197	.	+	.	gene_id "XLOC_020518"; transcript_id "TCONS_00030489"; exon_number "2"; gene_name "gApl2_11952"; oId "TCONS_00031819"; nearest_ref "Apl2_11952"; class_code "o"; tss_id "TSS25088";
scaffold1363	Cufflinks	exon	75470	75544	.	+	.	gene_id "XLOC_020518"; transcript_id "TCONS_00030489"; exon_number "3"; gene_name "gApl2_11952"; oId "TCONS_00031819"; nearest_ref "Apl2_11952"; class_code "o"; tss_id "TSS25088";
scaffold1363	Cufflinks	exon	75680	76492	.	+	.	gene_id "XLOC_020518"; transcript_id "TCONS_00030489"; exon_number "4"; gene_name "gApl2_11952"; oId "TCONS_00031819"; nearest_ref "Apl2_11952"; class_code "o"; tss_id "TSS25088";
scaffold1363	Cufflinks	exon	73575	75197	.	+	.	gene_id "XLOC_020518"; transcript_id "TCONS_00030490"; exon_number "1"; oId "TCONS_00031820"; class_code "u"; tss_id "TSS25089";
scaffold1363	Cufflinks	exon	75470	76492	.	+	.	gene_id "XLOC_020518"; transcript_id "TCONS_00030490"; exon_number "2"; oId "TCONS_00031820"; class_code "u"; tss_id "TSS25089";
scaffold1363	Cufflinks	exon	102117	102359	.	+	.	gene_id "XLOC_020521"; transcript_id "TCONS_00030494"; exon_number "1"; oId "TCONS_00031824"; class_code "u"; tss_id "TSS25093";
scaffold1363	Cufflinks	exon	104790	104903	.	+	.	gene_id "XLOC_020521"; transcript_id "TCONS_00030494"; exon_number "2"; oId "TCONS_00031824"; class_code "u"; tss_id "TSS25093";
scaffold1365	Cufflinks	exon	57930	60271	.	+	.	gene_id "XLOC_020567"; transcript_id "TCONS_00030589"; exon_number "1"; oId "TCONS_00031921"; class_code "u"; tss_id "TSS25159";
scaffold1365	Cufflinks	exon	60754	61210	.	+	.	gene_id "XLOC_020567"; transcript_id "TCONS_00030589"; exon_number "2"; oId "TCONS_00031921"; class_code "u"; tss_id "TSS25159";
[truncated: 8,007 more rows]
