# Supplementary material for: Identification and analysis of long non-coding RNAs in response to H5N1 influenza viruses in duck (Anas platyrhynchos)
Source: BMC Genomics. 2019 Jan 11;20:36. doi: 10.1186/s12864-018-5422-2 (PMC6330444; doi:10.1186/s12864-018-5422-2)
Supplement: Supplementary file 4 — Table S2. DElncRNAs detected between duck infected with DK/49 or GS/65 H5N1 virus and control individuals. (XLSX 176 kb) [file 12864_2018_5422_MOESM4_ESM.xlsx]

## Sheet: HuB49_1_vs_control_brain
gene_id	locus	sample_1	sample_2	value_1	value_2	log2(fold_change)	test_stat	p_value	q_value
XLOC_007570	C19602864:0-918	Control_3C307_brain	HuB49_1S310_brain	0.0796198	3.57466	5.48853	-4.08932	4.32644e-05	0.004825
XLOC_010059	scaffold1043:6905-8608	Control_3C307_brain	HuB49_1S310_brain	0.0745225	0.50041	2.74736	-3.69816	0.000217167	0.0155966
XLOC_012442	scaffold112:515114-519659	Control_3C307_brain	HuB49_1S310_brain	0.181504	3.12065	4.10377	-8.95083	0	0
XLOC_013023	scaffold1131:1025758-1029704	Control_3C307_brain	HuB49_1S310_brain	0.0138135	0.396916	4.84468	-4.35728	1.31687e-05	0.00189151
XLOC_014126	scaffold1160:555578-559719	Control_3C307_brain	HuB49_1S310_brain	0.0516006	1.34261	4.7015	-4.14169	3.44753e-05	0.00433547
XLOC_017034	scaffold124:876839-879042	Control_3C307_brain	HuB49_1S310_brain	0.0540397	0.487645	3.17374	-3.52425	0.000424678	0.0268397
XLOC_022194	scaffold144:924560-926623	Control_3C307_brain	HuB49_1S310_brain	0.515713	0.0814409	-2.66274	3.30833	0.000938529	0.0478347
XLOC_026469	scaffold168:1267134-1270096	Control_3C307_brain	HuB49_1S310_brain	0.167776	1.75295	3.38518	-3.79335	0.000148628	0.0117417
XLOC_026470	scaffold168:1271822-1274224	Control_3C307_brain	HuB49_1S310_brain	0.15249	1.52769	3.32456	-3.71662	0.000201904	0.0151909
XLOC_028055	scaffold1775:126993-128707	Control_3C307_brain	HuB49_1S310_brain	1.29553	0.322701	-2.00527	3.3588	0.000782818	0.0412284
XLOC_038270	scaffold246:41785-44005	Control_3C307_brain	HuB49_1S310_brain	2.61204	9.18044	1.81339	-4.07605	4.58069e-05	0.004825
XLOC_039248	scaffold2555:66761-69427	Control_3C307_brain	HuB49_1S310_brain	0.0822069	0.450998	2.45579	-4.01732	5.88639e-05	0.00577854
XLOC_039704	scaffold263:54425-56152	Control_3C307_brain	HuB49_1S310_brain	0.432895	0.09227	-2.23008	3.39984	0.000674256	0.0394565
XLOC_041695	scaffold286:1437943-1441680	Control_3C307_brain	HuB49_1S310_brain	0.984702	4.6227	2.23098	-5.03125	4.87288e-07	0.000192479
XLOC_042258	scaffold2912:0-329	Control_3C307_brain	HuB49_1S310_brain	0	190.709	1.79769e+308	1.79769e+308	1.115e-05	0.00189151
XLOC_045175	scaffold331:452564-454309	Control_3C307_brain	HuB49_1S310_brain	2.67202	0.0832942	-5.00357	7.99588	1.33227e-15	7.01661e-13
XLOC_046407	scaffold347:2283153-2290154	Control_3C307_brain	HuB49_1S310_brain	0.267446	0.0671931	-1.99286	3.36104	0.000776486	0.0412284
XLOC_049943	scaffold4027:51024-52752	Control_3C307_brain	HuB49_1S310_brain	0.219798	1.2783	2.53998	-4.56463	5.00384e-06	0.00131768
XLOC_052630	scaffold446:67476-70905	Control_3C307_brain	HuB49_1S310_brain	0.238248	1.08447	2.18646	-4.42963	9.43963e-06	0.00189151
XLOC_059585	scaffold560:104971-108793	Control_3C307_brain	HuB49_1S310_brain	0.0138427	0.334423	4.59448	-4.40612	1.05239e-05	0.00189151
XLOC_059586	scaffold560:155993-157641	Control_3C307_brain	HuB49_1S310_brain	0.0187938	1.41489	6.23429	-3.2969	0.000977595	0.0478533
XLOC_059587	scaffold560:223602-228227	Control_3C307_brain	HuB49_1S310_brain	0.0389432	1.52406	5.2904	-8.77368	0	0
XLOC_060269	scaffold57:1863667-1865086	Control_3C307_brain	HuB49_1S310_brain	0.79671	0.13089	-2.6057	3.54893	0.000386795	0.025464
XLOC_066194	scaffold690:757907-761310	Control_3C307_brain	HuB49_1S310_brain	1.84566	10.5393	2.51358	-4.70696	2.5144e-06	0.000794551
XLOC_068110	scaffold7245:15-819	Control_3C307_brain	HuB49_1S310_brain	55.9809	169.452	1.59787	-3.6098	0.000306432	0.0210505
XLOC_068828	scaffold736:2971672-2974550	Control_3C307_brain	HuB49_1S310_brain	0.550121	0.142652	-1.94725	3.38677	0.00070721	0.0399069
XLOC_070208	scaffold767:897888-902679	Control_3C307_brain	HuB49_1S310_brain	0.271104	1.162	2.09969	-3.4841	0.000493793	0.0300074
XLOC_070438	scaffold773:602139-605377	Control_3C307_brain	HuB49_1S310_brain	11.0256	3.3011	-1.73984	4.13386	3.56716e-05	0.00433547
XLOC_075422	scaffold875:30719-32291	Control_3C307_brain	HuB49_1S310_brain	0.621857	4.49702	2.85432	-3.99087	6.58315e-05	0.00577854
XLOC_075538	scaffold8772:40-878	Control_3C307_brain	HuB49_1S310_brain	1.67723	0.197852	-3.08359	3.8015	0.00014382	0.0117417
XLOC_075871	scaffold885:403393-406782	Control_3C307_brain	HuB49_1S310_brain	0.404659	0.0387207	-3.38553	3.99448	6.48359e-05	0.00577854
XLOC_077146	scaffold93:856895-857978	Control_3C307_brain	HuB49_1S310_brain	6.89629	0.188741	-5.19134	3.29068	0.000999468	0.0478533
XLOC_078781	scaffold973:19625-22954	Control_3C307_brain	HuB49_1S310_brain	0.400621	2.08656	2.38082	-4.37162	1.23327e-05	0.00189151

## Sheet: HuB49_2_vs_control_brain
gene_id	locus	sample_1	sample_2	value_1	value_2	log2(fold_change)	test_stat	p_value	q_value
XLOC_006979	C19393098:0-718	Control_3C307_brain	HuB49_2S318_brain	15.0896	3.34294	-2.17437	4.38379	1.16634e-05	0.00135544
XLOC_007570	C19602864:0-918	Control_3C307_brain	HuB49_2S318_brain	0.0795626	3.54907	5.47921	-4.05605	4.9909e-05	0.00353166
XLOC_008987	scaffold1008:251296-258413	Control_3C307_brain	HuB49_2S318_brain	1.477	0.574106	-1.36328	3.17448	0.00150104	0.0444174
XLOC_010015	scaffold1040:295926-298135	Control_3C307_brain	HuB49_2S318_brain	4.48882	1.29643	-1.79179	3.7512	0.00017599	0.00855856
XLOC_012442	scaffold112:515114-519659	Control_3C307_brain	HuB49_2S318_brain	0.181389	4.82362	4.73295	-10.1532	0	0
XLOC_018621	scaffold129:312053-317169	Control_3C307_brain	HuB49_2S318_brain	5.44997	2.38759	-1.19069	3.3471	0.000816615	0.0288385
XLOC_019956	scaffold1340:425-726	Control_3C307_brain	HuB49_2S318_brain	0.404066	5.20364	3.68686	-3.29726	0.00097632	0.0315394
XLOC_021921	scaffold1434:515937-532358	Control_3C307_brain	HuB49_2S318_brain	1.37161	0.158082	-3.11713	5.4736	4.40987e-08	1.63827e-05
XLOC_021926	scaffold1434:601707-602724	Control_3C307_brain	HuB49_2S318_brain	3.40325	0.275531	-3.62663	3.85286	0.000116747	0.00619595
XLOC_022561	scaffold1459:37239-38311	Control_3C307_brain	HuB49_2S318_brain	0.70477	0.137042	-2.36254	3.37908	0.000727286	0.0270187
XLOC_022649	scaffold1464:524102-526529	Control_3C307_brain	HuB49_2S318_brain	1.20436	0.161825	-2.89577	3.43643	0.000589426	0.0228981
XLOC_023268	scaffold150:1716215-1721779	Control_3C307_brain	HuB49_2S318_brain	3.73984	1.10241	-1.76231	3.17326	0.00150736	0.0444174
XLOC_024290	scaffold1545:312100-319548	Control_3C307_brain	HuB49_2S318_brain	0.776869	0.186419	-2.05912	4.22396	2.40052e-05	0.00209834
XLOC_025612	scaffold1645:770142-772308	Control_3C307_brain	HuB49_2S318_brain	0.596806	0.0686248	-3.12046	3.92469	8.68419e-05	0.00496335
XLOC_026940	scaffold1706:941055-947110	Control_3C307_brain	HuB49_2S318_brain	2.16501	0.682395	-1.66569	3.63278	0.000280388	0.0122546
XLOC_028903	scaffold1820:531337-533105	Control_3C307_brain	HuB49_2S318_brain	0	0.479005	1.79769e+308	1.79769e+308	0.00157365	0.0445139
XLOC_029208	scaffold184:150937-153528	Control_3C307_brain	HuB49_2S318_brain	0.514241	0.0470642	-3.44974	4.38019	1.18578e-05	0.00135544
XLOC_029300	scaffold1851:220131-226003	Control_3C307_brain	HuB49_2S318_brain	0.417425	1.18759	1.50845	-3.16999	0.00152442	0.0444174
XLOC_030540	scaffold1916:136-775	Control_3C307_brain	HuB49_2S318_brain	6.38897	38.5456	2.59291	-4.34733	1.37802e-05	0.00136516
XLOC_031270	scaffold196:70107-70380	Control_3C307_brain	HuB49_2S318_brain	3.79872	35.5788	3.22743	-4.38235	1.17406e-05	0.00135544
XLOC_032812	scaffold2076:125339-127977	Control_3C307_brain	HuB49_2S318_brain	4.66933	1.51015	-1.62852	3.18136	0.00146586	0.0444174
XLOC_032861	scaffold208:382155-384586	Control_3C307_brain	HuB49_2S318_brain	0.35193	0	-1.79769e+308	-1.79769e+308	0.000933157	0.0308149
XLOC_033124	scaffold209:1476576-1481137	Control_3C307_brain	HuB49_2S318_brain	1.11374	0.114312	-3.28436	3.96169	7.442e-05	0.00460784
XLOC_034541	scaffold22:159153-162489	Control_3C307_brain	HuB49_2S318_brain	2.26388	0.209331	-3.43494	4.40933	1.03691e-05	0.00135544
XLOC_036055	scaffold229:1104382-1119955	Control_3C307_brain	HuB49_2S318_brain	1.26539	0.344331	-1.87771	3.99029	6.59916e-05	0.00433555
XLOC_036076	scaffold229:2921064-2921544	Control_3C307_brain	HuB49_2S318_brain	0.566494	6.29077	3.4731	-3.69503	0.00021986	0.0102098
XLOC_037245	scaffold2357:273125-276121	Control_3C307_brain	HuB49_2S318_brain	0.626596	0.0321155	-4.28619	3.25508	0.00113362	0.0358418
XLOC_038270	scaffold246:41785-44005	Control_3C307_brain	HuB49_2S318_brain	2.61038	7.61817	1.54519	-3.34708	0.000816678	0.0288385
XLOC_038555	scaffold2483:418327-420924	Control_3C307_brain	HuB49_2S318_brain	0.0958011	0.403612	2.07485	-3.43118	0.00060096	0.0228981
XLOC_039248	scaffold2555:66761-69427	Control_3C307_brain	HuB49_2S318_brain	0.0821525	0.537581	2.71011	-4.28701	1.81093e-05	0.0016819
XLOC_040931	scaffold276:208507-209046	Control_3C307_brain	HuB49_2S318_brain	4.36372	0.567952	-2.94172	5.14477	2.67853e-07	6.63383e-05
XLOC_041695	scaffold286:1437943-1441680	Control_3C307_brain	HuB49_2S318_brain	0.984077	4.34241	2.14165	-4.73328	2.20922e-06	0.000410362
XLOC_042258	scaffold2912:0-329	Control_3C307_brain	HuB49_2S318_brain	0	864.353	1.79769e+308	1.79769e+308	7.53597e-06	0.00124427
XLOC_042812	scaffold298:363374-367722	Control_3C307_brain	HuB49_2S318_brain	0.0642406	0.335247	2.38367	-3.31995	0.000900327	0.0304065
XLOC_043086	scaffold3036:10489-14640	Control_3C307_brain	HuB49_2S318_brain	0.542223	0.079769	-2.76499	4.09934	4.1433e-05	0.0032405
XLOC_045175	scaffold331:452564-454309	Control_3C307_brain	HuB49_2S318_brain	2.6702	0.065956	-5.3393	7.69936	1.37668e-14	1.02287e-11
XLOC_045817	scaffold3385:2-838	Control_3C307_brain	HuB49_2S318_brain	131.345	52.5	-1.32297	3.80113	0.000144037	0.00738067
XLOC_047516	scaffold365:448838-450099	Control_3C307_brain	HuB49_2S318_brain	0.57863	0.102182	-2.5015	3.34109	0.000834493	0.0288385
XLOC_049110	scaffold39:85807-89492	Control_3C307_brain	HuB49_2S318_brain	0.219648	1.22144	2.47531	-3.52659	0.000420955	0.0173761
XLOC_049943	scaffold4027:51024-52752	Control_3C307_brain	HuB49_2S318_brain	0.219657	0.978054	2.15466	-3.66085	0.000251379	0.0113197
XLOC_051525	scaffold426:133139-138371	Control_3C307_brain	HuB49_2S318_brain	0.0392611	0.369508	3.23443	-3.44506	0.000570936	0.0228981
XLOC_052630	scaffold446:67476-70905	Control_3C307_brain	HuB49_2S318_brain	0.238092	1.35069	2.50411	-4.95866	7.09802e-07	0.000150681
XLOC_053220	scaffold455:156353-158685	Control_3C307_brain	HuB49_2S318_brain	0.248092	0.0382988	-2.69551	3.62261	0.000291642	0.0123823
XLOC_055402	scaffold484:36614-39291	Control_3C307_brain	HuB49_2S318_brain	0.39065	1.6047	2.03835	-3.9386	8.19587e-05	0.00487163
XLOC_055454	scaffold485:1171513-1173352	Control_3C307_brain	HuB49_2S318_brain	0.837052	0.0219678	-5.25186	5.68889	1.27871e-08	6.33388e-06
XLOC_058147	scaffold529:139164-139503	Control_3C307_brain	HuB49_2S318_brain	72.3407	26.3068	-1.45937	3.13691	0.00170736	0.0461298
XLOC_060148	scaffold565:774439-784904	Control_3C307_brain	HuB49_2S318_brain	2.07822	0.403522	-2.36463	4.05731	4.96412e-05	0.00353166
XLOC_060792	scaffold579:1495741-1498182	Control_3C307_brain	HuB49_2S318_brain	0.654993	3.32741	2.34485	-3.74759	0.000178543	0.00855856
XLOC_063798	scaffold631:1931117-1933128	Control_3C307_brain	HuB49_2S318_brain	13.7097	2.91296	-2.23463	4.35445	1.33404e-05	0.00136516
XLOC_066194	scaffold690:757907-761310	Control_3C307_brain	HuB49_2S318_brain	1.84428	6.3574	1.78538	-3.14251	0.00167505	0.0460948
XLOC_068110	scaffold7245:15-819	Control_3C307_brain	HuB49_2S318_brain	55.9458	197.081	1.81669	-3.88624	0.00010181	0.00560331
XLOC_070208	scaffold767:897888-902679	Control_3C307_brain	HuB49_2S318_brain	0.270918	1.51264	2.48114	-3.98632	6.71047e-05	0.00433555
XLOC_070438	scaffold773:602139-605377	Control_3C307_brain	HuB49_2S318_brain	11.0181	3.07485	-1.84129	4.1855	2.8454e-05	0.00234904
XLOC_075422	scaffold875:30719-32291	Control_3C307_brain	HuB49_2S318_brain	0.621407	8.82121	3.82737	-5.34804	8.89096e-08	2.64239e-05
XLOC_078781	scaffold973:19625-22954	Control_3C307_brain	HuB49_2S318_brain	0.400346	1.40937	1.81573	-3.15817	0.00158764	0.0445139

## Sheet: HuB49_3_vs_control_brain
gene_id	locus	sample_1	sample_2	value_1	value_2	log2(fold_change)	test_stat	p_value	q_value
XLOC_005071	C18846531:0-382	Control_3C307_brain	HuB49_3S315_brain	119.33	553.079	2.21253	-2.98637	0.00282309	0.0446488
XLOC_006176	C19150982:0-534	Control_3C307_brain	HuB49_3S315_brain	46.181	184.267	1.99643	-2.99546	0.0027403	0.0441555
XLOC_007570	C19602864:0-918	Control_3C307_brain	HuB49_3S315_brain	0.0814233	8.91886	6.77527	-4.85078	1.22979e-06	0.000158027
XLOC_008074	C19829369:552-1117	Control_3C307_brain	HuB49_3S315_brain	0.64135	43.1702	6.07278	-6.9566	3.48588e-12	1.89283e-09
XLOC_008355	C20043848:3-1433	Control_3C307_brain	HuB49_3S315_brain	0.602362	0.0224141	-4.74815	3.80496	0.00014183	0.00537305
XLOC_008894	scaffold1002:157874-158225	Control_3C307_brain	HuB49_3S315_brain	10.2925	96.6058	3.23052	-3.72579	0.000194707	0.00634356
XLOC_009259	scaffold1012:792457-796090	Control_3C307_brain	HuB49_3S315_brain	1.19924	5.29162	2.14159	-2.96514	0.00302542	0.0469373
XLOC_010015	scaffold1040:295926-298135	Control_3C307_brain	HuB49_3S315_brain	4.59452	0.93839	-2.29166	3.16685	0.00154098	0.0313772
XLOC_010059	scaffold1043:6905-8608	Control_3C307_brain	HuB49_3S315_brain	0.0762367	0.605759	2.99019	-3.02182	0.00251259	0.0421959
XLOC_011834	scaffold1099:23943-25663	Control_3C307_brain	HuB49_3S315_brain	0.0372602	0.337865	3.18074	-3.10149	0.00192549	0.0368816
XLOC_011885	scaffold11:951019-956889	Control_3C307_brain	HuB49_3S315_brain	0.00853075	1.23173	7.17379	-7.07119	1.5361e-12	1.25116e-09
XLOC_012442	scaffold112:515114-519659	Control_3C307_brain	HuB49_3S315_brain	0.185737	22.0713	6.89276	-11.1458	0	0
XLOC_012500	scaffold112:2182803-2185185	Control_3C307_brain	HuB49_3S315_brain	4.12788	0.11396	-5.1788	5.72963	1.00647e-08	2.3422e-06
XLOC_014147	scaffold1160:368461-371383	Control_3C307_brain	HuB49_3S315_brain	0.019595	0.271293	3.7913	-3.22368	0.00126553	0.0271255
XLOC_017767	scaffold126:690003-692362	Control_3C307_brain	HuB49_3S315_brain	55.1454	12.6371	-2.12558	3.03937	0.0023707	0.0413456
XLOC_018571	scaffold1288:857175-859578	Control_3C307_brain	HuB49_3S315_brain	0.905437	0.0276257	-5.03453	4.31645	1.58559e-05	0.00122997
XLOC_019504	scaffold1318:102593-103954	Control_3C307_brain	HuB49_3S315_brain	1.16052	0.0382089	-4.92472	3.11649	0.0018302	0.0359205
XLOC_019956	scaffold1340:425-726	Control_3C307_brain	HuB49_3S315_brain	0.413546	18.3581	5.47223	-4.7593	1.94265e-06	0.000226041
XLOC_020516	scaffold1363:0-3012	Control_3C307_brain	HuB49_3S315_brain	0.205121	3.96631	4.27325	-4.04994	5.12301e-05	0.00269206
XLOC_021411	scaffold141:197672-203758	Control_3C307_brain	HuB49_3S315_brain	0.171797	0.782136	2.18672	-2.99275	0.0027648	0.0441555
XLOC_021593	scaffold1416:2328-2936	Control_3C307_brain	HuB49_3S315_brain	9.86018	44.3878	2.17048	-3.15351	0.00161318	0.0320471
XLOC_021646	scaffold1419:206809-208179	Control_3C307_brain	HuB49_3S315_brain	4.56626	0.315077	-3.85723	3.62798	0.000285644	0.00886627
XLOC_021910	scaffold1434:1187057-1192937	Control_3C307_brain	HuB49_3S315_brain	0.0178175	0.287898	4.0142	-3.92464	8.686e-05	0.00393041
XLOC_021921	scaffold1434:515937-532358	Control_3C307_brain	HuB49_3S315_brain	1.4041	0.0468784	-4.90458	4.71074	2.46814e-06	0.000251288
XLOC_022391	scaffold1445:64345-69286	Control_3C307_brain	HuB49_3S315_brain	0.895783	4.32069	2.27004	-3.47766	0.00050581	0.0135076
XLOC_023265	scaffold150:639756-641288	Control_3C307_brain	HuB49_3S315_brain	0.947383	0.0802935	-3.56059	3.74558	0.000179976	0.00610793
XLOC_023630	scaffold151:64322-68793	Control_3C307_brain	HuB49_3S315_brain	0.304606	0.0414753	-2.87662	3.04991	0.00228913	0.0413456
XLOC_025054	scaffold1598:67973-70127	Control_3C307_brain	HuB49_3S315_brain	0.118533	1.6134	3.76675	-3.75598	0.000172664	0.00598447
XLOC_025469	scaffold1625:3447-10597	Control_3C307_brain	HuB49_3S315_brain	0.575409	0	-1.79769e+308	-1.79769e+308	0.0024127	0.0413715
XLOC_025562	scaffold164:47819-49050	Control_3C307_brain	HuB49_3S315_brain	24.0975	4.22539	-2.51173	2.97664	0.00291431	0.0456481
XLOC_025612	scaffold1645:770142-772308	Control_3C307_brain	HuB49_3S315_brain	0.611049	0.0456605	-3.74227	3.46697	0.000526356	0.0138296
XLOC_026444	scaffold1679:9119-11685	Control_3C307_brain	HuB49_3S315_brain	2.35763	20.516	3.12134	-3.92808	8.56254e-05	0.00393041
XLOC_026940	scaffold1706:941055-947110	Control_3C307_brain	HuB49_3S315_brain	2.21611	0.101564	-4.44758	5.63246	1.77654e-08	3.61747e-06
XLOC_026948	scaffold1706:194850-200166	Control_3C307_brain	HuB49_3S315_brain	4.3225	0.436729	-3.30706	3.08488	0.00203634	0.0372718
XLOC_026960	scaffold1706:730952-737148	Control_3C307_brain	HuB49_3S315_brain	0.709653	0.0380549	-4.22096	3.22931	0.00124089	0.0271255
XLOC_027621	scaffold1742:383256-384642	Control_3C307_brain	HuB49_3S315_brain	0.0508356	0.623663	3.61685	-3.08644	0.00202567	0.0372718
XLOC_027624	scaffold1742:611309-613455	Control_3C307_brain	HuB49_3S315_brain	2.76353	26.1238	3.24078	-3.93483	8.32539e-05	0.00393041
XLOC_027797	scaffold1755:363131-365906	Control_3C307_brain	HuB49_3S315_brain	0.412737	1.86389	2.17502	-2.9425	0.00325575	0.049359
XLOC_028310	scaffold1788:253441-255668	Control_3C307_brain	HuB49_3S315_brain	8.06938	1.67174	-2.27111	2.99742	0.00272272	0.0441555
XLOC_028586	scaffold1801:103571-104933	Control_3C307_brain	HuB49_3S315_brain	3.37066	36.1679	3.42361	-4.44635	8.73435e-06	0.000755954
XLOC_028736	scaffold1811:95810-96891	Control_3C307_brain	HuB49_3S315_brain	0	12.5956	1.79769e+308	1.79769e+308	0.00101668	0.0236595
XLOC_029208	scaffold184:150937-153528	Control_3C307_brain	HuB49_3S315_brain	0.52646	0.0405712	-3.6978	3.44875	0.000563186	0.0143348
XLOC_029474	scaffold1862:2247663-2249578	Control_3C307_brain	HuB49_3S315_brain	0.39642	4.43088	3.48249	-3.22401	0.00126408	0.0271255
XLOC_029614	scaffold1867:230676-234601	Control_3C307_brain	HuB49_3S315_brain	0.0430478	0.784344	4.18748	-3.81526	0.000136041	0.00527645
XLOC_030907	scaffold1931:278935-282161	Control_3C307_brain	HuB49_3S315_brain	0.126188	4.67564	5.21152	-4.15366	3.27198e-05	0.00213202
XLOC_031179	scaffold1951:61470-64046	Control_3C307_brain	HuB49_3S315_brain	0.290768	2.77231	3.25315	-3.78073	0.000156367	0.00578915
XLOC_031270	scaffold196:70107-70380	Control_3C307_brain	HuB49_3S315_brain	3.88761	59.3508	3.93231	-4.07138	4.67347e-05	0.00262237
XLOC_032469	scaffold2034:461901-463831	Control_3C307_brain	HuB49_3S315_brain	4.47793	0.666962	-2.74716	3.02733	0.00246724	0.0418659
XLOC_033398	scaffold210:620211-622386	Control_3C307_brain	HuB49_3S315_brain	5.83836	0.633716	-3.20365	4.08121	4.48015e-05	0.00260649
XLOC_034360	scaffold218:1068380-1069599	Control_3C307_brain	HuB49_3S315_brain	0.442577	2.418	2.44982	-3.04074	0.00235995	0.0413456
XLOC_034541	scaffold22:159153-162489	Control_3C307_brain	HuB49_3S315_brain	2.31719	0.0623641	-5.21552	3.33713	0.000846469	0.019984
XLOC_035260	scaffold2235:87626-91274	Control_3C307_brain	HuB49_3S315_brain	0.0139496	0.287882	4.36718	-3.76525	0.000166386	0.00589222
XLOC_036055	scaffold229:1104382-1119955	Control_3C307_brain	HuB49_3S315_brain	1.29549	0.185321	-2.8054	3.67119	0.000241419	0.00771122
XLOC_036796	scaffold233:627649-632388	Control_3C307_brain	HuB49_3S315_brain	0.0173797	0.267571	3.94445	-3.36947	0.000753131	0.0180419
XLOC_036822	scaffold233:2145071-2149859	Control_3C307_brain	HuB49_3S315_brain	0.0462873	1.80663	5.28654	-3.90865	9.28117e-05	0.00397869
XLOC_038553	scaffold2483:68747-74407	Control_3C307_brain	HuB49_3S315_brain	0.0443779	0.54332	3.61389	-3.72615	0.000194428	0.00634356
XLOC_038554	scaffold2483:113208-118729	Control_3C307_brain	HuB49_3S315_brain	0.378774	2.16365	2.51406	-3.39571	0.000684499	0.0168947
XLOC_038557	scaffold2483:76046-93389	Control_3C307_brain	HuB49_3S315_brain	0.364586	3.2713	3.16553	-5.47016	4.49619e-08	8.13811e-06
XLOC_039351	scaffold2571:26496-28664	Control_3C307_brain	HuB49_3S315_brain	0.26364	2.09154	2.98792	-3.51677	0.000436829	0.0120609
XLOC_039704	scaffold263:54425-56152	Control_3C307_brain	HuB49_3S315_brain	0.442807	0.0324094	-3.7722	3.52103	0.00042987	0.0120609
XLOC_040294	scaffold2685:0-1836	Control_3C307_brain	HuB49_3S315_brain	0.917949	0.101729	-3.17368	3.52086	0.000430144	0.0120609
XLOC_040854	scaffold276:0-2681	Control_3C307_brain	HuB49_3S315_brain	0.0584555	1.09425	4.22647	-4.23255	2.31059e-05	0.0016365
XLOC_040931	scaffold276:208507-209046	Control_3C307_brain	HuB49_3S315_brain	4.46776	0.456864	-3.28971	3.8714	0.000108212	0.00451992
XLOC_040940	scaffold276:377472-382133	Control_3C307_brain	HuB49_3S315_brain	2.83716	20.8475	2.87735	-4.84579	1.26111e-06	0.000158027
XLOC_041038	scaffold2761:143249-146921	Control_3C307_brain	HuB49_3S315_brain	0.948	0.0653404	-3.85884	3.23351	0.00122279	0.0271255
XLOC_042258	scaffold2912:0-329	Control_3C307_brain	HuB49_3S315_brain	0	2891.15	1.79769e+308	1.79769e+308	0.00155056	0.0313772
XLOC_043051	scaffold3024:0-659	Control_3C307_brain	HuB49_3S315_brain	3.37638	0.0690452	-5.61179	3.44907	0.000562519	0.0143349
XLOC_043756	scaffold3125:52529-53316	Control_3C307_brain	HuB49_3S315_brain	3.40945	0.428018	-2.9938	3.24495	0.00117471	0.0269521
XLOC_044378	scaffold3198:20841-22193	Control_3C307_brain	HuB49_3S315_brain	0.0713874	1.35176	4.24303	-4.0103	6.06408e-05	0.00308699
XLOC_044538	scaffold320:2133760-2138850	Control_3C307_brain	HuB49_3S315_brain	1.06514	0.0350768	-4.92439	4.49473	6.96588e-06	0.000667495
XLOC_045817	scaffold3385:2-838	Control_3C307_brain	HuB49_3S315_brain	134.477	26.1592	-2.36197	4.06373	4.82941e-05	0.00262237
XLOC_046108	scaffold3412:10562-12537	Control_3C307_brain	HuB49_3S315_brain	3.42996	0	-1.79769e+308	-1.79769e+308	0.00232983	0.0413456
XLOC_046407	scaffold347:2283153-2290154	Control_3C307_brain	HuB49_3S315_brain	0.273574	0.0401262	-2.76932	3.09819	0.0019471	0.0368816
XLOC_047946	scaffold373:647060-647508	Control_3C307_brain	HuB49_3S315_brain	0.476042	15.616	5.03579	-3.16932	0.00152794	0.0313772
XLOC_049494	scaffold3975:10066-14663	Control_3C307_brain	HuB49_3S315_brain	0.881266	0.0146687	-5.90876	3.58237	0.00034049	0.0102715
XLOC_049886	scaffold402:16281-17747	Control_3C307_brain	HuB49_3S315_brain	0.414157	0.0109877	-5.23621	3.10023	0.00193373	0.0368816
XLOC_049944	scaffold4027:77898-83096	Control_3C307_brain	HuB49_3S315_brain	0.796693	0.092531	-3.10601	2.99406	0.00275288	0.0441555
XLOC_051069	scaffold419:933380-942053	Control_3C307_brain	HuB49_3S315_brain	0.0216319	0.25734	3.57244	-4.09904	4.14863e-05	0.00259928
XLOC_051870	scaffold431:144427-150068	Control_3C307_brain	HuB49_3S315_brain	0.726357	0.077304	-3.23206	3.37288	0.000743854	0.0180419
XLOC_052630	scaffold446:67476-70905	Control_3C307_brain	HuB49_3S315_brain	0.243758	1.70816	2.80892	-3.85978	0.000113488	0.00462181
XLOC_052903	scaffold4525:3549-5284	Control_3C307_brain	HuB49_3S315_brain	1.00655	0	-1.79769e+308	-1.79769e+308	0.00327242	0.049359
XLOC_053220	scaffold455:156353-158685	Control_3C307_brain	HuB49_3S315_brain	0.253949	0.0265926	-3.25545	3.16524	0.00154956	0.0313772
XLOC_053470	scaffold4567:70447-77929	Control_3C307_brain	HuB49_3S315_brain	21.3203	9.13349	-1.22299	3.00412	0.00266348	0.0441555
XLOC_053970	scaffold4659:13-305	Control_3C307_brain	HuB49_3S315_brain	0.973019	92.5611	6.57179	-4.16825	3.06954e-05	0.00208345
XLOC_055402	scaffold484:36614-39291	Control_3C307_brain	HuB49_3S315_brain	0.399958	5.46526	3.77237	-5.24046	1.60181e-07	2.37213e-05
XLOC_055984	scaffold497:566323-566974	Control_3C307_brain	HuB49_3S315_brain	0.832204	17.1971	4.36909	-3.57575	0.00034923	0.0103436
XLOC_056507	scaffold504:1550348-1552678	Control_3C307_brain	HuB49_3S315_brain	0.0309825	0.640034	4.36862	-3.16325	0.00156019	0.0313772
XLOC_057371	scaffold519:461921-475726	Control_3C307_brain	HuB49_3S315_brain	0.0217911	0.533307	4.61316	-3.8465	0.000119819	0.0047606
XLOC_058147	scaffold529:139164-139503	Control_3C307_brain	HuB49_3S315_brain	74.0503	3.60446	-4.36065	5.25687	1.46527e-07	2.37213e-05
XLOC_060269	scaffold57:1863667-1865086	Control_3C307_brain	HuB49_3S315_brain	0.814747	0.0239655	-5.08732	3.22589	0.0012558	0.0271255
XLOC_060792	scaffold579:1495741-1498182	Control_3C307_brain	HuB49_3S315_brain	0.670327	5.16823	2.94673	-3.55898	0.000372302	0.01083
XLOC_061397	scaffold587:405125-406893	Control_3C307_brain	HuB49_3S315_brain	1.58914	11.3795	2.84012	-4.30237	1.6898e-05	0.00125122
XLOC_062112	scaffold6:763323-769461	Control_3C307_brain	HuB49_3S315_brain	1.64913	0.295701	-2.47949	3.62544	0.000288467	0.00886627
XLOC_062222	scaffold60:456820-460780	Control_3C307_brain	HuB49_3S315_brain	0.579446	0.0500572	-3.53302	2.94539	0.00322543	0.049359
XLOC_062520	scaffold608:181353-183924	Control_3C307_brain	HuB49_3S315_brain	3.42829	97.9869	4.83703	-3.91758	8.94406e-05	0.0039378
XLOC_063798	scaffold631:1931117-1933128	Control_3C307_brain	HuB49_3S315_brain	14.0271	1.15949	-3.59665	4.44432	8.81714e-06	0.000755954
XLOC_066640	scaffold70:1258804-1262950	Control_3C307_brain	HuB49_3S315_brain	0.113654	1.79589	3.98198	-3.39788	0.00067909	0.0168947
XLOC_067315	scaffold707:70161-75600	Control_3C307_brain	HuB49_3S315_brain	0.027669	0.298881	3.43323	-3.50357	0.000459061	0.0124635
XLOC_068486	scaffold731:504354-509230	Control_3C307_brain	HuB49_3S315_brain	0.0459157	0.524846	3.51483	-4.08634	4.38225e-05	0.00260649
XLOC_068541	scaffold731:4001200-4004947	Control_3C307_brain	HuB49_3S315_brain	0.0169856	3.39739	7.64397	-6.48438	8.90981e-11	2.90281e-08
XLOC_070438	scaffold773:602139-605377	Control_3C307_brain	HuB49_3S315_brain	11.2798	0.436949	-4.69013	6.19053	5.99605e-10	1.62793e-07
XLOC_072056	scaffold800:524936-529301	Control_3C307_brain	HuB49_3S315_brain	0.0421967	0.904671	4.42219	-4.41162	1.02601e-05	0.000835683
XLOC_072204	scaffold804:153106-155148	Control_3C307_brain	HuB49_3S315_brain	33.6154	129.794	1.94903	-4.7152	2.41471e-06	0.000251288
XLOC_073776	scaffold835:60769-62233	Control_3C307_brain	HuB49_3S315_brain	0.062339	0.737043	3.56354	-3.76718	0.000165102	0.00589222
XLOC_075422	scaffold875:30719-32291	Control_3C307_brain	HuB49_3S315_brain	0.635871	43.8651	6.10819	-6.59257	4.32288e-11	1.76049e-08
XLOC_076005	scaffold890:114931-119468	Control_3C307_brain	HuB49_3S315_brain	0	0.472348	1.79769e+308	1.79769e+308	0.00198759	0.0372159
XLOC_077512	scaffold9332:0-624	Control_3C307_brain	HuB49_3S315_brain	4.79401	31.4629	2.71434	-3.03746	0.00238581	0.0413456
XLOC_078061	scaffold951:267165-269865	Control_3C307_brain	HuB49_3S315_brain	0.0119112	0.287369	4.59251	-3.96722	7.27169e-05	0.00358957

## Sheet: HuB65_1_vs_control_brain
gene_id	locus	sample_1	sample_2	value_1	value_2	log2(fold_change)	test_stat	p_value	q_value
XLOC_005165	C18873989:0-392	Control_3C307_brain	HuB65_1H336_brain	31.5769	8.71416	-1.85744	3.3735	0.000742199	0.0422435
XLOC_012442	scaffold112:515114-519659	Control_3C307_brain	HuB65_1H336_brain	0.174356	1.32188	2.92249	-6.05636	1.3924e-09	6.34005e-07
XLOC_013023	scaffold1131:1025758-1029704	Control_3C307_brain	HuB65_1H336_brain	0.013267	0.358904	4.75768	-3.94818	7.87461e-05	0.00896393
XLOC_026213	scaffold1668:40599-42763	Control_3C307_brain	HuB65_1H336_brain	3.4932	0.889727	-1.97312	3.59071	0.000329776	0.0281546
XLOC_028055	scaffold1775:126993-128707	Control_3C307_brain	HuB65_1H336_brain	1.24506	0.277377	-2.1663	3.39599	0.000683815	0.0406127
XLOC_038270	scaffold246:41785-44005	Control_3C307_brain	HuB65_1H336_brain	2.51179	0	-1.79769e+308	-1.79769e+308	1.08632e-05	0.00164879
XLOC_038554	scaffold2483:113208-118729	Control_3C307_brain	HuB65_1H336_brain	0.355766	0.024825	-3.84106	4.2896	1.78998e-05	0.00223236
XLOC_038557	scaffold2483:76046-93389	Control_3C307_brain	HuB65_1H336_brain	0.342351	0.0320119	-3.4188	6.73717	1.61497e-11	1.10303e-08
XLOC_038558	scaffold2483:136691-138113	Control_3C307_brain	HuB65_1H336_brain	0.372154	0.0428721	-3.11779	3.39702	0.000681248	0.0406127
XLOC_038561	scaffold2483:202582-206408	Control_3C307_brain	HuB65_1H336_brain	0.806414	0	-1.79769e+308	-1.79769e+308	0.000609591	0.0396524
XLOC_040294	scaffold2685:0-1836	Control_3C307_brain	HuB65_1H336_brain	0.862475	0.18423	-2.22698	3.51863	0.000433784	0.0311868
XLOC_041695	scaffold286:1437943-1441680	Control_3C307_brain	HuB65_1H336_brain	0.945867	0.0457019	-4.37131	5.97383	2.31751e-09	7.91429e-07
XLOC_043756	scaffold3125:52529-53316	Control_3C307_brain	HuB65_1H336_brain	3.20569	0.18897	-4.08441	4.58734	4.48923e-06	0.000925646
XLOC_046549	scaffold349:209320-210835	Control_3C307_brain	HuB65_1H336_brain	1.87527	0.323455	-2.53546	3.54544	0.000391954	0.0311868
XLOC_056959	scaffold510:554734-557576	Control_3C307_brain	HuB65_1H336_brain	23.1991	11.1197	-1.06096	4.49402	6.98906e-06	0.00119338
XLOC_064145	scaffold637:1647448-1655521	Control_3C307_brain	HuB65_1H336_brain	1.14056	0.218307	-2.38531	4.57583	4.74342e-06	0.000925645
XLOC_066194	scaffold690:757907-761310	Control_3C307_brain	HuB65_1H336_brain	1.77507	0	-1.79769e+308	-1.79769e+308	0.000603945	0.0396524
XLOC_067610	scaffold716:313202-318947	Control_3C307_brain	HuB65_1H336_brain	1.89612	0.68419	-1.47058	3.69979	0.000215779	0.0196503
XLOC_068110	scaffold7245:15-819	Control_3C307_brain	HuB65_1H336_brain	53.9472	7.21353	-2.90277	5.20449	1.94526e-07	5.31444e-05
XLOC_068111	scaffold7245:15-819	Control_3C307_brain	HuB65_1H336_brain	20.1386	2.15171	-3.22641	3.77011	0.000163173	0.0159211
XLOC_069766	scaffold753:479307-483294	Control_3C307_brain	HuB65_1H336_brain	0.757753	0.0224564	-5.07653	7.35434	1.91847e-13	2.62062e-10
XLOC_072282	scaffold806:266180-267710	Control_3C307_brain	HuB65_1H336_brain	0.656913	0.070439	-3.22126	3.52105	0.000429849	0.0311868
XLOC_073767	scaffold835:982380-984343	Control_3C307_brain	HuB65_1H336_brain	0.448579	1.42716	1.66971	-3.34274	0.000829565	0.0453274
XLOC_077822	scaffold9403:0-795	Control_3C307_brain	HuB65_1H336_brain	3.73722	0.645586	-2.53329	3.85147	0.00011741	0.0123371

## Sheet: HuB65_2_vs_control_brain
gene_id	locus	sample_1	sample_2	value_1	value_2	log2(fold_change)	test_stat	p_value	q_value
XLOC_007570	C19602864:0-918	Control_3C307_brain	HuB65_2H333_brain	0.0808147	3.18122	5.29882	-4.00152	6.29373e-05	0.00442359
XLOC_010059	scaffold1043:6905-8608	Control_3C307_brain	HuB65_2H333_brain	0.0756229	0.612607	3.01807	-3.76007	0.000169865	0.0096431
XLOC_012442	scaffold112:515114-519659	Control_3C307_brain	HuB65_2H333_brain	0.184219	4.68871	4.6697	-9.54527	0	0
XLOC_012500	scaffold112:2182803-2185185	Control_3C307_brain	HuB65_2H333_brain	4.09608	0.801877	-2.35279	4.33627	1.44918e-05	0.00178249
XLOC_014667	scaffold1177:26532-29836	Control_3C307_brain	HuB65_2H333_brain	15.2586	5.84826	-1.38354	4.12135	3.76654e-05	0.00314502
XLOC_015756	scaffold1204:156442-158105	Control_3C307_brain	HuB65_2H333_brain	0.052843	1.04896	4.31111	-5.04665	4.49626e-07	0.000165912
XLOC_015910	scaffold121:406395-411998	Control_3C307_brain	HuB65_2H333_brain	0.0032997	0.739183	7.80745	-3.45727	0.000545683	0.0251696
XLOC_015911	scaffold121:417555-423167	Control_3C307_brain	HuB65_2H333_brain	0	0.370557	1.79769e+308	1.79769e+308	0.000402204	0.0191501
XLOC_015912	scaffold121:441223-441922	Control_3C307_brain	HuB65_2H333_brain	0	4.47016	1.79769e+308	1.79769e+308	0.000566995	0.0253601
XLOC_016174	scaffold1213:570884-571748	Control_3C307_brain	HuB65_2H333_brain	20.3542	56.7665	1.47971	-3.17088	0.00151976	0.0498481
XLOC_019695	scaffold1326:372992-377498	Control_3C307_brain	HuB65_2H333_brain	0.402536	0.0471526	-3.09371	3.33449	0.000854546	0.0360374
XLOC_020511	scaffold13622:468-831	Control_3C307_brain	HuB65_2H333_brain	24.7009	4.94929	-2.31927	3.97442	7.05521e-05	0.0047334
XLOC_022194	scaffold144:924560-926623	Control_3C307_brain	HuB65_2H333_brain	0.523496	0	-1.79769e+308	-1.79769e+308	0.00145229	0.0487177
XLOC_025612	scaffold1645:770142-772308	Control_3C307_brain	HuB65_2H333_brain	0.60621	0.103183	-2.55461	3.24971	0.00115523	0.0426279
XLOC_026905	scaffold1703:11-680	Control_3C307_brain	HuB65_2H333_brain	0.635866	3.56331	2.48643	-3.6416	0.000270945	0.0137902
XLOC_027624	scaffold1742:611309-613455	Control_3C307_brain	HuB65_2H333_brain	2.7434	22.213	3.01736	-4.74875	2.04676e-06	0.000431573
XLOC_032470	scaffold2034:483362-486886	Control_3C307_brain	HuB65_2H333_brain	73.4978	17.4922	-2.07099	3.28264	0.00102841	0.0407822
XLOC_034360	scaffold218:1068380-1069599	Control_3C307_brain	HuB65_2H333_brain	0.439016	2.54788	2.53695	-4.08955	4.32202e-05	0.00335753
XLOC_034541	scaffold22:159153-162489	Control_3C307_brain	HuB65_2H333_brain	2.2983	0.22098	-3.37858	4.38835	1.14214e-05	0.00153255
XLOC_038270	scaffold246:41785-44005	Control_3C307_brain	HuB65_2H333_brain	2.65147	8.26899	1.64092	-3.39809	0.000678579	0.0294583
XLOC_041695	scaffold286:1437943-1441680	Control_3C307_brain	HuB65_2H333_brain	0.999351	3.70363	1.88988	-3.93719	8.2443e-05	0.00529069
XLOC_042258	scaffold2912:0-329	Control_3C307_brain	HuB65_2H333_brain	0	212.836	1.79769e+308	1.79769e+308	2.47471e-05	0.00260905
XLOC_049943	scaffold4027:51024-52752	Control_3C307_brain	HuB65_2H333_brain	0.223113	1.11128	2.31638	-3.7636	0.000167483	0.0096431
XLOC_051870	scaffold431:144427-150068	Control_3C307_brain	HuB65_2H333_brain	0.720585	0.0853399	-3.07788	4.79347	1.63918e-06	0.000403239
XLOC_052610	scaffold4442:70518-74522	Control_3C307_brain	HuB65_2H333_brain	1.28912	0.0760701	-4.08291	4.39231	1.12151e-05	0.00153255
XLOC_052630	scaffold446:67476-70905	Control_3C307_brain	HuB65_2H333_brain	0.241791	1.13058	2.22523	-4.14609	3.38194e-05	0.00311984
XLOC_053220	scaffold455:156353-158685	Control_3C307_brain	HuB65_2H333_brain	0.251936	0.0138361	-4.18655	3.91183	9.15975e-05	0.00563325
XLOC_055402	scaffold484:36614-39291	Control_3C307_brain	HuB65_2H333_brain	0.396763	2.40059	2.59704	-4.87574	1.08403e-06	0.000320006
XLOC_056964	scaffold510:183120-183539	Control_3C307_brain	HuB65_2H333_brain	118.132	38.9953	-1.59903	4.0096	6.08209e-05	0.00442359
XLOC_057375	scaffold519:1810622-1817228	Control_3C307_brain	HuB65_2H333_brain	62.2421	16.0661	-1.95387	3.67412	0.000238671	0.0125814
XLOC_058152	scaffold529:758874-763641	Control_3C307_brain	HuB65_2H333_brain	0.0333395	0.464716	3.80105	-4.2306	2.33064e-05	0.00260905
XLOC_059587	scaffold560:223602-228227	Control_3C307_brain	HuB65_2H333_brain	0.0395219	0.296566	2.90763	-4.1629	3.14224e-05	0.00309197
XLOC_060148	scaffold565:774439-784904	Control_3C307_brain	HuB65_2H333_brain	2.11054	0.546273	-1.94992	3.27679	0.00104995	0.0407822
XLOC_063798	scaffold631:1931117-1933128	Control_3C307_brain	HuB65_2H333_brain	13.9197	4.30547	-1.69289	3.21348	0.00131136	0.047209
XLOC_065031	scaffold661:205310-206487	Control_3C307_brain	HuB65_2H333_brain	1.84076	0.37348	-2.3012	3.26365	0.00109989	0.0416265
XLOC_065500	scaffold670:176254-180273	Control_3C307_brain	HuB65_2H333_brain	0.399164	0.0304316	-3.71334	4.62994	3.6577e-06	0.000674846
XLOC_066194	scaffold690:757907-761310	Control_3C307_brain	HuB65_2H333_brain	1.8727	8.52206	2.18608	-3.72045	0.00019887	0.0108716
XLOC_067280	scaffold707:659907-669033	Control_3C307_brain	HuB65_2H333_brain	0.0978434	4.84459	5.62976	-5.34083	9.25197e-08	5.97547e-05
XLOC_068110	scaffold7245:15-819	Control_3C307_brain	HuB65_2H333_brain	56.7965	241.805	2.08997	-4.44131	8.94135e-06	0.00146638
XLOC_070208	scaffold767:897888-902679	Control_3C307_brain	HuB65_2H333_brain	0.275136	1.40867	2.35612	-3.60217	0.000315573	0.0155262
XLOC_070438	scaffold773:602139-605377	Control_3C307_brain	HuB65_2H333_brain	11.1898	3.06529	-1.86809	4.11718	3.83539e-05	0.00314502
XLOC_074037	scaffold840:541906-543709	Control_3C307_brain	HuB65_2H333_brain	0.0707287	0.386074	2.44851	-3.19629	0.00139208	0.047784
XLOC_075422	scaffold875:30719-32291	Control_3C307_brain	HuB65_2H333_brain	0.631156	10.5028	4.05664	-5.2913	1.21453e-07	5.97547e-05
XLOC_075871	scaffold885:403393-406782	Control_3C307_brain	HuB65_2H333_brain	0.410752	0.0604698	-2.76398	3.19782	0.00138471	0.047784
XLOC_077691	scaffold940:774407-776547	Control_3C307_brain	HuB65_2H333_brain	0.422475	0.0236097	-4.16142	3.3198	0.000900822	0.0369337

## Sheet: HuB65_3_vs_control_brain
gene_id	locus	sample_1	sample_2	value_1	value_2	log2(fold_change)	test_stat	p_value	q_value
XLOC_006979	C19393098:0-718	Control_3C307_brain	HuB65_3H324_brain	15.1591	5.09631	-1.57266	3.22536	0.00125816	0.0302183
XLOC_007570	C19602864:0-918	Control_3C307_brain	HuB65_3H324_brain	0.079921	4.68466	5.87323	-4.39679	1.09865e-05	0.00109572
XLOC_008074	C19829369:552-1117	Control_3C307_brain	HuB65_3H324_brain	0.62946	3.19247	2.34249	-3.18837	0.00143078	0.0324311
XLOC_008474	C20198447:1-2424	Control_3C307_brain	HuB65_3H324_brain	0.557714	0.0222825	-4.64555	4.24628	2.17353e-05	0.0016258
XLOC_012442	scaffold112:515114-519659	Control_3C307_brain	HuB65_3H324_brain	0.182152	8.49122	5.54276	-12.4872	0	0
XLOC_015911	scaffold121:417555-423167	Control_3C307_brain	HuB65_3H324_brain	0	0.237757	1.79769e+308	1.79769e+308	0.000534711	0.0192179
XLOC_018621	scaffold129:312053-317169	Control_3C307_brain	HuB65_3H324_brain	5.47358	2.48715	-1.13799	4.02838	5.61629e-05	0.00365303
XLOC_018847	scaffold13:98281-99264	Control_3C307_brain	HuB65_3H324_brain	1.27043	0.332031	-1.93593	3.03341	0.0024181	0.0495546
XLOC_019813	scaffold1332:475040-476503	Control_3C307_brain	HuB65_3H324_brain	18.9272	7.94618	-1.25213	3.72198	0.000197663	0.0098568
XLOC_019956	scaffold1340:425-726	Control_3C307_brain	HuB65_3H324_brain	0.405792	5.62658	3.79345	-3.46831	0.000523733	0.0192179
XLOC_020511	scaffold13622:468-831	Control_3C307_brain	HuB65_3H324_brain	24.4325	5.88997	-2.05247	3.498	0.000468768	0.0189534
XLOC_020516	scaffold1363:0-3012	Control_3C307_brain	HuB65_3H324_brain	0.201271	1.28645	2.67618	-3.12456	0.00178068	0.0390249
XLOC_021921	scaffold1434:515937-532358	Control_3C307_brain	HuB65_3H324_brain	1.37743	0.186972	-2.88109	5.33731	9.43374e-08	1.76411e-05
XLOC_021926	scaffold1434:601707-602724	Control_3C307_brain	HuB65_3H324_brain	3.41788	0.0782455	-5.44895	3.46032	0.000539541	0.0192179
XLOC_022194	scaffold144:924560-926623	Control_3C307_brain	HuB65_3H324_brain	0.517664	0.045968	-3.49332	4.34237	1.40952e-05	0.00117147
XLOC_023265	scaffold150:639756-641288	Control_3C307_brain	HuB65_3H324_brain	0.929348	0.089731	-3.37254	4.77406	1.80546e-06	0.000260476
XLOC_023472	scaffold1505:866524-870933	Control_3C307_brain	HuB65_3H324_brain	6.83938	3.25747	-1.07011	3.1214	0.00179994	0.0390249
XLOC_024290	scaffold1545:312100-319548	Control_3C307_brain	HuB65_3H324_brain	0.780052	0.263988	-1.5631	3.26895	0.00107946	0.028331
XLOC_026213	scaffold1668:40599-42763	Control_3C307_brain	HuB65_3H324_brain	3.652	0.999839	-1.86892	3.35827	0.000784324	0.0245549
XLOC_026905	scaffold1703:11-680	Control_3C307_brain	HuB65_3H324_brain	0.628785	3.38846	2.42999	-3.58041	0.000343057	0.0155519
XLOC_027624	scaffold1742:611309-613455	Control_3C307_brain	HuB65_3H324_brain	2.71345	20.0823	2.88772	-4.59017	4.42893e-06	0.000509668
XLOC_028055	scaffold1775:126993-128707	Control_3C307_brain	HuB65_3H324_brain	1.30047	0.271037	-2.26248	3.52521	0.000423151	0.0185615
XLOC_028736	scaffold1811:95810-96891	Control_3C307_brain	HuB65_3H324_brain	0	3.24785	1.79769e+308	1.79769e+308	1.32874e-05	0.00116929
XLOC_029638	scaffold1869:10-2860	Control_3C307_brain	HuB65_3H324_brain	0.618107	0.111157	-2.47526	3.87716	0.000105682	0.00658749
XLOC_030020	scaffold189:767325-771584	Control_3C307_brain	HuB65_3H324_brain	0.220803	0.0136259	-4.01834	3.31175	0.000927131	0.0264216
XLOC_035260	scaffold2235:87626-91274	Control_3C307_brain	HuB65_3H324_brain	0.0136841	0.284035	4.3755	-4.07096	4.68197e-05	0.00318374
XLOC_038556	scaffold2483:462228-467242	Control_3C307_brain	HuB65_3H324_brain	0.290721	0.0211863	-3.77843	3.27749	0.00104735	0.028331
XLOC_038561	scaffold2483:202582-206408	Control_3C307_brain	HuB65_3H324_brain	0.842082	0.155842	-2.43388	3.51834	0.000434259	0.0185615
XLOC_039248	scaffold2555:66761-69427	Control_3C307_brain	HuB65_3H324_brain	0.0825208	0.601718	2.86626	-4.4457	8.76052e-06	0.000936124
XLOC_039249	scaffold2555:82158-83891	Control_3C307_brain	HuB65_3H324_brain	0.128787	0.676339	2.39276	-3.81882	0.000134091	0.0077154
XLOC_040854	scaffold276:0-2681	Control_3C307_brain	HuB65_3H324_brain	0.0573552	0.348449	2.60295	-3.0928	0.00198275	0.0411972
XLOC_041695	scaffold286:1437943-1441680	Control_3C307_brain	HuB65_3H324_brain	0.988249	2.88295	1.5446	-3.40353	0.000665208	0.023143
XLOC_041968	scaffold289:46718-54758	Control_3C307_brain	HuB65_3H324_brain	0.969667	0.226218	-2.09978	3.35104	0.000805097	0.0245801
XLOC_042258	scaffold2912:0-329	Control_3C307_brain	HuB65_3H324_brain	0	509.63	1.79769e+308	1.79769e+308	2.82208e-06	0.00035182
XLOC_043337	scaffold307:1692716-1711455	Control_3C307_brain	HuB65_3H324_brain	2.6608	1.1106	-1.26051	3.86031	0.000113243	0.00677647
XLOC_043756	scaffold3125:52529-53316	Control_3C307_brain	HuB65_3H324_brain	3.34598	0.133075	-4.65212	4.91882	8.70671e-07	0.000144725
XLOC_045175	scaffold331:452564-454309	Control_3C307_brain	HuB65_3H324_brain	2.68165	0.0795954	-5.07429	7.57236	3.66374e-14	2.74047e-11
XLOC_046159	scaffold3424:195997-197997	Control_3C307_brain	HuB65_3H324_brain	0.290995	0.0296973	-3.29259	3.35703	0.000787857	0.0245549
XLOC_046549	scaffold349:209320-210835	Control_3C307_brain	HuB65_3H324_brain	1.95963	0.333032	-2.55685	3.35882	0.000782761	0.0245549
XLOC_049943	scaffold4027:51024-52752	Control_3C307_brain	HuB65_3H324_brain	0.220624	0.944707	2.09828	-3.47641	0.000508168	0.0192179
XLOC_051525	scaffold426:133139-138371	Control_3C307_brain	HuB65_3H324_brain	0.0394347	0.334756	3.08557	-3.30383	0.00095372	0.0264216
XLOC_052538	scaffold443:294053-298602	Control_3C307_brain	HuB65_3H324_brain	9.64376	3.77159	-1.35442	3.74771	0.00017846	0.00920605
XLOC_052610	scaffold4442:70518-74522	Control_3C307_brain	HuB65_3H324_brain	1.27498	0.00507138	-7.97388	4.76217	1.91526e-06	0.000260476
XLOC_052630	scaffold446:67476-70905	Control_3C307_brain	HuB65_3H324_brain	0.239102	0.798872	1.74034	-3.30854	0.000937844	0.0264216
XLOC_053646	scaffold4581:13448-14366	Control_3C307_brain	HuB65_3H324_brain	0.0468051	0.558895	3.57784	-3.22379	0.00126505	0.0302183
XLOC_055402	scaffold484:36614-39291	Control_3C307_brain	HuB65_3H324_brain	0.392319	2.57953	2.71701	-5.3468	8.95205e-08	1.76411e-05
XLOC_056959	scaffold510:554734-557576	Control_3C307_brain	HuB65_3H324_brain	24.2298	8.64808	-1.48633	5.83252	5.45949e-09	2.04185e-06
XLOC_057902	scaffold522:1521039-1523227	Control_3C307_brain	HuB65_3H324_brain	2.13296	0.396644	-2.42694	3.37354	0.000742073	0.0245549
XLOC_062222	scaffold60:456820-460780	Control_3C307_brain	HuB65_3H324_brain	0.568564	0	-1.79769e+308	-1.79769e+308	0.00118654	0.0300859
XLOC_062587	scaffold61:72024-75533	Control_3C307_brain	HuB65_3H324_brain	0.366392	0.0300135	-3.6097	4.18253	2.8828e-05	0.00205365
XLOC_064145	scaffold637:1647448-1655521	Control_3C307_brain	HuB65_3H324_brain	1.19168	0.25173	-2.24305	4.37032	1.24063e-05	0.00115999
XLOC_064287	scaffold6400:0-1016	Control_3C307_brain	HuB65_3H324_brain	0.468234	1.76841	1.91715	-3.36006	0.000779248	0.0245549
XLOC_066194	scaffold690:757907-761310	Control_3C307_brain	HuB65_3H324_brain	1.85234	6.65085	1.84419	-3.15061	0.00162928	0.0363791
XLOC_066225	scaffold691:198255-200629	Control_3C307_brain	HuB65_3H324_brain	2.91108	1.11287	-1.38727	3.10945	0.00187434	0.0395657
XLOC_066499	scaffold6982:0-668	Control_3C307_brain	HuB65_3H324_brain	0	1.41007	1.79769e+308	1.79769e+308	0.000889205	0.0260834
XLOC_067280	scaffold707:659907-669033	Control_3C307_brain	HuB65_3H324_brain	0.0967575	1.58155	4.03082	-3.2221	0.00127256	0.0302183
XLOC_068110	scaffold7245:15-819	Control_3C307_brain	HuB65_3H324_brain	56.185	191.534	1.76934	-4.31649	1.58528e-05	0.0012482
XLOC_068541	scaffold731:4001200-4004947	Control_3C307_brain	HuB65_3H324_brain	0.0166642	0.384314	4.52746	-3.33157	0.000863561	0.0258377
XLOC_069766	scaffold753:479307-483294	Control_3C307_brain	HuB65_3H324_brain	0.791073	0.0243899	-5.01945	7.4692	8.06022e-14	4.01936e-11
XLOC_070564	scaffold775:17005-21418	Control_3C307_brain	HuB65_3H324_brain	22.9195	7.90617	-1.53553	5.68282	1.3249e-08	3.96411e-06
XLOC_072621	scaffold811:487243-489701	Control_3C307_brain	HuB65_3H324_brain	32.8998	10.121	-1.70073	3.64745	0.000264851	0.0127812
XLOC_075422	scaffold875:30719-32291	Control_3C307_brain	HuB65_3H324_brain	0.624275	10.3186	4.04692	-5.52806	3.23784e-08	8.07301e-06
XLOC_075538	scaffold8772:40-878	Control_3C307_brain	HuB65_3H324_brain	1.68358	0.13984	-3.58968	3.50198	0.000461814	0.0189534
XLOC_076797	scaffold921:1170431-1171735	Control_3C307_brain	HuB65_3H324_brain	1.40271	0.340727	-2.04153	3.18913	0.00142701	0.0324311
XLOC_077146	scaffold93:856895-857978	Control_3C307_brain	HuB65_3H324_brain	6.92033	1.05597	-2.71227	3.27154	0.00106965	0.028331

## Sheet: HuB49_1_vs_HuB65_1_brain
gene_id	locus	sample_1	sample_2	value_1	value_2	log2(fold_change)	test_stat	p_value	q_value
XLOC_005165	C18873989:0-392	HuB65_1H336_brain	HuB49_1S310_brain	8.71541	53.2487	2.6111	-3.73282	0.000189347	0.0123962
XLOC_008984	scaffold1008:560696-565638	HuB65_1H336_brain	HuB49_1S310_brain	0.0200322	0.319877	3.99713	-4.22558	2.38328e-05	0.00267547
XLOC_010059	scaffold1043:6905-8608	HuB65_1H336_brain	HuB49_1S310_brain	0.0597515	0.481538	3.0106	-3.27471	0.00105769	0.043287
XLOC_013510	scaffold1149:401776-402937	HuB65_1H336_brain	HuB49_1S310_brain	0.0145892	0.458695	4.97456	-3.50425	0.000457894	0.0258534
XLOC_017034	scaffold124:876839-879042	HuB65_1H336_brain	HuB49_1S310_brain	0.018492	0.469273	4.66545	-3.27369	0.00106154	0.043287
XLOC_020794	scaffold1375:1064914-1069684	HuB65_1H336_brain	HuB49_1S310_brain	0.772866	7.78468	3.33235	-3.29799	0.000973811	0.043287
XLOC_029185	scaffold1839:10906-15135	HuB65_1H336_brain	HuB49_1S310_brain	0.0362829	0.33612	3.21161	-3.85311	0.000116628	0.0094004
XLOC_030760	scaffold1927:533226-545759	HuB65_1H336_brain	HuB49_1S310_brain	0.174689	0.967384	2.4693	-3.25793	0.00112228	0.0433556
XLOC_037784	scaffold242:1345700-1350674	HuB65_1H336_brain	HuB49_1S310_brain	0.0378917	0.631355	4.0585	-5.06696	4.04212e-07	8.47689e-05
XLOC_038270	scaffold246:41785-44005	HuB65_1H336_brain	HuB49_1S310_brain	0	8.83903	1.79769e+308	1.79769e+308	0.000316022	0.0185568
XLOC_038554	scaffold2483:113208-118729	HuB65_1H336_brain	HuB49_1S310_brain	0.024826	0.885428	5.15645	-5.56984	2.54968e-08	6.23823e-06
XLOC_038557	scaffold2483:76046-93389	HuB65_1H336_brain	HuB49_1S310_brain	0.0320129	0.555778	4.11778	-6.21728	5.05853e-10	3.40174e-07
XLOC_038558	scaffold2483:136691-138113	HuB65_1H336_brain	HuB49_1S310_brain	0.0428733	0.5985	3.8032	-4.01102	6.0456e-05	0.00533094
XLOC_039249	scaffold2555:82158-83891	HuB65_1H336_brain	HuB49_1S310_brain	0.015531	0.249389	4.00517	-3.74352	0.00018146	0.0123962
XLOC_039294	scaffold2563:93-5154	HuB65_1H336_brain	HuB49_1S310_brain	0.0385783	0.23798	2.62498	-3.3116	0.000927627	0.043287
XLOC_041036	scaffold2761:47415-50455	HuB65_1H336_brain	HuB49_1S310_brain	0.060324	0.660043	3.45176	-3.32572	0.000881919	0.043287
XLOC_041695	scaffold286:1437943-1441680	HuB65_1H336_brain	HuB49_1S310_brain	0.0457005	4.44618	6.60421	-7.9782	1.55431e-15	2.28173e-12
XLOC_042258	scaffold2912:0-329	HuB65_1H336_brain	HuB49_1S310_brain	32.6544	183.821	2.49295	-3.39027	0.000698226	0.036607
XLOC_044773	scaffold326:277088-282232	HuB65_1H336_brain	HuB49_1S310_brain	0.0506937	0.505971	3.31918	-4.06233	4.85846e-05	0.00475481
XLOC_045175	scaffold331:452564-454309	HuB65_1H336_brain	HuB49_1S310_brain	1.30165	0.0801197	-4.02204	4.9374	7.91695e-07	0.000129134
XLOC_047068	scaffold358:13280-14670	HuB65_1H336_brain	HuB49_1S310_brain	0.151212	1.11859	2.88704	-3.7363	0.00018675	0.0123962
XLOC_049943	scaffold4027:51024-52752	HuB65_1H336_brain	HuB49_1S310_brain	0	1.22959	1.79769e+308	1.79769e+308	0.00105824	0.043287
XLOC_051869	scaffold431:87867-90929	HuB65_1H336_brain	HuB49_1S310_brain	0.721706	0.0690834	-3.385	3.72642	0.000194219	0.0123962
XLOC_052630	scaffold446:67476-70905	HuB65_1H336_brain	HuB49_1S310_brain	0.0433237	1.04334	4.58991	-5.96016	2.5199e-09	7.39842e-07
XLOC_058538	scaffold535:355564-357970	HuB65_1H336_brain	HuB49_1S310_brain	0.62108	0.0703507	-3.14214	3.60267	0.000314968	0.0185568
XLOC_059587	scaffold560:223602-228227	HuB65_1H336_brain	HuB49_1S310_brain	0.00432346	1.46616	8.40564	-6.08149	1.19074e-09	4.37e-07
XLOC_063997	scaffold635:934253-935944	HuB65_1H336_brain	HuB49_1S310_brain	0.0419654	0.475688	3.50274	-4.00608	6.17344e-05	0.00533094
XLOC_066194	scaffold690:757907-761310	HuB65_1H336_brain	HuB49_1S310_brain	0	10.1495	1.79769e+308	1.79769e+308	0.000896856	0.043287
XLOC_067610	scaffold716:313202-318947	HuB65_1H336_brain	HuB49_1S310_brain	0.684195	3.55905	2.37901	-4.21019	2.55154e-05	0.00267547
XLOC_068110	scaffold7245:15-819	HuB65_1H336_brain	HuB49_1S310_brain	7.2134	163.111	4.49903	-6.16718	6.95179e-10	3.40174e-07
XLOC_068111	scaffold7245:15-819	HuB65_1H336_brain	HuB49_1S310_brain	2.15198	62.4976	4.86006	-4.35304	1.34264e-05	0.00179182
XLOC_068167	scaffold727:337366-339384	HuB65_1H336_brain	HuB49_1S310_brain	0.0226162	0.285651	3.65883	-3.84274	0.000121667	0.0094004
XLOC_069766	scaffold753:479307-483294	HuB65_1H336_brain	HuB49_1S310_brain	0.0224564	0.361267	4.00787	-4.76981	1.84401e-06	0.000270701
XLOC_072282	scaffold806:266180-267710	HuB65_1H336_brain	HuB49_1S310_brain	0.0704401	1.20218	4.09311	-4.31856	1.57054e-05	0.00192129
XLOC_074165	scaffold847:747591-770356	HuB65_1H336_brain	HuB49_1S310_brain	2.57354	6.0095	1.22349	-3.48893	0.000484954	0.0263671
XLOC_075594	scaffold881:50557-55084	HuB65_1H336_brain	HuB49_1S310_brain	0.0711361	0.389444	2.45276	-3.27828	0.0010444	0.043287
XLOC_076120	scaffold896:2346120-2348982	HuB65_1H336_brain	HuB49_1S310_brain	0.115593	0.694909	2.58777	-3.26002	0.00111406	0.0433556
XLOC_078781	scaffold973:19625-22954	HuB65_1H336_brain	HuB49_1S310_brain	0.0156585	2.00806	7.00271	-5.02029	5.15923e-07	9.4672e-05

## Sheet: HuB49_2_vs_HuB65_2_brain
gene_id	locus	sample_1	sample_2	value_1	value_2	log2(fold_change)	test_stat	p_value	q_value
XLOC_005071	C18846531:0-382	HuB65_2H333_brain	HuB49_2S318_brain	47.5469	231.077	2.28095	-4.64498	3.40107e-06	0.000360251
XLOC_005629	C19004479:29-460	HuB65_2H333_brain	HuB49_2S318_brain	95.0815	41.6573	-1.1906	4.17579	2.96953e-05	0.00227169
XLOC_006979	C19393098:0-718	HuB65_2H333_brain	HuB49_2S318_brain	15.4297	3.37394	-2.1932	5.15812	2.49446e-07	3.81653e-05
XLOC_015275	scaffold11936:0-559	HuB65_2H333_brain	HuB49_2S318_brain	13.166	36.5611	1.4735	-3.23222	0.00122831	0.0325267
XLOC_015756	scaffold1204:156442-158105	HuB65_2H333_brain	HuB49_2S318_brain	1.05604	0.0629624	-4.06803	5.78446	7.27445e-09	1.43099e-06
XLOC_015910	scaffold121:406395-411998	HuB65_2H333_brain	HuB49_2S318_brain	0.744164	0.0513885	-3.8561	7.15642	8.28226e-13	5.70234e-10
XLOC_015911	scaffold121:417555-423167	HuB65_2H333_brain	HuB49_2S318_brain	0.37306	0.00670548	-5.79792	3.70687	0.000209834	0.00914689
XLOC_015912	scaffold121:441223-441922	HuB65_2H333_brain	HuB49_2S318_brain	4.49993	0.121761	-5.20778	3.32189	0.000894087	0.0273591
XLOC_017938	scaffold12629:0-572	HuB65_2H333_brain	HuB49_2S318_brain	90.6333	30.0715	-1.59164	4.60005	4.22388e-06	0.000415449
XLOC_020511	scaffold13622:468-831	HuB65_2H333_brain	HuB49_2S318_brain	4.9825	26.1669	2.3928	-4.74416	2.09373e-06	0.000240256
XLOC_020516	scaffold1363:0-3012	HuB65_2H333_brain	HuB49_2S318_brain	0.133435	1.09084	3.03124	-3.58275	0.000340001	0.0124978
XLOC_021921	scaffold1434:515937-532358	HuB65_2H333_brain	HuB49_2S318_brain	0.749093	0.159587	-2.2308	4.55085	5.34288e-06	0.000490476
XLOC_022649	scaffold1464:524102-526529	HuB65_2H333_brain	HuB49_2S318_brain	1.27404	0.163376	-2.96314	3.99687	6.41865e-05	0.0042088
XLOC_024096	scaffold1535:0-1052	HuB65_2H333_brain	HuB49_2S318_brain	20.6693	48.0265	1.21635	-3.2826	0.00102853	0.0301224
XLOC_025469	scaffold1625:3447-10597	HuB65_2H333_brain	HuB49_2S318_brain	0.409352	1.15393	1.49514	-3.459	0.000542175	0.0186644
XLOC_026444	scaffold1679:9119-11685	HuB65_2H333_brain	HuB49_2S318_brain	6.54034	1.97928	-1.72439	3.11824	0.00181932	0.0424611
XLOC_027624	scaffold1742:611309-613455	HuB65_2H333_brain	HuB49_2S318_brain	22.3601	7.312	-1.61259	3.26523	0.00109377	0.0301224
XLOC_029479	scaffold1862:2408677-2411207	HuB65_2H333_brain	HuB49_2S318_brain	0.981304	0.318693	-1.62253	3.1218	0.0017975	0.0424611
XLOC_031270	scaffold196:70107-70380	HuB65_2H333_brain	HuB49_2S318_brain	5.36361	35.9211	2.74356	-4.40301	1.06759e-05	0.000864747
XLOC_038561	scaffold2483:202582-206408	HuB65_2H333_brain	HuB49_2S318_brain	0.296878	1.39097	2.22815	-4.1177	3.82668e-05	0.00277334
XLOC_039248	scaffold2555:66761-69427	HuB65_2H333_brain	HuB49_2S318_brain	0.139795	0.542666	1.95675	-3.73521	0.000187561	0.00860905
XLOC_039249	scaffold2555:82158-83891	HuB65_2H333_brain	HuB49_2S318_brain	0.0865695	0.43972	2.34465	-3.90864	9.28169e-05	0.00530507
XLOC_039250	scaffold2555:83960-85675	HuB65_2H333_brain	HuB49_2S318_brain	0.169456	0.618671	1.86826	-3.17618	0.00149227	0.0387709
XLOC_040294	scaffold2685:0-1836	HuB65_2H333_brain	HuB49_2S318_brain	1.5616	0.412204	-1.92159	3.93722	8.24327e-05	0.00513998
XLOC_040931	scaffold276:208507-209046	HuB65_2H333_brain	HuB49_2S318_brain	5.55524	0.573217	-3.2767	6.41626	1.39667e-10	4.80803e-08
XLOC_041217	scaffold279:305662-307137	HuB65_2H333_brain	HuB49_2S318_brain	1.39398	0.365549	-1.93108	3.1454	0.00165858	0.0417163
XLOC_041440	scaffold2810:9953-14684	HuB65_2H333_brain	HuB49_2S318_brain	0.917632	5.50704	2.58529	-4.04985	5.12506e-05	0.00352861
XLOC_041598	scaffold2839:0-2050	HuB65_2H333_brain	HuB49_2S318_brain	16.1177	45.3562	1.49265	-3.33621	0.0008493	0.0265792
XLOC_041783	scaffold2869:89393-91372	HuB65_2H333_brain	HuB49_2S318_brain	0.397213	0.0433646	-3.19532	3.4154	0.000636892	0.0209685
XLOC_042258	scaffold2912:0-329	HuB65_2H333_brain	HuB49_2S318_brain	214.225	872.402	2.02587	-5.0638	4.10985e-07	5.65926e-05
XLOC_042465	scaffold2939:106876-107930	HuB65_2H333_brain	HuB49_2S318_brain	0	0.810377	1.79769e+308	1.79769e+308	0.00181346	0.0424611
XLOC_045175	scaffold331:452564-454309	HuB65_2H333_brain	HuB49_2S318_brain	3.2879	0.0665772	-5.62599	8.87735	0	0
XLOC_047517	scaffold365:499540-500046	HuB65_2H333_brain	HuB49_2S318_brain	1.13612	0	-1.79769e+308	-1.79769e+308	0.00204549	0.0469441
XLOC_049764	scaffold4000:87656-88924	HuB65_2H333_brain	HuB49_2S318_brain	27.2964	8.49334	-1.68431	6.57505	4.86371e-11	2.23244e-08
XLOC_049886	scaffold402:16281-17747	HuB65_2H333_brain	HuB49_2S318_brain	0.0367881	0.502168	3.77086	-3.59678	0.000322179	0.0124978
XLOC_050200	scaffold407:395182-404220	HuB65_2H333_brain	HuB49_2S318_brain	951.153	331.998	-1.5185	3.24905	0.00115792	0.0312638
XLOC_051870	scaffold431:144427-150068	HuB65_2H333_brain	HuB49_2S318_brain	0.0859114	0.77095	3.16572	-6.2435	4.27896e-10	1.17843e-07
XLOC_052610	scaffold4442:70518-74522	HuB65_2H333_brain	HuB49_2S318_brain	0.0765829	0.826581	3.43206	-3.26968	0.00107671	0.0301224
XLOC_056044	scaffold498:1559379-1564800	HuB65_2H333_brain	HuB49_2S318_brain	0.26197	0.0550524	-2.25052	3.92745	8.5853e-05	0.00513998
XLOC_057902	scaffold522:1521039-1523227	HuB65_2H333_brain	HuB49_2S318_brain	6.36077	1.08447	-2.55221	4.78749	1.6888e-06	0.000211408
XLOC_058152	scaffold529:758874-763641	HuB65_2H333_brain	HuB49_2S318_brain	0.467826	0.0285302	-4.03541	3.84014	0.000122964	0.00583866
XLOC_058269	scaffold53:1132087-1135751	HuB65_2H333_brain	HuB49_2S318_brain	0.436757	0.0510539	-3.09674	3.89871	9.67057e-05	0.00530507
XLOC_058414	scaffold534:377503-380718	HuB65_2H333_brain	HuB49_2S318_brain	13.3073	6.56528	-1.01929	3.89014	0.000100185	0.00530507
XLOC_059587	scaffold560:223602-228227	HuB65_2H333_brain	HuB49_2S318_brain	0.298548	0.0238353	-3.64679	5.46931	4.5179e-08	7.77643e-06
XLOC_059843	scaffold562:1765486-1769555	HuB65_2H333_brain	HuB49_2S318_brain	3.68965	0.760014	-2.27939	3.40213	0.000668633	0.0214118
XLOC_061190	scaffold5829:11722-12463	HuB65_2H333_brain	HuB49_2S318_brain	0.413105	0	-1.79769e+308	-1.79769e+308	0.00023824	0.00964872
XLOC_066835	scaffold701:28-5288	HuB65_2H333_brain	HuB49_2S318_brain	1.19608	0.356169	-1.74768	3.57901	0.000344893	0.0124978
XLOC_067280	scaffold707:659907-669033	HuB65_2H333_brain	HuB49_2S318_brain	4.87677	0.173853	-4.80998	5.9598	2.52545e-09	5.7959e-07
XLOC_068112	scaffold7247:1-776	HuB65_2H333_brain	HuB49_2S318_brain	17.1447	44.0605	1.36172	-4.43636	9.14941e-06	0.000787421
XLOC_071668	scaffold790:129123-133626	HuB65_2H333_brain	HuB49_2S318_brain	0	0.95717	1.79769e+308	1.79769e+308	0.00181346	0.0424611
XLOC_072936	scaffold821:1575760-1577771	HuB65_2H333_brain	HuB49_2S318_brain	15.65	7.78895	-1.00667	3.88102	0.000104021	0.00530507
XLOC_075537	scaffold8764:867-2562	HuB65_2H333_brain	HuB49_2S318_brain	3.69199	1.30593	-1.49933	3.27124	0.00107079	0.0301224

## Sheet: HuB49_3_vs_HuB65_3_brain
gene_id	locus	sample_1	sample_2	value_1	value_2	log2(fold_change)	test_stat	p_value	q_value
XLOC_005071	C18846531:0-382	HuB65_3H324_brain	HuB49_3S315_brain	120.39	549.872	2.19138	-3.40378	0.000664603	0.0152957
XLOC_008074	C19829369:552-1117	HuB65_3H324_brain	HuB49_3S315_brain	3.30796	42.9184	3.69758	-5.98735	2.13282e-09	5.56311e-07
XLOC_008474	C20198447:1-2424	HuB65_3H324_brain	HuB49_3S315_brain	0.0230353	0.344967	3.90454	-3.14516	0.00165994	0.0258664
XLOC_008894	scaffold1002:157874-158225	HuB65_3H324_brain	HuB49_3S315_brain	1.5022	96.0294	5.99832	-6.13752	8.38177e-10	2.62349e-07
XLOC_008984	scaffold1008:560696-565638	HuB65_3H324_brain	HuB49_3S315_brain	0.3582	0.0381443	-3.23123	3.84996	0.000118135	0.00421153
XLOC_009143	scaffold101:279265-280672	HuB65_3H324_brain	HuB49_3S315_brain	0.0430492	0.308167	2.83965	-2.79755	0.00514914	0.0474024
XLOC_009259	scaffold1012:792457-796090	HuB65_3H324_brain	HuB49_3S315_brain	0.509601	5.25981	3.36757	-5.2076	1.91302e-07	2.13848e-05
XLOC_009488	scaffold1021:88768-90760	HuB65_3H324_brain	HuB49_3S315_brain	0.129008	5.39987	5.38739	-5.60136	2.12671e-08	3.69811e-06
XLOC_010015	scaffold1040:295926-298135	HuB65_3H324_brain	HuB49_3S315_brain	3.42505	0.932777	-1.87652	3.0596	0.00221635	0.0291478
XLOC_010059	scaffold1043:6905-8608	HuB65_3H324_brain	HuB49_3S315_brain	0.104062	0.602248	2.53292	-3.13777	0.00170239	0.0258664
XLOC_011885	scaffold11:951019-956889	HuB65_3H324_brain	HuB49_3S315_brain	0.156421	1.22442	2.96859	-4.93481	8.02287e-07	7.84737e-05
XLOC_012351	scaffold1117:68450-70707	HuB65_3H324_brain	HuB49_3S315_brain	0.045564	0.280139	2.62018	-2.86956	0.00411043	0.0424559
XLOC_012442	scaffold112:515114-519659	HuB65_3H324_brain	HuB49_3S315_brain	8.77909	21.9403	1.32144	-3.77844	0.000157814	0.00525486
XLOC_012500	scaffold112:2182803-2185185	HuB65_3H324_brain	HuB49_3S315_brain	2.62588	0.113286	-4.53476	5.70386	1.17124e-08	2.29124e-06
XLOC_012754	scaffold1127:962616-968670	HuB65_3H324_brain	HuB49_3S315_brain	0.222909	0	-1.79769e+308	-1.79769e+308	0.00499087	0.0467707
XLOC_013245	scaffold1139:24727-26557	HuB65_3H324_brain	HuB49_3S315_brain	0.0935739	0.534822	2.51488	-3.38367	0.000715244	0.0156377
XLOC_013818	scaffold1155:390566-392036	HuB65_3H324_brain	HuB49_3S315_brain	14.6945	4.17128	-1.81672	3.12739	0.00176367	0.025958
XLOC_014147	scaffold1160:368461-371383	HuB65_3H324_brain	HuB49_3S315_brain	0.00712574	0.26969	5.24212	-3.39416	0.000688389	0.0156084
XLOC_014243	scaffold1161:59460-60682	HuB65_3H324_brain	HuB49_3S315_brain	0.522462	3.03023	2.53603	-3.23687	0.00120849	0.0212503
XLOC_015910	scaffold121:406395-411998	HuB65_3H324_brain	HuB49_3S315_brain	0.408549	0.00320782	-6.99277	3.38206	0.000719435	0.0156377
XLOC_015911	scaffold121:417555-423167	HuB65_3H324_brain	HuB49_3S315_brain	0.245917	0	-1.79769e+308	-1.79769e+308	0.00201432	0.0281465
XLOC_016174	scaffold1213:570884-571748	HuB65_3H324_brain	HuB49_3S315_brain	8.86455	73.0682	3.04312	-5.23025	1.69284e-07	2.03792e-05
XLOC_016574	scaffold1229:603142-605919	HuB65_3H324_brain	HuB49_3S315_brain	0.181632	0.733486	2.01375	-2.86246	0.00420364	0.0429474
XLOC_017028	scaffold124:1139621-1145293	HuB65_3H324_brain	HuB49_3S315_brain	0.0731032	0.466528	2.67396	-4.13588	3.53601e-05	0.00167693
XLOC_017298	scaffold12461:0-570	HuB65_3H324_brain	HuB49_3S315_brain	2.87185	0.463032	-2.6328	2.9803	0.00287969	0.0338851
XLOC_017767	scaffold126:690003-692362	HuB65_3H324_brain	HuB49_3S315_brain	59.1163	12.5608	-2.23463	3.81988	0.000133515	0.00464335
XLOC_018008	scaffold1266:96969-98182	HuB65_3H324_brain	HuB49_3S315_brain	0.708767	0.104964	-2.75541	3.12554	0.00177477	0.025958
XLOC_018048	scaffold1267:179848-185463	HuB65_3H324_brain	HuB49_3S315_brain	0.201179	1.75006	3.12086	-3.47483	0.000511179	0.0129621
XLOC_018571	scaffold1288:857175-859578	HuB65_3H324_brain	HuB49_3S315_brain	0.312308	0.0274631	-3.5074	3.06858	0.00215079	0.0290537
XLOC_018919	scaffold13:2593564-2597765	HuB65_3H324_brain	HuB49_3S315_brain	11.0515	1.94835	-2.50392	2.99348	0.00275812	0.0335828
XLOC_019504	scaffold1318:102593-103954	HuB65_3H324_brain	HuB49_3S315_brain	1.49221	0.0379817	-5.296	3.48332	0.000495231	0.0129621
XLOC_019792	scaffold1332:216428-217425	HuB65_3H324_brain	HuB49_3S315_brain	0.0202402	0.456531	4.49542	-3.8494	0.000118407	0.00421153
XLOC_020511	scaffold13622:468-831	HuB65_3H324_brain	HuB49_3S315_brain	6.10243	47.2592	2.95314	-4.38465	1.16172e-05	0.000727239
XLOC_021397	scaffold14078:0-686	HuB65_3H324_brain	HuB49_3S315_brain	5.41582	16.9032	1.64205	-2.8293	0.00466506	0.0448158
XLOC_021411	scaffold141:197672-203758	HuB65_3H324_brain	HuB49_3S315_brain	0.249247	0.777619	1.64149	-2.7752	0.00551677	0.0490553
XLOC_021646	scaffold1419:206809-208179	HuB65_3H324_brain	HuB49_3S315_brain	7.52306	0.313256	-4.58591	5.4031	6.55007e-08	1.02509e-05
XLOC_021910	scaffold1434:1187057-1192937	HuB65_3H324_brain	HuB49_3S315_brain	0.0657918	0.286228	2.12119	-2.86855	0.00412352	0.0424559
XLOC_021938	scaffold1434:1207717-1208869	HuB65_3H324_brain	HuB49_3S315_brain	0.0608354	0.739273	3.60312	-3.64639	0.000265948	0.00832416
XLOC_022391	scaffold1445:64345-69286	HuB65_3H324_brain	HuB49_3S315_brain	1.37762	4.29526	1.64057	-3.1656	0.00154764	0.0249696
XLOC_023630	scaffold151:64322-68793	HuB65_3H324_brain	HuB49_3S315_brain	0.35328	0.0412294	-3.09907	3.78784	0.000151964	0.00517007
XLOC_023829	scaffold1522:4367-6743	HuB65_3H324_brain	HuB49_3S315_brain	5.59016	51.8896	3.21448	-3.47023	0.000520006	0.0129621
XLOC_025021	scaffold1592:17116-17395	HuB65_3H324_brain	HuB49_3S315_brain	20.8981	96.152	2.20194	-3.33979	0.000838404	0.0172645
XLOC_025054	scaffold1598:67973-70127	HuB65_3H324_brain	HuB49_3S315_brain	0.297536	1.60424	2.43076	-3.25227	0.00114486	0.0205083
XLOC_025469	scaffold1625:3447-10597	HuB65_3H324_brain	HuB49_3S315_brain	0.795133	0	-1.79769e+308	-1.79769e+308	0.000532391	0.0129621
XLOC_025562	scaffold164:47819-49050	HuB65_3H324_brain	HuB49_3S315_brain	16.2768	4.20191	-1.9537	2.93295	0.0033576	0.0380771
XLOC_025612	scaffold1645:770142-772308	HuB65_3H324_brain	HuB49_3S315_brain	0.327592	0.0453997	-2.85114	2.88208	0.00395059	0.0412179
XLOC_025614	scaffold1645:792689-798161	HuB65_3H324_brain	HuB49_3S315_brain	0.874048	0	-1.79769e+308	-1.79769e+308	0.00273763	0.0335828
XLOC_026444	scaffold1679:9119-11685	HuB65_3H324_brain	HuB49_3S315_brain	5.74703	20.4007	1.82773	-2.90182	0.00370999	0.0400108
XLOC_026940	scaffold1706:941055-947110	HuB65_3H324_brain	HuB49_3S315_brain	1.11267	0.100972	-3.462	5.33308	9.65607e-08	1.28851e-05
XLOC_026948	scaffold1706:194850-200166	HuB65_3H324_brain	HuB49_3S315_brain	5.9181	0.434213	-3.76866	3.88425	0.000102644	0.0040173
XLOC_026960	scaffold1706:730952-737148	HuB65_3H324_brain	HuB49_3S315_brain	0.50129	0.0378329	-3.72793	3.0222	0.00250945	0.0318051
XLOC_027620	scaffold1742:380593-381876	HuB65_3H324_brain	HuB49_3S315_brain	0.0900291	1.03778	3.52696	-3.5591	0.000372125	0.0106486
XLOC_027621	scaffold1742:383256-384642	HuB65_3H324_brain	HuB49_3S315_brain	0.0131459	0.620045	5.55969	-3.53325	0.00041048	0.0113256
XLOC_027637	scaffold1742:96921-98636	HuB65_3H324_brain	HuB49_3S315_brain	0.352338	0.0349404	-3.33399	2.89565	0.00378377	0.0400108
XLOC_027781	scaffold1755:4574-5189	HuB65_3H324_brain	HuB49_3S315_brain	0.993985	4.03891	2.02267	-2.88414	0.00392489	0.0412179
XLOC_027803	scaffold1755:458552-460733	HuB65_3H324_brain	HuB49_3S315_brain	0.973502	5.3639	2.46203	-3.46868	0.000523026	0.0129621
XLOC_028055	scaffold1775:126993-128707	HuB65_3H324_brain	HuB49_3S315_brain	0.280417	1.59967	2.51213	-3.49755	0.000469548	0.0126697
XLOC_028310	scaffold1788:253441-255668	HuB65_3H324_brain	HuB49_3S315_brain	6.83137	1.66171	-2.03951	3.13404	0.00172419	0.0259458
XLOC_028586	scaffold1801:103571-104933	HuB65_3H324_brain	HuB49_3S315_brain	7.70693	35.9515	2.22182	-3.68863	0.000225467	0.00720114
XLOC_028736	scaffold1811:95810-96891	HuB65_3H324_brain	HuB49_3S315_brain	3.35938	12.5213	1.89811	-3.36534	0.000764488	0.0162525
XLOC_029174	scaffold1836:13685-15446	HuB65_3H324_brain	HuB49_3S315_brain	0.364235	2.35578	2.69326	-2.79336	0.00521638	0.0474455
XLOC_029208	scaffold184:150937-153528	HuB65_3H324_brain	HuB49_3S315_brain	0.272286	0.040332	-2.75513	2.79912	0.00512426	0.0474024
XLOC_029300	scaffold1851:220131-226003	HuB65_3H324_brain	HuB49_3S315_brain	0.297209	1.08279	1.86521	-3.11341	0.00184939	0.0265531
XLOC_029474	scaffold1862:2247663-2249578	HuB65_3H324_brain	HuB49_3S315_brain	0.120493	4.40537	5.19224	-3.3639	0.00076849	0.0162525
XLOC_029614	scaffold1867:230676-234601	HuB65_3H324_brain	HuB49_3S315_brain	0.1745	0.779803	2.15989	-2.82919	0.00466659	0.0448158
XLOC_029638	scaffold1869:10-2860	HuB65_3H324_brain	HuB49_3S315_brain	0.114976	2.81145	4.61191	-6.52954	6.59732e-11	1.03248e-07
XLOC_030040	scaffold189:784269-786311	HuB65_3H324_brain	HuB49_3S315_brain	0.155337	0.946487	2.60718	-2.90324	0.00369327	0.0400108
XLOC_030199	scaffold19:166009-167852	HuB65_3H324_brain	HuB49_3S315_brain	0.0639892	0.541827	3.08193	-3.14413	0.00166583	0.0258664
XLOC_031270	scaffold196:70107-70380	HuB65_3H324_brain	HuB49_3S315_brain	8.09213	59.0047	2.86624	-3.63814	0.000274612	0.00842681
XLOC_031476	scaffold1979:1373197-1376122	HuB65_3H324_brain	HuB49_3S315_brain	0.660813	2.36314	1.83839	-2.82824	0.00468048	0.0448158
XLOC_031776	scaffold2:851385-856203	HuB65_3H324_brain	HuB49_3S315_brain	0.229133	0.0429758	-2.41459	2.81367	0.00489801	0.0464569
XLOC_033396	scaffold210:334783-335713	HuB65_3H324_brain	HuB49_3S315_brain	0.670692	0	-1.79769e+308	-1.79769e+308	0.00469636	0.0448158
XLOC_033398	scaffold210:620211-622386	HuB65_3H324_brain	HuB49_3S315_brain	4.67261	0.629964	-2.89089	4.38793	1.14433e-05	0.000727239
XLOC_033735	scaffold213:592505-595139	HuB65_3H324_brain	HuB49_3S315_brain	0.038239	0.391327	3.35526	-3.30551	0.00094803	0.0179736
XLOC_033867	scaffold2135:24999-25645	HuB65_3H324_brain	HuB49_3S315_brain	0.174607	1.22279	2.80799	-3.22639	0.00125361	0.0216927
XLOC_036055	scaffold229:1104382-1119955	HuB65_3H324_brain	HuB49_3S315_brain	0.801619	0.184222	-2.12147	3.40839	0.00065348	0.0152641
XLOC_036071	scaffold229:2477103-2480226	HuB65_3H324_brain	HuB49_3S315_brain	0.0471212	0.255807	2.44061	-3.25418	0.00113721	0.0205083
XLOC_036706	scaffold232:150786-154065	HuB65_3H324_brain	HuB49_3S315_brain	0.0271274	0.353543	3.70406	-3.31575	0.000913974	0.0177674
XLOC_037068	scaffold235:465304-469667	HuB65_3H324_brain	HuB49_3S315_brain	1.39699	4.4697	1.67786	-2.98807	0.00280743	0.0335828
XLOC_037113	scaffold2351:186290-190243	HuB65_3H324_brain	HuB49_3S315_brain	10.6184	22.4274	1.07869	-2.77881	0.0054558	0.0487905
XLOC_038210	scaffold245:555413-556686	HuB65_3H324_brain	HuB49_3S315_brain	0.033344	0.243059	2.8658	-2.80858	0.00497603	0.0467707
XLOC_038554	scaffold2483:113208-118729	HuB65_3H324_brain	HuB49_3S315_brain	0.362031	2.1508	2.57069	-4.1091	3.97212e-05	0.00182834
XLOC_038557	scaffold2483:76046-93389	HuB65_3H324_brain	HuB49_3S315_brain	0.431823	3.25204	2.91283	-6.39239	1.63313e-10	1.27792e-07
XLOC_038558	scaffold2483:136691-138113	HuB65_3H324_brain	HuB49_3S315_brain	0.358183	1.76774	2.30314	-3.46091	0.00053836	0.0129621
XLOC_038561	scaffold2483:202582-206408	HuB65_3H324_brain	HuB49_3S315_brain	0.161072	2.327	3.85269	-5.32892	9.87994e-08	1.28851e-05
XLOC_039248	scaffold2555:66761-69427	HuB65_3H324_brain	HuB49_3S315_brain	0.62156	0.0648679	-3.26032	4.35864	1.30875e-05	0.000787723
XLOC_039249	scaffold2555:82158-83891	HuB65_3H324_brain	HuB49_3S315_brain	0.69993	0.0305675	-4.51714	5.15764	2.50079e-07	2.60916e-05
XLOC_039250	scaffold2555:83960-85675	HuB65_3H324_brain	HuB49_3S315_brain	0.7971	0.0879794	-3.17952	3.97789	6.95287e-05	0.00310893
XLOC_039351	scaffold2571:26496-28664	HuB65_3H324_brain	HuB49_3S315_brain	0.43263	2.07895	2.26465	-3.32888	0.000871968	0.0175262
XLOC_040277	scaffold2678:24050-29378	HuB65_3H324_brain	HuB49_3S315_brain	0.455869	0.0341895	-3.737	3.19423	0.00140203	0.0233422
XLOC_040294	scaffold2685:0-1836	HuB65_3H324_brain	HuB49_3S315_brain	0.48003	0.101147	-2.24667	2.78858	0.00529403	0.0476158
XLOC_040931	scaffold276:208507-209046	HuB65_3H324_brain	HuB49_3S315_brain	3.08772	0.454095	-2.76547	3.71371	0.000204242	0.00665914
XLOC_040940	scaffold276:377472-382133	HuB65_3H324_brain	HuB49_3S315_brain	5.2677	20.7268	1.97625	-4.35038	1.35901e-05	0.000787723
XLOC_041038	scaffold2761:143249-146921	HuB65_3H324_brain	HuB49_3S315_brain	0.783056	0.0649511	-3.59169	3.14232	0.00167613	0.0258664
XLOC_041116	scaffold278:539367-541883	HuB65_3H324_brain	HuB49_3S315_brain	0.0227634	0.298938	3.71506	-3.16115	0.00157149	0.0250957
XLOC_041217	scaffold279:305662-307137	HuB65_3H324_brain	HuB49_3S315_brain	0.60941	0.0598711	-3.34748	2.91144	0.00359767	0.0396504
XLOC_041440	scaffold2810:9953-14684	HuB65_3H324_brain	HuB49_3S315_brain	2.8836	0	-1.79769e+308	-1.79769e+308	0.00302742	0.0353576
XLOC_042258	scaffold2912:0-329	HuB65_3H324_brain	HuB49_3S315_brain	525.662	2873.69	2.4507	-4.28824	1.80091e-05	0.000939476
XLOC_042503	scaffold294:1276886-1279387	HuB65_3H324_brain	HuB49_3S315_brain	0.523341	1.74706	1.73911	-2.89649	0.00377359	0.0400108
XLOC_042679	scaffold297:635022-638298	HuB65_3H324_brain	HuB49_3S315_brain	0.0369157	0.37832	3.3573	-3.0682	0.0021535	0.0290537
XLOC_043051	scaffold3024:0-659	HuB65_3H324_brain	HuB49_3S315_brain	8.15997	0.0686513	-6.89313	3.30398	0.000953231	0.0179736
XLOC_043337	scaffold307:1692716-1711455	HuB65_3H324_brain	HuB49_3S315_brain	1.1494	3.11973	1.44054	-3.02093	0.00252002	0.0318051
XLOC_044378	scaffold3198:20841-22193	HuB65_3H324_brain	HuB49_3S315_brain	0.26741	1.34368	2.32906	-3.12175	0.00179778	0.0260512
XLOC_044538	scaffold320:2133760-2138850	HuB65_3H324_brain	HuB49_3S315_brain	0.468481	0.0348698	-3.74794	3.88568	0.000102044	0.0040173
XLOC_045175	scaffold331:452564-454309	HuB65_3H324_brain	HuB49_3S315_brain	0.0821987	1.83854	4.4833	-5.8731	4.2771e-09	9.56238e-07
XLOC_045817	scaffold3385:2-838	HuB65_3H324_brain	HuB49_3S315_brain	75.3708	26.0065	-1.53514	3.1687	0.0015312	0.0249696
XLOC_046108	scaffold3412:10562-12537	HuB65_3H324_brain	HuB49_3S315_brain	2.67681	0	-1.79769e+308	-1.79769e+308	0.000511976	0.0129621
XLOC_046159	scaffold3424:195997-197997	HuB65_3H324_brain	HuB49_3S315_brain	0.030629	0.307417	3.32723	-3.32839	0.000873508	0.0175262
XLOC_046169	scaffold3428:73032-75567	HuB65_3H324_brain	HuB49_3S315_brain	1.25517	3.96937	1.66102	-2.98767	0.00281109	0.0335828
XLOC_046400	scaffold347:1513332-1513937	HuB65_3H324_brain	HuB49_3S315_brain	0	2.20723	1.79769e+308	1.79769e+308	0.00229071	0.0298746
XLOC_046417	scaffold347:311563-314626	HuB65_3H324_brain	HuB49_3S315_brain	0.0222909	0.52059	4.54562	-4.21255	2.52502e-05	0.00127473
XLOC_046549	scaffold349:209320-210835	HuB65_3H324_brain	HuB49_3S315_brain	0.345244	2.35273	2.76865	-3.08919	0.002007	0.0281465
XLOC_047946	scaffold373:647060-647508	HuB65_3H324_brain	HuB49_3S315_brain	0.413937	15.5221	5.22877	-3.31422	0.000919001	0.0177674
XLOC_048955	scaffold388:717315-720969	HuB65_3H324_brain	HuB49_3S315_brain	4.09258	0.315059	-3.69932	4.29764	1.72627e-05	0.000931588
XLOC_049109	scaffold39:51859-53950	HuB65_3H324_brain	HuB49_3S315_brain	1.13815	0.286173	-1.99173	3.03834	0.00237889	0.0306898
XLOC_049692	scaffold400:1172595-1177113	HuB65_3H324_brain	HuB49_3S315_brain	1.67704	0.382504	-2.13237	2.92765	0.00341535	0.0384534
XLOC_049944	scaffold4027:77898-83096	HuB65_3H324_brain	HuB49_3S315_brain	0.637123	0.0919985	-2.79189	3.16744	0.00153787	0.0249696
XLOC_051869	scaffold431:87867-90929	HuB65_3H324_brain	HuB49_3S315_brain	0.368809	0.054798	-2.75068	2.7946	0.00519641	0.0474455
XLOC_051870	scaffold431:144427-150068	HuB65_3H324_brain	HuB49_3S315_brain	0.397944	0.0768485	-2.37248	3.08233	0.00205384	0.0284362
XLOC_052538	scaffold443:294053-298602	HuB65_3H324_brain	HuB49_3S315_brain	3.89748	14.4717	1.89262	-3.94192	8.08321e-05	0.00351395
XLOC_052903	scaffold4525:3549-5284	HuB65_3H324_brain	HuB49_3S315_brain	0.960746	0	-1.79769e+308	-1.79769e+308	0.000652005	0.0152641
XLOC_053970	scaffold4659:13-305	HuB65_3H324_brain	HuB49_3S315_brain	3.72751	92.0235	4.62572	-4.77591	1.78899e-06	0.000155543
XLOC_054381	scaffold4685:76674-80358	HuB65_3H324_brain	HuB49_3S315_brain	0.846877	0.14549	-2.54123	2.99023	0.00278766	0.0335828
XLOC_054764	scaffold476:84875-92226	HuB65_3H324_brain	HuB49_3S315_brain	1.43934	16.305	3.50184	-4.45618	8.34329e-06	0.000567706
XLOC_055442	scaffold485:1264054-1264326	HuB65_3H324_brain	HuB49_3S315_brain	0.360171	4.19103	3.54055	-2.8527	0.00433499	0.0434888
XLOC_055984	scaffold497:566323-566974	HuB65_3H324_brain	HuB49_3S315_brain	2.27804	17.0941	2.90763	-3.12771	0.00176175	0.025958
XLOC_056490	scaffold504:863653-865991	HuB65_3H324_brain	HuB49_3S315_brain	4.95895	13.379	1.43186	-2.83901	0.00452537	0.0445421
XLOC_056959	scaffold510:554734-557576	HuB65_3H324_brain	HuB49_3S315_brain	8.94745	28.207	1.65651	-4.20362	2.62685e-05	0.00128469
XLOC_056962	scaffold510:128724-131212	HuB65_3H324_brain	HuB49_3S315_brain	7.63136	18.7039	1.29332	-2.8436	0.00446072	0.0444651
XLOC_057371	scaffold519:461921-475726	HuB65_3H324_brain	HuB49_3S315_brain	0.0347339	0.530184	3.93208	-4.30866	1.64248e-05	0.00091803
XLOC_057414	scaffold519:1574834-1575663	HuB65_3H324_brain	HuB49_3S315_brain	1.83405	25.9324	3.82165	-2.89791	0.00375654	0.0400108
XLOC_057902	scaffold522:1521039-1523227	HuB65_3H324_brain	HuB49_3S315_brain	0.411536	5.52324	3.74642	-4.87568	1.08433e-06	9.9822e-05
XLOC_058023	scaffold527:200046-208192	HuB65_3H324_brain	HuB49_3S315_brain	1.3308	0.194003	-2.77815	2.93891	0.00329364	0.0377499
XLOC_058147	scaffold529:139164-139503	HuB65_3H324_brain	HuB49_3S315_brain	34.8405	3.58414	-3.28107	4.50484	6.6423e-06	0.000495009
XLOC_058414	scaffold534:377503-380718	HuB65_3H324_brain	HuB49_3S315_brain	10.1514	3.17187	-1.67827	2.85742	0.00427095	0.0431228
XLOC_058538	scaffold535:355564-357970	HuB65_3H324_brain	HuB49_3S315_brain	0.44551	0.0142534	-4.96608	3.27434	0.00105909	0.0197318
XLOC_060587	scaffold5752:40-642	HuB65_3H324_brain	HuB49_3S315_brain	0.358708	1.83912	2.35814	-2.80225	0.00507476	0.0472738
XLOC_061397	scaffold587:405125-406893	HuB65_3H324_brain	HuB49_3S315_brain	3.1174	11.312	1.85944	-3.55762	0.000374232	0.0106486
XLOC_061531	scaffold5892:5207-9005	HuB65_3H324_brain	HuB49_3S315_brain	0.261071	0	-1.79769e+308	-1.79769e+308	0.00316592	0.0367012
XLOC_062112	scaffold6:763323-769461	HuB65_3H324_brain	HuB49_3S315_brain	1.00235	0.293967	-1.76966	3.06301	0.00219119	0.0290611
XLOC_062520	scaffold608:181353-183924	HuB65_3H324_brain	HuB49_3S315_brain	3.80518	97.4172	4.67814	-3.88417	0.000102679	0.0040173
XLOC_062833	scaffold618:123942-126011	HuB65_3H324_brain	HuB49_3S315_brain	0.0319443	0.262015	3.03602	-3.25527	0.00113285	0.0205083
XLOC_063798	scaffold631:1931117-1933128	HuB65_3H324_brain	HuB49_3S315_brain	10.2804	1.15282	-3.15666	4.48194	7.39661e-06	0.000526168
XLOC_064363	scaffold646:314549-315543	HuB65_3H324_brain	HuB49_3S315_brain	0.0516273	0.370457	2.8431	-2.7916	0.00524477	0.0474455
XLOC_064595	scaffold653:1707827-1709726	HuB65_3H324_brain	HuB49_3S315_brain	0.109053	1.00748	3.20766	-3.91176	9.16269e-05	0.00387557
XLOC_065500	scaffold670:176254-180273	HuB65_3H324_brain	HuB49_3S315_brain	0.286294	0	-1.79769e+308	-1.79769e+308	0.00115318	0.0205083
XLOC_065868	scaffold683:46681-49576	HuB65_3H324_brain	HuB49_3S315_brain	0.245265	0.0248262	-3.30441	3.21695	0.00129562	0.0220397
XLOC_066225	scaffold691:198255-200629	HuB65_3H324_brain	HuB49_3S315_brain	1.15638	3.74853	1.69671	-3.0798	0.00207139	0.0284362
XLOC_066499	scaffold6982:0-668	HuB65_3H324_brain	HuB49_3S315_brain	1.45436	0	-1.79769e+308	-1.79769e+308	0.00280761	0.0335828
XLOC_066640	scaffold70:1258804-1262950	HuB65_3H324_brain	HuB49_3S315_brain	0	1.78563	1.79769e+308	1.79769e+308	0.00284263	0.0337024
XLOC_066882	scaffold701:1095405-1099988	HuB65_3H324_brain	HuB49_3S315_brain	0.497102	1.83312	1.88269	-2.90389	0.0036856	0.0400108
XLOC_067315	scaffold707:70161-75600	HuB65_3H324_brain	HuB49_3S315_brain	0.0489609	0.297133	2.60141	-3.39031	0.000698137	0.0156084
XLOC_067610	scaffold716:313202-318947	HuB65_3H324_brain	HuB49_3S315_brain	1.3633	4.29949	1.65707	-3.35429	0.000795695	0.0166035
XLOC_068112	scaffold7247:1-776	HuB65_3H324_brain	HuB49_3S315_brain	19.1223	64.7451	1.75952	-3.53195	0.0004125	0.0113256
XLOC_068501	scaffold731:1920025-1922523	HuB65_3H324_brain	HuB49_3S315_brain	1.06069	7.34985	2.79272	-3.62284	0.000291389	0.0087697
XLOC_069543	scaffold743:352383-353310	HuB65_3H324_brain	HuB49_3S315_brain	10.5853	3.0635	-1.78881	3.06428	0.00218194	0.0290611
XLOC_069766	scaffold753:479307-483294	HuB65_3H324_brain	HuB49_3S315_brain	0.0252073	0.697317	4.7899	-6.31558	2.69145e-10	1.40404e-07
XLOC_070022	scaffold763:83677-86105	HuB65_3H324_brain	HuB49_3S315_brain	5.6075	19.212	1.77658	-3.31404	0.000919589	0.0177674
XLOC_070438	scaffold773:602139-605377	HuB65_3H324_brain	HuB49_3S315_brain	7.11645	0.434362	-4.03419	6.20932	5.32138e-10	2.08199e-07
XLOC_070678	scaffold776:302229-305961	HuB65_3H324_brain	HuB49_3S315_brain	0.309873	1.09569	1.82209	-2.83973	0.00451519	0.0445421
XLOC_070836	scaffold78:2005630-2007056	HuB65_3H324_brain	HuB49_3S315_brain	0.0336698	0.270847	3.00795	-3.20621	0.00134496	0.022633
XLOC_071030	scaffold783:644831-645643	HuB65_3H324_brain	HuB49_3S315_brain	0.0463177	0.545533	3.55803	-3.00262	0.00267668	0.033512
XLOC_071031	scaffold783:656283-658974	HuB65_3H324_brain	HuB49_3S315_brain	0.0491141	0.265569	2.43488	-2.91349	0.00357415	0.0396504
XLOC_071668	scaffold790:129123-133626	HuB65_3H324_brain	HuB49_3S315_brain	1.595	0	-1.79769e+308	-1.79769e+308	0.00330463	0.0377499
XLOC_071972	scaffold8:667858-669165	HuB65_3H324_brain	HuB49_3S315_brain	0.715011	2.52549	1.82052	-2.86077	0.00422614	0.0429474
XLOC_072056	scaffold800:524936-529301	HuB65_3H324_brain	HuB49_3S315_brain	0.0725121	0.899331	3.63256	-4.66268	3.12122e-06	0.000244235
XLOC_072204	scaffold804:153106-155148	HuB65_3H324_brain	HuB49_3S315_brain	48.1917	129.037	1.42093	-4.68565	2.79077e-06	0.000229871
XLOC_072621	scaffold811:487243-489701	HuB65_3H324_brain	HuB49_3S315_brain	10.4842	47.4798	2.1791	-3.86613	0.000110576	0.00421153
XLOC_073445	scaffold8285:5150-8979	HuB65_3H324_brain	HuB49_3S315_brain	1.42617	0	-1.79769e+308	-1.79769e+308	0.00190286	0.0270725
XLOC_075270	scaffold873:208223-211497	HuB65_3H324_brain	HuB49_3S315_brain	0.196515	1.98901	3.33934	-3.57388	0.000351727	0.0103859
XLOC_075422	scaffold875:30719-32291	HuB65_3H324_brain	HuB49_3S315_brain	10.6814	43.6053	2.0294	-3.22463	0.00126137	0.0216927
XLOC_075592	scaffold881:20394-20987	HuB65_3H324_brain	HuB49_3S315_brain	0.547497	34.6305	5.98305	-3.85294	0.000116707	0.00421153
XLOC_076005	scaffold890:114931-119468	HuB65_3H324_brain	HuB49_3S315_brain	0.128796	0.46956	1.86622	-2.92501	0.00344443	0.0385038
XLOC_078035	scaffold95:144275-146058	HuB65_3H324_brain	HuB49_3S315_brain	1.53889	0.207184	-2.8929	3.03662	0.00239243	0.0306898
XLOC_078356	scaffold9611:256-883	HuB65_3H324_brain	HuB49_3S315_brain	10.2787	39.6063	1.94608	-2.82729	0.00469432	0.0448158
XLOC_079438	scaffold995:13377-17834	HuB65_3H324_brain	HuB49_3S315_brain	0.0151495	0.22275	3.87808	-3.14046	0.00168681	0.0258664

## Sheet: HuB49_1_vs_control_lung
gene_id	locus	sample_1	sample_2	value_1	value_2	log2(fold_change)	test_stat	p_value	q_value
XLOC_007570	C19602864:0-918	Control_3C307_lung	HuB49_1S312_lung	0.071813	13.8297	7.58931	-7.25803	3.92797e-13	1.6252e-10
XLOC_009844	scaffold1035:590965-595030	Control_3C307_lung	HuB49_1S312_lung	0.00762095	1.12743	7.20885	-4.23262	2.30984e-05	0.00228195
XLOC_011885	scaffold11:951019-956889	Control_3C307_lung	HuB49_1S312_lung	0.00784174	2.06432	8.04027	-7.90555	2.66454e-15	1.46994e-12
XLOC_012442	scaffold112:515114-519659	Control_3C307_lung	HuB49_1S312_lung	2.27722	45.8308	4.33097	-8.62523	0	0
XLOC_015342	scaffold1195:282122-283609	Control_3C307_lung	HuB49_1S312_lung	0.0163632	0.38523	4.5572	-3.46729	0.000525739	0.0239208
XLOC_015916	scaffold121:791336-795659	Control_3C307_lung	HuB49_1S312_lung	0.0100419	0.588596	5.87318	-5.36568	8.06428e-08	1.6683e-05
XLOC_015918	scaffold121:846755-851219	Control_3C307_lung	HuB49_1S312_lung	0.00588062	2.16559	8.52457	-4.41765	9.97779e-06	0.00118829
XLOC_018889	scaffold13:25249-27664	Control_3C307_lung	HuB49_1S312_lung	0.00994497	0.462084	5.53805	-3.20093	0.00136987	0.0482368
XLOC_021413	scaffold141:215783-218556	Control_3C307_lung	HuB49_1S312_lung	0.13601	5.71124	5.39202	-6.50378	7.83249e-11	2.16046e-08
XLOC_022391	scaffold1445:64345-69286	Control_3C307_lung	HuB49_1S312_lung	0.967976	4.96987	2.36017	-3.4627	0.000534785	0.0239208
XLOC_022473	scaffold1452:87214-93158	Control_3C307_lung	HuB49_1S312_lung	0.0100161	0.272466	4.76568	-4.58038	4.64136e-06	0.000768144
XLOC_023857	scaffold1525:189834-192340	Control_3C307_lung	HuB49_1S312_lung	0.155357	3.77725	4.60368	-5.19533	2.04362e-07	3.758e-05
XLOC_023858	scaffold1525:209671-230149	Control_3C307_lung	HuB49_1S312_lung	0.00155436	1.78517	10.1655	-7.95954	1.77636e-15	1.46994e-12
XLOC_024783	scaffold1579:1246476-1251308	Control_3C307_lung	HuB49_1S312_lung	0.00768816	1.18225	7.26468	-3.44698	0.000566896	0.0246898
XLOC_026148	scaffold1663:201504-203197	Control_3C307_lung	HuB49_1S312_lung	0.00784459	0.436889	5.79943	-3.35458	0.000794852	0.0320849
XLOC_032258	scaffold202:422146-424565	Control_3C307_lung	HuB49_1S312_lung	0.00839293	0.450544	5.74635	-3.32627	0.000880165	0.0346827
XLOC_035307	scaffold224:588679-591288	Control_3C307_lung	HuB49_1S312_lung	0.0171609	0.445735	4.69899	-3.58441	0.000337837	0.0174725
XLOC_037325	scaffold2367:831956-834906	Control_3C307_lung	HuB49_1S312_lung	0.0327564	0.665422	4.34442	-4.06079	4.89064e-05	0.0036791
XLOC_038383	scaffold247:351-3319	Control_3C307_lung	HuB49_1S312_lung	0.03461	0.354076	3.3548	-3.29027	0.00100091	0.0368113
XLOC_045888	scaffold34:1740285-1744372	Control_3C307_lung	HuB49_1S312_lung	0.0117006	0.666721	5.83243	-3.80846	0.000139836	0.00964282
XLOC_048014	scaffold375:93484-99658	Control_3C307_lung	HuB49_1S312_lung	0.0188612	0.486161	4.68794	-3.83886	0.000123605	0.00889419
XLOC_048029	scaffold375:75883-78304	Control_3C307_lung	HuB49_1S312_lung	0.00509554	0.425306	6.38313	-3.71658	0.00020194	0.0128542
XLOC_049158	scaffold390:1500754-1506920	Control_3C307_lung	HuB49_1S312_lung	0.0135629	0.548342	5.33734	-3.65373	0.000258461	0.0147501
XLOC_051451	scaffold423:217951-222889	Control_3C307_lung	HuB49_1S312_lung	0.0185116	0.247973	3.74368	-3.65619	0.000255993	0.0147501
XLOC_054418	scaffold469:241790-246404	Control_3C307_lung	HuB49_1S312_lung	0.0230717	0.43379	4.2328	-4.21644	2.48188e-05	0.00228195
XLOC_054419	scaffold469:248192-250260	Control_3C307_lung	HuB49_1S312_lung	0.132994	2.06445	3.95632	-4.18087	2.90397e-05	0.00240304
XLOC_055402	scaffold484:36614-39291	Control_3C307_lung	HuB49_1S312_lung	3.70074	13.7091	1.88925	-3.30171	0.00096097	0.0368113
XLOC_056490	scaffold504:863653-865991	Control_3C307_lung	HuB49_1S312_lung	54.7524	117.967	1.10739	-3.47271	0.00051524	0.0239208
XLOC_057676	scaffold52:1293827-1295686	Control_3C307_lung	HuB49_1S312_lung	0.0257795	0.796649	4.94965	-4.41605	1.0052e-05	0.00118829
XLOC_060425	scaffold572:115320-119650	Control_3C307_lung	HuB49_1S312_lung	0.0355249	3.38569	6.57448	-5.82716	5.6377e-09	1.33291e-06
XLOC_060426	scaffold572:119713-122656	Control_3C307_lung	HuB49_1S312_lung	0.0478079	4.13823	6.43562	-7.02384	2.1585e-12	7.14462e-10
XLOC_063577	scaffold629:1472863-1476648	Control_3C307_lung	HuB49_1S312_lung	0.0201165	0.29012	3.8502	-3.78964	0.000150866	0.00998732
XLOC_063804	scaffold631:2064381-2072605	Control_3C307_lung	HuB49_1S312_lung	0.386263	2.09611	2.44006	-3.41679	0.000633649	0.026856
XLOC_066125	scaffold69:226063-229608	Control_3C307_lung	HuB49_1S312_lung	0.0150744	0.405176	4.74838	-3.62437	0.000289662	0.0154642
XLOC_066707	scaffold700:1069259-1074904	Control_3C307_lung	HuB49_1S312_lung	0.0152173	0.329364	4.4359	-4.43977	9.00555e-06	0.00118829
XLOC_067838	scaffold72:549705-554139	Control_3C307_lung	HuB49_1S312_lung	0.0252151	0.536077	4.41008	-4.2041	2.62119e-05	0.0022832
XLOC_068272	scaffold73:1546266-1547879	Control_3C307_lung	HuB49_1S312_lung	0.0211148	0.384279	4.18583	-3.67906	0.000234097	0.0143493
XLOC_068280	scaffold73:809614-812083	Control_3C307_lung	HuB49_1S312_lung	0.0307335	0.411666	3.74359	-3.49894	0.000467113	0.0234264
XLOC_068464	scaffold731:3564377-3571633	Control_3C307_lung	HuB49_1S312_lung	8.51898	3.25303	-1.38889	3.29344	0.000989685	0.0368113
XLOC_068882	scaffold736:2263411-2270251	Control_3C307_lung	HuB49_1S312_lung	0.0159319	0.467799	4.8759	-4.36166	1.2908e-05	0.00142418
XLOC_072204	scaffold804:153106-155148	Control_3C307_lung	HuB49_1S312_lung	8.7084	35.5387	2.02891	-4.42016	9.86264e-06	0.00118829
XLOC_075422	scaffold875:30719-32291	Control_3C307_lung	HuB49_1S312_lung	24.6767	160.647	2.70267	-4.21923	2.45136e-05	0.00228195
XLOC_076005	scaffold890:114931-119468	Control_3C307_lung	HuB49_1S312_lung	0.0670884	0.612347	3.19021	-3.46716	0.000525979	0.0239208
XLOC_076733	scaffold92:1299661-1302388	Control_3C307_lung	HuB49_1S312_lung	0.0273354	0.310238	3.50454	-3.2449	0.0011749	0.042271
XLOC_077140	scaffold93:348523-351972	Control_3C307_lung	HuB49_1S312_lung	0.0303148	1.42878	5.55862	-4.10085	4.11642e-05	0.00324413
XLOC_077401	scaffold932:2258893-2262006	Control_3C307_lung	HuB49_1S312_lung	0.0187026	0.275971	3.88321	-3.63932	0.000273355	0.0150801

[truncated: 17 more sheets: HuB49_2_vs_control_lung, HuB49_3_vs_control_lung, HuB65_1_vs_control_lung, HuB65_2_vs_control_lung, HuB65_3_vs_control_lung, HuB49_1_vs_HuB65_1_lung, HuB49_2_vs_HuB65_2_lung, HuB49_3_vs_HuB65_3_lung, HuB49_1_vs_control_spleen, HuB49_2_vs_control_spleen, HuB49_3_vs_control_spleen, HuB65_1_vs_control_spleen, HuB65_2_vs_control_spleen, HuB65_3_vs_control_spleen, HuB49_1_vs_HuB65_1_spleen, HuB49_2_vs_HuB65_2_spleen, HuB49_3_vs_HuB65_3_spleen]
