# Supplementary material for: Identification and analysis of long non-coding RNAs in response to H5N1 influenza viruses in duck (Anas platyrhynchos)
Source: BMC Genomics. 2019 Jan 11;20:36. doi: 10.1186/s12864-018-5422-2 (PMC6330444; doi:10.1186/s12864-018-5422-2)
Supplement: Supplementary file 5 — Table S3. Protein-coding genes located within 10/100 kb upstream and downstream of duck lncRNAs. (XLSX 642 kb) [file 12864_2018_5422_MOESM5_ESM.xlsx]

## Sheet: lnc_coding_10kb
chromosome	lncRNA ID	coding gene ID	gene name	lncRNA start	lncRNA end	coding gene start	coding gene end
C19829369	geneID=XLOC_008074	ID=Apl2_20200;Old=Apl_18836;	C1QA	553	1117	21	590
scaffold1	geneID=XLOC_008559	ID=Apl2_06229;Old=ENSAPLT00000012292;	ZBTB2	1214737	1215684	1221660	1225054
scaffold1000	geneID=XLOC_008753	ID=Apl2_09529;Old=Apl_09505;	AKAP5	273535	274845	269771	271639
scaffold1001	geneID=XLOC_008842	ID=Apl2_05379;Old=Apl_05153;	LMO2	1735875	1740042	1744300	1747209
scaffold1002	geneID=XLOC_008894	ID=Apl2_16141;Old=Apl_15118;	SHARPIN	157875	158225	152824	154059
scaffold1007	geneID=XLOC_008962	ID=Apl2_15176;Old=ENSAPLT00000000758;	OR52R1	3088	4562	895	1842
scaffold1007	geneID=XLOC_008962	ID=Apl2_15177;Old=ENSAPLT00000000797;	OR51E2	3088	4562	7956	8912
scaffold1009	geneID=XLOC_009084	ID=Apl2_02812;Old=ENSAPLT00000006133;	JUN	2020006	2032307	2014943	2015905
scaffold1009	geneID=XLOC_009084	ID=Apl2_02814;Old=Apl_02564;	ANK3	2020006	2032307	2036210	2037775
scaffold1011	geneID=XLOC_009183	ID=Apl2_06086;Old=Apl_04198;	FOXD3	833803	839105	832876	833124
scaffold1012	geneID=XLOC_009246	ID=Apl2_12266;Old=ENSAPLT00000002827;	VWC2	219263	223530	224774	232999
scaffold1018	geneID=XLOC_009367	ID=Apl2_17753;Old=Apl_17203;	TMEM39B	112964	119717	119812	125691
scaffold1018	geneID=XLOC_009369	ID=Apl2_17751;Old=ENSAPLT00000006691;	PTP4A2	73158	89956	75916	85711
scaffold102	geneID=XLOC_009439	ID=Apl2_06958;Old=Apl_07578;	HTATIP2	381102	382325	379787	381985
scaffold102	geneID=XLOC_009439	ID=Apl2_06959;Old=ENSAPLT00000016758;	RGS5	381102	382325	388851	390330
scaffold102	geneID=XLOC_009443	ID=Apl2_06964;Old=ENSAPLT00000002406;	RGS2	541547	544383	546973	552436
scaffold103	geneID=XLOC_009678	ID=Apl2_14737;Old=ENSAPLT00000010476;	EXOC3	716025	728261	717155	724566
scaffold103	geneID=XLOC_009687	ID=Apl2_14737;Old=ENSAPLT00000010476;	EXOC3	725097	728133	717155	724566
scaffold1032	geneID=XLOC_009763	ID=Apl2_06065;Old=ENSAPLT00000015292;	SYT11	298589	302297	302427	308825
scaffold1032	geneID=XLOC_009739	ID=Apl2_06054;Old=ENSAPLT00000012299;	FAM189A1	153794	155090	147509	152870
scaffold1032	geneID=XLOC_009739	ID=Apl2_06055;Old=ENSAPLT00000012661;	SCAMP1	153794	155090	155007	156477
scaffold1040	geneID=XLOC_010015	ID=Apl2_11773;Old=Apl_10932;		295927	298135	289786	289902
scaffold1045	geneID=XLOC_010097	ID=Apl2_14935;Old=ENSAPLT00000003540;	PSMD6	519024	520233	521418	527916
scaffold1064	geneID=XLOC_010503	ID=Apl2_02567;Old=Apl_02629;	ASPA	222522	227241	219535	226217
scaffold1066	geneID=XLOC_010609	ID=Apl2_14689;Old=ENSAPLT00000013580;	GMNN	102032	103899	105372	110072
scaffold108	geneID=XLOC_010903	ID=Apl2_01665;Old=ENSAPLT00000008535;	RAD51D	1226220	1229286	1218614	1224003
scaffold1083	geneID=XLOC_011086	ID=Apl2_16552;Old=Apl_16535;	NFE2L1	6707	7582	9	6753
scaffold1083	geneID=XLOC_011086	ID=Apl2_16553;Old=ENSAPLT00000008207;		6707	7582	13253	16041
scaffold1091	geneID=XLOC_011676	ID=Apl2_09420;Old=Apl_08544;	PIGM	2079499	2081578	2078719	2079558
scaffold1093	geneID=XLOC_011759	ID=Apl2_14279;Old=ENSAPLT00000011078;	ACVR1B	7324	9080	11544	17549
scaffold1093	geneID=XLOC_011761	ID=Apl2_14280;Old=Apl_12847;	ACVR1	33473	34102	30645	32338
scaffold1093	geneID=XLOC_011762	ID=Apl2_14280;Old=Apl_12847;	ACVR1	37185	38456	30645	32338
scaffold1093	geneID=XLOC_011769	ID=Apl2_14280;Old=Apl_12847;	ACVR1	37185	38456	30645	32338
scaffold1093	geneID=XLOC_011761	ID=Apl2_14281;Old=Apl_12848;	ANKRD33B	33473	34102	40563	43398
scaffold1093	geneID=XLOC_011762	ID=Apl2_14281;Old=Apl_12848;	ANKRD33B	37185	38456	40563	43398
scaffold1093	geneID=XLOC_011769	ID=Apl2_14281;Old=Apl_12848;	ANKRD33B	37185	38456	40563	43398
scaffold1109	geneID=XLOC_012217	ID=Apl2_16937;Old=ENSAPLT00000002765;	RPGR	69382	70027	71456	75677
scaffold111	geneID=XLOC_012263	ID=Apl2_07583;Old=ENSAPLT00000002399;	GPX3	250539	251569	256621	257527
scaffold111	geneID=XLOC_012260	ID=Apl2_07577;Old=ENSAPLT00000016643;	CD74	167061	169300	161898	164093
scaffold111	geneID=XLOC_012260	ID=Apl2_07578;Old=Apl_09334;	RPS14	167061	169300	170644	171538
scaffold11122	geneID=XLOC_012319	ID=Apl2_19145;Old=ENSAPLT00000007964;		1	1862	1909	2800
scaffold11122	geneID=XLOC_012319	ID=Apl2_19146;Old=Apl_18069;		1	1862	2497	2814
scaffold112	geneID=XLOC_012441	ID=Apl2_02671;Old=ENSAPLT00000009367;	C2H7ORF64	268243	269611	263611	265968
scaffold112	geneID=XLOC_012500	ID=Apl2_02698;Old=ENSAPLT00000016966;	DLX6	2182804	2185185	2179842	2182120
scaffold112	geneID=XLOC_012502	ID=Apl2_02700;Old=Apl_02604;	ACN9	2232057	2236343	2244413	2244613
scaffold112	geneID=XLOC_012504	ID=Apl2_02700;Old=Apl_02604;	ACN9	2245414	2251050	2244413	2244613
scaffold112	geneID=XLOC_012441	ID=Apl2_02672;Old=ENSAPLT00000009565;	EFCAB1	268243	269611	267365	273003
scaffold112	geneID=XLOC_012442	ID=Apl2_02676;Old=Apl_02580;	SAMD9L	515115	519659	519530	524287
scaffold112	geneID=XLOC_012500	ID=Apl2_02699;Old=ENSAPLT00000016974;	DLX5	2182804	2185185	2189754	2191860
scaffold1127	geneID=XLOC_012729	ID=Apl2_02825;Old=Apl_03013;	COMMD2	204317	208436	214027	216060
scaffold1127	geneID=XLOC_012741	ID=Apl2_02842;Old=Apl_03030;	CLRN1	454721	458936	452308	459158
scaffold113	geneID=XLOC_012903	ID=Apl2_07024;Old=Apl_06743;	MYF6	2043955	2049827	2057834	2058364
scaffold113	geneID=XLOC_012904	ID=Apl2_07024;Old=Apl_06743;	MYF6	2052829	2057414	2057834	2058364
scaffold113	geneID=XLOC_012904	ID=Apl2_07025;Old=ENSAPLT00000001113;	MYF5	2052829	2057414	2064376	2064955
scaffold113	geneID=XLOC_012891	ID=Apl2_07007;Old=ENSAPLT00000014963;	CSRP2	192274	193606	196075	199712
scaffold1131	geneID=XLOC_013019	ID=Apl2_05924;Old=ENSAPLT00000010395;	LRRC32	879829	883628	870745	873322
scaffold1133	geneID=XLOC_013120	ID=Apl2_14436;Old=Apl_13832;	PEBP4	70817	72930	62974	69537
scaffold1139	geneID=XLOC_013245	ID=Apl2_17580;Old=Apl_17009;	BBS10	24728	26557	22878	24372
scaffold1139	geneID=XLOC_013250	ID=Apl2_17582;Old=ENSAPLT00000002039;	PHLDA3	115298	119220	119639	119800
scaffold1139	geneID=XLOC_013252	ID=Apl2_17583;Old=ENSAPLT00000017095;	KRR1	256873	258838	250759	258389
scaffold1140	geneID=XLOC_013284	ID=Apl2_06874;Old=ENSAPLT00000007810;	TAF11	428614	429684	433115	435376
scaffold1152	geneID=XLOC_013727	ID=Apl2_11520;Old=ENSAPLT00000001494;	RNF182	604758	607294	601347	602084
scaffold1152	geneID=XLOC_013715	ID=Apl2_11520;Old=ENSAPLT00000001494;	RNF182	607354	608816	601347	602084
scaffold1152	geneID=XLOC_013728	ID=Apl2_11520;Old=ENSAPLT00000001494;	RNF182	608704	610774	601347	602084
scaffold116	geneID=XLOC_013961	ID=Apl2_07459;Old=ENSAPLT00000001975;	CAV1	350879	352707	349289	349639
scaffold116	geneID=XLOC_013986	ID=Apl2_07482;Old=ENSAPLT00000013417;	IFRD1	2322571	2323277	2314679	2322665
scaffold1160	geneID=XLOC_014126	ID=Apl2_06141;Old=Apl_05266;		555579	557029	546177	546305
scaffold1160	geneID=XLOC_014168	ID=Apl2_06164;Old=Apl_05290;	PHF6	1156921	1183348	1161957	1178800
scaffold1167	geneID=XLOC_014370	ID=Apl2_11172;Old=Apl_11211;	MET	152964	153445	148768	148953
scaffold1167	geneID=XLOC_014370	ID=Apl2_11173;Old=Apl_11212;	MET	152964	153445	149321	149497
scaffold1167	geneID=XLOC_014370	ID=Apl2_11174;Old=Apl_11213;		152964	153445	156552	157825
scaffold1167	geneID=XLOC_014358	ID=Apl2_11180;Old=ENSAPLT00000004530;	MST1	272461	273936	263170	265918
scaffold11680	geneID=XLOC_014396	ID=Apl2_19648;Old=Apl_18453;	CARS2	10854	11218	3711	10697
scaffold117	geneID=XLOC_014412	ID=Apl2_13864;Old=ENSAPLT00000005607;	RPS23	374666	376937	370697	372046
scaffold1174	geneID=XLOC_014552	ID=Apl2_17613;Old=ENSAPLT00000009201;	LIPG	229253	237377	220084	225345
scaffold1179	geneID=XLOC_014712	ID=Apl2_07866;Old=Apl_09914;		29973	30769	23876	25094
scaffold1179	geneID=XLOC_014714	ID=Apl2_07867;Old=ENSAPLT00000011359;	C2orf70	55358	56958	51155	52730
scaffold1181	geneID=XLOC_014780	ID=Apl2_15535;Old=ENSAPLT00000015650;	EGR4	101223	101970	96430	97333
scaffold1185	geneID=XLOC_014859	ID=Apl2_17542;Old=Apl_16966;		477668	479662	475671	475835
scaffold120	geneID=XLOC_015603	ID=Apl2_15434;Old=ENSAPLT00000010237;	RPL37A	754313	758243	755636	758325
scaffold120	geneID=XLOC_015615	ID=Apl2_15434;Old=ENSAPLT00000010237;	RPL37A	758678	760820	755636	758325
scaffold1204	geneID=XLOC_015756	ID=Apl2_15752;Old=ENSAPLT00000012421;	NPVF	156443	158105	153560	155822
scaffold1204	geneID=XLOC_015757	ID=Apl2_15754;Old=Apl_15264;	CYCS	194691	196917	197302	197786
scaffold1211	geneID=XLOC_016114	ID=Apl2_11076;Old=ENSAPLT00000006883;	CLP1	4742	5466	19	2294
scaffold1213	geneID=XLOC_016174	ID=Apl2_12420;Old=ENSAPLT00000006972;	VIP	570885	571748	573936	576887
scaffold1213	geneID=XLOC_016192	ID=Apl2_12429;Old=ENSAPLT00000002219;	PRSS35	1517454	1522444	1514591	1515856
scaffold1221	geneID=XLOC_016369	ID=Apl2_12597;Old=ENSAPLT00000013877;	C3H1ORF124	14286	17586	22207	24686
scaffold1221	geneID=XLOC_016369	ID=Apl2_12596;Old=ENSAPLT00000013849;	EXOC8	14286	17586	17503	20063
scaffold1226	geneID=XLOC_016515	ID=Apl2_13035;Old=ENSAPLT00000011688;	LEAP2	51058	52530	41196	42738
scaffold1226	geneID=XLOC_016515	ID=Apl2_13036;Old=ENSAPLT00000001372;	UQCRQ	51058	52530	46847	46936
scaffold1226	geneID=XLOC_016516	ID=Apl2_13036;Old=ENSAPLT00000001372;	UQCRQ	55109	55960	46847	46936
scaffold1226	geneID=XLOC_016515	ID=Apl2_13037;Old=ENSAPLT00000011695;	GDF9	51058	52530	50605	53639
scaffold1226	geneID=XLOC_016516	ID=Apl2_13037;Old=ENSAPLT00000011695;	GDF9	55109	55960	50605	53639
scaffold1226	geneID=XLOC_016518	ID=Apl2_13039;Old=ENSAPLT00000001375;	SOWAHA	99334	103180	97443	97769
scaffold1231	geneID=XLOC_016654	ID=Apl2_10215;Old=ENSAPLT00000010011;	KCTD9	635888	639962	629676	635885
scaffold1231	geneID=XLOC_016654	ID=Apl2_10216;Old=ENSAPLT00000010294;	GNRH1	635888	639962	641229	644129
scaffold1233	geneID=XLOC_016807	ID=Apl2_05090;Old=ENSAPLT00000003556;	ARHGDIB	1601805	1604237	1607590	1612016
scaffold1233	geneID=XLOC_016781	ID=Apl2_05092;Old=ENSAPLT00000003988;	MGP	1636603	1643154	1648235	1651473
scaffold1244	geneID=XLOC_017154	ID=Apl2_04321;Old=ENSAPLT00000012268;	KCNMB1	1997739	2001712	2003271	2004657
scaffold1244	geneID=XLOC_017153	ID=Apl2_04317;Old=ENSAPLT00000011567;	KAZALD1	1602170	1608860	1603160	1612057
scaffold1244	geneID=XLOC_017194	ID=Apl2_04326;Old=ENSAPLT00000012799;	FOXI1	2200070	2202299	2191564	2193787
scaffold126	geneID=XLOC_017739	ID=Apl2_02206;Old=ENSAPLT00000001366;		1966146	1968116	1961457	1961840
scaffold126	geneID=XLOC_017782	ID=Apl2_02206;Old=ENSAPLT00000001366;		1968221	1969440	1961457	1961840
scaffold126	geneID=XLOC_017752	ID=Apl2_02219;Old=ENSAPLT00000011312;	RGMA	3196887	3197867	3190815	3206910
scaffold126	geneID=XLOC_017726	ID=Apl2_02187;Old=ENSAPLT00000008769;	SYNM	856683	861540	846738	865607
scaffold126	geneID=XLOC_017739	ID=Apl2_02205;Old=Apl_02020;	NR2F2	1966146	1968116	1958106	1963680
scaffold1266	geneID=XLOC_018008	ID=Apl2_16643;Old=ENSAPLT00000016973;	LZTS1	96970	98182	104128	106904
scaffold1275	geneID=XLOC_018172	ID=Apl2_14090;Old=Apl_14555;	GATAD2A	150952	153805	145508	149147
scaffold1279	geneID=XLOC_018350	ID=Apl2_04692;Old=ENSAPLT00000014489;	SGK196	1270848	1272869	1280662	1282267
scaffold1279	geneID=XLOC_018351	ID=Apl2_04692;Old=ENSAPLT00000014489;	SGK196	1276666	1279815	1280662	1282267
scaffold129	geneID=XLOC_018605	ID=Apl2_06833;Old=ENSAPLT00000012081;		612143	614276	623628	623720
scaffold129	geneID=XLOC_018629	ID=Apl2_06833;Old=ENSAPLT00000012081;		612150	614276	623628	623720
scaffold129	geneID=XLOC_018605	ID=Apl2_06833;Old=ENSAPLT00000012081;		612273	614276	623628	623720
scaffold129	geneID=XLOC_018630	ID=Apl2_06833;Old=ENSAPLT00000012081;		618535	620348	623628	623720
scaffold13	geneID=XLOC_018847	ID=Apl2_02114;Old=ENSAPLT00000009094;	VNN2	98282	99264	100499	106276
scaffold1303	geneID=XLOC_019206	ID=Apl2_15355;Old=ENSAPLT00000010840;	RWDD1	533742	535991	527381	533459
scaffold1308	geneID=XLOC_019279	ID=Apl2_03898;Old=ENSAPLT00000011520;	AIFM3	466911	468479	457449	465007
scaffold1311	geneID=XLOC_019395	ID=Apl2_18021;Old=ENSAPLT00000001119;	TMEM22	45903	52565	58762	59997
scaffold1332	geneID=XLOC_019792	ID=Apl2_11670;Old=Apl_10830;	AVD	216429	217425	208566	208935
scaffold1342	geneID=XLOC_019970	ID=Apl2_16739;Old=ENSAPLT00000011942;	SOUL	314760	315555	310161	319698
scaffold1356	geneID=XLOC_020330	ID=Apl2_07235;Old=ENSAPLT00000007142;	SNIP1	41816	45532	33242	35196
scaffold1356	geneID=XLOC_020330	ID=Apl2_07236;Old=ENSAPLT00000007403;	MEAF6	41816	45532	38500	45201
scaffold1356	geneID=XLOC_020333	ID=Apl2_07239;Old=ENSAPLT00000008291;	CSF3R	420540	421251	422095	427823
scaffold1356	geneID=XLOC_020334	ID=Apl2_07239;Old=ENSAPLT00000008291;	CSF3R	421310	421946	422095	427823
scaffold1356	geneID=XLOC_020353	ID=Apl2_07246;Old=Apl_07089;	MAP7D1	508472	512549	515701	516854
scaffold1363	geneID=XLOC_020518	ID=Apl2_11953;Old=ENSAPLT00000001689;	ZMYM6NB	67767	76492	80962	81156
scaffold1363	geneID=XLOC_020518	ID=Apl2_11955;Old=ENSAPLT00000001703;	GPR4	67767	76492	83910	84125
scaffold1363	geneID=XLOC_020521	ID=Apl2_11956;Old=ENSAPLT00000004023;	DLGAP3	102117	104903	105338	111521
scaffold1363	geneID=XLOC_020518	ID=Apl2_11954;Old=ENSAPLT00000001696;		67767	76492	83910	84128
scaffold1365	geneID=XLOC_020575	ID=Apl2_12104;Old=Apl_11391;		271142	273922	268876	269369
scaffold1375	geneID=XLOC_020797	ID=Apl2_11218;Old=ENSAPLT00000005600;	C20H20ORF11	1203937	1206121	1198033	1200753
scaffold140	geneID=XLOC_021248	ID=Apl2_10266;Old=ENSAPLT00000005046;	KAZALD1	246989	248390	240575	242687
scaffold1403	geneID=XLOC_021318	ID=Apl2_14593;Old=ENSAPLT00000015529;	C2H3ORF75	97993	100465	102171	108666
scaffold1407	geneID=XLOC_021378	ID=Apl2_12292;Old=ENSAPLT00000016632;	GNRHR	138206	139932	140055	141906
scaffold1407	geneID=XLOC_021386	ID=Apl2_12291;Old=ENSAPLT00000016544;	CILP	127746	129863	120261	126454
scaffold1407	geneID=XLOC_021380	ID=Apl2_12295;Old=Apl_12279;	IGDCC4	258687	261214	262544	266297
scaffold141	geneID=XLOC_021411	ID=Apl2_08202;Old=ENSAPLT00000002199;	PNRC1	197673	203758	206689	207096
scaffold141	geneID=XLOC_021413	ID=Apl2_08202;Old=ENSAPLT00000002199;	PNRC1	215784	218556	206689	207096
scaffold1416	geneID=XLOC_021593	ID=Apl2_19645;Old=ENSAPLT00000017070;	RXFP2	2329	2936	3716	12716
scaffold1426	geneID=XLOC_021746	ID=Apl2_08855;Old=ENSAPLT00000005435;	MVK	171874	174206	170757	178189
scaffold1426	geneID=XLOC_021746	ID=Apl2_08854;Old=ENSAPLT00000005430;	MMAB	171874	174206	165507	167472
scaffold1434	geneID=XLOC_021891	ID=Apl2_06737;Old=ENSAPLT00000004431;	DPEP2	266592	275345	277793	284901
scaffold1434	geneID=XLOC_021922	ID=Apl2_06743;Old=ENSAPLT00000001234;	GPR1	538692	541992	546757	547749
scaffold1437	geneID=XLOC_022023	ID=Apl2_11556;Old=ENSAPLT00000012363;	SNRPB	115788	117778	112504	114148
scaffold144	geneID=XLOC_022197	ID=Apl2_03728;Old=ENSAPLT00000013791;	ARL6IP5	1074287	1080802	1071877	1073302
scaffold144	geneID=XLOC_022233	ID=Apl2_03739;Old=ENSAPLT00000015337;	KBTBD8	1846804	1848233	1853056	1858214
scaffold1445	geneID=XLOC_022391	ID=Apl2_11720;Old=ENSAPLT00000000626;	FTSJD1	64346	69286	69433	71724
scaffold1451	geneID=XLOC_022449	ID=Apl2_09863;Old=ENSAPLT00000014218;	HOXA6	272137	277801	264713	266690
scaffold1451	geneID=XLOC_022449	ID=Apl2_09864;Old=Apl_09428;	HOXB5	272137	277801	269506	271213
scaffold1451	geneID=XLOC_022438	ID=Apl2_09865;Old=ENSAPLT00000014236;	HOXB4	283721	286807	287250	288768
scaffold1466	geneID=XLOC_022684	ID=Apl2_16008;Old=ENSAPLT00000009229;	ZBTB39	32974	34358	29526	31752
scaffold1466	geneID=XLOC_022684	ID=Apl2_16010;Old=ENSAPLT00000000764;	CCR4	32974	34358	37608	38696
scaffold148	geneID=XLOC_022759	ID=Apl2_02028;Old=Apl_01962;	HES7	1095994	1116790	1112692	1113628
scaffold148	geneID=XLOC_022759	ID=Apl2_02029;Old=ENSAPLT00000008268;	HES5	1095994	1116790	1119304	1119993
scaffold148	geneID=XLOC_022762	ID=Apl2_02033;Old=ENSAPLT00000009804;	PEX10	1239157	1243567	1242994	1248066
scaffold148	geneID=XLOC_022726	ID=Apl2_02042;Old=ENSAPLT00000011323;	C1ORF222	1662242	1664718	1653691	1661218
scaffold148	geneID=XLOC_022726	ID=Apl2_02043;Old=ENSAPLT00000011476;	TMEM52	1662242	1664718	1665644	1668314
scaffold148	geneID=XLOC_022757	ID=Apl2_02023;Old=Apl_01958;	ACTRT2	914026	918081	907332	908231
scaffold148	geneID=XLOC_022757	ID=Apl2_02024;Old=ENSAPLT00000001565;	ACTRT2	914026	918081	909553	910686
scaffold148	geneID=XLOC_022759	ID=Apl2_02027;Old=ENSAPLT00000007976;	HES5	1095994	1116790	1101886	1102645
scaffold1502	geneID=XLOC_023393	ID=Apl2_18102;Old=Apl_17042;	CYP1B1	74962	77523	79527	80924
scaffold1503	geneID=XLOC_023420	ID=Apl2_10676;Old=ENSAPLT00000004201;	C16orf89	9989	11121	11095	18872
scaffold1503	geneID=XLOC_023427	ID=Apl2_10687;Old=Apl_10170;		278265	278693	279445	279735
scaffold1503	geneID=XLOC_023427	ID=Apl2_10688;Old=Apl_10171;		278265	278693	284872	285618
scaffold1503	geneID=XLOC_023429	ID=Apl2_10689;Old=ENSAPLT00000006259;		302016	304209	292935	298138
scaffold1503	geneID=XLOC_023429	ID=Apl2_10692;Old=ENSAPLT00000006452;	RNPS1	302016	304209	306691	311750
scaffold1503	geneID=XLOC_023420	ID=Apl2_10675;Old=Apl_10159;	ALG1	9989	11121	677	7942
scaffold151	geneID=XLOC_023627	ID=Apl2_09154;Old=ENSAPLT00000003428;	BPIL3	21924	23416	26520	33379
scaffold151	geneID=XLOC_023631	ID=Apl2_09157;Old=ENSAPLT00000011864;		74901	76066	81048	81161
scaffold151	geneID=XLOC_023633	ID=Apl2_09157;Old=ENSAPLT00000011864;		85033	86675	81048	81161
scaffold151	geneID=XLOC_023633	ID=Apl2_09158;Old=ENSAPLT00000003568;	MAPRE1	85033	86675	92475	95790
scaffold1522	geneID=XLOC_023829	ID=Apl2_18133;Old=ENSAPLT00000000750;		4368	6743	10406	10534
scaffold1522	geneID=XLOC_023831	ID=Apl2_18133;Old=ENSAPLT00000000750;		5667	6743	10406	10534
scaffold1522	geneID=XLOC_023829	ID=Apl2_18133;Old=ENSAPLT00000000750;		5754	6743	10406	10534
scaffold1523	geneID=XLOC_023842	ID=Apl2_15715;Old=Apl_14717;	FAM181B	169359	172182	177581	177865
scaffold153	geneID=XLOC_023969	ID=Apl2_10717;Old=Apl_09837;	C5orf24	52979	53958	45822	46385
scaffold1531	geneID=XLOC_024069	ID=Apl2_12218;Old=ENSAPLT00000009812;	SLC16A6	490370	494210	483730	488265
scaffold1540	geneID=XLOC_024213	ID=Apl2_16680;Old=Apl_15655;	SBK2	56233	58106	58970	60907
scaffold1540	geneID=XLOC_024215	ID=Apl2_16681;Old=ENSAPLT00000013659;	CMBL	80363	81907	82997	86761
scaffold1540	geneID=XLOC_024217	ID=Apl2_16681;Old=ENSAPLT00000013659;	CMBL	89819	91208	82997	86761
scaffold1549	geneID=XLOC_024335	ID=Apl2_17866;Old=ENSAPLT00000015652;	ERLIN2	589249	592085	580712	589283
scaffold1549	geneID=XLOC_024335	ID=Apl2_17867;Old=ENSAPLT00000016052;	PROSC	589249	592085	594135	596403
scaffold1582	geneID=XLOC_024907	ID=Apl2_18452;Old=ENSAPLT00000015160;		90637	93130	82478	85050
scaffold1592	geneID=XLOC_025021	ID=Apl2_13938;Old=ENSAPLT00000015249;	SEC14L2	17117	17395	11020	14343
scaffold1592	geneID=XLOC_025021	ID=Apl2_13939;Old=ENSAPLT00000015433;	MTFP1	17117	17395	16820	17196
scaffold1592	geneID=XLOC_025021	ID=Apl2_13937;Old=Apl_13881;	RNF215	17117	17395	7130	8737
scaffold1592	geneID=XLOC_025021	ID=Apl2_13940;Old=ENSAPLT00000015435;	GAL3ST1	17117	17395	22237	23981
scaffold1598	geneID=XLOC_025058	ID=Apl2_02286;Old=Apl_02152;	HSPB8	138327	138735	138910	139005
scaffold1598	geneID=XLOC_025086	ID=Apl2_02333;Old=ENSAPLT00000000691;	YWHAH	1128285	1133827	1119787	1120443
scaffold1598	geneID=XLOC_025065	ID=Apl2_02294;Old=ENSAPLT00000013424;	RPLP0	469433	470660	465096	467246
scaffold1598	geneID=XLOC_025065	ID=Apl2_02295;Old=Apl_02160;	PXN	469433	470660	470792	474437
scaffold1598	geneID=XLOC_025108	ID=Apl2_02322;Old=ENSAPLT00000004001;	PIK3IP1	886658	891215	881294	883954
scaffold1630	geneID=XLOC_025506	ID=Apl2_13420;Old=ENSAPLT00000011915;	GLYCTK	362993	367971	371366	375342
scaffold1645	geneID=XLOC_025612	ID=Apl2_07612;Old=ENSAPLT00000008620;	TBR1	770143	772308	773488	778013
scaffold1654	geneID=XLOC_025900	ID=Apl2_10049;Old=Apl_09088;	HMGB2	975049	980181	981243	982517
scaffold1654	geneID=XLOC_025925	ID=Apl2_10057;Old=ENSAPLT00000004342;	MFAP3L	2093558	2094929	2098746	2102917
scaffold1663	geneID=XLOC_026148	ID=Apl2_09486;Old=ENSAPLT00000002929;	TSPO2	201505	203197	194802	196705
scaffold1668	geneID=XLOC_026223	ID=Apl2_07561;Old=ENSAPLT00000005905;		625459	626753	624505	630783
scaffold1674	geneID=XLOC_026406	ID=Apl2_06240;Old=ENSAPLT00000005653;	FAM3D	861068	862141	855530	858917
scaffold1679	geneID=XLOC_026444	ID=Apl2_09996;Old=ENSAPLT00000012983;	SSR2	9120	11685	1108	3048
scaffold1679	geneID=XLOC_026444	ID=Apl2_09997;Old=ENSAPLT00000013159;	CTSS	9120	11685	5388	12326
scaffold1679	geneID=XLOC_026444	ID=Apl2_09998;Old=ENSAPLT00000013312;	CTSL2	9120	11685	13168	15312
scaffold168	geneID=XLOC_026478	ID=Apl2_05614;Old=ENSAPLT00000008992;	TMEM182	1660025	1663183	1659846	1672936
scaffold168	geneID=XLOC_026510	ID=Apl2_05616;Old=Apl_05807;	CXorf21	1709045	1714101	1716611	1717507
scaffold168	geneID=XLOC_026511	ID=Apl2_05616;Old=Apl_05807;	CXorf21	1722486	1728608	1716611	1717507
scaffold168	geneID=XLOC_026511	ID=Apl2_05617;Old=ENSAPLT00000009656;	SH3BGRL	1722486	1728608	1725068	1732960
scaffold1686	geneID=XLOC_026620	ID=Apl2_15112;Old=ENSAPLT00000001537;	CZH5ORF28	71075	72045	75079	81181
scaffold169	geneID=XLOC_026690	ID=Apl2_08873;Old=Apl_08136;	ZEB2	241005	246100	237222	240000
scaffold1702	geneID=XLOC_026889	ID=Apl2_13699;Old=ENSAPLT00000010990;	NHP2	180559	182328	178400	180205
scaffold1702	geneID=XLOC_026889	ID=Apl2_13700;Old=ENSAPLT00000011100;	N4BP3	180559	182328	181314	183762
scaffold1702	geneID=XLOC_026889	ID=Apl2_13701;Old=ENSAPLT00000011139;	B4GALT7	180559	182328	189203	190929
scaffold1703	geneID=XLOC_026905	ID=Apl2_18358;Old=ENSAPLT00000009293;	KLRF1	12	680	6935	7676
scaffold1706	geneID=XLOC_026942	ID=Apl2_10162;Old=ENSAPLT00000011637;	FAM154B	1178537	1182129	1182295	1187543
scaffold1707	geneID=XLOC_027029	ID=Apl2_11848;Old=Apl_11454;		424765	426581	429431	429631
scaffold1709	geneID=XLOC_027107	ID=Apl2_12982;Old=Apl_12557;	METTL6	168229	172207	175085	181370
scaffold1722	geneID=XLOC_027359	ID=Apl2_15700;Old=ENSAPLT00000000613;		12459	13835	22440	22544
scaffold1729	geneID=XLOC_027437	ID=Apl2_13955;Old=Apl_13895;	RAB17	179212	184244	190851	192227
scaffold1730	geneID=XLOC_027525	ID=Apl2_12797;Old=Apl_12424;	MCAM	27719	28949	22317	24840
scaffold1742	geneID=XLOC_027620	ID=Apl2_10108;Old=ENSAPLT00000002265;	C1ORF53	380594	381876	381632	381700
scaffold1742	geneID=XLOC_027621	ID=Apl2_10108;Old=ENSAPLT00000002265;	C1ORF53	383257	384642	381632	381700
scaffold1755	geneID=XLOC_027781	ID=Apl2_09606;Old=ENSAPLT00000000819;	LURAP1	4575	5189	793	885
scaffold1755	geneID=XLOC_027781	ID=Apl2_09607;Old=ENSAPLT00000006611;	LURAP1	4575	5189	900	1407
scaffold1755	geneID=XLOC_027805	ID=Apl2_09627;Old=ENSAPLT00000010819;	CMPK1	493592	495799	490056	493509
scaffold1755	geneID=XLOC_027797	ID=Apl2_09619;Old=ENSAPLT00000009558;	MOB3C	363132	365906	364673	372941
scaffold1755	geneID=XLOC_027803	ID=Apl2_09625;Old=ENSAPLT00000000876;	TAL1	458553	460733	453363	453542
scaffold1757	geneID=XLOC_027854	ID=Apl2_12298;Old=ENSAPLT00000016401;	FKBP9	36233	38492	37444	42380
scaffold1757	geneID=XLOC_027854	ID=Apl2_12297;Old=ENSAPLT00000016391;	CRTAP	36233	38492	31894	33374
scaffold1764	geneID=XLOC_027944	ID=Apl2_13231;Old=ENSAPLT00000000877;		118198	120089	113094	113240
scaffold1764	geneID=XLOC_027944	ID=Apl2_13233;Old=Apl_12900;	NDUFA7	118198	120089	114112	114640
scaffold1764	geneID=XLOC_027944	ID=Apl2_13234;Old=Apl_12901;	CD320	118198	120089	117832	118412
scaffold1764	geneID=XLOC_027944	ID=Apl2_13235;Old=ENSAPLT00000011845;	KCNV2	118198	120089	122336	125740
scaffold1764	geneID=XLOC_027949	ID=Apl2_13228;Old=ENSAPLT00000011498;	RAB11B	51433	51866	42183	50829
scaffold1764	geneID=XLOC_027944	ID=Apl2_13232;Old=Apl_12899;	RPS28	118198	120089	113118	113240
scaffold1764	geneID=XLOC_027944	ID=Apl2_13236;Old=ENSAPLT00000012044;	ADMP	118198	120089	127336	129545
scaffold1767	geneID=XLOC_027959	ID=Apl2_20291;Old=ENSAPLT00000013653;	PCK1	6040	7874	300	5971
scaffold177	geneID=XLOC_028012	ID=Apl2_11448;Old=ENSAPLT00000001775;	CMKLR1	11242	15739	7532	8617
scaffold177	geneID=XLOC_028012	ID=Apl2_11447;Old=ENSAPLT00000011777;	SHMT1	11242	15739	1497	5417
scaffold177	geneID=XLOC_028029	ID=Apl2_11452;Old=ENSAPLT00000013414;	GRAP	67584	68143	68281	72383
scaffold177	geneID=XLOC_028018	ID=Apl2_11454;Old=ENSAPLT00000014018;	B9D1	143251	145697	136268	138553
scaffold1781	geneID=XLOC_028191	ID=Apl2_18667;Old=ENSAPLT00000006387;	C10orf140	460016	466875	451249	453637
scaffold1788	geneID=XLOC_028298	ID=Apl2_12883;Old=ENSAPLT00000007637;	PRDM10	100548	105188	105751	115001
scaffold179	geneID=XLOC_028383	ID=Apl2_03101;Old=ENSAPLT00000016005;	PYCR2	437350	440349	433777	435574
scaffold179	geneID=XLOC_028383	ID=Apl2_03102;Old=ENSAPLT00000002226;	MYADML2	437350	440349	441359	442264
scaffold1793	geneID=XLOC_028450	ID=Apl2_04525;Old=ENSAPLT00000007520;		1105390	1106506	1099671	1104961
scaffold1793	geneID=XLOC_028450	ID=Apl2_04526;Old=Apl_04250;	POLE3	1105390	1106506	1110439	1111955
scaffold1801	geneID=XLOC_028585	ID=Apl2_07403;Old=ENSAPLT00000014639;	OLFML2B	82295	82770	83024	90267
scaffold1801	geneID=XLOC_028586	ID=Apl2_07404;Old=ENSAPLT00000014845;	HSD17B7	103572	104933	98359	101925
scaffold1801	geneID=XLOC_028586	ID=Apl2_07405;Old=ENSAPLT00000014849;	DDR2	103572	104933	103888	109050
scaffold1811	geneID=XLOC_028736	ID=Apl2_13320;Old=Apl_12933;	ISG12-2	95811	96891	96388	99767
scaffold1820	geneID=XLOC_028910	ID=Apl2_13401;Old=ENSAPLT00000003358;	DAPL1	296964	305710	309469	313388
scaffold1824	geneID=XLOC_028961	ID=Apl2_08746;Old=ENSAPLT00000001709;	TRIM59	685355	693653	681548	682768
scaffold1827	geneID=XLOC_029062	ID=Apl2_14068;Old=Apl_13111;		88267	90110	84766	85200
scaffold1827	geneID=XLOC_029067	ID=Apl2_14075;Old=ENSAPLT00000006343;	XRRA1	235525	237245	237619	247001
scaffold1843	geneID=XLOC_029246	ID=Apl2_18254;Old=ENSAPLT00000000964;	UQCR11	161807	162497	160697	160813
scaffold186	geneID=XLOC_029374	ID=Apl2_07219;Old=ENSAPLT00000007860;	FAM110B	912928	915802	910133	911275
scaffold186	geneID=XLOC_029366	ID=Apl2_07207;Old=ENSAPLT00000007339;		165688	166757	155700	157037
scaffold186	geneID=XLOC_029366	ID=Apl2_07208;Old=ENSAPLT00000000991;	MOS	165688	166757	172297	173346
scaffold1862	geneID=XLOC_029492	ID=Apl2_02729;Old=ENSAPLT00000001647;	DNAJA4	475073	476222	469618	473022
scaffold1865	geneID=XLOC_029599	ID=Apl2_15372;Old=Apl_14383;	UHRF1	145599	146728	136823	145484
scaffold1869	geneID=XLOC_029638	ID=Apl2_18229;Old=ENSAPLT00000014227;	CLEC2B	11	2860	10367	12257
scaffold1903	geneID=XLOC_030285	ID=Apl2_08584;Old=Apl_07773;	FOXL2	609802	613281	619810	620079
scaffold1903	geneID=XLOC_030277	ID=Apl2_08596;Old=ENSAPLT00000001863;	LPAR6	1030577	1032911	1023794	1024717
scaffold1903	geneID=XLOC_030279	ID=Apl2_08597;Old=ENSAPLT00000001865;	GPR55	1057457	1059303	1051189	1052088
scaffold1907	geneID=XLOC_030446	ID=Apl2_10594;Old=ENSAPLT00000014498;	DKC1	189643	191138	182140	189717
scaffold191	geneID=XLOC_030475	ID=Apl2_03615;Old=ENSAPLT00000016266;	IL19	760118	767161	770966	772775
scaffold191	geneID=XLOC_030475	ID=Apl2_03614;Old=ENSAPLT00000016036;	IL10	760118	767161	753932	756913
scaffold191	geneID=XLOC_030476	ID=Apl2_03617;Old=ENSAPLT00000016492;	C1ORF116	798692	802858	809208	812685
scaffold192	geneID=XLOC_030614	ID=Apl2_01345;Old=ENSAPLT00000014794;	C3H2ORF3	2913045	2917286	2904500	2918627
scaffold192	geneID=XLOC_030614	ID=Apl2_01346;Old=ENSAPLT00000015039;	MRPL19	2913045	2917286	2920494	2926731
scaffold1922	geneID=XLOC_030734	ID=Apl2_17794;Old=ENSAPLT00000011045;	INTS12	75188	83126	83642	92486
scaffold1925	geneID=XLOC_030743	ID=Apl2_13967;Old=Apl_13905;		84312	85110	79596	80637
scaffold193	geneID=XLOC_030805	ID=Apl2_08454;Old=Apl_08392;	CHCHD3	77597	81012	83941	84072
scaffold1930	geneID=XLOC_030860	ID=Apl2_10819;Old=ENSAPLT00000014991;	TNFRSF6B	168880	173055	174535	179257
scaffold1949	geneID=XLOC_031079	ID=Apl2_19097;Old=Apl_18020;	DIRAS2	52666	59972	49525	50138
scaffold195	geneID=XLOC_031086	ID=Apl2_10304;Old=Apl_09259;	TCF3	599116	601924	604503	605619
scaffold1951	geneID=XLOC_031179	ID=Apl2_17707;Old=Apl_16658;	CHRNA9	61471	64046	57490	62086
scaffold1951	geneID=XLOC_031179	ID=Apl2_17708;Old=Apl_16659;	ART5	61471	64046	62880	63332
scaffold1962	geneID=XLOC_031302	ID=Apl2_18083;Old=Apl_17507;	STXBP1	60498	60810	61157	67154
scaffold1963	geneID=XLOC_031323	ID=Apl2_15057;Old=ENSAPLT00000003627;	PRELID1	145639	146649	152150	153241
scaffold1979	geneID=XLOC_031476	ID=Apl2_13389;Old=ENSAPLT00000006647;	FAM102B	1373198	1376122	1364642	1373130
scaffold1979	geneID=XLOC_031476	ID=Apl2_13390;Old=ENSAPLT00000006756;	HENMT1	1373198	1376122	1379736	1385647
scaffold1984	geneID=XLOC_031556	ID=Apl2_17892;Old=ENSAPLT00000010694;	PLXDC2	9830	13051	2194	9324
scaffold1984	geneID=XLOC_031551	ID=Apl2_17892;Old=ENSAPLT00000010694;	PLXDC2	9830	14551	2194	9324
scaffold1984	geneID=XLOC_031556	ID=Apl2_17892;Old=ENSAPLT00000010694;	PLXDC2	9830	15088	2194	9324
scaffold1992	geneID=XLOC_031697	ID=Apl2_14567;Old=ENSAPLT00000008852;	PYCRL	26414	29504	19169	21740
scaffold1992	geneID=XLOC_031697	ID=Apl2_14569;Old=Apl_14002;	EEF1D	26414	29504	29820	39249
scaffold1992	geneID=XLOC_031697	ID=Apl2_14568;Old=ENSAPLT00000008858;	TIGD5	26414	29504	23110	27132
scaffold200	geneID=XLOC_032025	ID=Apl2_08511;Old=ENSAPLT00000013304;	VAMP7	218299	221439	208325	218541
scaffold202	geneID=XLOC_032258	ID=Apl2_03313;Old=ENSAPLT00000004901;	DGKE	422147	424565	425077	434112
scaffold202	geneID=XLOC_032258	ID=Apl2_03312;Old=ENSAPLT00000004875;	C18H17ORF67	422147	424565	418946	422926
scaffold202	geneID=XLOC_032236	ID=Apl2_03315;Old=Apl_03154;	TRIM25	466771	475461	458688	466540
scaffold202	geneID=XLOC_032236	ID=Apl2_03316;Old=Apl_03155;	COIL	466771	475461	470013	475298
scaffold2028	geneID=XLOC_032432	ID=Apl2_18954;Old=Apl_17877;	TRIM7	19005	19985	10553	22518
scaffold2034	geneID=XLOC_032443	ID=Apl2_07438;Old=ENSAPLT00000000723;	OR4S2	105799	108421	109843	110772
scaffold2034	geneID=XLOC_032443	ID=Apl2_07439;Old=ENSAPLT00000004506;		105799	108421	115582	117198
scaffold2034	geneID=XLOC_032462	ID=Apl2_07446;Old=ENSAPLT00000006177;	LDHA	249134	252574	256582	260939
scaffold2034	geneID=XLOC_032443	ID=Apl2_07437;Old=ENSAPLT00000000720;	MAS1	105799	108421	97105	98013
scaffold2065	geneID=XLOC_032722	ID=Apl2_06330;Old=ENSAPLT00000003066;	ERCC4	89773	96771	88875	98534
scaffold2076	geneID=XLOC_032812	ID=Apl2_18581;Old=ENSAPLT00000001477;	C11ORF96	125340	127977	125182	125250
scaffold2079	geneID=XLOC_032849	ID=Apl2_17032;Old=Apl_16003;	C22H2ORF42	21246	23278	15106	21085
scaffold2089	geneID=XLOC_033081	ID=Apl2_14753;Old=ENSAPLT00000002678;	RAB39A	229665	234075	234915	237324
scaffold2089	geneID=XLOC_033081	ID=Apl2_14754;Old=ENSAPLT00000002934;	TAF12	229665	234075	238779	242417
scaffold209	geneID=XLOC_033132	ID=Apl2_09742;Old=ENSAPLT00000012720;	ACP1	707011	713250	698433	706345
scaffold209	geneID=XLOC_033122	ID=Apl2_09747;Old=ENSAPLT00000013196;	C8ORF42	1002890	1004023	1006955	1009734
scaffold2099	geneID=XLOC_033244	ID=Apl2_13515;Old=ENSAPLT00000007448;	NFYB	54981	59429	59546	67540
scaffold210	geneID=XLOC_033341	ID=Apl2_01045;Old=Apl_01023;	HIST2H4A	75104	76577	72999	73319
scaffold210	geneID=XLOC_033341	ID=Apl2_01046;Old=ENSAPLT00000002288;	HIST2H3A	75104	76577	78873	79283
scaffold210	geneID=XLOC_033341	ID=Apl2_01047;Old=Apl_01025;	H4	75104	76577	80962	81180
scaffold210	geneID=XLOC_033341	ID=Apl2_01048;Old=ENSAPLT00000015871;	HIST1H1C	75104	76577	83703	84807
scaffold210	geneID=XLOC_033364	ID=Apl2_01087;Old=ENSAPLT00000005288;	HSPA12A	1120903	1122721	1115574	1120697
scaffold2117	geneID=XLOC_033546	ID=Apl2_14050;Old=ENSAPLT00000014634;	HNRNPAB	139964	141428	146807	149820
scaffold2117	geneID=XLOC_033546	ID=Apl2_14049;Old=ENSAPLT00000014522;	NME5	136002	139585	128411	134818
scaffold2117	geneID=XLOC_033540	ID=Apl2_14049;Old=ENSAPLT00000014522;	NME5	136002	139585	128411	134818
scaffold212	geneID=XLOC_033600	ID=Apl2_04186;Old=ENSAPLT00000015479;	TAF1D	915031	915769	922571	925379
scaffold212	geneID=XLOC_033611	ID=Apl2_04204;Old=Apl_03775;	MTMR2	1560764	1562214	1551474	1560164
scaffold213	geneID=XLOC_033777	ID=Apl2_03700;Old=Apl_04049;	CLEC2L	1720511	1723435	1711774	1712278
scaffold213	geneID=XLOC_033764	ID=Apl2_03682;Old=Apl_04034;	KCNA6	1082591	1086281	1087774	1089228
scaffold213	geneID=XLOC_033739	ID=Apl2_03682;Old=Apl_04034;	KCNA6	1089695	1093319	1087774	1089228
scaffold2142	geneID=XLOC_033911	ID=Apl2_17571;Old=Apl_16522;	BCL2	54980	56702	59802	60307
scaffold2144	geneID=XLOC_033927	ID=Apl2_17057;Old=Apl_16028;	DOK6	96844	97486	97856	101977
scaffold2156	geneID=XLOC_034063	ID=Apl2_08652;Old=ENSAPLT00000001695;	CHST6	2974	5004	5365	6546
scaffold2160	geneID=XLOC_034163	ID=Apl2_18501;Old=Apl_17433;	TEX261	5758	7091	5271	6246
scaffold2160	geneID=XLOC_034162	ID=Apl2_18503;Old=ENSAPLT00000004176;	ATP6V1B2	16110	16804	16468	24137
scaffold2170	geneID=XLOC_034240	ID=Apl2_12473;Old=ENSAPLT00000002444;	BOD1	429333	435709	436218	438358
scaffold218	geneID=XLOC_034360	ID=Apl2_09005;Old=Apl_08589;	SOCS2	1068381	1069599	1079048	1079518
scaffold2236	geneID=XLOC_035277	ID=Apl2_18500;Old=ENSAPLT00000005705;	ASL1	39723	42069	42532	50033
scaffold2262	geneID=XLOC_035629	ID=Apl2_13887;Old=ENSAPLT00000002548;	PLCXD3	10148	19065	19224	24032
scaffold2282	geneID=XLOC_035998	ID=Apl2_17266;Old=ENSAPLT00000004233;	TLR7	28248	30581	21806	26090
scaffold229	geneID=XLOC_036126	ID=Apl2_00841;Old=ENSAPLT00000013206;	CXCL6	2210256	2217746	2217260	2219608
scaffold229	geneID=XLOC_036146	ID=Apl2_00876;Old=ENSAPLT00000003713;	KLHL8	3720177	3722042	3713108	3725029
scaffold2290	geneID=XLOC_036300	ID=Apl2_08791;Old=ENSAPLT00000014136;	OIP5	761744	765851	761741	763926
scaffold2290	geneID=XLOC_036289	ID=Apl2_08796;Old=ENSAPLT00000014810;	DLL4	925037	928101	928078	935925
scaffold233	geneID=XLOC_036833	ID=Apl2_01247;Old=ENSAPLT00000001989;	LIPT1	253153	256054	256089	257210
scaffold233	geneID=XLOC_036833	ID=Apl2_01249;Old=ENSAPLT00000015669;	MRPL30	253153	256054	265271	266045
scaffold233	geneID=XLOC_036833	ID=Apl2_01248;Old=ENSAPLT00000015514;	MITD1	253153	256054	261829	263925
scaffold2336	geneID=XLOC_037020	ID=Apl2_11863;Old=ENSAPLT00000011913;	SOCS4	375566	377295	373270	374580
scaffold236	geneID=XLOC_037259	ID=Apl2_13735;Old=ENSAPLT00000005877;	IPP	60987	62797	52478	59311
scaffold2367	geneID=XLOC_037325	ID=Apl2_10466;Old=ENSAPLT00000014649;	GMNC	831957	834906	835920	840223
scaffold2367	geneID=XLOC_037326	ID=Apl2_10466;Old=ENSAPLT00000014649;	GMNC	843866	844985	835920	840223
scaffold2370	geneID=XLOC_037419	ID=Apl2_12789;Old=Apl_12414;	CYP1B1	101075	102259	96380	97444
scaffold241	geneID=XLOC_037655	ID=Apl2_15883;Old=ENSAPLT00000011278;	SSR3	154044	155209	150628	154749
scaffold241	geneID=XLOC_037653	ID=Apl2_15880;Old=Apl_15410;		109826	112528	100599	100829
scaffold2410	geneID=XLOC_037689	ID=Apl2_12929;Old=ENSAPLT00000011054;	CCDC117	315020	316113	317729	320718
scaffold2410	geneID=XLOC_037689	ID=Apl2_12928;Old=ENSAPLT00000010777;	SLC2A11	315020	316113	305774	315784
scaffold2425	geneID=XLOC_037960	ID=Apl2_17734;Old=Apl_16700;	SLC25A17	840	2080	190	909
scaffold2430	geneID=XLOC_037997	ID=Apl2_09147;Old=ENSAPLT00000006554;	AP3M2	382113	384107	387062	391918
scaffold244	geneID=XLOC_038066	ID=Apl2_14745;Old=ENSAPLT00000016469;	RPL6	141648	145698	138156	141227
scaffold2440	geneID=XLOC_038101	ID=Apl2_11268;Old=ENSAPLT00000001859;		165153	166350	169072	169185
scaffold2440	geneID=XLOC_038103	ID=Apl2_11268;Old=ENSAPLT00000001859;		172864	177772	169072	169185
scaffold2449	geneID=XLOC_038190	ID=Apl2_20539;Old=ENSAPLT00000011068;	SLITRK2	19460	21673	27136	30940
scaffold245	geneID=XLOC_038205	ID=Apl2_13904;Old=ENSAPLT00000009660;	SREK1IP1	469007	475469	465667	472027
scaffold2453	geneID=XLOC_038239	ID=Apl2_17030;Old=Apl_16001;	GRM5	357851	359261	367233	367547
scaffold246	geneID=XLOC_038270	ID=Apl2_03396;Old=ENSAPLT00000006457;	LHX1	41786	44005	48802	51491
scaffold246	geneID=XLOC_038288	ID=Apl2_03418;Old=ENSAPLT00000012976;	TMEM82	691048	692038	685868	689306
scaffold246	geneID=XLOC_038288	ID=Apl2_03419;Old=Apl_03429;	FBLIM1	691048	692038	692336	694308
scaffold2488	geneID=XLOC_038611	ID=Apl2_18640;Old=ENSAPLT00000004005;	H3F3C	4476	4820	8020	9637
scaffold2488	geneID=XLOC_038614	ID=Apl2_18640;Old=ENSAPLT00000004005;	H3F3C	6144	8657	8020	9637
scaffold2488	geneID=XLOC_038611	ID=Apl2_18639;Old=ENSAPLT00000003770;	GJD2	4476	4820	550	1252
scaffold2488	geneID=XLOC_038614	ID=Apl2_18639;Old=ENSAPLT00000003770;	GJD2	6144	8657	550	1252
scaffold2549	geneID=XLOC_038978	ID=Apl2_16828;Old=ENSAPLT00000001202;	SF3B4	11233	13481	16079	16435
scaffold2549	geneID=XLOC_038979	ID=Apl2_16828;Old=ENSAPLT00000001202;	SF3B4	14497	15536	16079	16435
scaffold255	geneID=XLOC_039011	ID=Apl2_06915;Old=ENSAPLT00000015251;		147963	152148	155320	155558
scaffold2552	geneID=XLOC_039231	ID=Apl2_20395;Old=ENSAPLT00000007374;	HEY1	16288	23338	13544	14930
scaffold2554	geneID=XLOC_039237	ID=Apl2_18432;Old=Apl_17844;	DPF3	6	1228	2287	2370
scaffold2554	geneID=XLOC_039238	ID=Apl2_18432;Old=Apl_17844;	DPF3	3101	4880	2287	2370
scaffold2558	geneID=XLOC_039280	ID=Apl2_15682;Old=Apl_14693;	THAP11	40468	42218	39957	40154
scaffold2558	geneID=XLOC_039281	ID=Apl2_15682;Old=Apl_14693;	THAP11	46450	47547	39957	40154
scaffold2571	geneID=XLOC_039351	ID=Apl2_18722;Old=ENSAPLT00000016122;	FCGBP	26497	28664	28380	36799
scaffold2571	geneID=XLOC_039355	ID=Apl2_18722;Old=ENSAPLT00000016122;	FCGBP	27237	27748	28380	36799
scaffold263	geneID=XLOC_039716	ID=Apl2_12018;Old=ENSAPLT00000003969;	MLANA	161513	166202	168116	172165
scaffold2657	geneID=XLOC_040017	ID=Apl2_18733;Old=ENSAPLT00000008867;	CDK5RAP1	17170	18185	18244	23134
scaffold266	geneID=XLOC_040022	ID=Apl2_09827;Old=Apl_08598;		26715	29215	38459	38674
scaffold2666	geneID=XLOC_040126	ID=Apl2_16419;Old=Apl_15924;	CDV3	5308	10494	14558	19271
scaffold2667	geneID=XLOC_040155	ID=Apl2_14015;Old=ENSAPLT00000001327;	KCNA10	140777	142936	131078	132628
scaffold2685	geneID=XLOC_040294	ID=Apl2_17489;Old=Apl_16924;	GTPBP8	1	1836	4341	6343
scaffold2685	geneID=XLOC_040294	ID=Apl2_17490;Old=ENSAPLT00000009926;	TAF13	1	1836	8416	8937
scaffold272	geneID=XLOC_040527	ID=Apl2_18602;Old=Apl_17540;	PCDH20	704083	710688	712081	714789
scaffold2721	geneID=XLOC_040554	ID=Apl2_18521;Old=ENSAPLT00000010674;	OXGR1	83141	86938	87845	89165
scaffold2723	geneID=XLOC_040565	ID=Apl2_15582;Old=ENSAPLT00000010510;	NLRP10	13240	14813	3855	7596
scaffold276	geneID=XLOC_040854	ID=Apl2_00431;Old=ENSAPLT00000004860;	TBC1D13	1	2681	4928	12514
scaffold276	geneID=XLOC_040939	ID=Apl2_00455;Old=ENSAPLT00000008595;	TOR1B	370421	372543	373667	380088
scaffold276	geneID=XLOC_040940	ID=Apl2_00455;Old=ENSAPLT00000008595;	TOR1B	377473	382133	373667	380088
scaffold276	geneID=XLOC_040952	ID=Apl2_00483;Old=Apl_00569;		1027579	1029419	1025509	1025646
scaffold276	geneID=XLOC_040931	ID=Apl2_00446;Old=Apl_00536;	IER5L	208508	209046	210246	210320
scaffold276	geneID=XLOC_040940	ID=Apl2_00456;Old=ENSAPLT00000008863;	TOR1A	377473	382133	383966	387528
scaffold276	geneID=XLOC_040947	ID=Apl2_00471;Old=ENSAPLT00000001470;	QRFP	797685	799678	802550	802642
scaffold276	geneID=XLOC_040952	ID=Apl2_00482;Old=Apl_00568;	UCK1	1027579	1029419	1021210	1023512
scaffold282	geneID=XLOC_041492	ID=Apl2_08646;Old=ENSAPLT00000001379;	TMEM60	728222	729708	723270	723674
scaffold285	geneID=XLOC_041623	ID=Apl2_18517;Old=ENSAPLT00000010619;	SOX7	28451	28990	20141	21088
scaffold286	geneID=XLOC_041674	ID=Apl2_03923;Old=Apl_04588;	FTL	98785	106045	93015	94544
scaffold286	geneID=XLOC_041674	ID=Apl2_03924;Old=ENSAPLT00000005867;	MYOD1	98785	106045	98409	101195
scaffold2869	geneID=XLOC_041787	ID=Apl2_12140;Old=Apl_11410;		203071	204091	207187	207618
scaffold2873	geneID=XLOC_041816	ID=Apl2_17803;Old=Apl_17727;	ARR3	70917	71494	64263	67183
scaffold288	geneID=XLOC_041876	ID=Apl2_05962;Old=ENSAPLT00000014101;	RPL7L1	770580	771354	767664	770337
scaffold288	geneID=XLOC_041876	ID=Apl2_05963;Old=ENSAPLT00000014388;	MAD2L1	770580	771354	772752	774607
scaffold2901	geneID=XLOC_042072	ID=Apl2_14036;Old=ENSAPLT00000016688;	CALM1	233519	235340	238399	243672
scaffold2909	geneID=XLOC_042145	ID=Apl2_14530;Old=ENSAPLT00000016465;	NODAL	88395	89124	83253	83915
scaffold2909	geneID=XLOC_042145	ID=Apl2_14531;Old=ENSAPLT00000016526;	EIF4EBP1	88395	89124	88768	90226
scaffold291	geneID=XLOC_042186	ID=Apl2_04781;Old=ENSAPLT00000011665;	DNAJB5	748376	749188	749713	751286
scaffold291	geneID=XLOC_042171	ID=Apl2_04795;Old=ENSAPLT00000013734;	MIS18A	1240810	1243075	1238002	1239322
scaffold2937	geneID=XLOC_042457	ID=Apl2_17241;Old=Apl_15611;	KIAA1704	60	1276	1521	5393
scaffold2939	geneID=XLOC_042463	ID=Apl2_14849;Old=ENSAPLT00000010923;	C10orf54	39916	41407	41255	44986
scaffold3036	geneID=XLOC_043086	ID=Apl2_20331;Old=Apl_18924;	HTR2A	10490	14640	7111	12906
scaffold310	geneID=XLOC_043620	ID=Apl2_05554;Old=ENSAPLT00000001509;	CHST1	868566	872863	875386	876645
scaffold310	geneID=XLOC_043620	ID=Apl2_05555;Old=ENSAPLT00000004987;		868566	872863	881351	882400
scaffold3126	geneID=XLOC_043762	ID=Apl2_19557;Old=Apl_18390;	SH3BP5	2535	3135	6690	6867
scaffold316	geneID=XLOC_043862	ID=Apl2_03233;Old=Apl_03252;	C7orf25	1373535	1374890	1371680	1372978
scaffold316	geneID=XLOC_043871	ID=Apl2_03247;Old=Apl_03266;	C7ORF11	2531974	2532945	2537550	2537753
scaffold316	geneID=XLOC_043862	ID=Apl2_03234;Old=Apl_03253;	LOC420770	1373535	1374890	1378459	1378988
scaffold316	geneID=XLOC_043863	ID=Apl2_03234;Old=Apl_03253;	LOC420770	1385394	1391324	1378459	1378988
scaffold316	geneID=XLOC_043897	ID=Apl2_03239;Old=Apl_03258;		1841735	1847762	1840861	1841133
scaffold3198	geneID=XLOC_044378	ID=Apl2_18793;Old=ENSAPLT00000005719;	PTPRE	20842	22193	11755	19827
scaffold32	geneID=XLOC_044436	ID=Apl2_06449;Old=Apl_05876;	ECHDC3	1859573	1872616	1850729	1858044
scaffold320	geneID=XLOC_044509	ID=Apl2_05185;Old=ENSAPLT00000008421;	RDH14	1059644	1062894	1054416	1056226
scaffold324	geneID=XLOC_044690	ID=Apl2_10421;Old=ENSAPLT00000004868;	CLDN16	294159	295238	290168	292355
scaffold3250	geneID=XLOC_044748	ID=Apl2_17482;Old=Apl_16433;	TRIM55	37341	38611	39985	42017
scaffold326	geneID=XLOC_044773	ID=Apl2_12230;Old=ENSAPLT00000015265;		277089	282232	283640	289680
scaffold3342	geneID=XLOC_045398	ID=Apl2_10610;Old=ENSAPLT00000000860;	ING2	403799	408187	399943	400623
scaffold3342	geneID=XLOC_045398	ID=Apl2_10611;Old=ENSAPLT00000002656;	CDKN2AIP	403799	408187	411012	413449
scaffold3345	geneID=XLOC_045423	ID=Apl2_18478;Old=ENSAPLT00000005633;	RGMA	3552	10971	18400	20723
scaffold335	geneID=XLOC_045446	ID=Apl2_10271;Old=ENSAPLT00000006115;	ELMO3	19702	21900	21780	30093
scaffold337	geneID=XLOC_045712	ID=Apl2_04235;Old=ENSAPLT00000011142;	RNFT1	1095371	1123622	1125580	1131687
scaffold337	geneID=XLOC_045671	ID=Apl2_04215;Old=ENSAPLT00000011932;	PIGW	228732	231737	231828	233348
scaffold34	geneID=XLOC_045854	ID=Apl2_08047;Old=ENSAPLT00000009802;	EEF1A1	546447	551327	555780	559120
scaffold3428	geneID=XLOC_046169	ID=Apl2_13438;Old=ENSAPLT00000015329;	TDH	73033	75567	67571	72540
scaffold344	geneID=XLOC_046242	ID=Apl2_07754;Old=ENSAPLT00000013800;	H3F3C	1620809	1626304	1629449	1633209
scaffold344	geneID=XLOC_046225	ID=Apl2_07754;Old=ENSAPLT00000013800;	H3F3C	1625834	1626304	1629449	1633209
scaffold3468	geneID=XLOC_046383	ID=Apl2_16488;Old=ENSAPLT00000002067;	ATP8B2	100110	100876	91874	99901
scaffold347	geneID=XLOC_046400	ID=Apl2_03858;Old=Apl_03341;		1513333	1513937	1505646	1505954
scaffold3501	geneID=XLOC_046658	ID=Apl2_16544;Old=ENSAPLT00000000729;	OR5AS1	159352	163292	160295	161242
scaffold353	geneID=XLOC_046709	ID=Apl2_15734;Old=ENSAPLT00000012569;	CRYBB1	262188	263745	254637	256268
scaffold353	geneID=XLOC_046709	ID=Apl2_15736;Old=ENSAPLT00000012688;	TPST2	262188	263745	265688	270009
scaffold354	geneID=XLOC_046784	ID=Apl2_07728;Old=ENSAPLT00000013368;	NKX2-1	1272228	1273805	1278476	1280037
scaffold354	geneID=XLOC_046785	ID=Apl2_07728;Old=ENSAPLT00000013368;	NKX2-1	1273899	1275363	1278476	1280037
scaffold3597	geneID=XLOC_047168	ID=Apl2_08288;Old=Apl_07525;	BCDIN3D	155630	156238	152881	153444
scaffold3597	geneID=XLOC_047184	ID=Apl2_08280;Old=Apl_07518;	AMPH	42655	45493	45769	50231
scaffold3597	geneID=XLOC_047184	ID=Apl2_08281;Old=ENSAPLT00000013784;	CELA1	42655	45493	51180	53034
scaffold3597	geneID=XLOC_047176	ID=Apl2_08295;Old=Apl_07534;	KRT75	272929	275635	267041	271342
scaffold3597	geneID=XLOC_047176	ID=Apl2_08296;Old=Apl_07535;	KRT73	272929	275635	277126	282433
scaffold360	geneID=XLOC_047279	ID=Apl2_03166;Old=ENSAPLT00000013108;	LOC427775	48286	52416	55655	61222
scaffold361	geneID=XLOC_047377	ID=Apl2_20540;Old=ENSAPLT00000010207;	STARD3	8224	9514	1473	12760
scaffold365	geneID=XLOC_047511	ID=Apl2_01498;Old=Apl_01397;	TRMT5	219045	221080	215579	219411
scaffold365	geneID=XLOC_047514	ID=Apl2_01502;Old=ENSAPLT00000008513;	Q9W6V3_CHICK	363866	365483	371548	374234
scaffold365	geneID=XLOC_047515	ID=Apl2_01502;Old=ENSAPLT00000008513;	Q9W6V3_CHICK	381282	384312	371548	374234
scaffold365	geneID=XLOC_047507	ID=Apl2_01559;Old=ENSAPLT00000015705;	MRPS10	3579909	3581343	3584575	3587865
scaffold365	geneID=XLOC_047549	ID=Apl2_01546;Old=ENSAPLT00000000898;		3246902	3251519	3252704	3252781
scaffold37	geneID=XLOC_047832	ID=Apl2_15158;Old=Apl_14735;	SLC6A9	9864	10469	1351	2676
scaffold37	geneID=XLOC_047832	ID=Apl2_15161;Old=Apl_14738;	DPH2	9864	10469	18527	20018
scaffold37	geneID=XLOC_047832	ID=Apl2_15159;Old=ENSAPLT00000016500;	B4GALT2	9864	10469	5456	8787
scaffold37	geneID=XLOC_047832	ID=Apl2_15160;Old=ENSAPLT00000016574;	ATP6V0B	9864	10469	13386	15912
scaffold373	geneID=XLOC_047937	ID=Apl2_12508;Old=ENSAPLT00000002892;	WEE1	78357	79793	82389	88123
scaffold375	geneID=XLOC_048018	ID=Apl2_12049;Old=Apl_11255;	TCEANC	411793	415749	423296	424384
scaffold376	geneID=XLOC_048253	ID=Apl2_00091;Old=ENSAPLT00000000598;	ADRA2C	4082941	4087371	4088194	4089435
scaffold376	geneID=XLOC_048175	ID=Apl2_00093;Old=ENSAPLT00000000599;	SOHO-1	4271062	4272533	4278069	4278293
scaffold380	geneID=XLOC_048670	ID=Apl2_15985;Old=Apl_15446;	TNFRSF1A	308069	314530	303260	307891
scaffold3852	geneID=XLOC_048820	ID=Apl2_17843;Old=Apl_16815;	DNAJC22	29318	34340	36497	36604
scaffold3884	geneID=XLOC_049056	ID=Apl2_19125;Old=ENSAPLT00000012303;	PAK4	6784	7123	8844	11998
scaffold39	geneID=XLOC_049109	ID=Apl2_10399;Old=ENSAPLT00000006420;	TMED3	51860	53950	44860	45711
scaffold39	geneID=XLOC_049109	ID=Apl2_10400;Old=ENSAPLT00000005717;	ANKRD34C	51860	53950	48011	49381
scaffold390	geneID=XLOC_049160	ID=Apl2_08941;Old=Apl_08886;	SRSF4	16462	19632	7793	13359
scaffold3948	geneID=XLOC_049361	ID=Apl2_16730;Old=Apl_15719;	ONECUT1	124489	125203	131904	132131
scaffold3948	geneID=XLOC_049359	ID=Apl2_16730;Old=Apl_15719;	ONECUT1	129840	130742	131904	132131
scaffold399	geneID=XLOC_049510	ID=Apl2_17499;Old=ENSAPLT00000003633;	PTER	118623	121952	116527	126222
scaffold3998	geneID=XLOC_049533	ID=Apl2_11546;Old=ENSAPLT00000014289;	CHRNA9	431698	443523	443678	447886
scaffold3998	geneID=XLOC_049533	ID=Apl2_11545;Old=ENSAPLT00000001271;		431698	443523	427787	428044
scaffold400	geneID=XLOC_049703	ID=Apl2_07817;Old=ENSAPLT00000008748;	PGK1	317737	320047	309505	319601
scaffold400	geneID=XLOC_049696	ID=Apl2_07833;Old=Apl_07124;	IRS4	1307128	1312929	1302953	1305805
scaffold4000	geneID=XLOC_049764	ID=Apl2_10911;Old=ENSAPLT00000005656;	DLAT	87657	88924	88476	95961
scaffold4027	geneID=XLOC_049938	ID=Apl2_16215;Old=ENSAPLT00000011425;	SF3A2	18262	21811	14734	24671
scaffold4027	geneID=XLOC_049943	ID=Apl2_16217;Old=ENSAPLT00000011516;	OAZ1	51025	52752	59633	61278
scaffold4027	geneID=XLOC_049938	ID=Apl2_16214;Old=Apl_15175;	PLEKHJ1	18262	21811	8824	13699
scaffold4027	geneID=XLOC_049938	ID=Apl2_16216;Old=ENSAPLT00000011465;		18262	21811	27818	29217
scaffold4027	geneID=XLOC_049944	ID=Apl2_16219;Old=ENSAPLT00000012156;	LOC769697	77899	83096	68540	69290
scaffold4027	geneID=XLOC_049944	ID=Apl2_16220;Old=ENSAPLT00000001524;	LINGO3	77899	83096	75067	76896
scaffold403	geneID=XLOC_049963	ID=Apl2_10545;Old=ENSAPLT00000007939;	MB	276528	281521	266766	271643
scaffold403	geneID=XLOC_049986	ID=Apl2_10553;Old=Apl_09653;		929023	933835	922732	922830
scaffold4038	geneID=XLOC_050066	ID=Apl2_19258;Old=Apl_18183;	KDM2B	1	932	3041	3157
scaffold407	geneID=XLOC_050199	ID=Apl2_17668;Old=ENSAPLT00000014395;	NREP	387931	391098	378719	382800
scaffold414	geneID=XLOC_050575	ID=Apl2_00215;Old=ENSAPLT00000005828;	LL	5493785	5496050	5489658	5491566
scaffold414	geneID=XLOC_050575	ID=Apl2_00216;Old=Apl_00216;		5493785	5496050	5503499	5503726
scaffold414	geneID=XLOC_050580	ID=Apl2_00221;Old=ENSAPLT00000006188;	FAM213A	5573847	5577253	5567341	5573218
scaffold414	geneID=XLOC_050533	ID=Apl2_00149;Old=Apl_00148;	DUSP13	1691970	1692634	1692648	1694569
scaffold414	geneID=XLOC_050535	ID=Apl2_00150;Old=ENSAPLT00000012657;	DUSP26	1718821	1721803	1716227	1718266
scaffold414	geneID=XLOC_050637	ID=Apl2_00199;Old=ENSAPLT00000003763;		4750229	4755676	4742957	4743859
scaffold4147	geneID=XLOC_050853	ID=Apl2_19963;Old=Apl_18670;	KLRF1	4029	5272	1406	3053
scaffold420	geneID=XLOC_051222	ID=Apl2_09238;Old=ENSAPLT00000005611;	GLRX	1218699	1220073	1227579	1229376
scaffold424	geneID=XLOC_051501	ID=Apl2_16584;Old=ENSAPLT00000014421;	SOX30	267602	273452	261196	267610
scaffold427	geneID=XLOC_051597	ID=Apl2_06123;Old=Apl_06269;		1168975	1174804	1183506	1183793
scaffold428	geneID=XLOC_051699	ID=Apl2_09280;Old=ENSAPLT00000001857;	SNAPC5	596668	599925	598941	599048
scaffold428	geneID=XLOC_051699	ID=Apl2_09281;Old=ENSAPLT00000016555;	RPL4	596668	599925	600892	603563
scaffold434	geneID=XLOC_052111	ID=Apl2_14307;Old=ENSAPLT00000010550;	LYPD2	656555	657168	658772	660606
scaffold434	geneID=XLOC_052113	ID=Apl2_14307;Old=ENSAPLT00000010550;	LYPD2	662610	665398	658772	660606
scaffold434	geneID=XLOC_052104	ID=Apl2_14308;Old=Apl_14811;	LY6E	688174	689008	680271	681766
scaffold434	geneID=XLOC_052117	ID=Apl2_14311;Old=ENSAPLT00000010614;	LY6E	719987	720628	714292	715471
scaffold443	geneID=XLOC_052538	ID=Apl2_01453;Old=ENSAPLT00000015869;	SOX10	294054	298602	286869	293870
scaffold443	geneID=XLOC_052538	ID=Apl2_01455;Old=ENSAPLT00000015895;	C1H22ORF23	294054	298602	303351	305931
scaffold443	geneID=XLOC_052493	ID=Apl2_01438;Old=Apl_01342;	CBY1	106321	109541	98723	101030
scaffold443	geneID=XLOC_052538	ID=Apl2_01454;Old=ENSAPLT00000015885;	POLR2F	294054	298602	298888	302834
scaffold453	geneID=XLOC_052909	ID=Apl2_02343;Old=Apl_02207;	C3H6ORF203	179442	183194	174163	176698
scaffold453	geneID=XLOC_052909	ID=Apl2_02344;Old=ENSAPLT00000009933;		179442	183194	183695	191708
scaffold455	geneID=XLOC_053231	ID=Apl2_01187;Old=Apl_01772;		674860	675863	671731	672095
scaffold455	geneID=XLOC_053199	ID=Apl2_01204;Old=ENSAPLT00000014569;	FAM101A	1090810	1099200	1088425	1101431
scaffold4567	geneID=XLOC_053470	ID=Apl2_18803;Old=ENSAPLT00000007482;	TMEM179	70448	77929	60983	69559
scaffold4581	geneID=XLOC_053646	ID=Apl2_18942;Old=ENSAPLT00000014283;	FLRT1	13449	14366	8437	9198
scaffold467	geneID=XLOC_054259	ID=Apl2_15450;Old=ENSAPLT00000006116;	MAGI2	974448	982884	982727	984135
scaffold469	geneID=XLOC_054421	ID=Apl2_10524;Old=ENSAPLT00000011295;	FOXF1	283412	285725	286892	291103
scaffold473	geneID=XLOC_054627	ID=Apl2_17321;Old=ENSAPLT00000017039;	ANKRD33B	81661	85449	74593	86274
scaffold476	geneID=XLOC_054772	ID=Apl2_13070;Old=Apl_12122;	PTP4A3	1178931	1179854	1180336	1186667
scaffold477	geneID=XLOC_054869	ID=Apl2_00685;Old=Apl_00671;	METTL21A	2549290	2555465	2540479	2541977
scaffold481	geneID=XLOC_055279	ID=Apl2_12122;Old=ENSAPLT00000009106;	TSPAN6	179140	179770	180412	184982
scaffold481	geneID=XLOC_055279	ID=Apl2_12121;Old=ENSAPLT00000008924;	SRPX2	179140	179770	174934	177399
scaffold482	geneID=XLOC_055295	ID=Apl2_19335;Old=ENSAPLT00000012152;	SLITRK1	19405	20152	16776	18908
scaffold484	geneID=XLOC_055407	ID=Apl2_12664;Old=ENSAPLT00000011150;	LZTFL1	165993	168195	169382	177310
scaffold484	geneID=XLOC_055402	ID=Apl2_12657;Old=Apl_12811;	CCR2	36615	39291	38847	39923
scaffold4951	geneID=XLOC_055863	ID=Apl2_19058;Old=ENSAPLT00000015936;	CCDC101	2446	3120	6683	7105
scaffold498	geneID=XLOC_056049	ID=Apl2_12446;Old=Apl_11988;	IRX2	57909	61888	68237	68437
scaffold5	geneID=XLOC_056165	ID=Apl2_07498;Old=ENSAPLT00000004140;	AQP4	1207480	1208620	1199093	1204414
scaffold500	geneID=XLOC_056293	ID=Apl2_09935;Old=Apl_08995;	BMP2	343112	353814	353977	354819
scaffold501	geneID=XLOC_056349	ID=Apl2_13332;Old=Apl_12399;	C1QTNF7	468278	470877	458346	459794
scaffold504	geneID=XLOC_056490	ID=Apl2_01762;Old=ENSAPLT00000005895;	CREG1	863654	865991	859813	863647
scaffold504	geneID=XLOC_056488	ID=Apl2_01761;Old=Apl_01589;	RCSD1	818569	820042	821649	828628
scaffold504	geneID=XLOC_056512	ID=Apl2_01791;Old=ENSAPLT00000001171;	GJA5	1725821	1727099	1723319	1724428
scaffold510	geneID=XLOC_056962	ID=Apl2_08966;Old=ENSAPLT00000012437;	EAPP	128725	131212	123497	128447
scaffold510	geneID=XLOC_056964	ID=Apl2_08968;Old=ENSAPLT00000012701;	CFL2	183121	183539	176620	177323
scaffold519	geneID=XLOC_057375	ID=Apl2_00967;Old=ENSAPLT00000001662;		1810623	1817200	1806003	1806314
scaffold522	geneID=XLOC_057902	ID=Apl2_01419;Old=ENSAPLT00000002381;	NMB	1521040	1523227	1524600	1524809
scaffold529	geneID=XLOC_058147	ID=Apl2_12177;Old=ENSAPLT00000012559;	CLEC3B	139165	139503	139915	145013
scaffold53	geneID=XLOC_058269	ID=Apl2_06719;Old=Apl_06445;		1132088	1135751	1126136	1126243
scaffold53	geneID=XLOC_058235	ID=Apl2_06707;Old=Apl_06434;		109626	114596	111917	112096
scaffold535	geneID=XLOC_058545	ID=Apl2_15800;Old=ENSAPLT00000008341;	CETN3	484011	488428	484373	496309
scaffold539	geneID=XLOC_058601	ID=Apl2_08011;Old=ENSAPLT00000003209;	CCDC28A	904177	905713	909221	913503
scaffold539	geneID=XLOC_058590	ID=Apl2_07996;Old=Apl_06944;	IL20RA	187990	192026	179515	186455
scaffold54	geneID=XLOC_058728	ID=Apl2_11027;Old=ENSAPLT00000004157;	KLHDC10	244078	244800	235375	243243
scaffold54	geneID=XLOC_058728	ID=Apl2_11028;Old=ENSAPLT00000004537;		244078	244800	248408	252459
scaffold540	geneID=XLOC_058794	ID=Apl2_10709;Old=ENSAPLT00000001655;	CGGBP1	1958292	1965472	1957844	1958347
scaffold540	geneID=XLOC_058794	ID=Apl2_10710;Old=Apl_09408;	BTLA	1958292	1965472	1975038	1975277
scaffold543	geneID=XLOC_058950	ID=Apl2_02459;Old=ENSAPLT00000014168;	RAN	1608174	1611967	1612882	1616244
scaffold548	geneID=XLOC_059198	ID=Apl2_07810;Old=Apl_07939;	RPS29	588465	590059	596915	597214
scaffold548	geneID=XLOC_059200	ID=Apl2_07810;Old=Apl_07939;	RPS29	601646	602587	596915	597214
scaffold548	geneID=XLOC_059165	ID=Apl2_07786;Old=ENSAPLT00000016739;	C5H14ORF166	26569	29864	21210	32273
scaffold548	geneID=XLOC_059165	ID=Apl2_07787;Old=Apl_07917;	GNG2	26569	29864	37301	37432
scaffold548	geneID=XLOC_059187	ID=Apl2_07789;Old=ENSAPLT00000017007;	TMX1	95878	98465	102817	104576
scaffold548	geneID=XLOC_059198	ID=Apl2_07809;Old=Apl_07938;	LRR1	588465	590059	590279	591010
scaffold551	geneID=XLOC_059241	ID=Apl2_10631;Old=ENSAPLT00000000724;		1010402	1014370	1002605	1002805
scaffold552	geneID=XLOC_059317	ID=Apl2_13507;Old=ENSAPLT00000006232;		190849	196118	197682	200750
scaffold552	geneID=XLOC_059317	ID=Apl2_13508;Old=ENSAPLT00000001165;		190849	196118	205046	205270
scaffold555	geneID=XLOC_059378	ID=Apl2_14642;Old=ENSAPLT00000001351;	FAM46A	944	3453	2	931
scaffold557	geneID=XLOC_059420	ID=Apl2_12067;Old=Apl_11273;	BANK1	324350	328040	317683	324691
scaffold557	geneID=XLOC_059431	ID=Apl2_12067;Old=Apl_11273;	BANK1	326561	330281	317683	324691
scaffold557	geneID=XLOC_059440	ID=Apl2_12076;Old=ENSAPLT00000000615;	CISD2	581889	587879	587894	589312
scaffold559	geneID=XLOC_059504	ID=Apl2_09924;Old=ENSAPLT00000001391;		952381	954050	951374	951469
scaffold57	geneID=XLOC_060296	ID=Apl2_05467;Old=Apl_05540;		2154460	2155411	2161475	2161660
scaffold57	geneID=XLOC_060310	ID=Apl2_05484;Old=Apl_05556;	ALMS1	3110873	3114968	3117245	3123749
scaffold57	geneID=XLOC_060284	ID=Apl2_05484;Old=Apl_05556;	ALMS1	3110873	3115421	3117245	3123749
scaffold58	geneID=XLOC_060889	ID=Apl2_02889;Old=Apl_03116;	CBLL1	977301	979379	979538	983063
scaffold5829	geneID=XLOC_061190	ID=Apl2_18910;Old=ENSAPLT00000012999;	SLC39A13	11723	12463	7548	10474
scaffold587	geneID=XLOC_061397	ID=Apl2_11914;Old=Apl_11072;	LOC417345	405126	406893	403133	403453
scaffold587	geneID=XLOC_061397	ID=Apl2_11915;Old=Apl_11073;	CD7	405126	406893	412557	412793
scaffold587	geneID=XLOC_061393	ID=Apl2_11911;Old=Apl_11069;	UTS2R	210186	214159	221509	222114
scaffold587	geneID=XLOC_061410	ID=Apl2_11911;Old=Apl_11069;	UTS2R	210186	214178	221509	222114
scaffold587	geneID=XLOC_061412	ID=Apl2_11911;Old=Apl_11069;	UTS2R	216141	220660	221509	222114
scaffold588	geneID=XLOC_061445	ID=Apl2_17129;Old=ENSAPLT00000005954;	PLK2	281628	284629	288409	293215
scaffold589	geneID=XLOC_061485	ID=Apl2_11687;Old=Apl_11351;	SDCCAG8	391421	395099	395411	399338
scaffold589	geneID=XLOC_061485	ID=Apl2_11688;Old=ENSAPLT00000002369;		391421	395099	402456	402569
scaffold594	geneID=XLOC_061704	ID=Apl2_04726;Old=ENSAPLT00000013921;	C20H20ORF24	331331	333252	337148	339376
scaffold594	geneID=XLOC_061716	ID=Apl2_04745;Old=ENSAPLT00000001679;	RBM12	962060	967967	968603	971245
scaffold594	geneID=XLOC_061741	ID=Apl2_04745;Old=ENSAPLT00000001679;	RBM12	973405	986255	968603	971245
scaffold594	geneID=XLOC_061704	ID=Apl2_04725;Old=ENSAPLT00000013838;	MYL9	331331	333252	327399	328668
scaffold599	geneID=XLOC_062077	ID=Apl2_16507;Old=ENSAPLT00000004076;	HMGB1	225087	228353	216269	219852
scaffold6035	geneID=XLOC_062352	ID=Apl2_18219;Old=ENSAPLT00000001545;	OR51L1	30699	32393	41375	42337
scaffold6035	geneID=XLOC_062353	ID=Apl2_18219;Old=ENSAPLT00000001545;	OR51L1	33356	34099	41375	42337
scaffold605	geneID=XLOC_062382	ID=Apl2_16766;Old=ENSAPLT00000001541;	RASSF9	921400	929723	935695	937043
scaffold608	geneID=XLOC_062510	ID=Apl2_11432;Old=Apl_10625;	NXNL1	24757	26634	18833	20047
scaffold608	geneID=XLOC_062520	ID=Apl2_11446;Old=ENSAPLT00000015037;	OLFM1	181354	183924	188921	193474
scaffold61	geneID=XLOC_062587	ID=Apl2_06523;Old=ENSAPLT00000011437;	MPZL3	72025	75533	63793	68906
scaffold61	geneID=XLOC_062587	ID=Apl2_06525;Old=Apl_06495;	AMICA1	72025	75533	75994	77892
scaffold61	geneID=XLOC_062610	ID=Apl2_06525;Old=Apl_06495;	AMICA1	79453	83788	75994	77892
scaffold61	geneID=XLOC_062587	ID=Apl2_06526;Old=ENSAPLT00000011779;	SCN2B	72025	75533	79712	82553
scaffold61	geneID=XLOC_062610	ID=Apl2_06526;Old=ENSAPLT00000011779;	SCN2B	79453	83788	79712	82553
scaffold61	geneID=XLOC_062610	ID=Apl2_06527;Old=ENSAPLT00000011789;	SCN4B	79453	83788	89950	93052
scaffold611	geneID=XLOC_062645	ID=Apl2_17189;Old=Apl_16130;	MZT1	38613	43852	35942	36088
scaffold614	geneID=XLOC_062716	ID=Apl2_14205;Old=ENSAPLT00000013724;	CER1	524893	529418	532992	535294
scaffold616	geneID=XLOC_062775	ID=Apl2_14477;Old=ENSAPLT00000005443;	PAK1IP1	6	2320	2343	9740
scaffold618	geneID=XLOC_062833	ID=Apl2_14113;Old=ENSAPLT00000003003;	GNB2L1	123943	126011	119564	123060
scaffold618	geneID=XLOC_062823	ID=Apl2_14113;Old=ENSAPLT00000003003;	GNB2L1	128557	131026	119564	123060
scaffold619	geneID=XLOC_062841	ID=Apl2_20531;Old=ENSAPLT00000006354;	RGS20	3754	4475	59	1178
scaffold625	geneID=XLOC_063266	ID=Apl2_00918;Old=Apl_00976;		1938767	1943330	1950148	1950829
scaffold625	geneID=XLOC_063326	ID=Apl2_00935;Old=ENSAPLT00000016683;	DCUN1D3	2417545	2420298	2410698	2413438
scaffold629	geneID=XLOC_063550	ID=Apl2_01911;Old=ENSAPLT00000000665;	GPR75	2570559	2576966	2566542	2568071
scaffold629	geneID=XLOC_063550	ID=Apl2_01912;Old=Apl_01554;	TLR15	2570559	2576966	2572220	2574811
scaffold629	geneID=XLOC_063601	ID=Apl2_01930;Old=Apl_01575;	GZF1	2882045	2884703	2874072	2880749
scaffold630	geneID=XLOC_063733	ID=Apl2_14943;Old=ENSAPLT00000010814;	GFAP	60216	60631	61711	67621
scaffold631	geneID=XLOC_063778	ID=Apl2_05769;Old=Apl_05979;	F3	126877	137609	120271	125075
scaffold631	geneID=XLOC_063798	ID=Apl2_05795;Old=ENSAPLT00000016170;	GPR88	1931118	1933128	1933732	1934167
scaffold631	geneID=XLOC_063769	ID=Apl2_05797;Old=ENSAPLT00000016438;		1996682	1998073	2000834	2003864
scaffold633	geneID=XLOC_063898	ID=Apl2_18800;Old=ENSAPLT00000002205;	OR52H1	41542	43394	38831	39793
scaffold6368	geneID=XLOC_064129	ID=Apl2_19930;Old=Apl_18651;	PDK3	351	894	2	232
scaffold648	geneID=XLOC_064432	ID=Apl2_15481;Old=ENSAPLT00000015054;	CCNG1	1289776	1291482	1286218	1289014
scaffold653	geneID=XLOC_064608	ID=Apl2_07383;Old=ENSAPLT00000014038;	CHDH	1131121	1134254	1123484	1130581
scaffold653	geneID=XLOC_064607	ID=Apl2_07382;Old=Apl_07215;	IL17RB	1103116	1106634	1101936	1102364
scaffold660	geneID=XLOC_064821	ID=Apl2_01958;Old=ENSAPLT00000006189;	METTL5	1278381	1282393	1286745	1289993
scaffold661	geneID=XLOC_065053	ID=Apl2_10980;Old=ENSAPLT00000005846;	NUDT5	1090768	1094584	1089267	1097905
scaffold662	geneID=XLOC_065151	ID=Apl2_08759;Old=Apl_08285;		352628	353518	346292	351454
scaffold662	geneID=XLOC_065152	ID=Apl2_08759;Old=Apl_08285;		353728	354701	346292	351454
scaffold667	geneID=XLOC_065377	ID=Apl2_12335;Old=ENSAPLT00000013000;	CHMP4B	176921	179543	173974	178853
scaffold67	geneID=XLOC_065462	ID=Apl2_10229;Old=ENSAPLT00000015550;	ARPC5	492957	494728	492248	493017
scaffold670	geneID=XLOC_065505	ID=Apl2_10949;Old=Apl_10436;	CCKAR	885168	885888	875743	881826
scaffold684	geneID=XLOC_065945	ID=Apl2_14132;Old=Apl_13552;	PTPMT1	71212	83359	84013	86886
scaffold684	geneID=XLOC_065954	ID=Apl2_14132;Old=Apl_13552;	PTPMT1	71212	83704	84013	86886
scaffold684	geneID=XLOC_065945	ID=Apl2_14133;Old=ENSAPLT00000009145;	KBTBD4	71212	83359	87957	92720
scaffold684	geneID=XLOC_065954	ID=Apl2_14133;Old=ENSAPLT00000009145;	KBTBD4	71212	83704	87957	92720
scaffold690	geneID=XLOC_066173	ID=Apl2_04939;Old=ENSAPLT00000013650;	HNRPLL	842814	869730	845255	863489
scaffold690	geneID=XLOC_066194	ID=Apl2_04932;Old=ENSAPLT00000011783;	MORN2	757908	761310	768679	771096
scaffold691	geneID=XLOC_066236	ID=Apl2_14706;Old=Apl_12772;		308084	310370	304420	305091
scaffold698	geneID=XLOC_066486	ID=Apl2_16233;Old=Apl_15705;		19667	21748	25953	26066
scaffold701	geneID=XLOC_066841	ID=Apl2_06399;Old=ENSAPLT00000003750;	ITGB1BP3	122256	124976	112373	114243
scaffold701	geneID=XLOC_066841	ID=Apl2_06400;Old=ENSAPLT00000003837;	SQRDL	122256	124976	115353	122064
scaffold701	geneID=XLOC_066866	ID=Apl2_06401;Old=ENSAPLT00000004183;	PLDN	134680	138408	140253	142830
scaffold701	geneID=XLOC_066853	ID=Apl2_06418;Old=Apl_06880;	CTXN3	845463	847048	847458	847634
scaffold701	geneID=XLOC_066879	ID=Apl2_06418;Old=Apl_06880;	CTXN3	851576	854808	847458	847634
scaffold706	geneID=XLOC_067215	ID=Apl2_10088;Old=ENSAPLT00000003571;	ZBTB49	419677	428960	416270	433046
scaffold706	geneID=XLOC_067200	ID=Apl2_10081;Old=Apl_09576;	ZNF518B	99008	100017	90242	93460
scaffold71	geneID=XLOC_067426	ID=Apl2_13189;Old=Apl_12799;	OTUD1	93429	100698	104365	104889
scaffold71	geneID=XLOC_067428	ID=Apl2_13189;Old=Apl_12799;	OTUD1	107637	108744	104365	104889
scaffold715	geneID=XLOC_067515	ID=Apl2_13622;Old=Apl_13563;		406373	407479	411081	412323
scaffold716	geneID=XLOC_067566	ID=Apl2_00741;Old=ENSAPLT00000012863;	ANKRD9	523041	523683	517109	517944
scaffold727	geneID=XLOC_068174	ID=Apl2_11384;Old=Apl_11511;	FKBP14	209293	211061	214266	217056
scaffold727	geneID=XLOC_068175	ID=Apl2_11384;Old=Apl_11511;	FKBP14	218982	226355	214266	217056
scaffold727	geneID=XLOC_068167	ID=Apl2_11387;Old=Apl_11514;		337367	339384	334428	335304
scaffold73	geneID=XLOC_068283	ID=Apl2_09189;Old=ENSAPLT00000001969;	SOCS5	981761	984503	989566	991176
scaffold73	geneID=XLOC_068280	ID=Apl2_09183;Old=Apl_08352;		809615	812083	814241	814513
scaffold731	geneID=XLOC_068415	ID=Apl2_00329;Old=ENSAPLT00000003025;	KDELR2	2	2386	4269	10276
scaffold731	geneID=XLOC_068501	ID=Apl2_00376;Old=ENSAPLT00000014077;	ALX4	1920026	1922523	1919441	1922649
scaffold731	geneID=XLOC_068499	ID=Apl2_00375;Old=ENSAPLT00000013930;	ZFAND2A	1886614	1888910	1892164	1894152
scaffold734	geneID=XLOC_068707	ID=Apl2_05321;Old=Apl_04779;	SGMS2	695530	706300	689442	695509
scaffold734	geneID=XLOC_068707	ID=Apl2_05322;Old=ENSAPLT00000007383;	CYP2R1	695530	706300	707593	714395
scaffold736	geneID=XLOC_068861	ID=Apl2_00585;Old=ENSAPLT00000000572;	CEBPG	1007457	1012406	1013010	1013462
scaffold736	geneID=XLOC_068839	ID=Apl2_00545;Old=ENSAPLT00000016890;	GINS3	259816	261615	266495	269872
scaffold737	geneID=XLOC_068996	ID=Apl2_04649;Old=ENSAPLT00000010251;	MOB2	463929	467030	466947	476814
scaffold741	geneID=XLOC_069473	ID=Apl2_14839;Old=ENSAPLT00000009462;	GPX8	34282	36088	27161	30217
scaffold743	geneID=XLOC_069538	ID=Apl2_10354;Old=ENSAPLT00000012276;	NUDT19	44637	45701	38721	40091
scaffold743	geneID=XLOC_069538	ID=Apl2_10355;Old=ENSAPLT00000012076;	RGS9BP	44637	45701	50871	51584
scaffold759	geneID=XLOC_069903	ID=Apl2_05020;Old=ENSAPLT00000004502;	RHOU	1788165	1788907	1783236	1786443
scaffold769	geneID=XLOC_070334	ID=Apl2_16176;Old=ENSAPLT00000002079;	NAT1	80304	85227	72800	73672
scaffold769	geneID=XLOC_070334	ID=Apl2_16177;Old=ENSAPLT00000002082;	NAT	80304	85227	79335	80192
scaffold769	geneID=XLOC_070334	ID=Apl2_16178;Old=ENSAPLT00000002088;	PNAT10	80304	85227	84542	85414
scaffold769	geneID=XLOC_070334	ID=Apl2_16179;Old=ENSAPLT00000002396;	MPHOSPH6	80304	85227	91281	94794
scaffold773	geneID=XLOC_070447	ID=Apl2_12535;Old=ENSAPLT00000003976;	C14orf126	1616296	1623211	1623511	1625856
scaffold775	geneID=XLOC_070564	ID=Apl2_11920;Old=ENSAPLT00000006675;	DNAJC25	17006	21416	25698	31062
scaffold779	geneID=XLOC_070728	ID=Apl2_06490;Old=NCBI_403-Phase0; Target=403 1 745;	APOVLDLII	71321	72873	65918	68781
scaffold779	geneID=XLOC_070703	ID=Apl2_06494;Old=ENSAPLT00000015888;	CLDND1	86319	91541	96098	98740
scaffold779	geneID=XLOC_070704	ID=Apl2_06494;Old=ENSAPLT00000015888;	CLDND1	92109	92771	96098	98740
scaffold779	geneID=XLOC_070703	ID=Apl2_06492;Old=ENSAPLT00000002347;	GPR15	86319	91541	84654	85727
scaffold779	geneID=XLOC_070704	ID=Apl2_06492;Old=ENSAPLT00000002347;	GPR15	92109	92771	84654	85727
scaffold781	geneID=XLOC_070928	ID=Apl2_13769;Old=ENSAPLT00000001654;	GPR18	182975	184826	176195	177190
scaffold783	geneID=XLOC_071040	ID=Apl2_07977;Old=ENSAPLT00000012234;		1073421	1084441	1081923	1085940
scaffold787	geneID=XLOC_071250	ID=Apl2_02996;Old=ENSAPLT00000016562;	HMGB1	1170150	1177293	1162904	1165003
scaffold788	geneID=XLOC_071349	ID=Apl2_14188;Old=ENSAPLT00000005650;	KLHL38	55057	55833	55832	60849
scaffold789	geneID=XLOC_071375	ID=Apl2_15607;Old=ENSAPLT00000009425;	HMGN2	88704	100721	82880	84626
scaffold79	geneID=XLOC_071453	ID=Apl2_00230;Old=ENSAPLT00000013028;	HRH3	176403	180038	181475	183443
scaffold79	geneID=XLOC_071490	ID=Apl2_00282;Old=Apl_00281;		2876309	2880805	2884350	2884514
scaffold79	geneID=XLOC_071495	ID=Apl2_00291;Old=ENSAPLT00000005358;	CYP24A1	3466367	3471444	3471821	3478291
scaffold79	geneID=XLOC_071514	ID=Apl2_00316;Old=ENSAPLT00000008163;	ADNP	4734957	4741557	4743050	4749748
scaffold79	geneID=XLOC_071399	ID=Apl2_00268;Old=ENSAPLT00000002927;	C20H20ORF85	1978343	1984748	1987407	1992041
scaffold79	geneID=XLOC_071490	ID=Apl2_00283;Old=ENSAPLT00000004534;	CSTF1	2876309	2880805	2885095	2890609
scaffold79	geneID=XLOC_071495	ID=Apl2_00290;Old=ENSAPLT00000005290;	PFDN4	3466367	3471444	3457501	3459809
scaffold790	geneID=XLOC_071671	ID=Apl2_09202;Old=ENSAPLT00000001036;	FUT9	566424	573949	575128	576207
scaffold791	geneID=XLOC_071776	ID=Apl2_14061;Old=ENSAPLT00000005856;	FES	51130	52106	45819	50293
scaffold797	geneID=XLOC_071804	ID=Apl2_14411;Old=ENSAPLT00000003685;	TMEM126A	8000	10903	1910	6086
scaffold8	geneID=XLOC_071972	ID=Apl2_05051;Old=Apl_04505;	VWA1	667859	669165	673790	679038
scaffold800	geneID=XLOC_072053	ID=Apl2_09254;Old=Apl_07727;	TLR2A	413990	417478	424311	426689
scaffold800	geneID=XLOC_072063	ID=Apl2_09265;Old=ENSAPLT00000011870;	NPY2R	1024555	1030190	1036956	1038113
scaffold800	geneID=XLOC_072045	ID=Apl2_09247;Old=Apl_07719;	TIGD4	28226	31464	33056	40997
scaffold802	geneID=XLOC_072156	ID=Apl2_14992;Old=ENSAPLT00000007748;	NUDT2	182858	184373	185566	189481
scaffold803	geneID=XLOC_072180	ID=Apl2_14668;Old=ENSAPLT00000010405;	STMN1	225266	228157	216423	217886
scaffold803	geneID=XLOC_072180	ID=Apl2_14669;Old=Apl_14134;	PAFAH2	225266	228157	228732	236450
scaffold804	geneID=XLOC_072204	ID=Apl2_09517;Old=Apl_08992;	MARCKSL1	153107	155148	154762	155242
scaffold804	geneID=XLOC_072205	ID=Apl2_09517;Old=Apl_08992;	MARCKSL1	158277	159488	154762	155242
scaffold806	geneID=XLOC_072287	ID=Apl2_15260;Old=ENSAPLT00000007235;	SLC35B1	164482	168043	157711	160636
scaffold810	geneID=XLOC_072553	ID=Apl2_08904;Old=Apl_10113;	ABCB6	194991	196098	189152	193492
scaffold810	geneID=XLOC_072553	ID=Apl2_08905;Old=Apl_10114;		194991	196098	197459	197814
scaffold811	geneID=XLOC_072621	ID=Apl2_05519;Old=ENSAPLT00000000946;		487244	489701	479948	480959
scaffold811	geneID=XLOC_072621	ID=Apl2_05521;Old=ENSAPLT00000001312;	FAM176C	487244	489701	487074	489365
scaffold811	geneID=XLOC_072621	ID=Apl2_05522;Old=ENSAPLT00000002458;	CCNA1	487244	489701	492869	495432
scaffold811	geneID=XLOC_072621	ID=Apl2_05520;Old=ENSAPLT00000000954;	CLIC2	487244	489701	480828	482263
scaffold8164	geneID=XLOC_072764	ID=Apl2_19254;Old=Apl_18181;	B-MA2	142	670	38	350
scaffold819	geneID=XLOC_072801	ID=Apl2_15046;Old=ENSAPLT00000014286;	PDCD10	592426	597520	597807	602245
scaffold821	geneID=XLOC_072938	ID=Apl2_03052;Old=Apl_02847;	ZC3HAV1L	1597814	1601717	1604308	1607195
scaffold822	geneID=XLOC_073121	ID=Apl2_07063;Old=ENSAPLT00000002579;	LDLRAD1	140031	140422	136459	138345
scaffold822	geneID=XLOC_073121	ID=Apl2_07064;Old=ENSAPLT00000002661;	TMEM59	140031	140422	144553	149710
scaffold8285	geneID=XLOC_073445	ID=Apl2_20294;Old=Apl_18898;	SUB1	5151	8979	5151	5276
scaffold830	geneID=XLOC_073512	ID=Apl2_09558;Old=ENSAPLT00000009222;	C11orf58	1334170	1339301	1329627	1332661
scaffold830	geneID=XLOC_073484	ID=Apl2_09546;Old=ENSAPLT00000008726;	CYP2R1	289697	299604	296982	304744
scaffold831	geneID=XLOC_073572	ID=Apl2_04097;Old=ENSAPLT00000008103;	PRDX3	668268	669553	659178	663084
scaffold835	geneID=XLOC_073770	ID=Apl2_05654;Old=ENSAPLT00000006377;	XAF1	1122329	1125116	1119440	1121007
scaffold84	geneID=XLOC_073956	ID=Apl2_09803;Old=ENSAPLT00000012593;	NR4A2	1451015	1452482	1445380	1448648
scaffold840	geneID=XLOC_074037	ID=Apl2_17761;Old=ENSAPLT00000001205;	RMI1	541907	543709	544362	546221
scaffold844	geneID=XLOC_074124	ID=Apl2_12372;Old=ENSAPLT00000000855;	TMEM218	36601	38640	48025	48156
scaffold844	geneID=XLOC_074121	ID=Apl2_12384;Old=Apl_11929;	HYLS1	165898	166242	173371	174171
scaffold844	geneID=XLOC_074121	ID=Apl2_12381;Old=ENSAPLT00000013768;	PANX3	165898	166242	162443	164700
scaffold844	geneID=XLOC_074121	ID=Apl2_12382;Old=Apl_11927;	RPUSD4	165898	166242	166253	168404
scaffold844	geneID=XLOC_074121	ID=Apl2_12383;Old=ENSAPLT00000013828;	PUS3	165898	166242	169034	172282
scaffold847	geneID=XLOC_074165	ID=Apl2_18287;Old=ENSAPLT00000001139;	PCDH9	747592	770356	774753	777851
scaffold851	geneID=XLOC_074334	ID=Apl2_04581;Old=ENSAPLT00000005566;	HSPE1	1177957	1179633	1176205	1178183
scaffold851	geneID=XLOC_074334	ID=Apl2_04582;Old=ENSAPLT00000005632;	MOB4	1177957	1179633	1182280	1187861
scaffold851	geneID=XLOC_074336	ID=Apl2_04584;Old=Apl_04565;		1239286	1243158	1238078	1252194
scaffold852	geneID=XLOC_074496	ID=Apl2_13722;Old=ENSAPLT00000015962;	HSBP1L1	240303	241750	231294	232493
scaffold852	geneID=XLOC_074496	ID=Apl2_13724;Old=Apl_12791;		240303	241750	236666	236872
scaffold852	geneID=XLOC_074496	ID=Apl2_13723;Old=ENSAPLT00000015965;	TXNL4A	240303	241750	235377	236829
scaffold856	geneID=XLOC_074611	ID=Apl2_07037;Old=Apl_06895;		111208	111777	105359	105511
scaffold856	geneID=XLOC_074606	ID=Apl2_07030;Old=ENSAPLT00000016588;	CA14	18665	19172	12331	13091
scaffold856	geneID=XLOC_074611	ID=Apl2_07038;Old=Apl_06896;	LOC416923	111208	111777	109150	110097
scaffold856	geneID=XLOC_074611	ID=Apl2_07039;Old=ENSAPLT00000016918;	SLC25A1	111208	111777	112861	114899
scaffold857	geneID=XLOC_074674	ID=Apl2_18121;Old=ENSAPLT00000008737;	BTG4	13017	17318	18335	19856
scaffold857	geneID=XLOC_074674	ID=Apl2_18120;Old=ENSAPLT00000002071;	LOC419782	13017	17318	9278	9442
scaffold870	geneID=XLOC_074993	ID=Apl2_01156;Old=ENSAPLT00000011265;	CRDS2	2526781	2530805	2519885	2524662
scaffold871	geneID=XLOC_075165	ID=Apl2_03553;Old=Apl_03382;	MTHFR	579277	581573	583248	590562
scaffold873	geneID=XLOC_075331	ID=Apl2_03530;Old=ENSAPLT00000013591;	GLRX5	1947057	1950620	1951798	1955406
scaffold876	geneID=XLOC_075447	ID=Apl2_12937;Old=ENSAPLT00000014830;	FBXO30	218636	222689	209332	212497
scaffold881	geneID=XLOC_075592	ID=Apl2_15547;Old=ENSAPLT00000016509;	TMEM222	20395	20987	17478	20284
scaffold885	geneID=XLOC_075852	ID=Apl2_12993;Old=ENSAPLT00000004002;	MEX3C	228273	230459	233479	234721
scaffold885	geneID=XLOC_075870	ID=Apl2_13002;Old=ENSAPLT00000005482;	CCDC11	306583	309258	310013	318031
scaffold885	geneID=XLOC_075871	ID=Apl2_13004;Old=ENSAPLT00000006290;	ACAA2	403394	406782	393697	401853
scaffold885	geneID=XLOC_075870	ID=Apl2_13001;Old=ENSAPLT00000005140;	TSPAN3	306583	309258	299954	302326
scaffold886	geneID=XLOC_075895	ID=Apl2_17588;Old=ENSAPLT00000001666;	LIG4	643897	648147	636554	639190
scaffold91	geneID=XLOC_076552	ID=Apl2_12914;Old=Apl_12022;		308797	313939	307421	307593
scaffold92	geneID=XLOC_076733	ID=Apl2_13101;Old=ENSAPLT00000012791;	SAT1	1299662	1302388	1306668	1308748
scaffold927	geneID=XLOC_077040	ID=Apl2_12560;Old=ENSAPLT00000011992;	RORB	249609	253102	254153	258389
scaffold93	geneID=XLOC_077141	ID=Apl2_05099;Old=ENSAPLT00000006142;	DNAJB4	531699	537211	525508	530695
scaffold930	geneID=XLOC_077264	ID=Apl2_12897;Old=ENSAPLT00000009323;	YPEL5	225290	229809	231193	233221
scaffold930	geneID=XLOC_077277	ID=Apl2_12899;Old=ENSAPLT00000009379;	LBH	260836	262003	250866	259670
scaffold932	geneID=XLOC_077367	ID=Apl2_04834;Old=ENSAPLT00000001476;	FIBIN	23844	25025	27757	28044
scaffold932	geneID=XLOC_077383	ID=Apl2_04851;Old=ENSAPLT00000004450;	C5H11ORF46	1132657	1134429	1134602	1137127
scaffold932	geneID=XLOC_077394	ID=Apl2_04858;Old=ENSAPLT00000005680;	RCN1	1924282	1925416	1929098	1935254
scaffold932	geneID=XLOC_077367	ID=Apl2_04835;Old=ENSAPLT00000001478;		23844	25025	27801	27980
scaffold949	geneID=XLOC_078000	ID=Apl2_11397;Old=ENSAPLT00000007591;	NLRC3	2166	6449	5940	15731
scaffold95	geneID=XLOC_078035	ID=Apl2_11122;Old=ENSAPLT00000000838;	TEN1	144276	146058	147230	149223
scaffold95	geneID=XLOC_078035	ID=Apl2_11123;Old=Apl_10280;	CDK3	144276	146058	151710	155716
scaffold95	geneID=XLOC_078025	ID=Apl2_11123;Old=Apl_10280;	CDK3	160232	160610	151710	155716
scaffold956	geneID=XLOC_078144	ID=Apl2_12442;Old=ENSAPLT00000013097;	BCCIP	894464	898854	885170	892755
scaffold96	geneID=XLOC_078216	ID=Apl2_13497;Old=ENSAPLT00000006935;	RAD52	1013059	1016986	1009742	1019417
scaffold9611	geneID=XLOC_078356	ID=Apl2_19382;Old=ENSAPLT00000001907;	RPP25L	257	883	504	1049
scaffold965	geneID=XLOC_078432	ID=Apl2_14559;Old=ENSAPLT00000007977;	FSTL1	141005	143809	145265	152315
scaffold979	geneID=XLOC_078955	ID=Apl2_07276;Old=ENSAPLT00000002332;	ZFP36L1	643083	644703	640671	641658
scaffold98	geneID=XLOC_079028	ID=Apl2_09028;Old=ENSAPLT00000004249;	KLF10	1715812	1718490	1719511	1721946
scaffold990	geneID=XLOC_079340	ID=Apl2_12345;Old=ENSAPLT00000014727;	AGR3	294628	296383	289261	293542

## Sheet: DEG_lnc_coding_10kb
chromosome	lncRNA ID	coding gene ID	gene name	lncRNA start	lncRNA end	coding gene start	coding gene end
C19829369	geneID=XLOC_008074	ID=Apl2_20200;Old=Apl_18836;	C1QA	553	1117	21	590
scaffold1064	geneID=XLOC_010503	ID=Apl2_02567;Old=Apl_02629;	ASPA	222522	227241	219535	226217
scaffold112	geneID=XLOC_012500	ID=Apl2_02698;Old=ENSAPLT00000016966;	DLX6	2182804	2185185	2179842	2182120
scaffold112	geneID=XLOC_012442	ID=Apl2_02676;Old=Apl_02580;	SAMD9L	515115	519659	519530	524287
scaffold112	geneID=XLOC_012500	ID=Apl2_02699;Old=ENSAPLT00000016974;	DLX5	2182804	2185185	2189754	2191860
scaffold113	geneID=XLOC_012904	ID=Apl2_07024;Old=Apl_06743;	MYF6	2052829	2057414	2057834	2058364
scaffold1139	geneID=XLOC_013245	ID=Apl2_17580;Old=Apl_17009;	BBS10	24728	26557	22878	24372
scaffold1185	geneID=XLOC_014859	ID=Apl2_17542;Old=Apl_16966;		477668	479662	475671	475835
scaffold1204	geneID=XLOC_015756	ID=Apl2_15752;Old=ENSAPLT00000012421;	NPVF	156443	158105	153560	155822
scaffold1213	geneID=XLOC_016174	ID=Apl2_12420;Old=ENSAPLT00000006972;	VIP	570885	571748	573936	576887
scaffold1213	geneID=XLOC_016192	ID=Apl2_12429;Old=ENSAPLT00000002219;	PRSS35	1517454	1522444	1514591	1515856
scaffold1266	geneID=XLOC_018008	ID=Apl2_16643;Old=ENSAPLT00000016973;	LZTS1	96970	98182	104128	106904
scaffold13	geneID=XLOC_018847	ID=Apl2_02114;Old=ENSAPLT00000009094;	VNN2	98282	99264	100499	106276
scaffold1356	geneID=XLOC_020334	ID=Apl2_07239;Old=ENSAPLT00000008291;	CSF3R	421310	421946	422095	427823
scaffold1407	geneID=XLOC_021386	ID=Apl2_12291;Old=ENSAPLT00000016544;	CILP	127746	129863	120261	126454
scaffold141	geneID=XLOC_021411	ID=Apl2_08202;Old=ENSAPLT00000002199;	PNRC1	197673	203758	206689	207096
scaffold141	geneID=XLOC_021413	ID=Apl2_08202;Old=ENSAPLT00000002199;	PNRC1	215784	218556	206689	207096
scaffold1445	geneID=XLOC_022391	ID=Apl2_11720;Old=ENSAPLT00000000626;	FTSJD1	64346	69286	69433	71724
scaffold1503	geneID=XLOC_023427	ID=Apl2_10687;Old=Apl_10170;		278265	278693	279445	279735
scaffold1503	geneID=XLOC_023427	ID=Apl2_10688;Old=Apl_10171;		278265	278693	284872	285618
scaffold1522	geneID=XLOC_023829	ID=Apl2_18133;Old=ENSAPLT00000000750;		4368	6743	10406	10534
scaffold1522	geneID=XLOC_023829	ID=Apl2_18133;Old=ENSAPLT00000000750;		5754	6743	10406	10534
scaffold1592	geneID=XLOC_025021	ID=Apl2_13938;Old=ENSAPLT00000015249;	SEC14L2	17117	17395	11020	14343
scaffold1592	geneID=XLOC_025021	ID=Apl2_13939;Old=ENSAPLT00000015433;	MTFP1	17117	17395	16820	17196
scaffold1645	geneID=XLOC_025612	ID=Apl2_07612;Old=ENSAPLT00000008620;	TBR1	770143	772308	773488	778013
scaffold1663	geneID=XLOC_026148	ID=Apl2_09486;Old=ENSAPLT00000002929;	TSPO2	201505	203197	194802	196705
scaffold1679	geneID=XLOC_026444	ID=Apl2_09996;Old=ENSAPLT00000012983;	SSR2	9120	11685	1108	3048
scaffold1679	geneID=XLOC_026444	ID=Apl2_09997;Old=ENSAPLT00000013159;	CTSS	9120	11685	5388	12326
scaffold1679	geneID=XLOC_026444	ID=Apl2_09998;Old=ENSAPLT00000013312;	CTSL2	9120	11685	13168	15312
scaffold1729	geneID=XLOC_027437	ID=Apl2_13955;Old=Apl_13895;	RAB17	179212	184244	190851	192227
scaffold1755	geneID=XLOC_027797	ID=Apl2_09619;Old=ENSAPLT00000009558;	MOB3C	363132	365906	364673	372941
scaffold1755	geneID=XLOC_027803	ID=Apl2_09625;Old=ENSAPLT00000000876;	TAL1	458553	460733	453363	453542
scaffold1801	geneID=XLOC_028586	ID=Apl2_07405;Old=ENSAPLT00000014849;	DDR2	103572	104933	103888	109050
scaffold1811	geneID=XLOC_028736	ID=Apl2_13320;Old=Apl_12933;	ISG12-2	95811	96891	96388	99767
scaffold1827	geneID=XLOC_029062	ID=Apl2_14068;Old=Apl_13111;		88267	90110	84766	85200
scaffold1843	geneID=XLOC_029246	ID=Apl2_18254;Old=ENSAPLT00000000964;	UQCR11	161807	162497	160697	160813
scaffold1869	geneID=XLOC_029638	ID=Apl2_18229;Old=ENSAPLT00000014227;	CLEC2B	11	2860	10367	12257
scaffold1903	geneID=XLOC_030279	ID=Apl2_08597;Old=ENSAPLT00000001865;	GPR55	1057457	1059303	1051189	1052088
scaffold191	geneID=XLOC_030475	ID=Apl2_03615;Old=ENSAPLT00000016266;	IL19	760118	767161	770966	772775
scaffold191	geneID=XLOC_030475	ID=Apl2_03614;Old=ENSAPLT00000016036;	IL10	760118	767161	753932	756913
scaffold1930	geneID=XLOC_030860	ID=Apl2_10819;Old=ENSAPLT00000014991;	TNFRSF6B	168880	173055	174535	179257
scaffold1949	geneID=XLOC_031079	ID=Apl2_19097;Old=Apl_18020;	DIRAS2	52666	59972	49525	50138
scaffold1951	geneID=XLOC_031179	ID=Apl2_17707;Old=Apl_16658;	CHRNA9	61471	64046	57490	62086
scaffold1951	geneID=XLOC_031179	ID=Apl2_17708;Old=Apl_16659;	ART5	61471	64046	62880	63332
scaffold1979	geneID=XLOC_031476	ID=Apl2_13389;Old=ENSAPLT00000006647;	FAM102B	1373198	1376122	1364642	1373130
scaffold202	geneID=XLOC_032236	ID=Apl2_03315;Old=Apl_03154;	TRIM25	466771	475461	458688	466540
scaffold210	geneID=XLOC_033364	ID=Apl2_01087;Old=ENSAPLT00000005288;	HSPA12A	1120903	1122721	1115574	1120697
scaffold213	geneID=XLOC_033764	ID=Apl2_03682;Old=Apl_04034;	KCNA6	1082591	1086281	1087774	1089228
scaffold2144	geneID=XLOC_033927	ID=Apl2_17057;Old=Apl_16028;	DOK6	96844	97486	97856	101977
scaffold2290	geneID=XLOC_036289	ID=Apl2_08796;Old=ENSAPLT00000014810;	DLL4	925037	928101	928078	935925
scaffold2367	geneID=XLOC_037325	ID=Apl2_10466;Old=ENSAPLT00000014649;	GMNC	831957	834906	835920	840223
scaffold246	geneID=XLOC_038270	ID=Apl2_03396;Old=ENSAPLT00000006457;	LHX1	41786	44005	48802	51491
scaffold2571	geneID=XLOC_039351	ID=Apl2_18722;Old=ENSAPLT00000016122;	FCGBP	26497	28664	28380	36799
scaffold2685	geneID=XLOC_040294	ID=Apl2_17490;Old=ENSAPLT00000009926;	TAF13	1	1836	8416	8937
scaffold276	geneID=XLOC_040940	ID=Apl2_00455;Old=ENSAPLT00000008595;	TOR1B	377473	382133	373667	380088
scaffold2909	geneID=XLOC_042145	ID=Apl2_14530;Old=ENSAPLT00000016465;	NODAL	88395	89124	83253	83915
scaffold2909	geneID=XLOC_042145	ID=Apl2_14531;Old=ENSAPLT00000016526;	EIF4EBP1	88395	89124	88768	90226
scaffold3036	geneID=XLOC_043086	ID=Apl2_20331;Old=Apl_18924;	HTR2A	10490	14640	7111	12906
scaffold3198	geneID=XLOC_044378	ID=Apl2_18793;Old=ENSAPLT00000005719;	PTPRE	20842	22193	11755	19827
scaffold326	geneID=XLOC_044773	ID=Apl2_12230;Old=ENSAPLT00000015265;		277089	282232	283640	289680
scaffold347	geneID=XLOC_046400	ID=Apl2_03858;Old=Apl_03341;		1513333	1513937	1505646	1505954
scaffold39	geneID=XLOC_049109	ID=Apl2_10399;Old=ENSAPLT00000006420;	TMED3	51860	53950	44860	45711
scaffold39	geneID=XLOC_049109	ID=Apl2_10400;Old=ENSAPLT00000005717;	ANKRD34C	51860	53950	48011	49381
scaffold4027	geneID=XLOC_049944	ID=Apl2_16220;Old=ENSAPLT00000001524;	LINGO3	77899	83096	75067	76896
scaffold403	geneID=XLOC_049963	ID=Apl2_10545;Old=ENSAPLT00000007939;	MB	276528	281521	266766	271643
scaffold4038	geneID=XLOC_050066	ID=Apl2_19258;Old=Apl_18183;	KDM2B	1	932	3041	3157
scaffold414	geneID=XLOC_050535	ID=Apl2_00150;Old=ENSAPLT00000012657;	DUSP26	1718821	1721803	1716227	1718266
scaffold428	geneID=XLOC_051699	ID=Apl2_09280;Old=ENSAPLT00000001857;	SNAPC5	596668	599925	598941	599048
scaffold434	geneID=XLOC_052113	ID=Apl2_14307;Old=ENSAPLT00000010550;	LYPD2	662610	665398	658772	660606
scaffold434	geneID=XLOC_052117	ID=Apl2_14311;Old=ENSAPLT00000010614;	LY6E	719987	720628	714292	715471
scaffold443	geneID=XLOC_052538	ID=Apl2_01453;Old=ENSAPLT00000015869;	SOX10	294054	298602	286869	293870
scaffold443	geneID=XLOC_052538	ID=Apl2_01454;Old=ENSAPLT00000015885;	POLR2F	294054	298602	298888	302834
scaffold455	geneID=XLOC_053199	ID=Apl2_01204;Old=ENSAPLT00000014569;	FAM101A	1090810	1099200	1088425	1101431
scaffold4567	geneID=XLOC_053470	ID=Apl2_18803;Old=ENSAPLT00000007482;	TMEM179	70448	77929	60983	69559
scaffold473	geneID=XLOC_054627	ID=Apl2_17321;Old=ENSAPLT00000017039;	ANKRD33B	81661	85449	74593	86274
scaffold476	geneID=XLOC_054772	ID=Apl2_13070;Old=Apl_12122;	PTP4A3	1178931	1179854	1180336	1186667
scaffold484	geneID=XLOC_055402	ID=Apl2_12657;Old=Apl_12811;	CCR2	36615	39291	38847	39923
scaffold504	geneID=XLOC_056490	ID=Apl2_01762;Old=ENSAPLT00000005895;	CREG1	863654	865991	859813	863647
scaffold522	geneID=XLOC_057902	ID=Apl2_01419;Old=ENSAPLT00000002381;	NMB	1521040	1523227	1524600	1524809
scaffold529	geneID=XLOC_058147	ID=Apl2_12177;Old=ENSAPLT00000012559;	CLEC3B	139165	139503	139915	145013
scaffold548	geneID=XLOC_059200	ID=Apl2_07810;Old=Apl_07939;	RPS29	601646	602587	596915	597214
scaffold5829	geneID=XLOC_061190	ID=Apl2_18910;Old=ENSAPLT00000012999;	SLC39A13	11723	12463	7548	10474
scaffold587	geneID=XLOC_061397	ID=Apl2_11914;Old=Apl_11072;	LOC417345	405126	406893	403133	403453
scaffold587	geneID=XLOC_061397	ID=Apl2_11915;Old=Apl_11073;	CD7	405126	406893	412557	412793
scaffold608	geneID=XLOC_062520	ID=Apl2_11446;Old=ENSAPLT00000015037;	OLFM1	181354	183924	188921	193474
scaffold61	geneID=XLOC_062587	ID=Apl2_06523;Old=ENSAPLT00000011437;	MPZL3	72025	75533	63793	68906
scaffold61	geneID=XLOC_062587	ID=Apl2_06525;Old=Apl_06495;	AMICA1	72025	75533	75994	77892
scaffold61	geneID=XLOC_062587	ID=Apl2_06526;Old=ENSAPLT00000011779;	SCN2B	72025	75533	79712	82553
scaffold614	geneID=XLOC_062716	ID=Apl2_14205;Old=ENSAPLT00000013724;	CER1	524893	529418	532992	535294
scaffold631	geneID=XLOC_063798	ID=Apl2_05795;Old=ENSAPLT00000016170;	GPR88	1931118	1933128	1933732	1934167
scaffold731	geneID=XLOC_068501	ID=Apl2_00376;Old=ENSAPLT00000014077;	ALX4	1920026	1922523	1919441	1922649
scaffold800	geneID=XLOC_072053	ID=Apl2_09254;Old=Apl_07727;	TLR2A	413990	417478	424311	426689
scaffold804	geneID=XLOC_072204	ID=Apl2_09517;Old=Apl_08992;	MARCKSL1	153107	155148	154762	155242
scaffold811	geneID=XLOC_072621	ID=Apl2_05521;Old=ENSAPLT00000001312;	FAM176C	487244	489701	487074	489365
scaffold811	geneID=XLOC_072621	ID=Apl2_05522;Old=ENSAPLT00000002458;	CCNA1	487244	489701	492869	495432
scaffold811	geneID=XLOC_072621	ID=Apl2_05520;Old=ENSAPLT00000000954;	CLIC2	487244	489701	480828	482263
scaffold92	geneID=XLOC_076733	ID=Apl2_13101;Old=ENSAPLT00000012791;	SAT1	1299662	1302388	1306668	1308748
scaffold927	geneID=XLOC_077040	ID=Apl2_12560;Old=ENSAPLT00000011992;	RORB	249609	253102	254153	258389
scaffold9611	geneID=XLOC_078356	ID=Apl2_19382;Old=ENSAPLT00000001907;	RPP25L	257	883	504	1049

## Sheet: lnc_coding_100kb
chromosome	lncRNA ID	coding gene ID	gene name	lncRNA start	lncRNA end	coding gene start	coding gene end
C19829369	geneID=XLOC_008074	ID=Apl2_20200;Old=Apl_18836;	C1QA	553	1117	21	590
scaffold1	geneID=XLOC_008524	ID=Apl2_06209;Old=Apl_05302;	TAB2	376142	378009	415294	432266
scaffold1	geneID=XLOC_008556	ID=Apl2_06223;Old=Apl_05316;	PLEKHG1	919510	920983	932750	982376
scaffold1	geneID=XLOC_008559	ID=Apl2_06227;Old=ENSAPLT00000012288;	AKAP12	1214737	1215684	1191284	1197066
scaffold1	geneID=XLOC_008559	ID=Apl2_06231;Old=ENSAPLT00000012416;	C6ORF211	1214737	1215684	1255629	1260399
scaffold1	geneID=XLOC_008559	ID=Apl2_06232;Old=ENSAPLT00000012426;	C6ORF97	1214737	1215684	1278675	1313545
scaffold1	geneID=XLOC_008524	ID=Apl2_06211;Old=ENSAPLT00000008703;	ZC3H12D	376142	378009	450222	457869
scaffold1	geneID=XLOC_008559	ID=Apl2_06229;Old=ENSAPLT00000012292;	ZBTB2	1214737	1215684	1221660	1225054
scaffold1	geneID=XLOC_008559	ID=Apl2_06230;Old=ENSAPLT00000012320;	RMND1	1214737	1215684	1234402	1253433
scaffold10	geneID=XLOC_008611	ID=Apl2_13568;Old=Apl_13962;	NDFIP2	1269346	1273993	1340911	1365327
scaffold10	geneID=XLOC_008619	ID=Apl2_13574;Old=ENSAPLT00000013298;	LMO7	2418307	2423996	2374304	2378699
scaffold10	geneID=XLOC_008620	ID=Apl2_13574;Old=ENSAPLT00000013298;	LMO7	2466893	2467750	2374304	2378699
scaffold100	geneID=XLOC_008736	ID=Apl2_18744;Old=ENSAPLT00000015501;	RIN2	3921	6815	11702	45184
scaffold100	geneID=XLOC_008734	ID=Apl2_18744;Old=ENSAPLT00000015501;	RIN2	5526	7114	11702	45184
scaffold100	geneID=XLOC_008736	ID=Apl2_18744;Old=ENSAPLT00000015501;	RIN2	5583	6946	11702	45184
scaffold1000	geneID=XLOC_008753	ID=Apl2_09528;Old=ENSAPLT00000011410;	ZBTB25	273535	274845	258868	261730
scaffold1000	geneID=XLOC_008757	ID=Apl2_09534;Old=ENSAPLT00000014150;	SGPP1	653165	654162	633094	646644
scaffold1000	geneID=XLOC_008757	ID=Apl2_09535;Old=ENSAPLT00000001081;	WDR89	653165	654162	674569	675729
scaffold1000	geneID=XLOC_008753	ID=Apl2_09523;Old=ENSAPLT00000011285;	PPP1R36	273535	274845	195163	208641
scaffold1000	geneID=XLOC_008753	ID=Apl2_09526;Old=ENSAPLT00000001015;	HSPA2	273535	274845	219578	221482
scaffold1000	geneID=XLOC_008753	ID=Apl2_09527;Old=ENSAPLT00000001055;	ZBTB1	273535	274845	239623	241758
scaffold1000	geneID=XLOC_008753	ID=Apl2_09529;Old=Apl_09505;	AKAP5	273535	274845	269771	271639
scaffold1000	geneID=XLOC_008753	ID=Apl2_09530;Old=ENSAPLT00000011526;	MTHFD1	273535	274845	277605	309725
scaffold1001	geneID=XLOC_008800	ID=Apl2_05348;Old=ENSAPLT00000016208;	PPP6R3	89728	96734	104135	136019
scaffold1001	geneID=XLOC_008800	ID=Apl2_05349;Old=ENSAPLT00000016607;	GAL	89728	96734	167226	173441
scaffold1001	geneID=XLOC_008803	ID=Apl2_05349;Old=ENSAPLT00000016607;	GAL	248825	251779	167226	173441
scaffold1001	geneID=XLOC_008806	ID=Apl2_05356;Old=ENSAPLT00000003162;	NADSYN1	444774	450756	358582	376620
scaffold1001	geneID=XLOC_008806	ID=Apl2_05357;Old=Apl_05131;	TPCN2	444774	450756	381800	405422
scaffold1001	geneID=XLOC_008810	ID=Apl2_05361;Old=ENSAPLT00000003905;	CCND1	805286	810421	816539	829999
scaffold1001	geneID=XLOC_008842	ID=Apl2_05380;Old=ENSAPLT00000007313;	CAPRIN1	1735875	1740042	1807558	1829772
scaffold1001	geneID=XLOC_008800	ID=Apl2_05347;Old=ENSAPLT00000015803;	MUC6	89728	96734	1040	28087
scaffold1001	geneID=XLOC_008803	ID=Apl2_05350;Old=ENSAPLT00000016653;	LIN54	248825	251779	196987	199680
scaffold1001	geneID=XLOC_008803	ID=Apl2_05351;Old=ENSAPLT00000016712;	CPT1A	248825	251779	213740	237824
scaffold1001	geneID=XLOC_008803	ID=Apl2_05352;Old=ENSAPLT00000001252;	FADS1	248825	251779	267365	279659
scaffold1001	geneID=XLOC_008803	ID=Apl2_05353;Old=ENSAPLT00000002434;	FADS1	248825	251779	310366	322781
scaffold1001	geneID=XLOC_008803	ID=Apl2_05354;Old=ENSAPLT00000002515;	ZDHHC13	248825	251779	327470	340671
scaffold1001	geneID=XLOC_008806	ID=Apl2_05355;Old=Apl_05129;	DHCR7	444774	450756	350307	355067
scaffold1001	geneID=XLOC_008810	ID=Apl2_05362;Old=ENSAPLT00000004136;	ORAOV1	805286	810421	844725	848821
scaffold1001	geneID=XLOC_008810	ID=Apl2_05363;Old=ENSAPLT00000004392;	FGF19	805286	810421	853581	858673
scaffold1001	geneID=XLOC_008810	ID=Apl2_05364;Old=ENSAPLT00000004468;	FGF4	805286	810421	881590	883805
scaffold1001	geneID=XLOC_008842	ID=Apl2_05376;Old=Apl_05150;	GOLGB1	1735875	1740042	1652193	1671369
scaffold1001	geneID=XLOC_008842	ID=Apl2_05377;Old=ENSAPLT00000006990;	CD59	1735875	1740042	1700896	1703925
scaffold1001	geneID=XLOC_008842	ID=Apl2_05378;Old=ENSAPLT00000007049;	FBXO3	1735875	1740042	1709540	1727003
scaffold1001	geneID=XLOC_008842	ID=Apl2_05379;Old=Apl_05153;	LMO2	1735875	1740042	1744300	1747209
scaffold1002	geneID=XLOC_008897	ID=Apl2_16137;Old=ENSAPLT00000008647;	POC1A	51849	52706	89857	94411
scaffold1002	geneID=XLOC_008894	ID=Apl2_16137;Old=ENSAPLT00000008647;	POC1A	157875	158225	89857	94411
scaffold1002	geneID=XLOC_008894	ID=Apl2_16141;Old=Apl_15118;	SHARPIN	157875	158225	152824	154059
scaffold1002	geneID=XLOC_008897	ID=Apl2_16134;Old=Apl_15111;	CSNK2A1	51849	52706	5825	11376
scaffold1002	geneID=XLOC_008897	ID=Apl2_16135;Old=ENSAPLT00000007952;	HSF4	51849	52706	20422	50223
scaffold1002	geneID=XLOC_008897	ID=Apl2_16136;Old=ENSAPLT00000008558;	HAND2	51849	52706	83308	85415
scaffold1002	geneID=XLOC_008894	ID=Apl2_16136;Old=ENSAPLT00000008558;	HAND2	157875	158225	83308	85415
scaffold1002	geneID=XLOC_008897	ID=Apl2_16138;Old=ENSAPLT00000009137;	HEATR7A	51849	52706	97681	136090
scaffold1002	geneID=XLOC_008894	ID=Apl2_16138;Old=ENSAPLT00000009137;	HEATR7A	157875	158225	97681	136090
scaffold1002	geneID=XLOC_008897	ID=Apl2_16139;Old=ENSAPLT00000009871;	FAM203A	51849	52706	136170	140322
scaffold1002	geneID=XLOC_008894	ID=Apl2_16139;Old=ENSAPLT00000009871;	FAM203A	157875	158225	136170	140322
scaffold1002	geneID=XLOC_008897	ID=Apl2_16140;Old=ENSAPLT00000009983;	MAF1	51849	52706	143095	145856
scaffold1002	geneID=XLOC_008894	ID=Apl2_16140;Old=ENSAPLT00000009983;	MAF1	157875	158225	143095	145856
scaffold1007	geneID=XLOC_008962	ID=Apl2_15180;Old=ENSAPLT00000000815;	LOC769317	3088	4562	51262	52266
scaffold1007	geneID=XLOC_008962	ID=Apl2_15181;Old=ENSAPLT00000015143;	OR52I1	3088	4562	58824	61890
scaffold1007	geneID=XLOC_008962	ID=Apl2_15182;Old=ENSAPLT00000000821;	LOC428119	3088	4562	68557	69615
scaffold1007	geneID=XLOC_008962	ID=Apl2_15176;Old=ENSAPLT00000000758;	OR52R1	3088	4562	895	1842
scaffold1007	geneID=XLOC_008962	ID=Apl2_15177;Old=ENSAPLT00000000797;	OR51E2	3088	4562	7956	8912
scaffold1007	geneID=XLOC_008962	ID=Apl2_15178;Old=ENSAPLT00000000806;	OR51G2	3088	4562	15691	16617
scaffold1007	geneID=XLOC_008962	ID=Apl2_15179;Old=ENSAPLT00000000807;	OR51I1	3088	4562	30083	31039
scaffold1008	geneID=XLOC_008987	ID=Apl2_15093;Old=Apl_14104;	TRANK1	251297	258413	162221	188073
scaffold1008	geneID=XLOC_008987	ID=Apl2_15094;Old=Apl_14105;	DCLK3	251297	258413	238287	249785
scaffold1009	geneID=XLOC_009022	ID=Apl2_02766;Old=Apl_02516;	JAK1	58259	61811	1070	19600
scaffold1009	geneID=XLOC_009060	ID=Apl2_02766;Old=Apl_02516;	JAK1	65124	70222	1070	19600
scaffold1009	geneID=XLOC_009064	ID=Apl2_02775;Old=ENSAPLT00000015436;	ITGB3BP	412213	416734	446024	460000
scaffold1009	geneID=XLOC_009032	ID=Apl2_02787;Old=Apl_02535;	KANK4	873397	874802	849659	859546
scaffold1009	geneID=XLOC_009075	ID=Apl2_02790;Old=ENSAPLT00000003462;	TM2D1	1012389	1015125	1015411	1026417
scaffold1009	geneID=XLOC_009075	ID=Apl2_02792;Old=Apl_02540;	LOC772117	1012389	1015125	1067178	1067390
scaffold1009	geneID=XLOC_009084	ID=Apl2_02812;Old=ENSAPLT00000006133;	JUN	2020006	2032307	2014943	2015905
scaffold1009	geneID=XLOC_009084	ID=Apl2_02814;Old=Apl_02564;	ANK3	2020006	2032307	2036210	2037775
scaffold1009	geneID=XLOC_009084	ID=Apl2_02815;Old=ENSAPLT00000006334;	MYSM1	2020006	2032307	2040540	2053722
scaffold1009	geneID=XLOC_009084	ID=Apl2_02816;Old=Apl_02566;	OMA1	2020006	2032307	2068275	2086398
scaffold1009	geneID=XLOC_009022	ID=Apl2_02767;Old=ENSAPLT00000013704;	RAVER2	58259	61811	23288	50452
scaffold1009	geneID=XLOC_009060	ID=Apl2_02767;Old=ENSAPLT00000013704;	RAVER2	65124	70222	23288	50452
scaffold1009	geneID=XLOC_009022	ID=Apl2_02768;Old=ENSAPLT00000013932;	CACHD1	58259	61811	71660	133420
scaffold1009	geneID=XLOC_009060	ID=Apl2_02768;Old=ENSAPLT00000013932;	CACHD1	65124	70222	71660	133420
scaffold1009	geneID=XLOC_009064	ID=Apl2_02773;Old=ENSAPLT00000014728;	PGM1	412213	416734	398589	410497
scaffold1009	geneID=XLOC_009064	ID=Apl2_02774;Old=Apl_02524;	EFCAB7	412213	416734	420553	440059
scaffold1009	geneID=XLOC_009064	ID=Apl2_02776;Old=ENSAPLT00000015538;	ALG6	412213	416734	473471	492764
scaffold1009	geneID=XLOC_009032	ID=Apl2_02781;Old=Apl_02530;	USP1	873397	874802	821829	831988
scaffold1009	geneID=XLOC_009032	ID=Apl2_02782;Old=ENSAPLT00000012046;		873397	874802	841142	841333
scaffold1011	geneID=XLOC_009211	ID=Apl2_06094;Old=Apl_04206;	NQO2	1323292	1325367	1357718	1365250
scaffold1011	geneID=XLOC_009211	ID=Apl2_06095;Old=Apl_04207;	RIPK1	1323292	1325367	1374536	1392237
scaffold1011	geneID=XLOC_009211	ID=Apl2_06096;Old=ENSAPLT00000016204;	BPHL	1323292	1325367	1399820	1413755
scaffold1011	geneID=XLOC_009211	ID=Apl2_06098;Old=ENSAPLT00000001574;		1323292	1325367	1414329	1414919
scaffold1011	geneID=XLOC_009183	ID=Apl2_06086;Old=Apl_04198;	FOXD3	833803	839105	832876	833124
scaffold1011	geneID=XLOC_009211	ID=Apl2_06088;Old=ENSAPLT00000015286;	IRF4	1323292	1325367	1244837	1255471
scaffold1011	geneID=XLOC_009211	ID=Apl2_06090;Old=ENSAPLT00000015760;	DUSP22	1323292	1325367	1277954	1310183
scaffold1012	geneID=XLOC_009246	ID=Apl2_12266;Old=ENSAPLT00000002827;	VWC2	219263	223530	224774	232999
scaffold1012	geneID=XLOC_009246	ID=Apl2_12267;Old=ENSAPLT00000002834;	ZPBP	219263	223530	288176	311627
scaffold1012	geneID=XLOC_009255	ID=Apl2_12272;Old=ENSAPLT00000011914;	FIGNL1	565387	566549	489453	491540
scaffold1012	geneID=XLOC_009255	ID=Apl2_12273;Old=Apl_11543;	DDC	565387	566549	496956	543927
scaffold1012	geneID=XLOC_009255	ID=Apl2_12276;Old=ENSAPLT00000004425;	GRB10	565387	566549	574359	631204
scaffold1018	geneID=XLOC_009369	ID=Apl2_17752;Old=ENSAPLT00000006859;	KHDRBS1	73158	89956	102751	111690
scaffold1018	geneID=XLOC_009367	ID=Apl2_17752;Old=ENSAPLT00000006859;	KHDRBS1	112964	119717	102751	111690
scaffold1018	geneID=XLOC_009369	ID=Apl2_17753;Old=Apl_17203;	TMEM39B	73158	89956	119812	125691
scaffold1018	geneID=XLOC_009367	ID=Apl2_17753;Old=Apl_17203;	TMEM39B	112964	119717	119812	125691
scaffold1018	geneID=XLOC_009369	ID=Apl2_17749;Old=ENSAPLT00000006637;	BAI2	73158	89956	7673	8070
scaffold1018	geneID=XLOC_009369	ID=Apl2_17751;Old=ENSAPLT00000006691;	PTP4A2	73158	89956	75916	85711
scaffold1018	geneID=XLOC_009367	ID=Apl2_17751;Old=ENSAPLT00000006691;	PTP4A2	112964	119717	75916	85711
scaffold102	geneID=XLOC_009427	ID=Apl2_06942;Old=ENSAPLT00000013399;	NMUR1	5695	6624	22829	24558
scaffold102	geneID=XLOC_009427	ID=Apl2_06943;Old=ENSAPLT00000013467;	NCL	5695	6624	32752	37715
scaffold102	geneID=XLOC_009439	ID=Apl2_06954;Old=Apl_07575;	KIAA0226	381102	382325	328636	347809
scaffold102	geneID=XLOC_009439	ID=Apl2_06957;Old=ENSAPLT00000016734;	MUC4	381102	382325	368827	369873
scaffold102	geneID=XLOC_009439	ID=Apl2_06958;Old=Apl_07578;	HTATIP2	381102	382325	379787	381985
scaffold102	geneID=XLOC_009439	ID=Apl2_06959;Old=ENSAPLT00000016758;	RGS5	381102	382325	388851	390330
scaffold102	geneID=XLOC_009439	ID=Apl2_06961;Old=ENSAPLT00000002077;	RGS18	381102	382325	426644	436177
scaffold102	geneID=XLOC_009439	ID=Apl2_06962;Old=ENSAPLT00000002313;	RGS2	381102	382325	448115	450161
scaffold102	geneID=XLOC_009443	ID=Apl2_06962;Old=ENSAPLT00000002313;	RGS2	541547	544383	448115	450161
scaffold102	geneID=XLOC_009443	ID=Apl2_06963;Old=ENSAPLT00000002321;	RGS1	541547	544383	489919	492807
scaffold102	geneID=XLOC_009443	ID=Apl2_06964;Old=ENSAPLT00000002406;	RGS2	541547	544383	546973	552436
scaffold102	geneID=XLOC_009443	ID=Apl2_06967;Old=ENSAPLT00000003187;	TROVE2	541547	544383	624221	630289
scaffold102	geneID=XLOC_009427	ID=Apl2_06944;Old=Apl_07567;	B3GNT7	5695	6624	42225	43471
scaffold102	geneID=XLOC_009439	ID=Apl2_06953;Old=ENSAPLT00000016301;	FYTTD1	381102	382325	308375	319089
scaffold102	geneID=XLOC_009439	ID=Apl2_06955;Old=ENSAPLT00000016566;	LOC424919	381102	382325	350468	391676
scaffold102	geneID=XLOC_009439	ID=Apl2_06960;Old=ENSAPLT00000000859;	RGS4	381102	382325	395542	400459
scaffold102	geneID=XLOC_009443	ID=Apl2_06966;Old=ENSAPLT00000002768;	UCHL5	541547	544383	602618	620597
scaffold102	geneID=XLOC_009443	ID=Apl2_06968;Old=ENSAPLT00000003564;	GLRX2	541547	544383	638393	639890
scaffold1022	geneID=XLOC_009505	ID=Apl2_14796;Old=ENSAPLT00000004685;	ARHGEF9	261161	263114	194549	251772
scaffold1022	geneID=XLOC_009506	ID=Apl2_14796;Old=ENSAPLT00000004685;	ARHGEF9	283054	284365	194549	251772
scaffold1022	geneID=XLOC_009506	ID=Apl2_14797;Old=Apl_14240;	FLT1	283054	284365	344435	370873
scaffold103	geneID=XLOC_009678	ID=Apl2_14737;Old=ENSAPLT00000010476;	EXOC3	716025	728261	717155	724566
scaffold103	geneID=XLOC_009687	ID=Apl2_14737;Old=ENSAPLT00000010476;	EXOC3	725097	728133	717155	724566
scaffold103	geneID=XLOC_009670	ID=Apl2_14729;Old=ENSAPLT00000009080;	ELP2	167799	171195	205854	238294
scaffold1030	geneID=XLOC_009698	ID=Apl2_16171;Old=ENSAPLT00000013712;	CRHR1	86938	91668	104220	114804
scaffold1030	geneID=XLOC_009698	ID=Apl2_16172;Old=Apl_16668;	ZPBP2	86938	91668	140975	142953
scaffold1030	geneID=XLOC_009698	ID=Apl2_16173;Old=Apl_16669;		86938	91668	143544	144811
scaffold1030	geneID=XLOC_009698	ID=Apl2_16166;Old=ENSAPLT00000000818;	COR7A	86938	91668	5969	6907
scaffold1030	geneID=XLOC_009698	ID=Apl2_16167;Old=ENSAPLT00000000823;	COR7A	86938	91668	14475	15422
scaffold1030	geneID=XLOC_009698	ID=Apl2_16168;Old=ENSAPLT00000000832;	OR5AP2	86938	91668	21171	22106
scaffold1030	geneID=XLOC_009698	ID=Apl2_16169;Old=Apl_16665;	OR4S2	86938	91668	30151	31068
scaffold1030	geneID=XLOC_009698	ID=Apl2_16170;Old=Apl_16666;	OR14A16	86938	91668	42071	42775
scaffold1032	geneID=XLOC_009739	ID=Apl2_06043;Old=Apl_06553;	EFNA1	153794	155090	81414	81683
scaffold1032	geneID=XLOC_009739	ID=Apl2_06044;Old=ENSAPLT00000010071;	EFNA5	153794	155090	89154	90156
scaffold1032	geneID=XLOC_009739	ID=Apl2_06045;Old=ENSAPLT00000010084;	SLC50A1	153794	155090	91852	92941
scaffold1032	geneID=XLOC_009739	ID=Apl2_06046;Old=Apl_06556;	QRICH2	153794	155090	95506	95838
scaffold1032	geneID=XLOC_009739	ID=Apl2_06049;Old=ENSAPLT00000010256;	TRIM36	153794	155090	99931	104138
scaffold1032	geneID=XLOC_009739	ID=Apl2_06051;Old=ENSAPLT00000011950;	MTX3	153794	155090	125343	128144
scaffold1032	geneID=XLOC_009739	ID=Apl2_06057;Old=ENSAPLT00000013268;	HCN1	153794	155090	171183	176442
scaffold1032	geneID=XLOC_009739	ID=Apl2_06058;Old=Apl_06565;	FDPS	153794	155090	179860	181757
scaffold1032	geneID=XLOC_009739	ID=Apl2_06059;Old=Apl_06566;	RUSC1	153794	155090	182765	188995
scaffold1032	geneID=XLOC_009763	ID=Apl2_06062;Old=ENSAPLT00000014137;	DAP3	298589	302297	254553	262759
scaffold1032	geneID=XLOC_009763	ID=Apl2_06063;Old=Apl_06570;	MSTO1	298589	302297	263614	267224
scaffold1032	geneID=XLOC_009763	ID=Apl2_06065;Old=ENSAPLT00000015292;	SYT11	298589	302297	302427	308825
scaffold1032	geneID=XLOC_009739	ID=Apl2_06047;Old=ENSAPLT00000002156;	DPM3	153794	155090	95866	95961
scaffold1032	geneID=XLOC_009739	ID=Apl2_06048;Old=Apl_06557;	KRTCAP2	153794	155090	97065	97965
scaffold1032	geneID=XLOC_009739	ID=Apl2_06050;Old=Apl_06558;	THBS4	153794	155090	116332	121869
scaffold1032	geneID=XLOC_009739	ID=Apl2_06052;Old=ENSAPLT00000012006;	GBA	153794	155090	131633	132928
scaffold1032	geneID=XLOC_009739	ID=Apl2_06053;Old=ENSAPLT00000012037;	GBA	153794	155090	143068	146012
scaffold1032	geneID=XLOC_009739	ID=Apl2_06054;Old=ENSAPLT00000012299;	FAM189A1	153794	155090	147509	152870
scaffold1032	geneID=XLOC_009739	ID=Apl2_06055;Old=ENSAPLT00000012661;	SCAMP1	153794	155090	155007	156477
scaffold1032	geneID=XLOC_009739	ID=Apl2_06056;Old=ENSAPLT00000012732;	CLK2	153794	155090	159571	166163
scaffold1032	geneID=XLOC_009739	ID=Apl2_06060;Old=Apl_06567;	ASH1L	153794	155090	193395	241344
scaffold1032	geneID=XLOC_009763	ID=Apl2_06064;Old=Apl_06571;	GON4L	298589	302297	267906	294316
scaffold1032	geneID=XLOC_009763	ID=Apl2_06066;Old=ENSAPLT00000015372;	RIT1	298589	302297	320363	323224
scaffold1032	geneID=XLOC_009763	ID=Apl2_06067;Old=ENSAPLT00000015406;	KIAA0907	298589	302297	325180	333914
scaffold1034	geneID=XLOC_009795	ID=Apl2_15576;Old=ENSAPLT00000010172;	FAM105A	554051	554974	486396	493463
scaffold1034	geneID=XLOC_009795	ID=Apl2_15578;Old=Apl_14634;	PRPF4B	554051	554974	516715	535493
scaffold1034	geneID=XLOC_009797	ID=Apl2_15578;Old=Apl_14634;	PRPF4B	601846	612757	516715	535493
scaffold1035	geneID=XLOC_009837	ID=Apl2_13200;Old=ENSAPLT00000009591;	ADCYAP1R1	80368	82225	87419	165509
scaffold1035	geneID=XLOC_009844	ID=Apl2_13206;Old=ENSAPLT00000012818;	SEC22C	590966	595030	643995	655954
scaffold1038	geneID=XLOC_009927	ID=Apl2_15067;Old=ENSAPLT00000013175;	SLC22A15	308762	311646	235182	265268
scaffold1039	geneID=XLOC_009945	ID=Apl2_17928;Old=Apl_16880;	CTNND2	38192	42641	7119	29865
scaffold1039	geneID=XLOC_009946	ID=Apl2_17928;Old=Apl_16880;	CTNND2	46331	48102	7119	29865
scaffold1040	geneID=XLOC_010011	ID=Apl2_11771;Old=ENSAPLT00000015223;	CHST15	100666	102466	139272	156634
scaffold1040	geneID=XLOC_010015	ID=Apl2_11772;Old=ENSAPLT00000015269;	CPXM2	295927	298135	203398	272354
scaffold1040	geneID=XLOC_010015	ID=Apl2_11773;Old=Apl_10932;		295927	298135	289786	289902
scaffold1040	geneID=XLOC_010015	ID=Apl2_11774;Old=ENSAPLT00000015499;	GPR26	295927	298135	298300	311342
scaffold1043	geneID=XLOC_010059	ID=Apl2_18550;Old=ENSAPLT00000006893;	CADM2	6906	8608	59606	64579
scaffold1045	geneID=XLOC_010097	ID=Apl2_14934;Old=Apl_14499;	ATXN7	519024	520233	480006	511708
scaffold1045	geneID=XLOC_010097	ID=Apl2_14933;Old=ENSAPLT00000003394;	THOC7	519024	520233	426828	434550
scaffold1045	geneID=XLOC_010097	ID=Apl2_14935;Old=ENSAPLT00000003540;	PSMD6	519024	520233	521418	527916
scaffold1045	geneID=XLOC_010097	ID=Apl2_14936;Old=ENSAPLT00000004072;	PRICKLE2	519024	520233	548307	576779
scaffold1045	geneID=XLOC_010098	ID=Apl2_14937;Old=Apl_14501;	ADAMTS9	681703	685120	654394	674129
scaffold1051	geneID=XLOC_010168	ID=Apl2_16295;Old=ENSAPLT00000003971;	N6AMT1	500579	504005	535645	538927
scaffold1051	geneID=XLOC_010168	ID=Apl2_16298;Old=ENSAPLT00000005009;	USP16	500579	504005	575959	591694
scaffold1051	geneID=XLOC_010168	ID=Apl2_16296;Old=ENSAPLT00000004050;	LTN1	500579	504005	542186	567502
scaffold1051	geneID=XLOC_010168	ID=Apl2_16297;Old=Apl_15801;	RWDD2B	500579	504005	568916	571280
scaffold1051	geneID=XLOC_010168	ID=Apl2_16299;Old=ENSAPLT00000005169;	CCT8	500579	504005	594853	602949
scaffold1053	geneID=XLOC_010229	ID=Apl2_18697;Old=ENSAPLT00000004958;	MYO18B	26603	29488	47268	63582
scaffold1053	geneID=XLOC_010229	ID=Apl2_18698;Old=ENSAPLT00000004996;	MYO18B	26603	29488	69843	90260
scaffold106	geneID=XLOC_010332	ID=Apl2_19010;Old=ENSAPLT00000006481;	CNKSR3	180498	181067	246424	271826
scaffold1060	geneID=XLOC_010380	ID=Apl2_13366;Old=ENSAPLT00000005776;	NOX5	317876	320353	254618	261571
scaffold1060	geneID=XLOC_010380	ID=Apl2_13367;Old=Apl_13369;		317876	320353	284978	285184
scaffold1060	geneID=XLOC_010380	ID=Apl2_13368;Old=Apl_13370;	GLCE	317876	320353	301054	309050
scaffold1061	geneID=XLOC_010413	ID=Apl2_13815;Old=ENSAPLT00000007445;	NUP153	81050	83795	3	2200
scaffold1061	geneID=XLOC_010413	ID=Apl2_13816;Old=ENSAPLT00000007456;	FAM8A1	81050	83795	5681	8043
scaffold1061	geneID=XLOC_010413	ID=Apl2_13817;Old=ENSAPLT00000007649;	CAP2	81050	83795	17895	72092
scaffold1061	geneID=XLOC_010413	ID=Apl2_13819;Old=ENSAPLT00000008135;	RBM24	81050	83795	112638	120729
scaffold1061	geneID=XLOC_010416	ID=Apl2_13819;Old=ENSAPLT00000008135;	RBM24	193554	197465	112638	120729
scaffold1062	geneID=XLOC_010442	ID=Apl2_16718;Old=ENSAPLT00000009032;	ANO5	635671	642896	664240	692271
scaffold1064	geneID=XLOC_010500	ID=Apl2_02565;Old=ENSAPLT00000000633;	TMEM211	142288	151867	205926	206165
scaffold1064	geneID=XLOC_010503	ID=Apl2_02565;Old=ENSAPLT00000000633;	TMEM211	222522	227241	205926	206165
scaffold1064	geneID=XLOC_010500	ID=Apl2_02567;Old=Apl_02629;	ASPA	142288	151867	219535	226217
scaffold1064	geneID=XLOC_010503	ID=Apl2_02567;Old=Apl_02629;	ASPA	222522	227241	219535	226217
scaffold1064	geneID=XLOC_010503	ID=Apl2_02571;Old=ENSAPLT00000005943;	CTNS	222522	227241	286371	292484
scaffold1064	geneID=XLOC_010503	ID=Apl2_02573;Old=ENSAPLT00000000635;	TMEM93	222522	227241	297564	297794
scaffold1064	geneID=XLOC_010503	ID=Apl2_02577;Old=Apl_02637;	GSG2	222522	227241	325129	326715
scaffold1064	geneID=XLOC_010511	ID=Apl2_02579;Old=Apl_02640;		450273	451767	373409	374269
scaffold1064	geneID=XLOC_010511	ID=Apl2_02581;Old=ENSAPLT00000007726;	CENPV	450273	451767	381808	384707
scaffold1064	geneID=XLOC_010511	ID=Apl2_02583;Old=ENSAPLT00000007855;	NCOR1	450273	451767	462541	512287
scaffold1064	geneID=XLOC_010512	ID=Apl2_02583;Old=ENSAPLT00000007855;	NCOR1	498994	501189	462541	512287
scaffold1064	geneID=XLOC_010511	ID=Apl2_02585;Old=ENSAPLT00000008555;	ZSWIM7	450273	451767	520389	531352
scaffold1064	geneID=XLOC_010512	ID=Apl2_02585;Old=ENSAPLT00000008555;	ZSWIM7	498994	501189	520389	531352
scaffold1064	geneID=XLOC_010517	ID=Apl2_02589;Old=ENSAPLT00000009209;	TIMM22	639437	640750	652668	655188
scaffold1064	geneID=XLOC_010517	ID=Apl2_02592;Old=Apl_02652;	PRRT2	639437	640750	702372	702898
scaffold1064	geneID=XLOC_010493	ID=Apl2_02607;Old=ENSAPLT00000013656;	NUFIP2	1099688	1101971	1105185	1113343
scaffold1064	geneID=XLOC_010500	ID=Apl2_02559;Old=Apl_02622;	ALDH3A2	142288	151867	45101	49570
scaffold1064	geneID=XLOC_010500	ID=Apl2_02560;Old=ENSAPLT00000002758;	ALDH3A2	142288	151867	52636	57455
scaffold1064	geneID=XLOC_010500	ID=Apl2_02561;Old=Apl_02624;	ALDH3A2	142288	151867	59689	63538
scaffold1064	geneID=XLOC_010500	ID=Apl2_02562;Old=Apl_02625;	ULK2	142288	151867	68262	104308
scaffold1064	geneID=XLOC_010500	ID=Apl2_02563;Old=ENSAPLT00000004055;	NLE1	142288	151867	112771	119243
scaffold1064	geneID=XLOC_010500	ID=Apl2_02564;Old=ENSAPLT00000004285;	AKAP10	142288	151867	123022	136481
scaffold1064	geneID=XLOC_010503	ID=Apl2_02564;Old=ENSAPLT00000004285;	AKAP10	222522	227241	123022	136481
scaffold1064	geneID=XLOC_010500	ID=Apl2_02566;Old=ENSAPLT00000004529;	SPATA22	142288	151867	210974	212617
scaffold1064	geneID=XLOC_010503	ID=Apl2_02566;Old=ENSAPLT00000004529;	SPATA22	222522	227241	210974	212617
scaffold1064	geneID=XLOC_010500	ID=Apl2_02568;Old=ENSAPLT00000004564;	TRPV3	142288	151867	229303	246013
scaffold1064	geneID=XLOC_010503	ID=Apl2_02568;Old=ENSAPLT00000004564;	TRPV3	222522	227241	229303	246013
scaffold1064	geneID=XLOC_010503	ID=Apl2_02569;Old=Apl_02631;	TRPV1	222522	227241	261878	271224
scaffold1064	geneID=XLOC_010503	ID=Apl2_02570;Old=ENSAPLT00000005684;	SHPK	222522	227241	274680	283646
scaffold1064	geneID=XLOC_010503	ID=Apl2_02572;Old=ENSAPLT00000006167;	TAX1BP3	222522	227241	295060	296676
scaffold1064	geneID=XLOC_010503	ID=Apl2_02574;Old=ENSAPLT00000000637;		222522	227241	297567	297830
scaffold1064	geneID=XLOC_010503	ID=Apl2_02575;Old=ENSAPLT00000006338;	P2RX5	222522	227241	300344	312160
scaffold1064	geneID=XLOC_010511	ID=Apl2_02578;Old=ENSAPLT00000007485;	TRPV2	450273	451767	356395	364987
scaffold1064	geneID=XLOC_010511	ID=Apl2_02580;Old=ENSAPLT00000000639;	UBC	450273	451767	373574	374299
scaffold1064	geneID=XLOC_010511	ID=Apl2_02582;Old=ENSAPLT00000007740;	PIGL	450273	451767	386423	446263
scaffold1064	geneID=XLOC_010511	ID=Apl2_02584;Old=ENSAPLT00000008451;	TTC19	450273	451767	516361	519855
scaffold1064	geneID=XLOC_010512	ID=Apl2_02584;Old=ENSAPLT00000008451;	TTC19	498994	501189	516361	519855
scaffold1064	geneID=XLOC_010511	ID=Apl2_02586;Old=ENSAPLT00000008585;	ADORA2B	450273	451767	534758	545902
scaffold1064	geneID=XLOC_010512	ID=Apl2_02586;Old=ENSAPLT00000008585;	ADORA2B	498994	501189	534758	545902
scaffold1064	geneID=XLOC_010517	ID=Apl2_02588;Old=Apl_02648;	SPECC1	639437	640750	561431	630663
scaffold1064	geneID=XLOC_010517	ID=Apl2_02591;Old=ENSAPLT00000009315;	BCR	639437	640750	659124	682745
scaffold1064	geneID=XLOC_010493	ID=Apl2_02606;Old=ENSAPLT00000012820;	TAOK1	1099688	1101971	1018615	1052440
scaffold1064	geneID=XLOC_010493	ID=Apl2_02608;Old=ENSAPLT00000013693;	CRYBA1	1099688	1101971	1122772	1127449
scaffold1066	geneID=XLOC_010609	ID=Apl2_14687;Old=Apl_13669;	ACOT13	102032	103899	79701	82210
scaffold1066	geneID=XLOC_010609	ID=Apl2_14689;Old=ENSAPLT00000013580;	GMNN	102032	103899	105372	110072
scaffold1066	geneID=XLOC_010609	ID=Apl2_14686;Old=ENSAPLT00000013369;	TDP2	102032	103899	70577	76947
scaffold1066	geneID=XLOC_010609	ID=Apl2_14688;Old=ENSAPLT00000013555;	C2H6ORF62	102032	103899	90915	94927
scaffold1066	geneID=XLOC_010609	ID=Apl2_14690;Old=Apl_13672;		102032	103899	115043	115243
scaffold1066	geneID=XLOC_010609	ID=Apl2_14691;Old=ENSAPLT00000013698;	FAM65B	102032	103899	117830	149182
scaffold1068	geneID=XLOC_010666	ID=Apl2_19821;Old=ENSAPLT00000012315;	MTPN	88676	95459	28830	42248
scaffold107	geneID=XLOC_010706	ID=Apl2_17533;Old=ENSAPLT00000016510;	WBSCR17	310924	312751	278866	294489
scaffold1071	geneID=XLOC_010764	ID=Apl2_09971;Old=ENSAPLT00000001962;	PVRL1	887457	887905	924664	937037
scaffold1071	geneID=XLOC_010764	ID=Apl2_09973;Old=ENSAPLT00000002151;		887457	887905	953408	955473
scaffold1071	geneID=XLOC_010739	ID=Apl2_09964;Old=ENSAPLT00000015657;	ARHGEF12	580389	581144	528379	567675
scaffold1071	geneID=XLOC_010759	ID=Apl2_09964;Old=ENSAPLT00000015657;	ARHGEF12	594389	597452	528379	567675
scaffold1071	geneID=XLOC_010739	ID=Apl2_09965;Old=ENSAPLT00000016186;	TMEM136	580389	581144	607303	608402
scaffold1071	geneID=XLOC_010759	ID=Apl2_09965;Old=ENSAPLT00000016186;	TMEM136	594389	597452	607303	608402
scaffold1071	geneID=XLOC_010739	ID=Apl2_09966;Old=ENSAPLT00000016195;	TMEM136	580389	581144	614044	615357
scaffold1071	geneID=XLOC_010759	ID=Apl2_09966;Old=ENSAPLT00000016195;	TMEM136	594389	597452	614044	615357
scaffold1071	geneID=XLOC_010739	ID=Apl2_09967;Old=ENSAPLT00000016217;	POU2F3	580389	581144	621510	634343
scaffold1071	geneID=XLOC_010759	ID=Apl2_09967;Old=ENSAPLT00000016217;	POU2F3	594389	597452	621510	634343
scaffold1071	geneID=XLOC_010739	ID=Apl2_09968;Old=ENSAPLT00000000726;	OAF	580389	581144	667416	668992
scaffold1071	geneID=XLOC_010759	ID=Apl2_09968;Old=ENSAPLT00000000726;	OAF	594389	597452	667416	668992
scaffold1075	geneID=XLOC_010807	ID=Apl2_12714;Old=ENSAPLT00000016182;	EIF2AK3	504105	505268	507219	542315
scaffold1075	geneID=XLOC_010807	ID=Apl2_12717;Old=Apl_12297;	FOXI3	504105	505268	604216	604806
scaffold1075	geneID=XLOC_010807	ID=Apl2_12712;Old=ENSAPLT00000015908;	SUCLG1	504105	505268	447909	455146
scaffold1075	geneID=XLOC_010807	ID=Apl2_12713;Old=Apl_12294;	RPIA	504105	505268	481574	493770
scaffold1075	geneID=XLOC_010807	ID=Apl2_12715;Old=Apl_12296;	HRH2	504105	505268	544669	549103
scaffold1075	geneID=XLOC_010807	ID=Apl2_12716;Old=ENSAPLT00000000575;	LOC422928	504105	505268	576438	577976
scaffold108	geneID=XLOC_010903	ID=Apl2_01662;Old=Apl_01674;	PEX12	1226220	1229286	1188759	1190314
scaffold108	geneID=XLOC_010904	ID=Apl2_01662;Old=Apl_01674;	PEX12	1236988	1241044	1188759	1190314
scaffold108	geneID=XLOC_010903	ID=Apl2_01663;Old=ENSAPLT00000007992;	SLFN13	1226220	1229286	1199357	1203990
scaffold108	geneID=XLOC_010904	ID=Apl2_01663;Old=ENSAPLT00000007992;	SLFN13	1236988	1241044	1199357	1203990
scaffold108	geneID=XLOC_010903	ID=Apl2_01665;Old=ENSAPLT00000008535;	RAD51D	1226220	1229286	1218614	1224003
scaffold108	geneID=XLOC_010904	ID=Apl2_01665;Old=ENSAPLT00000008535;	RAD51D	1236988	1241044	1218614	1224003
scaffold108	geneID=XLOC_010903	ID=Apl2_01666;Old=ENSAPLT00000009108;	RFFL	1226220	1229286	1244917	1255271
scaffold108	geneID=XLOC_010904	ID=Apl2_01666;Old=ENSAPLT00000009108;	RFFL	1236988	1241044	1244917	1255271
scaffold108	geneID=XLOC_010903	ID=Apl2_01664;Old=Apl_01676;	UNC45B	1226220	1229286	1205820	1216159
scaffold108	geneID=XLOC_010904	ID=Apl2_01664;Old=Apl_01676;	UNC45B	1236988	1241044	1205820	1216159
scaffold108	geneID=XLOC_010903	ID=Apl2_01667;Old=Apl_01679;	LIG3	1226220	1229286	1258956	1272912
scaffold108	geneID=XLOC_010904	ID=Apl2_01667;Old=Apl_01679;	LIG3	1236988	1241044	1258956	1272912
scaffold1083	geneID=XLOC_011086	ID=Apl2_16552;Old=Apl_16535;	NFE2L1	6707	7582	9	6753
scaffold1083	geneID=XLOC_011086	ID=Apl2_16554;Old=ENSAPLT00000008243;	SNX11	6707	7582	21262	22091
scaffold1083	geneID=XLOC_011086	ID=Apl2_16553;Old=ENSAPLT00000008207;		6707	7582	13253	16041
scaffold1083	geneID=XLOC_011086	ID=Apl2_16555;Old=ENSAPLT00000008287;	SKAP1	6707	7582	26345	51869
scaffold1083	geneID=XLOC_011086	ID=Apl2_16556;Old=ENSAPLT00000008431;	CSPG4	6707	7582	65742	70229
scaffold1084	geneID=XLOC_011130	ID=Apl2_18189;Old=ENSAPLT00000001438;	LRRC4C	256961	261279	273713	275629
scaffold1084	geneID=XLOC_011134	ID=Apl2_18189;Old=ENSAPLT00000001438;	LRRC4C	369846	371370	273713	275629
scaffold1087	geneID=XLOC_011285	ID=Apl2_09094;Old=Apl_08720;	MRPL55	377452	378256	292818	293415
scaffold1087	geneID=XLOC_011285	ID=Apl2_09095;Old=ENSAPLT00000004588;	C1ORF35	377452	378256	294441	295568
scaffold1087	geneID=XLOC_011288	ID=Apl2_09103;Old=ENSAPLT00000005351;	JMJD4	1183914	1184590	1190651	1195413
scaffold1087	geneID=XLOC_011290	ID=Apl2_09103;Old=ENSAPLT00000005351;	JMJD4	1228432	1233351	1190651	1195413
scaffold1087	geneID=XLOC_011285	ID=Apl2_09093;Old=ENSAPLT00000004355;	GUK1	377452	378256	283492	287413
scaffold1087	geneID=XLOC_011285	ID=Apl2_09096;Old=ENSAPLT00000004633;	ARF1	377452	378256	299329	301885
scaffold1087	geneID=XLOC_011285	ID=Apl2_09098;Old=Apl_08724;	WNT3A	377452	378256	401515	438444
scaffold1087	geneID=XLOC_011288	ID=Apl2_09102;Old=Apl_08728;	SNAP47	1183914	1184590	1166111	1183684
scaffold1087	geneID=XLOC_011290	ID=Apl2_09102;Old=Apl_08728;	SNAP47	1228432	1233351	1166111	1183684
scaffold1087	geneID=XLOC_011288	ID=Apl2_09104;Old=Apl_08730;	ALS2CL	1183914	1184590	1198697	1222964
scaffold1087	geneID=XLOC_011290	ID=Apl2_09104;Old=Apl_08730;	ALS2CL	1228432	1233351	1198697	1222964
scaffold1088	geneID=XLOC_011298	ID=Apl2_16447;Old=ENSAPLT00000007728;	RCBTB2	16554	26564	58920	78770
scaffold1088	geneID=XLOC_011299	ID=Apl2_16447;Old=ENSAPLT00000007728;	RCBTB2	53288	58408	58920	78770
scaffold1088	geneID=XLOC_011298	ID=Apl2_16449;Old=ENSAPLT00000000852;	LPAR6	16554	26564	117882	118904
scaffold1088	geneID=XLOC_011299	ID=Apl2_16449;Old=ENSAPLT00000000852;	LPAR6	53288	58408	117882	118904
scaffold1088	geneID=XLOC_011301	ID=Apl2_16449;Old=ENSAPLT00000000852;	LPAR6	205048	206556	117882	118904
scaffold1088	geneID=XLOC_011301	ID=Apl2_16452;Old=Apl_15952;	MED4	205048	206556	226786	232849
scaffold1088	geneID=XLOC_011301	ID=Apl2_16453;Old=ENSAPLT00000008802;	SUCLA2	205048	206556	250208	268113
scaffold1088	geneID=XLOC_011301	ID=Apl2_16450;Old=ENSAPLT00000008537;	ITM2B	205048	206556	173967	183396
scaffold1089	geneID=XLOC_011334	ID=Apl2_07920;Old=Apl_08803;	SMYD3	458265	459377	358419	368898
scaffold1089	geneID=XLOC_011334	ID=Apl2_07922;Old=Apl_08805;	SLIT2	458265	459377	518191	532771
scaffold1089	geneID=XLOC_011353	ID=Apl2_07927;Old=ENSAPLT00000000722;	PANK3	774764	781117	764280	774761
scaffold1089	geneID=XLOC_011353	ID=Apl2_07928;Old=ENSAPLT00000001157;	DLC1	774764	781117	833900	842824
scaffold1089	geneID=XLOC_011353	ID=Apl2_07929;Old=ENSAPLT00000002505;	RARS	774764	781117	845285	855924
scaffold109	geneID=XLOC_011434	ID=Apl2_02243;Old=ENSAPLT00000007225;	ANKRD31	869397	871199	819222	831946
scaffold109	geneID=XLOC_011435	ID=Apl2_02243;Old=ENSAPLT00000007225;	ANKRD31	908589	911067	819222	831946
scaffold109	geneID=XLOC_011434	ID=Apl2_02244;Old=Apl_02880;	ANKRD31	869397	871199	835303	863842
scaffold109	geneID=XLOC_011435	ID=Apl2_02244;Old=Apl_02880;	ANKRD31	908589	911067	835303	863842
scaffold109	geneID=XLOC_011435	ID=Apl2_02246;Old=Apl_02882;	FAM169A	908589	911067	967202	986770
scaffold109	geneID=XLOC_011446	ID=Apl2_02268;Old=ENSAPLT00000011432;	C9ORF71	2455427	2461387	2362973	2364735
scaffold109	geneID=XLOC_011501	ID=Apl2_02279;Old=ENSAPLT00000016235;	VLDLR	3309673	3311426	3399292	3411246
scaffold109	geneID=XLOC_011454	ID=Apl2_02279;Old=ENSAPLT00000016235;	VLDLR	3311345	3313791	3399292	3411246
scaffold109	geneID=XLOC_011502	ID=Apl2_02279;Old=ENSAPLT00000016235;	VLDLR	3311794	3313791	3399292	3411246
scaffold109	geneID=XLOC_011458	ID=Apl2_02279;Old=ENSAPLT00000016235;	VLDLR	3422015	3427571	3399292	3411246
scaffold109	geneID=XLOC_011458	ID=Apl2_02280;Old=ENSAPLT00000002620;	KCNV2	3422015	3427571	3452320	3457493
scaffold109	geneID=XLOC_011434	ID=Apl2_02241;Old=Apl_02877;	MED18	869397	871199	773835	774362
scaffold109	geneID=XLOC_011434	ID=Apl2_02242;Old=ENSAPLT00000006524;	HMGCR	869397	871199	782852	795487
scaffold109	geneID=XLOC_011435	ID=Apl2_02247;Old=ENSAPLT00000007358;	NSA2	908589	911067	993198	996615
scaffold109	geneID=XLOC_011481	ID=Apl2_02258;Old=ENSAPLT00000009473;	TMEM174	1699149	1702840	1724540	1726285
scaffold109	geneID=XLOC_011484	ID=Apl2_02258;Old=ENSAPLT00000009473;	TMEM174	1751441	1757648	1724540	1726285
scaffold109	geneID=XLOC_011481	ID=Apl2_02259;Old=ENSAPLT00000009476;	TMEM171	1699149	1702840	1734186	1739196
scaffold109	geneID=XLOC_011484	ID=Apl2_02259;Old=ENSAPLT00000009476;	TMEM171	1751441	1757648	1734186	1739196
scaffold109	geneID=XLOC_011484	ID=Apl2_02260;Old=ENSAPLT00000009628;	FCHO2	1751441	1757648	1759888	1839526
scaffold109	geneID=XLOC_011446	ID=Apl2_02269;Old=Apl_02904;	PGM5	2455427	2461387	2371650	2446942
scaffold109	geneID=XLOC_011446	ID=Apl2_02270;Old=ENSAPLT00000012737;	CBWD1	2455427	2461387	2470955	2497582
scaffold109	geneID=XLOC_011458	ID=Apl2_02281;Old=ENSAPLT00000003010;	KIAA0020	3422015	3427571	3471803	3496497
scaffold1091	geneID=XLOC_011676	ID=Apl2_09420;Old=Apl_08544;	PIGM	2079499	2081578	2078719	2079558
scaffold1091	geneID=XLOC_011666	ID=Apl2_09422;Old=ENSAPLT00000015578;	WDR64	2242965	2248631	2174129	2204450
scaffold1091	geneID=XLOC_011666	ID=Apl2_09424;Old=ENSAPLT00000015676;	EXO1	2242965	2248631	2218147	2236191
scaffold1091	geneID=XLOC_011676	ID=Apl2_09421;Old=ENSAPLT00000015489;	OPN3	2079499	2081578	2125755	2146447
scaffold1091	geneID=XLOC_011666	ID=Apl2_09425;Old=Apl_08548;	MAP1LC3C	2242965	2248631	2270617	2271987
scaffold1093	geneID=XLOC_011759	ID=Apl2_14282;Old=Apl_12849;	FIGN	7324	9080	76777	90047
scaffold1093	geneID=XLOC_011761	ID=Apl2_14282;Old=Apl_12849;	FIGN	33473	34102	76777	90047
scaffold1093	geneID=XLOC_011762	ID=Apl2_14282;Old=Apl_12849;	FIGN	37185	38456	76777	90047
scaffold1093	geneID=XLOC_011769	ID=Apl2_14282;Old=Apl_12849;	FIGN	37185	38456	76777	90047
scaffold1093	geneID=XLOC_011764	ID=Apl2_14282;Old=Apl_12849;	FIGN	87446	90227	76777	90047
scaffold1093	geneID=XLOC_011764	ID=Apl2_14284;Old=ENSAPLT00000013017;	METTL7A	87446	90227	146256	152891
scaffold1093	geneID=XLOC_011764	ID=Apl2_14285;Old=ENSAPLT00000013020;	TMPRSS12	87446	90227	154329	157594
scaffold1093	geneID=XLOC_011759	ID=Apl2_14279;Old=ENSAPLT00000011078;	ACVR1B	7324	9080	11544	17549
scaffold1093	geneID=XLOC_011761	ID=Apl2_14279;Old=ENSAPLT00000011078;	ACVR1B	33473	34102	11544	17549
scaffold1093	geneID=XLOC_011762	ID=Apl2_14279;Old=ENSAPLT00000011078;	ACVR1B	37185	38456	11544	17549
scaffold1093	geneID=XLOC_011769	ID=Apl2_14279;Old=ENSAPLT00000011078;	ACVR1B	37185	38456	11544	17549
scaffold1093	geneID=XLOC_011764	ID=Apl2_14279;Old=ENSAPLT00000011078;	ACVR1B	87446	90227	11544	17549
scaffold1093	geneID=XLOC_011759	ID=Apl2_14280;Old=Apl_12847;	ACVR1	7324	9080	30645	32338
scaffold1093	geneID=XLOC_011761	ID=Apl2_14280;Old=Apl_12847;	ACVR1	33473	34102	30645	32338
scaffold1093	geneID=XLOC_011762	ID=Apl2_14280;Old=Apl_12847;	ACVR1	37185	38456	30645	32338
scaffold1093	geneID=XLOC_011769	ID=Apl2_14280;Old=Apl_12847;	ACVR1	37185	38456	30645	32338
scaffold1093	geneID=XLOC_011764	ID=Apl2_14280;Old=Apl_12847;	ACVR1	87446	90227	30645	32338
scaffold1093	geneID=XLOC_011759	ID=Apl2_14281;Old=Apl_12848;	ANKRD33B	7324	9080	40563	43398
scaffold1093	geneID=XLOC_011761	ID=Apl2_14281;Old=Apl_12848;	ANKRD33B	33473	34102	40563	43398
scaffold1093	geneID=XLOC_011762	ID=Apl2_14281;Old=Apl_12848;	ANKRD33B	37185	38456	40563	43398
scaffold1093	geneID=XLOC_011769	ID=Apl2_14281;Old=Apl_12848;	ANKRD33B	37185	38456	40563	43398
scaffold1093	geneID=XLOC_011764	ID=Apl2_14281;Old=Apl_12848;	ANKRD33B	87446	90227	40563	43398
scaffold1093	geneID=XLOC_011762	ID=Apl2_14283;Old=Apl_12850;	SCN8A	37185	38456	90964	134566
scaffold1093	geneID=XLOC_011769	ID=Apl2_14283;Old=Apl_12850;	SCN8A	37185	38456	90964	134566
scaffold1093	geneID=XLOC_011764	ID=Apl2_14283;Old=Apl_12850;	SCN8A	87446	90227	90964	134566
scaffold1093	geneID=XLOC_011764	ID=Apl2_14286;Old=Apl_12854;	ATF1	87446	90227	161517	166588
scaffold11	geneID=XLOC_011844	ID=Apl2_09628;Old=ENSAPLT00000005134;	NUFIP1	50053	56496	1155	20728
scaffold11	geneID=XLOC_011844	ID=Apl2_09630;Old=Apl_08038;	TSC22D1	50053	56496	128336	131101
scaffold11	geneID=XLOC_011875	ID=Apl2_09630;Old=Apl_08038;	TSC22D1	214471	220286	128336	131101
scaffold11	geneID=XLOC_011875	ID=Apl2_09632;Old=Apl_08040;		214471	220286	203151	203904
scaffold11	geneID=XLOC_011855	ID=Apl2_09638;Old=ENSAPLT00000005340;	CCDC122	438733	440238	425680	433912
scaffold11	geneID=XLOC_011857	ID=Apl2_09638;Old=ENSAPLT00000005340;	CCDC122	501930	504005	425680	433912
scaffold11	geneID=XLOC_011885	ID=Apl2_09646;Old=ENSAPLT00000005561;	EPSTI1	951020	956889	897858	938970
scaffold11	geneID=XLOC_011885	ID=Apl2_09647;Old=ENSAPLT00000005577;	ACAN	951020	956889	1006188	1011314
scaffold11	geneID=XLOC_011872	ID=Apl2_09647;Old=ENSAPLT00000005577;	ACAN	1104183	1106125	1006188	1011314
scaffold11	geneID=XLOC_011855	ID=Apl2_09637;Old=ENSAPLT00000005329;	LACC1	438733	440238	414450	419672
scaffold11	geneID=XLOC_011857	ID=Apl2_09637;Old=ENSAPLT00000005329;	LACC1	501930	504005	414450	419672
scaffold11	geneID=XLOC_011885	ID=Apl2_09645;Old=ENSAPLT00000005492;	DNAJC15	951020	956889	863612	881509
scaffold11	geneID=XLOC_011872	ID=Apl2_09648;Old=ENSAPLT00000005591;	TNFSF11	1104183	1106125	1069624	1082900
scaffold110	geneID=XLOC_011970	ID=Apl2_14494;Old=ENSAPLT00000014344;	SMPX	854195	859834	765213	774321
scaffold110	geneID=XLOC_011970	ID=Apl2_14496;Old=ENSAPLT00000012188;	KLHL34	854195	859834	822027	823775
scaffold1102	geneID=XLOC_012052	ID=Apl2_18128;Old=ENSAPLT00000012228;	FGD4	94835	99691	9214	39350
scaffold1104	geneID=XLOC_012112	ID=Apl2_12746;Old=Apl_12325;	MALT1	256166	257817	259609	283627
scaffold1104	geneID=XLOC_012112	ID=Apl2_12747;Old=ENSAPLT00000010784;	ZNF532	256166	257817	321275	350540
scaffold1104	geneID=XLOC_012112	ID=Apl2_12745;Old=Apl_12324;	ALPK2	256166	257817	218933	231395
scaffold1104	geneID=XLOC_012120	ID=Apl2_12749;Old=ENSAPLT00000001816;	RAX	471559	474383	395349	395801
scaffold1104	geneID=XLOC_012107	ID=Apl2_12749;Old=ENSAPLT00000001816;	RAX	475229	475892	395349	395801
scaffold1104	geneID=XLOC_012120	ID=Apl2_12750;Old=ENSAPLT00000011089;	CPLX4	471559	474383	405187	422314
scaffold1104	geneID=XLOC_012107	ID=Apl2_12750;Old=ENSAPLT00000011089;	CPLX4	475229	475892	405187	422314
scaffold1104	geneID=XLOC_012120	ID=Apl2_12751;Old=ENSAPLT00000011287;	LMAN1	471559	474383	429979	445366
scaffold1104	geneID=XLOC_012107	ID=Apl2_12751;Old=ENSAPLT00000011287;	LMAN1	475229	475892	429979	445366
scaffold1104	geneID=XLOC_012120	ID=Apl2_12753;Old=Apl_12331;		471559	474383	456855	457137
scaffold1104	geneID=XLOC_012107	ID=Apl2_12753;Old=Apl_12331;		475229	475892	456855	457137
scaffold1107	geneID=XLOC_012165	ID=Apl2_18138;Old=Apl_17585;	TMEM161B	98689	101058	151056	177926
scaffold1109	geneID=XLOC_012217	ID=Apl2_16936;Old=ENSAPLT00000002571;	PHACTR4	69382	70027	52711	65266
scaffold1109	geneID=XLOC_012217	ID=Apl2_16937;Old=ENSAPLT00000002765;	RPGR	69382	70027	71456	75677
scaffold1109	geneID=XLOC_012217	ID=Apl2_16938;Old=ENSAPLT00000003017;	OPRD1	69382	70027	84213	91378
scaffold1109	geneID=XLOC_012217	ID=Apl2_16939;Old=ENSAPLT00000003115;	ASAP2	69382	70027	116465	126942
scaffold1109	geneID=XLOC_012217	ID=Apl2_16940;Old=Apl_15893;	E2F3	69382	70027	135111	135227
scaffold111	geneID=XLOC_012260	ID=Apl2_07571;Old=ENSAPLT00000014684;	SLC6A7	167061	169300	75876	85151
scaffold111	geneID=XLOC_012260	ID=Apl2_07575;Old=ENSAPLT00000016530;	TCOF1	167061	169300	140659	157384
scaffold111	geneID=XLOC_012260	ID=Apl2_07579;Old=ENSAPLT00000016866;	NDST1	167061	169300	187906	194857
scaffold111	geneID=XLOC_012263	ID=Apl2_07579;Old=ENSAPLT00000016866;	NDST1	250539	251569	187906	194857
scaffold111	geneID=XLOC_012260	ID=Apl2_07580;Old=ENSAPLT00000017098;	MYOZ3	167061	169300	223858	226833
scaffold111	geneID=XLOC_012263	ID=Apl2_07580;Old=ENSAPLT00000017098;	MYOZ3	250539	251569	223858	226833
scaffold111	geneID=XLOC_012260	ID=Apl2_07583;Old=ENSAPLT00000002399;	GPX3	167061	169300	256621	257527
scaffold111	geneID=XLOC_012263	ID=Apl2_07583;Old=ENSAPLT00000002399;	GPX3	250539	251569	256621	257527
scaffold111	geneID=XLOC_012263	ID=Apl2_07588;Old=ENSAPLT00000004822;	Q5ZK02_CHICK	250539	251569	301085	302327
scaffold111	geneID=XLOC_012263	ID=Apl2_07589;Old=ENSAPLT00000004975;	SLC36A1	250539	251569	307142	320867
scaffold111	geneID=XLOC_012260	ID=Apl2_07572;Old=ENSAPLT00000015234;		167061	169300	90624	90790
scaffold111	geneID=XLOC_012260	ID=Apl2_07573;Old=ENSAPLT00000015305;	CAMK2A	167061	169300	92227	114203
scaffold111	geneID=XLOC_012260	ID=Apl2_07574;Old=ENSAPLT00000016393;	ARSI	167061	169300	119320	122159
scaffold111	geneID=XLOC_012260	ID=Apl2_07577;Old=ENSAPLT00000016643;	CD74	167061	169300	161898	164093
scaffold111	geneID=XLOC_012263	ID=Apl2_07577;Old=ENSAPLT00000016643;	CD74	250539	251569	161898	164093
scaffold111	geneID=XLOC_012260	ID=Apl2_07578;Old=Apl_09334;	RPS14	167061	169300	170644	171538
scaffold111	geneID=XLOC_012263	ID=Apl2_07578;Old=Apl_09334;	RPS14	250539	251569	170644	171538
scaffold111	geneID=XLOC_012260	ID=Apl2_07581;Old=ENSAPLT00000017132;	RBM22	167061	169300	229608	237535
scaffold111	geneID=XLOC_012263	ID=Apl2_07581;Old=ENSAPLT00000017132;	RBM22	250539	251569	229608	237535
scaffold111	geneID=XLOC_012260	ID=Apl2_07582;Old=ENSAPLT00000001399;	DCTN4	167061	169300	237989	247960
scaffold111	geneID=XLOC_012263	ID=Apl2_07582;Old=ENSAPLT00000001399;	DCTN4	250539	251569	237989	247960
scaffold111	geneID=XLOC_012260	ID=Apl2_07584;Old=Apl_09340;	Q9DDF5_CHICK	167061	169300	259352	265063
scaffold111	geneID=XLOC_012263	ID=Apl2_07584;Old=Apl_09340;	Q9DDF5_CHICK	250539	251569	259352	265063
scaffold111	geneID=XLOC_012263	ID=Apl2_07586;Old=ENSAPLT00000003526;	ANXA6	250539	251569	274233	281542
scaffold111	geneID=XLOC_012263	ID=Apl2_07587;Old=Apl_09342;	CCDC69	250539	251569	289411	289911
scaffold11122	geneID=XLOC_012319	ID=Apl2_19145;Old=ENSAPLT00000007964;		1	1862	1909	2800
scaffold11122	geneID=XLOC_012319	ID=Apl2_19146;Old=Apl_18069;		1	1862	2497	2814
scaffold1115	geneID=XLOC_012338	ID=Apl2_19077;Old=ENSAPLT00000005527;	POLR3B	71982	73051	551	70171
scaffold1115	geneID=XLOC_012338	ID=Apl2_19078;Old=ENSAPLT00000006052;	RFX4	71982	73051	95756	172548
scaffold1115	geneID=XLOC_012340	ID=Apl2_19078;Old=ENSAPLT00000006052;	RFX4	179278	181237	95756	172548
scaffold1119	geneID=XLOC_012396	ID=Apl2_08353;Old=ENSAPLT00000007874;	FMOD	53684	56316	19006	21934
scaffold1119	geneID=XLOC_012378	ID=Apl2_08353;Old=ENSAPLT00000007874;	FMOD	53684	57287	19006	21934
scaffold1119	geneID=XLOC_012396	ID=Apl2_08358;Old=ENSAPLT00000008018;	CHIA	53684	56316	59095	70236
scaffold1119	geneID=XLOC_012378	ID=Apl2_08358;Old=ENSAPLT00000008018;	CHIA	53684	57287	59095	70236
scaffold1119	geneID=XLOC_012396	ID=Apl2_08359;Old=ENSAPLT00000008394;	CHIA	53684	56316	73394	77762
scaffold1119	geneID=XLOC_012378	ID=Apl2_08359;Old=ENSAPLT00000008394;	CHIA	53684	57287	73394	77762
scaffold1119	geneID=XLOC_012396	ID=Apl2_08360;Old=ENSAPLT00000008560;	C26H1ORF88	53684	56316	78544	80776
scaffold1119	geneID=XLOC_012378	ID=Apl2_08360;Old=ENSAPLT00000008560;	C26H1ORF88	53684	57287	78544	80776
scaffold1119	geneID=XLOC_012396	ID=Apl2_08362;Old=ENSAPLT00000008756;	CCND3	53684	56316	119998	129432
scaffold1119	geneID=XLOC_012378	ID=Apl2_08362;Old=ENSAPLT00000008756;	CCND3	53684	57287	119998	129432
scaffold1119	geneID=XLOC_012396	ID=Apl2_08364;Old=Apl_07629;	MED20	53684	56316	138582	140875
scaffold1119	geneID=XLOC_012378	ID=Apl2_08364;Old=Apl_07629;	MED20	53684	57287	138582	140875
scaffold1119	geneID=XLOC_012396	ID=Apl2_08352;Old=Apl_07616;	FAM160A2	53684	56316	1634	5559
scaffold1119	geneID=XLOC_012378	ID=Apl2_08352;Old=Apl_07616;	FAM160A2	53684	57287	1634	5559
scaffold1119	geneID=XLOC_012396	ID=Apl2_08355;Old=ENSAPLT00000002146;	BTG2	53684	56316	33812	34156
scaffold1119	geneID=XLOC_012378	ID=Apl2_08355;Old=ENSAPLT00000002146;	BTG2	53684	57287	33812	34156
scaffold1119	geneID=XLOC_012396	ID=Apl2_08361;Old=ENSAPLT00000008593;	TAF8	53684	56316	84223	87965
scaffold1119	geneID=XLOC_012378	ID=Apl2_08361;Old=ENSAPLT00000008593;	TAF8	53684	57287	84223	87965
scaffold1119	geneID=XLOC_012396	ID=Apl2_08363;Old=Apl_07628;	BYSL	53684	56316	133615	136061
scaffold1119	geneID=XLOC_012378	ID=Apl2_08363;Old=Apl_07628;	BYSL	53684	57287	133615	136061
scaffold112	geneID=XLOC_012441	ID=Apl2_02667;Old=ENSAPLT00000008695;	GATAD1	268243	269611	201953	205484
scaffold112	geneID=XLOC_012441	ID=Apl2_02671;Old=ENSAPLT00000009367;	C2H7ORF64	268243	269611	263611	265968
scaffold112	geneID=XLOC_012453	ID=Apl2_02691;Old=ENSAPLT00000016143;	ASB4	1673454	1675580	1595729	1605363
scaffold112	geneID=XLOC_012500	ID=Apl2_02698;Old=ENSAPLT00000016966;	DLX6	2182804	2185185	2179842	2182120
scaffold112	geneID=XLOC_012502	ID=Apl2_02698;Old=ENSAPLT00000016966;	DLX6	2232057	2236343	2179842	2182120
scaffold112	geneID=XLOC_012504	ID=Apl2_02698;Old=ENSAPLT00000016966;	DLX6	2245414	2251050	2179842	2182120
scaffold112	geneID=XLOC_012500	ID=Apl2_02700;Old=Apl_02604;	ACN9	2182804	2185185	2244413	2244613
scaffold112	geneID=XLOC_012502	ID=Apl2_02700;Old=Apl_02604;	ACN9	2232057	2236343	2244413	2244613
scaffold112	geneID=XLOC_012504	ID=Apl2_02700;Old=Apl_02604;	ACN9	2245414	2251050	2244413	2244613
scaffold112	geneID=XLOC_012461	ID=Apl2_02701;Old=ENSAPLT00000017000;	TAC1	2419454	2421532	2406745	2411837
scaffold112	geneID=XLOC_012461	ID=Apl2_02703;Old=ENSAPLT00000001417;	C1GALT1	2419454	2421532	2466786	2470916
scaffold112	geneID=XLOC_012441	ID=Apl2_02668;Old=ENSAPLT00000008710;	LOC420552	268243	269611	207711	210412
scaffold112	geneID=XLOC_012441	ID=Apl2_02669;Old=ENSAPLT00000008752;	ACCS	268243	269611	221810	234258
scaffold112	geneID=XLOC_012441	ID=Apl2_02670;Old=ENSAPLT00000008976;	PEX1	268243	269611	240543	261877
scaffold112	geneID=XLOC_012441	ID=Apl2_02672;Old=ENSAPLT00000009565;	EFCAB1	268243	269611	267365	273003
scaffold112	geneID=XLOC_012441	ID=Apl2_02673;Old=ENSAPLT00000009621;	FAM133B	268243	269611	277086	286565
scaffold112	geneID=XLOC_012484	ID=Apl2_02676;Old=Apl_02580;	SAMD9L	452161	455694	519530	524287
scaffold112	geneID=XLOC_012442	ID=Apl2_02676;Old=Apl_02580;	SAMD9L	515115	519659	519530	524287
scaffold112	geneID=XLOC_012442	ID=Apl2_02677;Old=ENSAPLT00000009906;	HEPACAM2	515115	519659	538526	555828
scaffold112	geneID=XLOC_012453	ID=Apl2_02692;Old=Apl_02596;	PDK4	1673454	1675580	1622775	1629474
scaffold112	geneID=XLOC_012500	ID=Apl2_02699;Old=ENSAPLT00000016974;	DLX5	2182804	2185185	2189754	2191860
scaffold112	geneID=XLOC_012502	ID=Apl2_02699;Old=ENSAPLT00000016974;	DLX5	2232057	2236343	2189754	2191860
scaffold112	geneID=XLOC_012504	ID=Apl2_02699;Old=ENSAPLT00000016974;	DLX5	2245414	2251050	2189754	2191860
scaffold112	geneID=XLOC_012461	ID=Apl2_02702;Old=ENSAPLT00000017026;	ASNS	2419454	2421532	2432943	2447656
scaffold1123	geneID=XLOC_012681	ID=Apl2_17061;Old=ENSAPLT00000009054;	GTF3C6	31583	32915	8978	12489
scaffold1123	geneID=XLOC_012682	ID=Apl2_17061;Old=ENSAPLT00000009054;	GTF3C6	33044	40927	8978	12489
scaffold1123	geneID=XLOC_012681	ID=Apl2_17062;Old=Apl_16501;	RPF2	31583	32915	14162	25569
scaffold1123	geneID=XLOC_012682	ID=Apl2_17062;Old=Apl_16501;	RPF2	33044	40927	14162	25569
scaffold1123	geneID=XLOC_012681	ID=Apl2_17063;Old=Apl_16502;	SLC16A10	31583	32915	44589	108709
scaffold1123	geneID=XLOC_012682	ID=Apl2_17063;Old=Apl_16502;	SLC16A10	33044	40927	44589	108709
scaffold1123	geneID=XLOC_012681	ID=Apl2_17064;Old=ENSAPLT00000009396;	KIAA1919	31583	32915	119848	122927
scaffold1123	geneID=XLOC_012682	ID=Apl2_17064;Old=ENSAPLT00000009396;	KIAA1919	33044	40927	119848	122927
scaffold1127	geneID=XLOC_012729	ID=Apl2_02823;Old=ENSAPLT00000009519;	TM4SF4	204317	208436	127382	132041
scaffold1127	geneID=XLOC_012729	ID=Apl2_02826;Old=Apl_03014;	RNF13	204317	208436	222171	241248
scaffold1127	geneID=XLOC_012732	ID=Apl2_02826;Old=Apl_03014;	RNF13	261362	270259	222171	241248
scaffold1127	geneID=XLOC_012735	ID=Apl2_02832;Old=ENSAPLT00000010429;	TSC22D2	382242	383463	349524	373151
scaffold1127	geneID=XLOC_012735	ID=Apl2_02834;Old=ENSAPLT00000010545;	EIF2A	382242	383463	383890	395923
scaffold1127	geneID=XLOC_012741	ID=Apl2_02834;Old=ENSAPLT00000010545;	EIF2A	454721	458936	383890	395923
scaffold1127	geneID=XLOC_012735	ID=Apl2_02835;Old=Apl_03023;	SELT	382242	383463	397036	405108
scaffold1127	geneID=XLOC_012741	ID=Apl2_02835;Old=Apl_03023;	SELT	454721	458936	397036	405108
scaffold1127	geneID=XLOC_012735	ID=Apl2_02837;Old=ENSAPLT00000001603;	GPR119	382242	383463	410730	411683
scaffold1127	geneID=XLOC_012741	ID=Apl2_02837;Old=ENSAPLT00000001603;	GPR119	454721	458936	410730	411683
scaffold1127	geneID=XLOC_012748	ID=Apl2_02856;Old=ENSAPLT00000012600;	MBNL1	783591	787125	730695	775032
scaffold1127	geneID=XLOC_012748	ID=Apl2_02857;Old=ENSAPLT00000001607;	P2RY1	783591	787125	806436	807527
scaffold1127	geneID=XLOC_012748	ID=Apl2_02858;Old=ENSAPLT00000012948;	RAP2B	783591	787125	852255	853203
scaffold1127	geneID=XLOC_012754	ID=Apl2_02861;Old=ENSAPLT00000012994;	ARHGEF26	962617	968670	987862	1034703
scaffold1127	geneID=XLOC_012780	ID=Apl2_02861;Old=ENSAPLT00000012994;	ARHGEF26	1022298	1028492	987862	1034703
scaffold1127	geneID=XLOC_012784	ID=Apl2_02865;Old=ENSAPLT00000013789;	MME	1223397	1227217	1168743	1202647
scaffold1127	geneID=XLOC_012729	ID=Apl2_02824;Old=ENSAPLT00000009789;	WWTR1	204317	208436	142790	166618
scaffold1127	geneID=XLOC_012729	ID=Apl2_02825;Old=Apl_03013;	COMMD2	204317	208436	214027	216060
scaffold1127	geneID=XLOC_012732	ID=Apl2_02825;Old=Apl_03013;	COMMD2	261362	270259	214027	216060
scaffold1127	geneID=XLOC_012729	ID=Apl2_02827;Old=ENSAPLT00000010424;	PFN2	204317	208436	248520	250492
scaffold1127	geneID=XLOC_012732	ID=Apl2_02827;Old=ENSAPLT00000010424;	PFN2	261362	270259	248520	250492
scaffold1127	geneID=XLOC_012735	ID=Apl2_02838;Old=ENSAPLT00000010930;	FAM194A	382242	383463	412590	421195
scaffold1127	geneID=XLOC_012741	ID=Apl2_02838;Old=ENSAPLT00000010930;	FAM194A	454721	458936	412590	421195
scaffold1127	geneID=XLOC_012735	ID=Apl2_02839;Old=Apl_03027;	SIAH2	382242	383463	425059	425616
scaffold1127	geneID=XLOC_012741	ID=Apl2_02839;Old=Apl_03027;	SIAH2	454721	458936	425059	425616
scaffold1127	geneID=XLOC_012735	ID=Apl2_02841;Old=ENSAPLT00000010971;		382242	383463	440469	448164
scaffold1127	geneID=XLOC_012741	ID=Apl2_02841;Old=ENSAPLT00000010971;		454721	458936	440469	448164
scaffold1127	geneID=XLOC_012735	ID=Apl2_02842;Old=Apl_03030;	CLRN1	382242	383463	452308	459158
scaffold1127	geneID=XLOC_012741	ID=Apl2_02842;Old=Apl_03030;	CLRN1	454721	458936	452308	459158
scaffold1127	geneID=XLOC_012741	ID=Apl2_02844;Old=ENSAPLT00000011995;	GPR171	454721	458936	494424	496713
scaffold1127	geneID=XLOC_012741	ID=Apl2_02845;Old=ENSAPLT00000001604;	P2RY14	454721	458936	501187	502200
scaffold1127	geneID=XLOC_012741	ID=Apl2_02846;Old=ENSAPLT00000012008;	GPR87	454721	458936	517676	520685
scaffold1127	geneID=XLOC_012741	ID=Apl2_02847;Old=ENSAPLT00000001605;	P2RY13	454721	458936	541197	542195
scaffold1127	geneID=XLOC_012741	ID=Apl2_02848;Old=ENSAPLT00000001606;	P2RY12	454721	458936	545746	546795
scaffold1127	geneID=XLOC_012754	ID=Apl2_02862;Old=ENSAPLT00000013164;	DHX36	962617	968670	1039238	1056030
scaffold1127	geneID=XLOC_012780	ID=Apl2_02862;Old=ENSAPLT00000013164;	DHX36	1022298	1028492	1039238	1056030
scaffold1127	geneID=XLOC_012780	ID=Apl2_02863;Old=Apl_03046;	GPR149	1022298	1028492	1064236	1085081
scaffold1127	geneID=XLOC_012784	ID=Apl2_02866;Old=ENSAPLT00000014957;	PLCH1	1223397	1227217	1233130	1277794
scaffold1127	geneID=XLOC_012784	ID=Apl2_02867;Old=ENSAPLT00000015793;	C3orf33	1223397	1227217	1298544	1300365
scaffold1129	geneID=XLOC_012848	ID=Apl2_18801;Old=ENSAPLT00000008067;	SUGT1	32282	35325	6564	31068
scaffold1129	geneID=XLOC_012849	ID=Apl2_18801;Old=ENSAPLT00000008067;	SUGT1	42890	46906	6564	31068
scaffold1129	geneID=XLOC_012852	ID=Apl2_18801;Old=ENSAPLT00000008067;	SUGT1	78803	88709	6564	31068
scaffold1129	geneID=XLOC_012848	ID=Apl2_18802;Old=ENSAPLT00000008469;	ELF1	32282	35325	35515	68754
scaffold1129	geneID=XLOC_012849	ID=Apl2_18802;Old=ENSAPLT00000008469;	ELF1	42890	46906	35515	68754
scaffold1129	geneID=XLOC_012852	ID=Apl2_18802;Old=ENSAPLT00000008469;	ELF1	78803	88709	35515	68754
scaffold113	geneID=XLOC_012890	ID=Apl2_07006;Old=ENSAPLT00000014683;	ZDHHC17	129307	130374	135700	187760
scaffold113	geneID=XLOC_012891	ID=Apl2_07006;Old=ENSAPLT00000014683;	ZDHHC17	192274	193606	135700	187760
scaffold113	geneID=XLOC_012903	ID=Apl2_07024;Old=Apl_06743;	MYF6	2043955	2049827	2057834	2058364
scaffold113	geneID=XLOC_012904	ID=Apl2_07024;Old=Apl_06743;	MYF6	2052829	2057414	2057834	2058364
scaffold113	geneID=XLOC_012903	ID=Apl2_07025;Old=ENSAPLT00000001113;	MYF5	2043955	2049827	2064376	2064955
scaffold113	geneID=XLOC_012904	ID=Apl2_07025;Old=ENSAPLT00000001113;	MYF5	2052829	2057414	2064376	2064955
scaffold113	geneID=XLOC_012886	ID=Apl2_07000;Old=ENSAPLT00000014605;	OSBPL8	33489	39591	830	28441
scaffold113	geneID=XLOC_012890	ID=Apl2_07007;Old=ENSAPLT00000014963;	CSRP2	129307	130374	196075	199712
scaffold113	geneID=XLOC_012891	ID=Apl2_07007;Old=ENSAPLT00000014963;	CSRP2	192274	193606	196075	199712
scaffold113	geneID=XLOC_012891	ID=Apl2_07008;Old=ENSAPLT00000015116;	E2F7	192274	193606	265503	279273
scaffold113	geneID=XLOC_012903	ID=Apl2_07027;Old=ENSAPLT00000001131;	LIN7A	2043955	2049827	2090856	2118468
scaffold113	geneID=XLOC_012904	ID=Apl2_07027;Old=ENSAPLT00000001131;	LIN7A	2052829	2057414	2090856	2118468
scaffold1131	geneID=XLOC_013009	ID=Apl2_05912;Old=Apl_06079;	RSF1	362495	366513	276309	307144
scaffold1131	geneID=XLOC_013009	ID=Apl2_05913;Old=ENSAPLT00000006790;	CLNS1A	362495	366513	319580	324207
scaffold1131	geneID=XLOC_013009	ID=Apl2_05916;Old=Apl_06083;	PAK1	362495	366513	403294	429455
scaffold1131	geneID=XLOC_013009	ID=Apl2_05917;Old=Apl_06084;	GDPD4	362495	366513	450292	465056
scaffold1131	geneID=XLOC_013019	ID=Apl2_05923;Old=ENSAPLT00000010180;	GUCY2F	879829	883628	795927	825182
scaffold1131	geneID=XLOC_013019	ID=Apl2_05924;Old=ENSAPLT00000010395;	LRRC32	879829	883628	870745	873322
scaffold1131	geneID=XLOC_013021	ID=Apl2_05924;Old=ENSAPLT00000010395;	LRRC32	928502	931973	870745	873322
scaffold1131	geneID=XLOC_013021	ID=Apl2_05926;Old=ENSAPLT00000010808;	PRKRIR	928502	931973	1014800	1019867
scaffold1131	geneID=XLOC_013023	ID=Apl2_05926;Old=ENSAPLT00000010808;	PRKRIR	1025759	1027151	1014800	1019867
scaffold1131	geneID=XLOC_013009	ID=Apl2_05915;Old=ENSAPLT00000007011;	AQP11	362495	366513	333844	340349
scaffold1131	geneID=XLOC_013014	ID=Apl2_05920;Old=ENSAPLT00000010057;	ACER3	661460	662996	615711	660872
scaffold1131	geneID=XLOC_013014	ID=Apl2_05921;Old=Apl_06087;	TSKU	661460	662996	701961	703280
scaffold1131	geneID=XLOC_013021	ID=Apl2_05925;Old=Apl_06091;	C11ORF30	928502	931973	959256	992859
scaffold1131	geneID=XLOC_013023	ID=Apl2_05925;Old=Apl_06091;	C11ORF30	1025759	1027151	959256	992859
scaffold1133	geneID=XLOC_013118	ID=Apl2_14433;Old=Apl_13829;	PDLIM4	10737	12205	125	9602
scaffold1133	geneID=XLOC_013120	ID=Apl2_14433;Old=Apl_13829;	PDLIM4	70817	72930	125	9602
scaffold1133	geneID=XLOC_013120	ID=Apl2_14438;Old=Apl_13834;	RHOBTB2	70817	72930	133451	137228
scaffold1133	geneID=XLOC_013120	ID=Apl2_14440;Old=ENSAPLT00000006143;	CHMP7	70817	72930	154605	160993
scaffold1133	geneID=XLOC_013120	ID=Apl2_14441;Old=ENSAPLT00000006228;	DRD5	70817	72930	166075	167470
scaffold1133	geneID=XLOC_013118	ID=Apl2_14434;Old=ENSAPLT00000005028;	BIN3	10737	12205	12226	33888
scaffold1133	geneID=XLOC_013120	ID=Apl2_14434;Old=ENSAPLT00000005028;	BIN3	70817	72930	12226	33888
scaffold1133	geneID=XLOC_013118	ID=Apl2_14435;Old=Apl_13831;	EGR1	10737	12205	47205	48653
scaffold1133	geneID=XLOC_013120	ID=Apl2_14435;Old=Apl_13831;	EGR1	70817	72930	47205	48653
scaffold1133	geneID=XLOC_013118	ID=Apl2_14436;Old=Apl_13832;	PEBP4	10737	12205	62974	69537
scaffold1133	geneID=XLOC_013120	ID=Apl2_14436;Old=Apl_13832;	PEBP4	70817	72930	62974	69537
scaffold1133	geneID=XLOC_013120	ID=Apl2_14437;Old=Apl_13833;	PEBP4	70817	72930	110706	118558
scaffold1133	geneID=XLOC_013120	ID=Apl2_14439;Old=ENSAPLT00000005934;	TNFRSF10A	70817	72930	140276	142650
scaffold1139	geneID=XLOC_013245	ID=Apl2_17579;Old=ENSAPLT00000016708;	OSBPL8	24728	26557	3795	18585
scaffold1139	geneID=XLOC_013245	ID=Apl2_17580;Old=Apl_17009;	BBS10	24728	26557	22878	24372
scaffold1139	geneID=XLOC_013250	ID=Apl2_17580;Old=Apl_17009;	BBS10	115298	119220	22878	24372
scaffold1139	geneID=XLOC_013245	ID=Apl2_17581;Old=ENSAPLT00000016895;	NAP1L1	24728	26557	96672	111135
scaffold1139	geneID=XLOC_013250	ID=Apl2_17581;Old=ENSAPLT00000016895;	NAP1L1	115298	119220	96672	111135
scaffold1139	geneID=XLOC_013251	ID=Apl2_17581;Old=ENSAPLT00000016895;	NAP1L1	154598	155087	96672	111135
scaffold1139	geneID=XLOC_013245	ID=Apl2_17582;Old=ENSAPLT00000002039;	PHLDA3	24728	26557	119639	119800
scaffold1139	geneID=XLOC_013250	ID=Apl2_17582;Old=ENSAPLT00000002039;	PHLDA3	115298	119220	119639	119800
scaffold1139	geneID=XLOC_013251	ID=Apl2_17582;Old=ENSAPLT00000002039;	PHLDA3	154598	155087	119639	119800
scaffold1139	geneID=XLOC_013252	ID=Apl2_17583;Old=ENSAPLT00000017095;	KRR1	256873	258838	250759	258389
scaffold1140	geneID=XLOC_013284	ID=Apl2_06874;Old=ENSAPLT00000007810;	TAF11	428614	429684	433115	435376
scaffold1140	geneID=XLOC_013284	ID=Apl2_06877;Old=ENSAPLT00000008392;	C26H6ORF106	428614	429684	493498	508969
scaffold1140	geneID=XLOC_013284	ID=Apl2_06873;Old=ENSAPLT00000007263;	ANKS1A	428614	429684	330391	404837
scaffold1140	geneID=XLOC_013284	ID=Apl2_06875;Old=ENSAPLT00000007928;	UHRF1BP1	428614	429684	440150	457603
scaffold1140	geneID=XLOC_013284	ID=Apl2_06876;Old=ENSAPLT00000008296;	SNRPC	428614	429684	473250	477731
scaffold1140	geneID=XLOC_013284	ID=Apl2_06878;Old=ENSAPLT00000001398;		428614	429684	512640	512825
scaffold1148	geneID=XLOC_013484	ID=Apl2_06481;Old=ENSAPLT00000009097;	C15H22ORF13	619897	623099	542124	547345
scaffold1148	geneID=XLOC_013484	ID=Apl2_06480;Old=ENSAPLT00000009023;	SNRPD3	619897	623099	538607	540570
scaffold1148	geneID=XLOC_013484	ID=Apl2_06482;Old=ENSAPLT00000009148;	UPB1	619897	623099	551092	567244
scaffold1148	geneID=XLOC_013484	ID=Apl2_06483;Old=ENSAPLT00000009518;	ADORA2A	619897	623099	595323	603198
scaffold1148	geneID=XLOC_013484	ID=Apl2_06485;Old=ENSAPLT00000009677;	SPECC1L	619897	623099	634562	683921
scaffold1148	geneID=XLOC_013484	ID=Apl2_06486;Old=ENSAPLT00000010259;	BCR	619897	623099	707552	713095
scaffold1149	geneID=XLOC_013510	ID=Apl2_18724;Old=ENSAPLT00000007935;	CYP26B1	401777	402937	379318	396748
scaffold1149	geneID=XLOC_013511	ID=Apl2_18724;Old=ENSAPLT00000007935;	CYP26B1	404169	405825	379318	396748
scaffold1149	geneID=XLOC_013510	ID=Apl2_18725;Old=Apl_18119;	EXOC6B	401777	402937	425269	443644
scaffold1149	geneID=XLOC_013511	ID=Apl2_18725;Old=Apl_18119;	EXOC6B	404169	405825	425269	443644
scaffold1152	geneID=XLOC_013727	ID=Apl2_11520;Old=ENSAPLT00000001494;	RNF182	604758	607294	601347	602084
scaffold1152	geneID=XLOC_013715	ID=Apl2_11520;Old=ENSAPLT00000001494;	RNF182	607354	608816	601347	602084
scaffold1152	geneID=XLOC_013728	ID=Apl2_11520;Old=ENSAPLT00000001494;	RNF182	608704	610774	601347	602084
scaffold1152	geneID=XLOC_013727	ID=Apl2_11521;Old=ENSAPLT00000004682;	CCDC90A	604758	607294	628831	642534
scaffold1152	geneID=XLOC_013715	ID=Apl2_11521;Old=ENSAPLT00000004682;	CCDC90A	607354	608816	628831	642534
scaffold1152	geneID=XLOC_013728	ID=Apl2_11521;Old=ENSAPLT00000004682;	CCDC90A	608704	610774	628831	642534
scaffold1152	geneID=XLOC_013738	ID=Apl2_11528;Old=ENSAPLT00000006731;	KDM1B	956003	958852	877091	900388
scaffold1152	geneID=XLOC_013727	ID=Apl2_11519;Old=Apl_10746;	CD83	604758	607294	538942	550239
scaffold1152	geneID=XLOC_013715	ID=Apl2_11519;Old=Apl_10746;	CD83	607354	608816	538942	550239
scaffold1152	geneID=XLOC_013728	ID=Apl2_11519;Old=Apl_10746;	CD83	608704	610774	538942	550239
scaffold1152	geneID=XLOC_013738	ID=Apl2_11526;Old=Apl_10753;	NHLRC1	956003	958852	862040	862654
scaffold1152	geneID=XLOC_013738	ID=Apl2_11527;Old=ENSAPLT00000006561;	TPMT	956003	958852	864630	875300
scaffold1152	geneID=XLOC_013738	ID=Apl2_11530;Old=ENSAPLT00000007007;	DEK	956003	958852	909048	926196
scaffold1155	geneID=XLOC_013818	ID=Apl2_18141;Old=ENSAPLT00000015031;	ZNF800	390567	392036	429385	440896
scaffold1157	geneID=XLOC_013856	ID=Apl2_17844;Old=Apl_16816;	GALNT11	14120	18558	3734	10399
scaffold116	geneID=XLOC_013982	ID=Apl2_07479;Old=Apl_06827;	C1H7ORF60	2209762	2211632	2161867	2181704
scaffold116	geneID=XLOC_013983	ID=Apl2_07479;Old=Apl_06827;	C1H7ORF60	2211789	2212934	2161867	2181704
scaffold116	geneID=XLOC_013952	ID=Apl2_07479;Old=Apl_06827;	C1H7ORF60	2223893	2228030	2161867	2181704
scaffold116	geneID=XLOC_013982	ID=Apl2_07480;Old=ENSAPLT00000013221;	TMEM168	2209762	2211632	2190227	2208914
scaffold116	geneID=XLOC_013983	ID=Apl2_07480;Old=ENSAPLT00000013221;	TMEM168	2211789	2212934	2190227	2208914
scaffold116	geneID=XLOC_013952	ID=Apl2_07480;Old=ENSAPLT00000013221;	TMEM168	2223893	2228030	2190227	2208914
scaffold116	geneID=XLOC_013930	ID=Apl2_07456;Old=ENSAPLT00000010858;	ST7	336	3444	3643	66718
scaffold116	geneID=XLOC_013961	ID=Apl2_07459;Old=ENSAPLT00000001975;	CAV1	350879	352707	349289	349639
scaffold116	geneID=XLOC_013935	ID=Apl2_07459;Old=ENSAPLT00000001975;	CAV1	388482	394741	349289	349639
scaffold116	geneID=XLOC_013936	ID=Apl2_07459;Old=ENSAPLT00000001975;	CAV1	395715	396516	349289	349639
scaffold116	geneID=XLOC_013935	ID=Apl2_07461;Old=ENSAPLT00000012572;	TES	388482	394741	470727	485756
scaffold116	geneID=XLOC_013936	ID=Apl2_07461;Old=ENSAPLT00000012572;	TES	395715	396516	470727	485756
scaffold116	geneID=XLOC_013967	ID=Apl2_07464;Old=ENSAPLT00000012797;	MDFI	1086208	1089109	1102369	1113562
scaffold116	geneID=XLOC_013969	ID=Apl2_07464;Old=ENSAPLT00000012797;	MDFI	1118004	1123882	1102369	1113562
scaffold116	geneID=XLOC_013971	ID=Apl2_07464;Old=ENSAPLT00000012797;	MDFI	1145360	1149903	1102369	1113562
scaffold116	geneID=XLOC_013941	ID=Apl2_07464;Old=ENSAPLT00000012797;	MDFI	1146067	1147726	1102369	1113562
scaffold116	geneID=XLOC_013982	ID=Apl2_07481;Old=Apl_06829;	C7ORF53	2209762	2211632	2298717	2304195
scaffold116	geneID=XLOC_013983	ID=Apl2_07481;Old=Apl_06829;	C7ORF53	2211789	2212934	2298717	2304195
scaffold116	geneID=XLOC_013952	ID=Apl2_07481;Old=Apl_06829;	C7ORF53	2223893	2228030	2298717	2304195
scaffold116	geneID=XLOC_013986	ID=Apl2_07481;Old=Apl_06829;	C7ORF53	2322571	2323277	2298717	2304195
scaffold116	geneID=XLOC_013987	ID=Apl2_07481;Old=Apl_06829;	C7ORF53	2327975	2332260	2298717	2304195
scaffold116	geneID=XLOC_013952	ID=Apl2_07482;Old=ENSAPLT00000013417;	IFRD1	2223893	2228030	2314679	2322665
scaffold116	geneID=XLOC_013986	ID=Apl2_07482;Old=ENSAPLT00000013417;	IFRD1	2322571	2323277	2314679	2322665
scaffold116	geneID=XLOC_013987	ID=Apl2_07482;Old=ENSAPLT00000013417;	IFRD1	2327975	2332260	2314679	2322665
scaffold116	geneID=XLOC_013986	ID=Apl2_07483;Old=ENSAPLT00000013793;	ZNF277	2322571	2323277	2364517	2409780
scaffold116	geneID=XLOC_013987	ID=Apl2_07483;Old=ENSAPLT00000013793;	ZNF277	2327975	2332260	2364517	2409780
scaffold1160	geneID=XLOC_014126	ID=Apl2_06141;Old=Apl_05266;		555579	557029	546177	546305
scaffold1160	geneID=XLOC_014136	ID=Apl2_06159;Old=ENSAPLT00000014327;	MOSPD1	1083137	1089370	1032210	1040591
scaffold1160	geneID=XLOC_014136	ID=Apl2_06161;Old=ENSAPLT00000014729;	FAM122B	1083137	1089370	1066854	1075326
scaffold1160	geneID=XLOC_014168	ID=Apl2_06161;Old=ENSAPLT00000014729;	FAM122B	1156921	1183348	1066854	1075326
scaffold1160	geneID=XLOC_014147	ID=Apl2_06138;Old=Apl_05263;		368462	371383	298333	298641
scaffold1160	geneID=XLOC_014148	ID=Apl2_06138;Old=Apl_05263;		375416	380295	298333	298641
scaffold1160	geneID=XLOC_014126	ID=Apl2_06140;Old=ENSAPLT00000010980;	ZIC3	555579	557029	518273	523241
scaffold1160	geneID=XLOC_014136	ID=Apl2_06160;Old=ENSAPLT00000014356;	FAM122A	1083137	1089370	1049321	1060843
scaffold1160	geneID=XLOC_014136	ID=Apl2_06163;Old=ENSAPLT00000015041;	HPRT1	1083137	1089370	1131417	1146626
scaffold1160	geneID=XLOC_014168	ID=Apl2_06163;Old=ENSAPLT00000015041;	HPRT1	1156921	1183348	1131417	1146626
scaffold1160	geneID=XLOC_014169	ID=Apl2_06163;Old=ENSAPLT00000015041;	HPRT1	1184561	1192756	1131417	1146626
scaffold1160	geneID=XLOC_014140	ID=Apl2_06163;Old=ENSAPLT00000015041;	HPRT1	1197028	1201574	1131417	1146626
scaffold1160	geneID=XLOC_014136	ID=Apl2_06164;Old=Apl_05290;	PHF6	1083137	1089370	1161957	1178800
scaffold1160	geneID=XLOC_014168	ID=Apl2_06164;Old=Apl_05290;	PHF6	1156921	1183348	1161957	1178800
scaffold1160	geneID=XLOC_014169	ID=Apl2_06164;Old=Apl_05290;	PHF6	1184561	1192756	1161957	1178800
scaffold1160	geneID=XLOC_014140	ID=Apl2_06164;Old=Apl_05290;	PHF6	1197028	1201574	1161957	1178800
scaffold1161	geneID=XLOC_014243	ID=Apl2_17199;Old=Apl_15569;	FAM98A	59461	60682	1542	14027
scaffold1161	geneID=XLOC_014244	ID=Apl2_17199;Old=Apl_15569;	FAM98A	76568	78406	1542	14027
scaffold1161	geneID=XLOC_014243	ID=Apl2_17200;Old=Apl_15570;	RASGRP3	59461	60682	23148	50265
scaffold1161	geneID=XLOC_014244	ID=Apl2_17200;Old=Apl_15570;	RASGRP3	76568	78406	23148	50265
scaffold1167	geneID=XLOC_014341	ID=Apl2_11166;Old=Apl_11205;	RAD54L2	20578	22750	42468	60153
scaffold1167	geneID=XLOC_014370	ID=Apl2_11170;Old=ENSAPLT00000003973;	MON1A	152964	153445	138806	140840
scaffold1167	geneID=XLOC_014370	ID=Apl2_11171;Old=Apl_11210;	MST1R	152964	153445	142877	146916
scaffold1167	geneID=XLOC_014370	ID=Apl2_11172;Old=Apl_11211;	MET	152964	153445	148768	148953
scaffold1167	geneID=XLOC_014370	ID=Apl2_11173;Old=Apl_11212;	MET	152964	153445	149321	149497
scaffold1167	geneID=XLOC_014370	ID=Apl2_11174;Old=Apl_11213;		152964	153445	156552	157825
scaffold1167	geneID=XLOC_014370	ID=Apl2_11175;Old=ENSAPLT00000004253;	TRAIP	152964	153445	173722	185251
scaffold1167	geneID=XLOC_014358	ID=Apl2_11175;Old=ENSAPLT00000004253;	TRAIP	272461	273936	173722	185251
scaffold1167	geneID=XLOC_014370	ID=Apl2_11176;Old=Apl_11215;	BSN	152964	153445	198939	241515
scaffold1167	geneID=XLOC_014358	ID=Apl2_11176;Old=Apl_11215;	BSN	272461	273936	198939	241515
scaffold1167	geneID=XLOC_014370	ID=Apl2_11177;Old=ENSAPLT00000004509;	BSN	152964	153445	247902	249781
scaffold1167	geneID=XLOC_014358	ID=Apl2_11177;Old=ENSAPLT00000004509;	BSN	272461	273936	247902	249781
scaffold1167	geneID=XLOC_014358	ID=Apl2_11178;Old=ENSAPLT00000000692;	APEH	272461	273936	255599	255751
scaffold1167	geneID=XLOC_014358	ID=Apl2_11179;Old=ENSAPLT00000000694;	APEH	272461	273936	262119	262217
scaffold1167	geneID=XLOC_014358	ID=Apl2_11181;Old=ENSAPLT00000005292;	DAG1	272461	273936	292008	304084
scaffold1167	geneID=XLOC_014358	ID=Apl2_11182;Old=Apl_11219;	UBA7	272461	273936	313697	316352
scaffold1167	geneID=XLOC_014358	ID=Apl2_11183;Old=Apl_11220;	UBA7	272461	273936	316733	316978
scaffold1167	geneID=XLOC_014341	ID=Apl2_11168;Old=ENSAPLT00000002688;	SEMA3D	20578	22750	63768	73234
scaffold1167	geneID=XLOC_014370	ID=Apl2_11168;Old=ENSAPLT00000002688;	SEMA3D	152964	153445	63768	73234
scaffold1167	geneID=XLOC_014370	ID=Apl2_11169;Old=ENSAPLT00000003686;	RBM6	152964	153445	85216	134742
scaffold1167	geneID=XLOC_014358	ID=Apl2_11180;Old=ENSAPLT00000004530;	MST1	272461	273936	263170	265918
scaffold11680	geneID=XLOC_014396	ID=Apl2_19648;Old=Apl_18453;	CARS2	10854	11218	3711	10697
scaffold117	geneID=XLOC_014412	ID=Apl2_13864;Old=ENSAPLT00000005607;	RPS23	374666	376937	370697	372046
scaffold117	geneID=XLOC_014419	ID=Apl2_13872;Old=ENSAPLT00000006422;	TAF9	835180	836722	787130	790085
scaffold117	geneID=XLOC_014419	ID=Apl2_13873;Old=Apl_12964;	CCDC125	835180	836722	791535	803863
scaffold117	geneID=XLOC_014419	ID=Apl2_13874;Old=ENSAPLT00000006813;	ZFYVE16	835180	836722	811627	835051
scaffold117	geneID=XLOC_014412	ID=Apl2_13863;Old=ENSAPLT00000005544;	ATP6AP1L	374666	376937	350370	354450
scaffold117	geneID=XLOC_014412	ID=Apl2_13865;Old=Apl_12956;	ATG10	374666	376937	382935	460537
scaffold117	geneID=XLOC_014419	ID=Apl2_13870;Old=ENSAPLT00000006174;	ZCCHC9	835180	836722	759854	764540
scaffold117	geneID=XLOC_014419	ID=Apl2_13871;Old=ENSAPLT00000006296;	RAD17	835180	836722	772892	787249
scaffold1174	geneID=XLOC_014552	ID=Apl2_17613;Old=ENSAPLT00000009201;	LIPG	229253	237377	220084	225345
scaffold1174	geneID=XLOC_014553	ID=Apl2_17613;Old=ENSAPLT00000009201;	LIPG	239927	251393	220084	225345
scaffold1174	geneID=XLOC_014548	ID=Apl2_17613;Old=ENSAPLT00000009201;	LIPG	244961	246063	220084	225345
scaffold1174	geneID=XLOC_014553	ID=Apl2_17613;Old=ENSAPLT00000009201;	LIPG	245201	251941	220084	225345
scaffold1174	geneID=XLOC_014552	ID=Apl2_17611;Old=ENSAPLT00000008760;	C18ORF32	229253	237377	209086	209571
scaffold1174	geneID=XLOC_014553	ID=Apl2_17611;Old=ENSAPLT00000008760;	C18ORF32	239927	251393	209086	209571
scaffold1174	geneID=XLOC_014548	ID=Apl2_17611;Old=ENSAPLT00000008760;	C18ORF32	244961	246063	209086	209571
scaffold1174	geneID=XLOC_014553	ID=Apl2_17611;Old=ENSAPLT00000008760;	C18ORF32	245201	251941	209086	209571
scaffold1174	geneID=XLOC_014552	ID=Apl2_17612;Old=ENSAPLT00000008813;	RPL17	229253	237377	210970	213684
scaffold1174	geneID=XLOC_014553	ID=Apl2_17612;Old=ENSAPLT00000008813;	RPL17	239927	251393	210970	213684
scaffold1174	geneID=XLOC_014548	ID=Apl2_17612;Old=ENSAPLT00000008813;	RPL17	244961	246063	210970	213684
scaffold1174	geneID=XLOC_014553	ID=Apl2_17612;Old=ENSAPLT00000008813;	RPL17	245201	251941	210970	213684
scaffold1175	geneID=XLOC_014574	ID=Apl2_14950;Old=Apl_14521;	NXPH4	177736	179461	116402	117020
scaffold1175	geneID=XLOC_014574	ID=Apl2_14951;Old=ENSAPLT00000004025;	SHMT1	177736	179461	119119	121843
scaffold1175	geneID=XLOC_014574	ID=Apl2_14955;Old=ENSAPLT00000005245;	INHBC	177736	179461	197519	199708
scaffold1175	geneID=XLOC_014574	ID=Apl2_14956;Old=Apl_14527;	INHBE	177736	179461	207878	208396
scaffold1175	geneID=XLOC_014574	ID=Apl2_14957;Old=ENSAPLT00000005301;	GLI1	177736	179461	225268	232389
scaffold1175	geneID=XLOC_014574	ID=Apl2_14952;Old=Apl_14523;	NDUFA4	177736	179461	122947	125519
scaffold1175	geneID=XLOC_014574	ID=Apl2_14953;Old=ENSAPLT00000004298;	STAC	177736	179461	138526	141726
scaffold1175	geneID=XLOC_014574	ID=Apl2_14954;Old=ENSAPLT00000004488;	R3HDM2	177736	179461	143897	167765
scaffold1176	geneID=XLOC_014617	ID=Apl2_11738;Old=ENSAPLT00000009625;	HRH3	241855	244416	178524	182990
scaffold1176	geneID=XLOC_014620	ID=Apl2_11738;Old=ENSAPLT00000009625;	HRH3	265372	268438	178524	182990
scaffold1176	geneID=XLOC_014617	ID=Apl2_11740;Old=ENSAPLT00000009902;	ORC6	241855	244416	206432	210523
scaffold1176	geneID=XLOC_014620	ID=Apl2_11740;Old=ENSAPLT00000009902;	ORC6	265372	268438	206432	210523
scaffold1176	geneID=XLOC_014617	ID=Apl2_11743;Old=ENSAPLT00000010249;	GPT2	241855	244416	278657	292810
scaffold1176	geneID=XLOC_014620	ID=Apl2_11743;Old=ENSAPLT00000010249;	GPT2	265372	268438	278657	292810
scaffold1176	geneID=XLOC_014617	ID=Apl2_11744;Old=ENSAPLT00000010522;	DASRAA	241855	244416	302370	306128
scaffold1176	geneID=XLOC_014620	ID=Apl2_11744;Old=ENSAPLT00000010522;	DASRAA	265372	268438	302370	306128
scaffold1176	geneID=XLOC_014617	ID=Apl2_11739;Old=ENSAPLT00000009674;	VPS35	241855	244416	184351	200441
scaffold1176	geneID=XLOC_014620	ID=Apl2_11739;Old=ENSAPLT00000009674;	VPS35	265372	268438	184351	200441
scaffold1176	geneID=XLOC_014617	ID=Apl2_11741;Old=ENSAPLT00000009967;	MYLK3	241855	244416	214099	233067
scaffold1176	geneID=XLOC_014620	ID=Apl2_11741;Old=ENSAPLT00000009967;	MYLK3	265372	268438	214099	233067
scaffold1176	geneID=XLOC_014617	ID=Apl2_11742;Old=ENSAPLT00000010197;	C11H16ORF87	241855	244416	253404	261798
scaffold1176	geneID=XLOC_014620	ID=Apl2_11742;Old=ENSAPLT00000010197;	C11H16ORF87	265372	268438	253404	261798
scaffold1176	geneID=XLOC_014617	ID=Apl2_11745;Old=ENSAPLT00000010596;	DNAJA2	241855	244416	311712	319345
scaffold1176	geneID=XLOC_014620	ID=Apl2_11745;Old=ENSAPLT00000010596;	DNAJA2	265372	268438	311712	319345
scaffold1177	geneID=XLOC_014667	ID=Apl2_13923;Old=Apl_14367;	FAM125B	26533	29836	5422	26614
scaffold1179	geneID=XLOC_014712	ID=Apl2_07863;Old=ENSAPLT00000011012;	CLU	29973	30769	366	2561
scaffold1179	geneID=XLOC_014714	ID=Apl2_07863;Old=ENSAPLT00000011012;	CLU	55358	56958	366	2561
scaffold1179	geneID=XLOC_014712	ID=Apl2_07868;Old=ENSAPLT00000011444;	OTOF	29973	30769	58694	113474
scaffold1179	geneID=XLOC_014714	ID=Apl2_07868;Old=ENSAPLT00000011444;	OTOF	55358	56958	58694	113474
scaffold1179	geneID=XLOC_014712	ID=Apl2_07869;Old=Apl_09915;	CCDC164	29973	30769	119277	127965
scaffold1179	geneID=XLOC_014714	ID=Apl2_07869;Old=Apl_09915;	CCDC164	55358	56958	119277	127965
scaffold1179	geneID=XLOC_014714	ID=Apl2_07870;Old=ENSAPLT00000012784;	TRIM35	55358	56958	129501	132666
scaffold1179	geneID=XLOC_014714	ID=Apl2_07871;Old=ENSAPLT00000012877;	STMN4	55358	56958	138804	139966
scaffold1179	geneID=XLOC_014712	ID=Apl2_07864;Old=ENSAPLT00000011211;	C2ORF18	29973	30769	6510	9355
scaffold1179	geneID=XLOC_014714	ID=Apl2_07864;Old=ENSAPLT00000011211;	C2ORF18	55358	56958	6510	9355
scaffold1179	geneID=XLOC_014712	ID=Apl2_07865;Old=ENSAPLT00000011333;	KCNK9	29973	30769	16879	18905
scaffold1179	geneID=XLOC_014714	ID=Apl2_07865;Old=ENSAPLT00000011333;	KCNK9	55358	56958	16879	18905
scaffold1179	geneID=XLOC_014712	ID=Apl2_07866;Old=Apl_09914;		29973	30769	23876	25094
scaffold1179	geneID=XLOC_014714	ID=Apl2_07866;Old=Apl_09914;		55358	56958	23876	25094
scaffold1179	geneID=XLOC_014712	ID=Apl2_07867;Old=ENSAPLT00000011359;	C2orf70	29973	30769	51155	52730
scaffold1179	geneID=XLOC_014714	ID=Apl2_07867;Old=ENSAPLT00000011359;	C2orf70	55358	56958	51155	52730
scaffold1179	geneID=XLOC_014714	ID=Apl2_07872;Old=ENSAPLT00000012881;	MFAP4	55358	56958	144241	147238
scaffold1181	geneID=XLOC_014780	ID=Apl2_15529;Old=ENSAPLT00000014235;	CNOT2	101223	101970	40717	43975
scaffold1181	geneID=XLOC_014780	ID=Apl2_15530;Old=ENSAPLT00000014243;	GNOT1	101223	101970	53466	54084
scaffold1181	geneID=XLOC_014780	ID=Apl2_15531;Old=ENSAPLT00000014315;	SMYD5	101223	101970	56493	62025
scaffold1181	geneID=XLOC_014780	ID=Apl2_15533;Old=ENSAPLT00000014994;	CCT7	101223	101970	67461	78927
scaffold1181	geneID=XLOC_014780	ID=Apl2_15528;Old=ENSAPLT00000014106;	RAB11FIP5	101223	101970	9629	24455
scaffold1181	geneID=XLOC_014780	ID=Apl2_15532;Old=ENSAPLT00000014792;	PRADC1	101223	101970	63529	65099
scaffold1181	geneID=XLOC_014780	ID=Apl2_15534;Old=ENSAPLT00000015553;	FBXO41	101223	101970	82986	91446
scaffold1181	geneID=XLOC_014780	ID=Apl2_15535;Old=ENSAPLT00000015650;	EGR4	101223	101970	96430	97333
scaffold1182	geneID=XLOC_014799	ID=Apl2_16650;Old=Apl_15632;	NOV	60397	62811	36153	39970
scaffold1182	geneID=XLOC_014799	ID=Apl2_16651;Old=ENSAPLT00000007280;	ENPP2	60397	62811	81798	139684
scaffold1185	geneID=XLOC_014850	ID=Apl2_17541;Old=ENSAPLT00000014411;	YTHDC2	216495	217459	249628	261058
scaffold1185	geneID=XLOC_014854	ID=Apl2_17543;Old=Apl_16967;	KCNN2	564387	570400	575995	607704
scaffold1185	geneID=XLOC_014859	ID=Apl2_17542;Old=Apl_16966;		477668	479662	475671	475835
scaffold1185	geneID=XLOC_014853	ID=Apl2_17542;Old=Apl_16966;		494463	498207	475671	475835
scaffold1185	geneID=XLOC_014854	ID=Apl2_17542;Old=Apl_16966;		564387	570400	475671	475835
scaffold1188	geneID=XLOC_014921	ID=Apl2_15003;Old=ENSAPLT00000014376;	HJURP	815278	816260	748271	763271
scaffold1188	geneID=XLOC_014921	ID=Apl2_15006;Old=ENSAPLT00000014422;	SH2D1A	815278	816260	835649	844703
scaffold1188	geneID=XLOC_014921	ID=Apl2_15007;Old=ENSAPLT00000014543;	KIAA1524	815278	816260	851013	875728
scaffold1188	geneID=XLOC_014930	ID=Apl2_14999;Old=ENSAPLT00000014108;	PVRL3	172046	180626	134971	155100
scaffold1188	geneID=XLOC_014921	ID=Apl2_15004;Old=ENSAPLT00000014406;	TRAT1	815278	816260	772839	778661
scaffold119	geneID=XLOC_014992	ID=Apl2_08024;Old=Apl_07671;	PAQR9	561428	562945	572095	573011
scaffold119	geneID=XLOC_014992	ID=Apl2_08025;Old=ENSAPLT00000002673;	PCOLCE2	561428	562945	604132	629501
scaffold119	geneID=XLOC_014979	ID=Apl2_08030;Old=ENSAPLT00000005451;	GK5	866316	868493	779430	801019
scaffold119	geneID=XLOC_014979	ID=Apl2_08031;Old=ENSAPLT00000005801;	TFDP2	866316	868493	820078	849721
scaffold119	geneID=XLOC_014981	ID=Apl2_08039;Old=ENSAPLT00000008229;	SLC16A14	1026299	1032210	1072421	1080731
scaffold119	geneID=XLOC_014989	ID=Apl2_08019;Old=Apl_07666;	C3ORF58	220004	222854	196877	208256
scaffold119	geneID=XLOC_014992	ID=Apl2_08022;Old=Apl_07669;	CHST2	561428	562945	503403	504426
scaffold119	geneID=XLOC_014992	ID=Apl2_08023;Old=ENSAPLT00000002428;	U2SURP	561428	562945	516467	550069
scaffold119	geneID=XLOC_014992	ID=Apl2_08026;Old=ENSAPLT00000002748;	TRPC1	561428	562945	633849	652474
scaffold119	geneID=XLOC_014979	ID=Apl2_08033;Old=ENSAPLT00000006301;	ATP1B3	866316	868493	868493	884922
scaffold119	geneID=XLOC_014979	ID=Apl2_08034;Old=ENSAPLT00000006516;	GRK7	866316	868493	912868	934286
scaffold119	geneID=XLOC_014979	ID=Apl2_08035;Old=ENSAPLT00000006849;	RNF7	866316	868493	940465	942168
scaffold119	geneID=XLOC_014981	ID=Apl2_08035;Old=ENSAPLT00000006849;	RNF7	1026299	1032210	940465	942168
scaffold119	geneID=XLOC_014981	ID=Apl2_08036;Old=Apl_07683;	RASA2	1026299	1032210	958134	999622
scaffold119	geneID=XLOC_014981	ID=Apl2_08037;Old=Apl_07684;	ZBTB38	1026299	1032210	1009499	1013068
scaffold119	geneID=XLOC_014981	ID=Apl2_08040;Old=ENSAPLT00000000636;	FBXO36	1026299	1032210	1091737	1091901
scaffold1190	geneID=XLOC_015082	ID=Apl2_13552;Old=Apl_12619;	GFOD1	18656	20796	116729	117646
scaffold1190	geneID=XLOC_015083	ID=Apl2_13552;Old=Apl_12619;	GFOD1	33029	34230	116729	117646
scaffold1190	geneID=XLOC_015082	ID=Apl2_13551;Old=Apl_12618;	SLC12A7	18656	20796	814	6694
scaffold1190	geneID=XLOC_015083	ID=Apl2_13551;Old=Apl_12618;	SLC12A7	33029	34230	814	6694
scaffold1190	geneID=XLOC_015108	ID=Apl2_13559;Old=Apl_12626;	HIVEP1	731000	734545	661810	691657
scaffold1192	geneID=XLOC_015217	ID=Apl2_15128;Old=ENSAPLT00000007816;	SLC1A3	6052	9922	9362	68859
scaffold1194	geneID=XLOC_015289	ID=Apl2_11191;Old=ENSAPLT00000006453;	TP53I11	157277	160608	212119	215835
scaffold1194	geneID=XLOC_015293	ID=Apl2_11191;Old=ENSAPLT00000006453;	TP53I11	309392	313733	212119	215835
scaffold1194	geneID=XLOC_015289	ID=Apl2_11186;Old=ENSAPLT00000001080;	ZNF862	157277	160608	78427	78666
scaffold1194	geneID=XLOC_015289	ID=Apl2_11187;Old=NCBI_203-Phase0; Target=203 1 936;	ZNF862	157277	160608	79384	80319
scaffold1194	geneID=XLOC_015289	ID=Apl2_11188;Old=ENSAPLT00000006320;	PRDM11	157277	160608	81291	103512
scaffold1194	geneID=XLOC_015289	ID=Apl2_11189;Old=Apl_11628;		157277	160608	176043	176330
scaffold1194	geneID=XLOC_015289	ID=Apl2_11192;Old=Apl_11631;		157277	160608	218125	218282
scaffold1194	geneID=XLOC_015293	ID=Apl2_11192;Old=Apl_11631;		309392	313733	218125	218282
scaffold1194	geneID=XLOC_015289	ID=Apl2_11193;Old=ENSAPLT00000006633;	TSPAN18	157277	160608	222692	237897
scaffold1194	geneID=XLOC_015293	ID=Apl2_11193;Old=ENSAPLT00000006633;	TSPAN18	309392	313733	222692	237897
scaffold1194	geneID=XLOC_015297	ID=Apl2_11196;Old=ENSAPLT00000006850;		376637	380033	402465	418753
scaffold1194	geneID=XLOC_015284	ID=Apl2_11196;Old=ENSAPLT00000006850;		467179	467726	402465	418753
scaffold1195	geneID=XLOC_015342	ID=Apl2_16258;Old=ENSAPLT00000006427;	INTS9	282123	283609	216596	278797
scaffold1195	geneID=XLOC_015340	ID=Apl2_16256;Old=Apl_15209;	HMBOX1	166902	170514	110416	157979
scaffold1195	geneID=XLOC_015348	ID=Apl2_16256;Old=Apl_15209;	HMBOX1	166902	173431	110416	157979
scaffold1195	geneID=XLOC_015342	ID=Apl2_16259;Old=ENSAPLT00000006747;	EXTL3	282123	283609	287179	307204
scaffold1195	geneID=XLOC_015352	ID=Apl2_16259;Old=ENSAPLT00000006747;	EXTL3	359905	364399	287179	307204
scaffold1197	geneID=XLOC_015376	ID=Apl2_09893;Old=ENSAPLT00000008705;	C1ORF170	140259	143629	62712	64740
scaffold1197	geneID=XLOC_015376	ID=Apl2_09895;Old=ENSAPLT00000009135;	NOC2L	140259	143629	107411	138707
scaffold1197	geneID=XLOC_015394	ID=Apl2_09901;Old=ENSAPLT00000011256;	PARK7	549588	552196	623440	628672
scaffold1197	geneID=XLOC_015376	ID=Apl2_09894;Old=ENSAPLT00000008709;	KLHL17	140259	143629	93383	100044
scaffold1197	geneID=XLOC_015376	ID=Apl2_09896;Old=Apl_09859;	SAMD11	140259	143629	146171	243225
scaffold1197	geneID=XLOC_015394	ID=Apl2_09898;Old=ENSAPLT00000010422;	ENO1	549588	552196	585012	593978
scaffold1197	geneID=XLOC_015394	ID=Apl2_09899;Old=ENSAPLT00000010978;	UTS2	549588	552196	603180	606757
scaffold1197	geneID=XLOC_015394	ID=Apl2_09900;Old=Apl_09863;	TNFRSF9	549588	552196	616403	619526
scaffold1197	geneID=XLOC_015394	ID=Apl2_09902;Old=ENSAPLT00000011472;	ERRFI1	549588	552196	636375	638426
scaffold120	geneID=XLOC_015608	ID=Apl2_15429;Old=ENSAPLT00000011993;		474694	476989	519501	519608
scaffold120	geneID=XLOC_015613	ID=Apl2_15431;Old=ENSAPLT00000010230;	IGFBP5	739616	740423	666519	667482
scaffold120	geneID=XLOC_015603	ID=Apl2_15431;Old=ENSAPLT00000010230;	IGFBP5	754313	758243	666519	667482
scaffold120	geneID=XLOC_015615	ID=Apl2_15431;Old=ENSAPLT00000010230;	IGFBP5	758678	760820	666519	667482
scaffold120	geneID=XLOC_015604	ID=Apl2_15436;Old=ENSAPLT00000010386;	MARCH4	812307	813640	870172	877753
scaffold120	geneID=XLOC_015617	ID=Apl2_15436;Old=ENSAPLT00000010386;	MARCH4	812307	813640	870172	877753
scaffold120	geneID=XLOC_015613	ID=Apl2_15432;Old=ENSAPLT00000010226;	IGFBP2	739616	740423	677171	680187
scaffold120	geneID=XLOC_015603	ID=Apl2_15432;Old=ENSAPLT00000010226;	IGFBP2	754313	758243	677171	680187
scaffold120	geneID=XLOC_015615	ID=Apl2_15432;Old=ENSAPLT00000010226;	IGFBP2	758678	760820	677171	680187
scaffold120	geneID=XLOC_015613	ID=Apl2_15434;Old=ENSAPLT00000010237;	RPL37A	739616	740423	755636	758325
scaffold120	geneID=XLOC_015603	ID=Apl2_15434;Old=ENSAPLT00000010237;	RPL37A	754313	758243	755636	758325
scaffold120	geneID=XLOC_015615	ID=Apl2_15434;Old=ENSAPLT00000010237;	RPL37A	758678	760820	755636	758325
scaffold120	geneID=XLOC_015604	ID=Apl2_15434;Old=ENSAPLT00000010237;	RPL37A	812307	813640	755636	758325
scaffold120	geneID=XLOC_015617	ID=Apl2_15434;Old=ENSAPLT00000010237;	RPL37A	812307	813640	755636	758325
scaffold120	geneID=XLOC_015613	ID=Apl2_15435;Old=ENSAPLT00000010292;	SMARCAL1	739616	740423	763126	794858
scaffold120	geneID=XLOC_015603	ID=Apl2_15435;Old=ENSAPLT00000010292;	SMARCAL1	754313	758243	763126	794858
scaffold120	geneID=XLOC_015615	ID=Apl2_15435;Old=ENSAPLT00000010292;	SMARCAL1	758678	760820	763126	794858
scaffold120	geneID=XLOC_015604	ID=Apl2_15435;Old=ENSAPLT00000010292;	SMARCAL1	812307	813640	763126	794858
scaffold120	geneID=XLOC_015617	ID=Apl2_15435;Old=ENSAPLT00000010292;	SMARCAL1	812307	813640	763126	794858
scaffold1202	geneID=XLOC_015701	ID=Apl2_13531;Old=ENSAPLT00000016406;	LGR5	637970	639799	583029	635275
scaffold1202	geneID=XLOC_015701	ID=Apl2_13533;Old=ENSAPLT00000002445;	TMEM19	637970	639799	716125	729614
scaffold1202	geneID=XLOC_015692	ID=Apl2_13533;Old=ENSAPLT00000002445;	TMEM19	707491	713067	716125	729614
scaffold1202	geneID=XLOC_015704	ID=Apl2_13533;Old=ENSAPLT00000002445;	TMEM19	735308	738839	716125	729614
scaffold1202	geneID=XLOC_015692	ID=Apl2_13534;Old=ENSAPLT00000002636;	RAB21	707491	713067	760034	764438
scaffold1202	geneID=XLOC_015704	ID=Apl2_13534;Old=ENSAPLT00000002636;	RAB21	735308	738839	760034	764438
scaffold1202	geneID=XLOC_015692	ID=Apl2_13535;Old=ENSAPLT00000002784;	TBC1D15	707491	713067	788282	807504
scaffold1202	geneID=XLOC_015704	ID=Apl2_13535;Old=ENSAPLT00000002784;	TBC1D15	735308	738839	788282	807504
scaffold1202	geneID=XLOC_015701	ID=Apl2_13532;Old=Apl_12599;	ZFC3H1	637970	639799	657883	693686
scaffold1202	geneID=XLOC_015692	ID=Apl2_13532;Old=Apl_12599;	ZFC3H1	707491	713067	657883	693686
scaffold1202	geneID=XLOC_015704	ID=Apl2_13532;Old=Apl_12599;	ZFC3H1	735308	738839	657883	693686
scaffold1204	geneID=XLOC_015753	ID=Apl2_15752;Old=ENSAPLT00000012421;	NPVF	69920	71431	153560	155822
scaffold1204	geneID=XLOC_015755	ID=Apl2_15752;Old=ENSAPLT00000012421;	NPVF	140211	141682	153560	155822
scaffold1204	geneID=XLOC_015756	ID=Apl2_15752;Old=ENSAPLT00000012421;	NPVF	156443	158105	153560	155822
scaffold1204	geneID=XLOC_015757	ID=Apl2_15752;Old=ENSAPLT00000012421;	NPVF	194691	196917	153560	155822
scaffold1204	geneID=XLOC_015755	ID=Apl2_15753;Old=ENSAPLT00000012515;	C7ORF31	140211	141682	172219	192497
scaffold1204	geneID=XLOC_015756	ID=Apl2_15753;Old=ENSAPLT00000012515;	C7ORF31	156443	158105	172219	192497
scaffold1204	geneID=XLOC_015757	ID=Apl2_15753;Old=ENSAPLT00000012515;	C7ORF31	194691	196917	172219	192497
scaffold1204	geneID=XLOC_015755	ID=Apl2_15754;Old=Apl_15264;	CYCS	140211	141682	197302	197786
scaffold1204	geneID=XLOC_015756	ID=Apl2_15754;Old=Apl_15264;	CYCS	156443	158105	197302	197786
scaffold1204	geneID=XLOC_015757	ID=Apl2_15754;Old=Apl_15264;	CYCS	194691	196917	197302	197786
scaffold1204	geneID=XLOC_015751	ID=Apl2_15754;Old=Apl_15264;	CYCS	275850	277580	197302	197786
scaffold1204	geneID=XLOC_015757	ID=Apl2_15757;Old=Apl_15267;	OSBPL3	194691	196917	285081	287882
scaffold1204	geneID=XLOC_015751	ID=Apl2_15757;Old=Apl_15267;	OSBPL3	275850	277580	285081	287882
scaffold1205	geneID=XLOC_015776	ID=Apl2_19027;Old=ENSAPLT00000013850;	NEIL3	10586	15514	130	10637
scaffold1205	geneID=XLOC_015776	ID=Apl2_19028;Old=ENSAPLT00000013943;	AGA	10586	15514	27764	39215
scaffold1208	geneID=XLOC_015807	ID=Apl2_09563;Old=ENSAPLT00000015502;	ADH5	46516	47844	14489	21806
scaffold1208	geneID=XLOC_015810	ID=Apl2_09563;Old=ENSAPLT00000015502;	ADH5	96307	97514	14489	21806
scaffold1208	geneID=XLOC_015807	ID=Apl2_09565;Old=ENSAPLT00000016610;	EIF4E	46516	47844	64981	75867
scaffold1208	geneID=XLOC_015810	ID=Apl2_09565;Old=ENSAPLT00000016610;	EIF4E	96307	97514	64981	75867
scaffold1208	geneID=XLOC_015810	ID=Apl2_09567;Old=ENSAPLT00000016858;	TSPAN5	96307	97514	153871	172417
scaffold1208	geneID=XLOC_015807	ID=Apl2_09562;Old=Apl_07964;	ADH1B	46516	47844	721	11652
scaffold1208	geneID=XLOC_015810	ID=Apl2_09562;Old=Apl_07964;	ADH1B	96307	97514	721	11652
scaffold1208	geneID=XLOC_015807	ID=Apl2_09564;Old=ENSAPLT00000016428;	METAP1	46516	47844	26891	40550
scaffold1208	geneID=XLOC_015810	ID=Apl2_09564;Old=ENSAPLT00000016428;	METAP1	96307	97514	26891	40550
scaffold121	geneID=XLOC_015912	ID=Apl2_08402;Old=ENSAPLT00000013324;	PFKP	441224	441922	491606	528700
scaffold121	geneID=XLOC_015924	ID=Apl2_08408;Old=Apl_07647;	FZD8	1954264	1955439	2035341	2036083
scaffold121	geneID=XLOC_015905	ID=Apl2_08420;Old=ENSAPLT00000014921;	CUL2	2352478	2353156	2268092	2311340
scaffold121	geneID=XLOC_015917	ID=Apl2_08404;Old=ENSAPLT00000014300;	KLF6	807530	811600	893927	899715
scaffold121	geneID=XLOC_015918	ID=Apl2_08404;Old=ENSAPLT00000014300;	KLF6	846756	851219	893927	899715
scaffold121	geneID=XLOC_015924	ID=Apl2_08409;Old=Apl_07648;		1954264	1955439	2036127	2036395
scaffold1210	geneID=XLOC_016087	ID=Apl2_12143;Old=Apl_11413;	FLT4	19485	25073	28	11179
scaffold1210	geneID=XLOC_016087	ID=Apl2_12145;Old=ENSAPLT00000008298;	RNF130	19485	25073	27213	54870
scaffold1210	geneID=XLOC_016080	ID=Apl2_12145;Old=ENSAPLT00000008298;	RNF130	126853	133637	27213	54870
scaffold1210	geneID=XLOC_016087	ID=Apl2_12146;Old=Apl_11416;	TBC1D9B	19485	25073	74855	93733
scaffold1210	geneID=XLOC_016080	ID=Apl2_12146;Old=Apl_11416;	TBC1D9B	126853	133637	74855	93733
scaffold1210	geneID=XLOC_016087	ID=Apl2_12147;Old=ENSAPLT00000008977;	C13H5ORF45	19485	25073	97895	99388
scaffold1210	geneID=XLOC_016080	ID=Apl2_12147;Old=ENSAPLT00000008977;	C13H5ORF45	126853	133637	97895	99388
scaffold1210	geneID=XLOC_016080	ID=Apl2_12150;Old=ENSAPLT00000009297;	MGAT4B	126853	133637	138301	152218
scaffold1210	geneID=XLOC_016080	ID=Apl2_12154;Old=ENSAPLT00000010412;	LTC4S	126853	133637	220798	223246
scaffold1210	geneID=XLOC_016087	ID=Apl2_12148;Old=ENSAPLT00000009073;	SQSTM1	19485	25073	100220	104211
scaffold1210	geneID=XLOC_016080	ID=Apl2_12148;Old=ENSAPLT00000009073;	SQSTM1	126853	133637	100220	104211
scaffold1210	geneID=XLOC_016080	ID=Apl2_12151;Old=ENSAPLT00000009887;	LTC4S	126853	133637	153758	160501
scaffold1210	geneID=XLOC_016080	ID=Apl2_12152;Old=Apl_11422;	MAML1	126853	133637	167215	175532
scaffold1210	geneID=XLOC_016080	ID=Apl2_12153;Old=Apl_11423;	CANX	126853	133637	189489	198400
scaffold1211	geneID=XLOC_016114	ID=Apl2_11076;Old=ENSAPLT00000006883;	CLP1	4742	5466	19	2294
scaffold1211	geneID=XLOC_016121	ID=Apl2_11076;Old=ENSAPLT00000006883;	CLP1	93351	95239	19	2294
scaffold1211	geneID=XLOC_016133	ID=Apl2_11076;Old=ENSAPLT00000006883;	CLP1	94298	95823	19	2294
scaffold1211	geneID=XLOC_016114	ID=Apl2_11077;Old=Apl_10607;	ZDHHC5	4742	5466	5720	16736
scaffold1211	geneID=XLOC_016121	ID=Apl2_11077;Old=Apl_10607;	ZDHHC5	93351	95239	5720	16736
scaffold1211	geneID=XLOC_016133	ID=Apl2_11077;Old=Apl_10607;	ZDHHC5	94298	95823	5720	16736
scaffold1211	geneID=XLOC_016114	ID=Apl2_11078;Old=ENSAPLT00000007165;	CTNND1	4742	5466	29778	38899
scaffold1211	geneID=XLOC_016121	ID=Apl2_11078;Old=ENSAPLT00000007165;	CTNND1	93351	95239	29778	38899
scaffold1211	geneID=XLOC_016133	ID=Apl2_11078;Old=ENSAPLT00000007165;	CTNND1	94298	95823	29778	38899
scaffold1211	geneID=XLOC_016114	ID=Apl2_11082;Old=Apl_10612;	CNTF	4742	5466	54984	61235
scaffold1211	geneID=XLOC_016121	ID=Apl2_11082;Old=Apl_10612;	CNTF	93351	95239	54984	61235
scaffold1211	geneID=XLOC_016133	ID=Apl2_11082;Old=Apl_10612;	CNTF	94298	95823	54984	61235
scaffold1211	geneID=XLOC_016114	ID=Apl2_11084;Old=ENSAPLT00000000830;		4742	5466	65783	65875
scaffold1211	geneID=XLOC_016121	ID=Apl2_11084;Old=ENSAPLT00000000830;		93351	95239	65783	65875
scaffold1211	geneID=XLOC_016133	ID=Apl2_11084;Old=ENSAPLT00000000830;		94298	95823	65783	65875
scaffold1211	geneID=XLOC_016114	ID=Apl2_11085;Old=Apl_10614;	DTX4	4742	5466	71069	74619
scaffold1211	geneID=XLOC_016121	ID=Apl2_11085;Old=Apl_10614;	DTX4	93351	95239	71069	74619
scaffold1211	geneID=XLOC_016133	ID=Apl2_11085;Old=Apl_10614;	DTX4	94298	95823	71069	74619
scaffold1211	geneID=XLOC_016121	ID=Apl2_11087;Old=ENSAPLT00000007510;	FTH1	93351	95239	107819	110418
scaffold1211	geneID=XLOC_016133	ID=Apl2_11087;Old=ENSAPLT00000007510;	FTH1	94298	95823	107819	110418
scaffold1211	geneID=XLOC_016121	ID=Apl2_11089;Old=Apl_10618;	RAB3IL1	93351	95239	135133	145626
scaffold1211	geneID=XLOC_016133	ID=Apl2_11089;Old=Apl_10618;	RAB3IL1	94298	95823	135133	145626
scaffold1211	geneID=XLOC_016127	ID=Apl2_11091;Old=ENSAPLT00000008713;	FADS1	268884	271901	193678	200978
scaffold1211	geneID=XLOC_016114	ID=Apl2_11079;Old=Apl_10609;	LPXN	4742	5466	41903	42636
scaffold1211	geneID=XLOC_016121	ID=Apl2_11079;Old=Apl_10609;	LPXN	93351	95239	41903	42636
scaffold1211	geneID=XLOC_016133	ID=Apl2_11079;Old=Apl_10609;	LPXN	94298	95823	41903	42636
scaffold1211	geneID=XLOC_016114	ID=Apl2_11086;Old=ENSAPLT00000007469;	MPEG1	4742	5466	77141	79304
scaffold1211	geneID=XLOC_016121	ID=Apl2_11086;Old=ENSAPLT00000007469;	MPEG1	93351	95239	77141	79304
scaffold1211	geneID=XLOC_016133	ID=Apl2_11086;Old=ENSAPLT00000007469;	MPEG1	94298	95823	77141	79304
scaffold1211	geneID=XLOC_016121	ID=Apl2_11088;Old=ENSAPLT00000007634;	BEST1	93351	95239	112455	119947
scaffold1211	geneID=XLOC_016133	ID=Apl2_11088;Old=ENSAPLT00000007634;	BEST1	94298	95823	112455	119947
scaffold1211	geneID=XLOC_016121	ID=Apl2_11090;Old=ENSAPLT00000007839;	FADS2	93351	95239	162537	181479
scaffold1211	geneID=XLOC_016133	ID=Apl2_11090;Old=ENSAPLT00000007839;	FADS2	94298	95823	162537	181479
scaffold1211	geneID=XLOC_016127	ID=Apl2_11092;Old=ENSAPLT00000009182;	CSRP3	268884	271901	213387	221793
scaffold1211	geneID=XLOC_016127	ID=Apl2_11093;Old=Apl_10622;	E2F8	268884	271901	232720	242667
scaffold1213	geneID=XLOC_016171	ID=Apl2_12419;Old=ENSAPLT00000002218;	MYCT1	485702	486645	553187	553723
scaffold1213	geneID=XLOC_016174	ID=Apl2_12419;Old=ENSAPLT00000002218;	MYCT1	570885	571748	553187	553723
scaffold1213	geneID=XLOC_016184	ID=Apl2_12419;Old=ENSAPLT00000002218;	MYCT1	615875	625821	553187	553723
scaffold1213	geneID=XLOC_016171	ID=Apl2_12420;Old=ENSAPLT00000006972;	VIP	485702	486645	573936	576887
scaffold1213	geneID=XLOC_016174	ID=Apl2_12420;Old=ENSAPLT00000006972;	VIP	570885	571748	573936	576887
scaffold1213	geneID=XLOC_016184	ID=Apl2_12420;Old=ENSAPLT00000006972;	VIP	615875	625821	573936	576887
scaffold1213	geneID=XLOC_016179	ID=Apl2_12429;Old=ENSAPLT00000002219;	PRSS35	1487523	1498069	1514591	1515856
scaffold1213	geneID=XLOC_016192	ID=Apl2_12429;Old=ENSAPLT00000002219;	PRSS35	1517454	1522444	1514591	1515856
scaffold1213	geneID=XLOC_016184	ID=Apl2_12421;Old=Apl_11646;	FBXO5	615875	625821	699755	703962
scaffold1213	geneID=XLOC_016176	ID=Apl2_12421;Old=Apl_11646;	FBXO5	781682	787467	699755	703962
scaffold1213	geneID=XLOC_016184	ID=Apl2_12422;Old=ENSAPLT00000007312;	MTRF1L	615875	625821	708424	718535
scaffold1213	geneID=XLOC_016176	ID=Apl2_12422;Old=ENSAPLT00000007312;	MTRF1L	781682	787467	708424	718535
scaffold1213	geneID=XLOC_016176	ID=Apl2_12423;Old=ENSAPLT00000007344;	RGS17	781682	787467	727032	756587
scaffold1213	geneID=XLOC_016192	ID=Apl2_12430;Old=Apl_11655;	SNAP91	1517454	1522444	1533982	1602276
scaffold1220	geneID=XLOC_016360	ID=Apl2_18695;Old=ENSAPLT00000003507;	P4HA2	79152	79723	86047	105762
scaffold1220	geneID=XLOC_016363	ID=Apl2_18695;Old=ENSAPLT00000003507;	P4HA2	120268	121880	86047	105762
scaffold1220	geneID=XLOC_016360	ID=Apl2_18694;Old=Apl_17638;	PDLIM4	79152	79723	11586	37923
scaffold1221	geneID=XLOC_016369	ID=Apl2_12597;Old=ENSAPLT00000013877;	C3H1ORF124	14286	17586	22207	24686
scaffold1221	geneID=XLOC_016369	ID=Apl2_12596;Old=ENSAPLT00000013849;	EXOC8	14286	17586	17503	20063
scaffold1221	geneID=XLOC_016369	ID=Apl2_12600;Old=ENSAPLT00000013931;	EGLN1	14286	17586	40301	71284
scaffold1223	geneID=XLOC_016416	ID=Apl2_08330;Old=Apl_08015;	MAPKAP1	342482	343724	350778	442582
scaffold1223	geneID=XLOC_016442	ID=Apl2_08335;Old=ENSAPLT00000003724;	PPP6C	591095	592546	498175	500720
scaffold1223	geneID=XLOC_016442	ID=Apl2_08336;Old=ENSAPLT00000003728;	ARPC5L	591095	592546	501632	503006
scaffold1223	geneID=XLOC_016442	ID=Apl2_08339;Old=ENSAPLT00000004487;	RPL35	591095	592546	563900	564816
scaffold1223	geneID=XLOC_016442	ID=Apl2_08341;Old=ENSAPLT00000004680;	NR5A2	591095	592546	634081	678338
scaffold1223	geneID=XLOC_016445	ID=Apl2_08341;Old=ENSAPLT00000004680;	NR5A2	719624	724060	634081	678338
scaffold1223	geneID=XLOC_016445	ID=Apl2_08344;Old=ENSAPLT00000001144;		719624	724060	698607	698804
scaffold1223	geneID=XLOC_016445	ID=Apl2_08345;Old=ENSAPLT00000005065;	PSMB7	719624	724060	718822	744691
scaffold1223	geneID=XLOC_016431	ID=Apl2_08327;Old=ENSAPLT00000002643;	FAM125B	32745	34652	3408	29390
scaffold1223	geneID=XLOC_016442	ID=Apl2_08334;Old=Apl_08019;	RABEPK	591095	592546	495255	497175
scaffold1223	geneID=XLOC_016442	ID=Apl2_08337;Old=ENSAPLT00000003773;	GOLGA1	591095	592546	506424	520547
scaffold1223	geneID=XLOC_016442	ID=Apl2_08338;Old=ENSAPLT00000004121;	SCAI	591095	592546	526459	550940
scaffold1223	geneID=XLOC_016442	ID=Apl2_08340;Old=ENSAPLT00000004495;	OLFML2A	591095	592546	573053	575791
scaffold1223	geneID=XLOC_016445	ID=Apl2_08343;Old=ENSAPLT00000004938;	GPR144	719624	724060	688259	705026
scaffold1223	geneID=XLOC_016445	ID=Apl2_08346;Old=ENSAPLT00000005234;	NEK6	719624	724060	747677	776560
scaffold1226	geneID=XLOC_016515	ID=Apl2_13034;Old=ENSAPLT00000011682;	AFF4	51058	52530	8400	35432
scaffold1226	geneID=XLOC_016516	ID=Apl2_13034;Old=ENSAPLT00000011682;	AFF4	55109	55960	8400	35432
scaffold1226	geneID=XLOC_016518	ID=Apl2_13034;Old=ENSAPLT00000011682;	AFF4	99334	103180	8400	35432
scaffold1226	geneID=XLOC_016515	ID=Apl2_13038;Old=Apl_13972;	SHROOM1	51058	52530	81905	89643
scaffold1226	geneID=XLOC_016516	ID=Apl2_13038;Old=Apl_13972;	SHROOM1	55109	55960	81905	89643
scaffold1226	geneID=XLOC_016518	ID=Apl2_13038;Old=Apl_13972;	SHROOM1	99334	103180	81905	89643
scaffold1226	geneID=XLOC_016515	ID=Apl2_13040;Old=Apl_13973;	SEPT8	51058	52530	117628	141597
scaffold1226	geneID=XLOC_016516	ID=Apl2_13040;Old=Apl_13973;	SEPT8	55109	55960	117628	141597
scaffold1226	geneID=XLOC_016518	ID=Apl2_13040;Old=Apl_13973;	SEPT8	99334	103180	117628	141597
scaffold1226	geneID=XLOC_016522	ID=Apl2_13040;Old=Apl_13973;	SEPT8	203512	206088	117628	141597
scaffold1226	geneID=XLOC_016518	ID=Apl2_13042;Old=ENSAPLT00000012166;	KIF3A	99334	103180	147102	161504
scaffold1226	geneID=XLOC_016522	ID=Apl2_13042;Old=ENSAPLT00000012166;	KIF3A	203512	206088	147102	161504
scaffold1226	geneID=XLOC_016522	ID=Apl2_13046;Old=Apl_13978;	IL5	203512	206088	216949	217095
scaffold1226	geneID=XLOC_016522	ID=Apl2_13047;Old=ENSAPLT00000001377;		203512	206088	219532	219630
scaffold1226	geneID=XLOC_016515	ID=Apl2_13035;Old=ENSAPLT00000011688;	LEAP2	51058	52530	41196	42738
scaffold1226	geneID=XLOC_016516	ID=Apl2_13035;Old=ENSAPLT00000011688;	LEAP2	55109	55960	41196	42738
scaffold1226	geneID=XLOC_016518	ID=Apl2_13035;Old=ENSAPLT00000011688;	LEAP2	99334	103180	41196	42738
scaffold1226	geneID=XLOC_016515	ID=Apl2_13036;Old=ENSAPLT00000001372;	UQCRQ	51058	52530	46847	46936
scaffold1226	geneID=XLOC_016516	ID=Apl2_13036;Old=ENSAPLT00000001372;	UQCRQ	55109	55960	46847	46936
scaffold1226	geneID=XLOC_016518	ID=Apl2_13036;Old=ENSAPLT00000001372;	UQCRQ	99334	103180	46847	46936
scaffold1226	geneID=XLOC_016515	ID=Apl2_13037;Old=ENSAPLT00000011695;	GDF9	51058	52530	50605	53639
scaffold1226	geneID=XLOC_016516	ID=Apl2_13037;Old=ENSAPLT00000011695;	GDF9	55109	55960	50605	53639
scaffold1226	geneID=XLOC_016518	ID=Apl2_13037;Old=ENSAPLT00000011695;	GDF9	99334	103180	50605	53639
scaffold1226	geneID=XLOC_016515	ID=Apl2_13039;Old=ENSAPLT00000001375;	SOWAHA	51058	52530	97443	97769
scaffold1226	geneID=XLOC_016516	ID=Apl2_13039;Old=ENSAPLT00000001375;	SOWAHA	55109	55960	97443	97769
scaffold1226	geneID=XLOC_016518	ID=Apl2_13039;Old=ENSAPLT00000001375;	SOWAHA	99334	103180	97443	97769
scaffold1226	geneID=XLOC_016515	ID=Apl2_13041;Old=ENSAPLT00000011987;	CCNI2	51058	52530	140223	145529
scaffold1226	geneID=XLOC_016516	ID=Apl2_13041;Old=ENSAPLT00000011987;	CCNI2	55109	55960	140223	145529
scaffold1226	geneID=XLOC_016518	ID=Apl2_13041;Old=ENSAPLT00000011987;	CCNI2	99334	103180	140223	145529
scaffold1226	geneID=XLOC_016522	ID=Apl2_13041;Old=ENSAPLT00000011987;	CCNI2	203512	206088	140223	145529
scaffold1226	geneID=XLOC_016518	ID=Apl2_13043;Old=Apl_13975;	IL4	99334	103180	165749	166135
scaffold1226	geneID=XLOC_016522	ID=Apl2_13043;Old=Apl_13975;	IL4	203512	206088	165749	166135
scaffold1226	geneID=XLOC_016518	ID=Apl2_13044;Old=ENSAPLT00000012328;	IL13	99334	103180	171721	173500
scaffold1226	geneID=XLOC_016522	ID=Apl2_13044;Old=ENSAPLT00000012328;	IL13	203512	206088	171721	173500
scaffold1226	geneID=XLOC_016518	ID=Apl2_13045;Old=ENSAPLT00000012392;	RAD50	99334	103180	181392	201027
scaffold1226	geneID=XLOC_016522	ID=Apl2_13045;Old=ENSAPLT00000012392;	RAD50	203512	206088	181392	201027
scaffold1229	geneID=XLOC_016565	ID=Apl2_12641;Old=ENSAPLT00000016341;	CDC45	18169	20031	600	11775
scaffold1229	geneID=XLOC_016565	ID=Apl2_12644;Old=ENSAPLT00000016772;	SEPT2	18169	20031	49786	73350
scaffold1229	geneID=XLOC_016565	ID=Apl2_12642;Old=ENSAPLT00000016731;	CLDN5	18169	20031	29256	31634
scaffold1231	geneID=XLOC_016654	ID=Apl2_10215;Old=ENSAPLT00000010011;	KCTD9	635888	639962	629676	635885
scaffold1231	geneID=XLOC_016654	ID=Apl2_10216;Old=ENSAPLT00000010294;	GNRH1	635888	639962	641229	644129
scaffold1231	geneID=XLOC_016657	ID=Apl2_10218;Old=Apl_09215;	NEFL	752492	757424	768545	771303
scaffold1231	geneID=XLOC_016654	ID=Apl2_10214;Old=Apl_09211;	CDCA2	635888	639962	621773	623111
scaffold1231	geneID=XLOC_016654	ID=Apl2_10217;Old=ENSAPLT00000010625;	DOCK5	635888	639962	651027	709909
scaffold1231	geneID=XLOC_016657	ID=Apl2_10219;Old=ENSAPLT00000013406;	NEFM	752492	757424	779330	784200
scaffold1232	geneID=XLOC_016718	ID=Apl2_10735;Old=Apl_10555;	CNGA3	19082	20809	873	14129
scaffold1232	geneID=XLOC_016720	ID=Apl2_10735;Old=Apl_10555;	CNGA3	64220	68944	873	14129
scaffold1232	geneID=XLOC_016725	ID=Apl2_10745;Old=ENSAPLT00000016340;	GABRA5	719970	723361	670911	716753
scaffold1232	geneID=XLOC_016726	ID=Apl2_10745;Old=ENSAPLT00000016340;	GABRA5	723430	724292	670911	716753
scaffold1232	geneID=XLOC_016718	ID=Apl2_10737;Old=ENSAPLT00000015267;	UBE3A	19082	20809	24268	57050
scaffold1232	geneID=XLOC_016720	ID=Apl2_10737;Old=ENSAPLT00000015267;	UBE3A	64220	68944	24268	57050
scaffold1233	geneID=XLOC_016785	ID=Apl2_05058;Old=Apl_05087;	TMPO	180660	183909	211526	223481
scaffold1233	geneID=XLOC_016785	ID=Apl2_05059;Old=ENSAPLT00000010663;	SLC25A3	180660	183909	232697	237728
scaffold1233	geneID=XLOC_016796	ID=Apl2_05082;Old=ENSAPLT00000017160;	CNOT4	1367020	1371814	1412410	1452442
scaffold1233	geneID=XLOC_016797	ID=Apl2_05082;Old=ENSAPLT00000017160;	CNOT4	1372036	1373414	1412410	1452442
scaffold1233	geneID=XLOC_016799	ID=Apl2_05082;Old=ENSAPLT00000017160;	CNOT4	1395079	1397105	1412410	1452442
scaffold1233	geneID=XLOC_016801	ID=Apl2_05082;Old=ENSAPLT00000017160;	CNOT4	1493377	1494539	1412410	1452442
scaffold1233	geneID=XLOC_016799	ID=Apl2_05083;Old=ENSAPLT00000002388;	SLC23A1	1395079	1397105	1473514	1493323
scaffold1233	geneID=XLOC_016801	ID=Apl2_05083;Old=ENSAPLT00000002388;	SLC23A1	1493377	1494539	1473514	1493323
scaffold1233	geneID=XLOC_016801	ID=Apl2_05085;Old=ENSAPLT00000002839;	WDR91	1493377	1494539	1513438	1528342
scaffold1233	geneID=XLOC_016807	ID=Apl2_05085;Old=ENSAPLT00000002839;	WDR91	1601805	1604237	1513438	1528342
scaffold1233	geneID=XLOC_016807	ID=Apl2_05090;Old=ENSAPLT00000003556;	ARHGDIB	1601805	1604237	1607590	1612016
scaffold1233	geneID=XLOC_016781	ID=Apl2_05090;Old=ENSAPLT00000003556;	ARHGDIB	1636603	1643154	1607590	1612016
scaffold1233	geneID=XLOC_016807	ID=Apl2_05091;Old=ENSAPLT00000003980;	ERP27	1601805	1604237	1619409	1630582
scaffold1233	geneID=XLOC_016781	ID=Apl2_05091;Old=ENSAPLT00000003980;	ERP27	1636603	1643154	1619409	1630582
scaffold1233	geneID=XLOC_016807	ID=Apl2_05092;Old=ENSAPLT00000003988;	MGP	1601805	1604237	1648235	1651473
scaffold1233	geneID=XLOC_016781	ID=Apl2_05092;Old=ENSAPLT00000003988;	MGP	1636603	1643154	1648235	1651473
scaffold1233	geneID=XLOC_016807	ID=Apl2_05093;Old=ENSAPLT00000004120;		1601805	1604237	1659824	1661415
scaffold1233	geneID=XLOC_016781	ID=Apl2_05093;Old=ENSAPLT00000004120;		1636603	1643154	1659824	1661415
scaffold1233	geneID=XLOC_016807	ID=Apl2_05094;Old=ENSAPLT00000004125;	ART4	1601805	1604237	1664807	1667006
scaffold1233	geneID=XLOC_016781	ID=Apl2_05094;Old=ENSAPLT00000004125;	ART4	1636603	1643154	1664807	1667006
scaffold1233	geneID=XLOC_016785	ID=Apl2_05060;Old=ENSAPLT00000010776;	IKBIP	180660	183909	243403	252114
scaffold1233	geneID=XLOC_016796	ID=Apl2_05079;Old=ENSAPLT00000016792;	ARL1	1367020	1371814	1305817	1309530
scaffold1233	geneID=XLOC_016797	ID=Apl2_05079;Old=ENSAPLT00000016792;	ARL1	1372036	1373414	1305817	1309530
scaffold1233	geneID=XLOC_016799	ID=Apl2_05079;Old=ENSAPLT00000016792;	ARL1	1395079	1397105	1305817	1309530
scaffold1233	geneID=XLOC_016796	ID=Apl2_05080;Old=ENSAPLT00000016922;	NUP205	1367020	1371814	1313056	1360362
scaffold1233	geneID=XLOC_016797	ID=Apl2_05080;Old=ENSAPLT00000016922;	NUP205	1372036	1373414	1313056	1360362
scaffold1233	geneID=XLOC_016799	ID=Apl2_05080;Old=ENSAPLT00000016922;	NUP205	1395079	1397105	1313056	1360362
scaffold1233	geneID=XLOC_016801	ID=Apl2_05084;Old=ENSAPLT00000002667;	STRA8	1493377	1494539	1499492	1510904
scaffold1233	geneID=XLOC_016801	ID=Apl2_05086;Old=Apl_05113;	TMEM140	1493377	1494539	1533286	1533780
scaffold1233	geneID=XLOC_016807	ID=Apl2_05086;Old=Apl_05113;	TMEM140	1601805	1604237	1533286	1533780
scaffold1233	geneID=XLOC_016801	ID=Apl2_05088;Old=ENSAPLT00000003456;	AGBL3	1493377	1494539	1553321	1566359
scaffold1233	geneID=XLOC_016807	ID=Apl2_05088;Old=ENSAPLT00000003456;	AGBL3	1601805	1604237	1553321	1566359
scaffold1233	geneID=XLOC_016781	ID=Apl2_05088;Old=ENSAPLT00000003456;	AGBL3	1636603	1643154	1553321	1566359
scaffold1233	geneID=XLOC_016801	ID=Apl2_05089;Old=Apl_05116;	PDE6H	1493377	1494539	1586353	1587916
scaffold1233	geneID=XLOC_016807	ID=Apl2_05089;Old=Apl_05116;	PDE6H	1601805	1604237	1586353	1587916
scaffold1233	geneID=XLOC_016781	ID=Apl2_05089;Old=Apl_05116;	PDE6H	1636603	1643154	1586353	1587916
scaffold124	geneID=XLOC_017034	ID=Apl2_12859;Old=Apl_12495;	C3H20ORF103	876840	879042	785944	795928
scaffold124	geneID=XLOC_017034	ID=Apl2_12862;Old=ENSAPLT00000001344;	DAD1	876840	879042	904441	904674
scaffold124	geneID=XLOC_017028	ID=Apl2_12864;Old=ENSAPLT00000015649;	PCSK2	1139622	1145293	1071873	1123210
scaffold124	geneID=XLOC_017036	ID=Apl2_12864;Old=ENSAPLT00000015649;	PCSK2	1162155	1164656	1071873	1123210
scaffold124	geneID=XLOC_017034	ID=Apl2_12860;Old=Apl_12496;	PAK7	876840	879042	801553	836341
scaffold124	geneID=XLOC_017028	ID=Apl2_12865;Old=ENSAPLT00000016238;	BFSP1	1139622	1145293	1129194	1146831
scaffold124	geneID=XLOC_017036	ID=Apl2_12865;Old=ENSAPLT00000016238;	BFSP1	1162155	1164656	1129194	1146831
scaffold124	geneID=XLOC_017037	ID=Apl2_12865;Old=ENSAPLT00000016238;	BFSP1	1207018	1208977	1129194	1146831
scaffold1244	geneID=XLOC_017162	ID=Apl2_04291;Old=ENSAPLT00000007747;	PCDH1	40049	43645	78073	117998
scaffold1244	geneID=XLOC_017164	ID=Apl2_04292;Old=Apl_04948;	SEL1L	370211	378948	413470	419772
scaffold1244	geneID=XLOC_017164	ID=Apl2_04295;Old=ENSAPLT00000008094;	ECSCR	370211	378948	458912	459638
scaffold1244	geneID=XLOC_017164	ID=Apl2_04296;Old=ENSAPLT00000008173;	DNAJC18	370211	378948	464895	476981
scaffold1244	geneID=XLOC_017148	ID=Apl2_04309;Old=ENSAPLT00000009695;	HSPA9	888260	897432	830663	849114
scaffold1244	geneID=XLOC_017148	ID=Apl2_04310;Old=ENSAPLT00000010157;	ETF1	888260	897432	863854	874926
scaffold1244	geneID=XLOC_017148	ID=Apl2_04311;Old=ENSAPLT00000010400;	FBXW11	888260	897432	903547	952963
scaffold1244	geneID=XLOC_017154	ID=Apl2_04321;Old=ENSAPLT00000012268;	KCNMB1	1997739	2001712	2003271	2004657
scaffold1244	geneID=XLOC_017156	ID=Apl2_04323;Old=ENSAPLT00000012360;	LCP2	2124065	2127077	2074471	2105421
scaffold1244	geneID=XLOC_017193	ID=Apl2_04323;Old=ENSAPLT00000012360;	LCP2	2168666	2172930	2074471	2105421
scaffold1244	geneID=XLOC_017164	ID=Apl2_04293;Old=Apl_04949;	PCDH12	370211	378948	423297	432428
scaffold1244	geneID=XLOC_017164	ID=Apl2_04294;Old=Apl_04950;		370211	378948	437727	438149
scaffold1244	geneID=XLOC_017178	ID=Apl2_04312;Old=Apl_04964;	LOC416178	1206097	1207210	1273275	1273484
scaffold1244	geneID=XLOC_017150	ID=Apl2_04312;Old=Apl_04964;	LOC416178	1230066	1233760	1273275	1273484
scaffold1244	geneID=XLOC_017151	ID=Apl2_04312;Old=Apl_04964;	LOC416178	1257163	1259069	1273275	1273484
scaffold1244	geneID=XLOC_017153	ID=Apl2_04317;Old=ENSAPLT00000011567;	KAZALD1	1602170	1608860	1603160	1612057
scaffold1244	geneID=XLOC_017186	ID=Apl2_04317;Old=ENSAPLT00000011567;	KAZALD1	1648115	1650798	1603160	1612057
scaffold1244	geneID=XLOC_017153	ID=Apl2_04318;Old=ENSAPLT00000011646;	GABRP	1602170	1608860	1625249	1635837
scaffold1244	geneID=XLOC_017186	ID=Apl2_04318;Old=ENSAPLT00000011646;	GABRP	1648115	1650798	1625249	1635837
scaffold1244	geneID=XLOC_017188	ID=Apl2_04318;Old=ENSAPLT00000011646;	GABRP	1705161	1706131	1625249	1635837
scaffold1244	geneID=XLOC_017189	ID=Apl2_04318;Old=ENSAPLT00000011646;	GABRP	1710091	1711452	1625249	1635837
scaffold1244	geneID=XLOC_017153	ID=Apl2_04319;Old=ENSAPLT00000011823;	KCNIP1	1602170	1608860	1664537	1680413
scaffold1244	geneID=XLOC_017186	ID=Apl2_04319;Old=ENSAPLT00000011823;	KCNIP1	1648115	1650798	1664537	1680413
scaffold1244	geneID=XLOC_017188	ID=Apl2_04319;Old=ENSAPLT00000011823;	KCNIP1	1705161	1706131	1664537	1680413
scaffold1244	geneID=XLOC_017189	ID=Apl2_04319;Old=ENSAPLT00000011823;	KCNIP1	1710091	1711452	1664537	1680413
scaffold1244	geneID=XLOC_017156	ID=Apl2_04324;Old=ENSAPLT00000000892;		2124065	2127077	2109164	2109295
scaffold1244	geneID=XLOC_017193	ID=Apl2_04324;Old=ENSAPLT00000000892;		2168666	2172930	2109164	2109295
scaffold1244	geneID=XLOC_017194	ID=Apl2_04324;Old=ENSAPLT00000000892;		2200070	2202299	2109164	2109295
scaffold1244	geneID=XLOC_017156	ID=Apl2_04326;Old=ENSAPLT00000012799;	FOXI1	2124065	2127077	2191564	2193787
scaffold1244	geneID=XLOC_017193	ID=Apl2_04326;Old=ENSAPLT00000012799;	FOXI1	2168666	2172930	2191564	2193787
scaffold1244	geneID=XLOC_017194	ID=Apl2_04326;Old=ENSAPLT00000012799;	FOXI1	2200070	2202299	2191564	2193787
scaffold1245	geneID=XLOC_017275	ID=Apl2_16625;Old=ENSAPLT00000013647;	RHBDD1	314487	321989	397780	409446
scaffold1245	geneID=XLOC_017275	ID=Apl2_16624;Old=Apl_15564;	IRS1	314487	321989	366276	367337
scaffold1249	geneID=XLOC_017344	ID=Apl2_03353;Old=ENSAPLT00000006482;	AHSG	157655	159391	209033	215491
scaffold1249	geneID=XLOC_017344	ID=Apl2_03354;Old=ENSAPLT00000006605;	FETUB	157655	159391	220292	229773
scaffold1249	geneID=XLOC_017344	ID=Apl2_03355;Old=Apl_03193;	HRG	157655	159391	232646	242367
scaffold1249	geneID=XLOC_017359	ID=Apl2_03370;Old=ENSAPLT00000010366;	DNAJC19	1222895	1227225	1262860	1265546
scaffold1249	geneID=XLOC_017326	ID=Apl2_03370;Old=ENSAPLT00000010366;	DNAJC19	1299526	1302243	1262860	1265546
scaffold1249	geneID=XLOC_017326	ID=Apl2_03372;Old=ENSAPLT00000011221;	CCDC39	1299526	1302243	1353348	1371612
scaffold1249	geneID=XLOC_017330	ID=Apl2_03378;Old=Apl_03215;	MRPL47	1698203	1701362	1643816	1646804
scaffold1249	geneID=XLOC_017330	ID=Apl2_03382;Old=ENSAPLT00000012755;	GNB4	1698203	1701362	1713078	1720931
scaffold1249	geneID=XLOC_017332	ID=Apl2_03382;Old=ENSAPLT00000012755;	GNB4	1794238	1798546	1713078	1720931
scaffold1249	geneID=XLOC_017332	ID=Apl2_03386;Old=ENSAPLT00000013836;	ZMAT3	1794238	1798546	1807495	1812141
scaffold1249	geneID=XLOC_017344	ID=Apl2_03352;Old=ENSAPLT00000006117;	SENP5	157655	159391	130429	144019
scaffold1249	geneID=XLOC_017359	ID=Apl2_03371;Old=ENSAPLT00000010528;	FXR1	1222895	1227225	1269310	1288984
scaffold1249	geneID=XLOC_017326	ID=Apl2_03371;Old=ENSAPLT00000010528;	FXR1	1299526	1302243	1269310	1288984
scaffold1249	geneID=XLOC_017326	ID=Apl2_03373;Old=Apl_03210;	TTC14	1299526	1302243	1373078	1380916
scaffold1249	geneID=XLOC_017330	ID=Apl2_03377;Old=ENSAPLT00000012145;	NDUFB5	1698203	1701362	1638756	1642570
scaffold1249	geneID=XLOC_017330	ID=Apl2_03379;Old=ENSAPLT00000012348;	ACTL6A	1698203	1701362	1649518	1657038
scaffold1249	geneID=XLOC_017330	ID=Apl2_03383;Old=ENSAPLT00000013096;	MFN1	1698203	1701362	1727916	1749111
scaffold1249	geneID=XLOC_017332	ID=Apl2_03383;Old=ENSAPLT00000013096;	MFN1	1794238	1798546	1727916	1749111
scaffold1249	geneID=XLOC_017330	ID=Apl2_03384;Old=ENSAPLT00000013442;	ZNF639	1698203	1701362	1752756	1755924
scaffold1249	geneID=XLOC_017332	ID=Apl2_03384;Old=ENSAPLT00000013442;	ZNF639	1794238	1798546	1752756	1755924
scaffold1249	geneID=XLOC_017330	ID=Apl2_03385;Old=Apl_03222;	PIK3CA	1698203	1701362	1766721	1788021
scaffold1249	geneID=XLOC_017332	ID=Apl2_03385;Old=Apl_03222;	PIK3CA	1794238	1798546	1766721	1788021
scaffold1249	geneID=XLOC_017332	ID=Apl2_03387;Old=Apl_03224;	KCNMB2	1794238	1798546	1851895	1859017
scaffold1254	geneID=XLOC_017528	ID=Apl2_18125;Old=Apl_17061;	UGT8	279591	281092	295873	318025
scaffold1255	geneID=XLOC_017560	ID=Apl2_13424;Old=ENSAPLT00000006834;	NF2	142232	150581	48311	69941
scaffold1255	geneID=XLOC_017560	ID=Apl2_13427;Old=ENSAPLT00000008234;	MTMR3	142232	150581	172333	214370
scaffold1255	geneID=XLOC_017560	ID=Apl2_13425;Old=Apl_12505;	ZMAT5	142232	150581	73168	97480
scaffold1255	geneID=XLOC_017560	ID=Apl2_13426;Old=ENSAPLT00000007577;	ASCC2	142232	150581	103306	125355
scaffold1255	geneID=XLOC_017560	ID=Apl2_13428;Old=ENSAPLT00000008853;	ACADVL	142232	150581	221625	237927
scaffold1257	geneID=XLOC_017605	ID=Apl2_17589;Old=Apl_16530;	FAM124A	120390	122649	22854	34955
scaffold1257	geneID=XLOC_017605	ID=Apl2_17590;Old=ENSAPLT00000006797;	SERPINE3	120390	122649	54768	71315
scaffold1257	geneID=XLOC_017608	ID=Apl2_17590;Old=ENSAPLT00000006797;	SERPINE3	124476	132383	54768	71315
scaffold1257	geneID=XLOC_017605	ID=Apl2_17592;Old=Apl_16533;	WDFY2	120390	122649	132554	186051
scaffold1257	geneID=XLOC_017608	ID=Apl2_17592;Old=Apl_16533;	WDFY2	124476	132383	132554	186051
scaffold1257	geneID=XLOC_017605	ID=Apl2_17591;Old=ENSAPLT00000007309;	INTS6	120390	122649	73080	113515
scaffold1257	geneID=XLOC_017608	ID=Apl2_17591;Old=ENSAPLT00000007309;	INTS6	124476	132383	73080	113515
scaffold1257	geneID=XLOC_017605	ID=Apl2_17593;Old=Apl_16534;	DHRS12	120390	122649	195024	196178
scaffold1257	geneID=XLOC_017608	ID=Apl2_17593;Old=Apl_16534;	DHRS12	124476	132383	195024	196178
scaffold126	geneID=XLOC_017762	ID=Apl2_02179;Old=ENSAPLT00000006965;	LINS	362267	365056	368907	376767
scaffold126	geneID=XLOC_017763	ID=Apl2_02179;Old=ENSAPLT00000006965;	LINS	424693	430818	368907	376767
scaffold126	geneID=XLOC_017762	ID=Apl2_02180;Old=ENSAPLT00000007084;	CERS3	362267	365056	394012	408465
scaffold126	geneID=XLOC_017763	ID=Apl2_02180;Old=ENSAPLT00000007084;	CERS3	424693	430818	394012	408465
scaffold126	geneID=XLOC_017724	ID=Apl2_02182;Old=ENSAPLT00000001330;	LYSMD4	623245	626589	636287	636814
scaffold126	geneID=XLOC_017767	ID=Apl2_02182;Old=ENSAPLT00000001330;	LYSMD4	690004	692362	636287	636814
scaffold126	geneID=XLOC_017739	ID=Apl2_02206;Old=ENSAPLT00000001366;		1966146	1968116	1961457	1961840
scaffold126	geneID=XLOC_017782	ID=Apl2_02206;Old=ENSAPLT00000001366;		1968221	1969440	1961457	1961840
scaffold126	geneID=XLOC_017791	ID=Apl2_02219;Old=ENSAPLT00000011312;	RGMA	3118377	3125569	3190815	3206910
scaffold126	geneID=XLOC_017752	ID=Apl2_02219;Old=ENSAPLT00000011312;	RGMA	3196887	3197867	3190815	3206910
scaffold126	geneID=XLOC_017762	ID=Apl2_02177;Old=ENSAPLT00000006933;	ASB7	362267	365056	337750	356217
scaffold126	geneID=XLOC_017763	ID=Apl2_02177;Old=ENSAPLT00000006933;	ASB7	424693	430818	337750	356217
scaffold126	geneID=XLOC_017724	ID=Apl2_02184;Old=Apl_02000;	MEF2A	623245	626589	642238	684550
scaffold126	geneID=XLOC_017767	ID=Apl2_02184;Old=Apl_02000;	MEF2A	690004	692362	642238	684550
scaffold126	geneID=XLOC_017767	ID=Apl2_02185;Old=Apl_02001;		690004	692362	730651	731299
scaffold126	geneID=XLOC_017726	ID=Apl2_02186;Old=ENSAPLT00000008335;	LRRC28	856683	861540	774315	820930
scaffold126	geneID=XLOC_017726	ID=Apl2_02187;Old=ENSAPLT00000008769;	SYNM	856683	861540	846738	865607
scaffold126	geneID=XLOC_017731	ID=Apl2_02196;Old=ENSAPLT00000010597;	ARRDC4	1216653	1223943	1307106	1311711
scaffold126	geneID=XLOC_017739	ID=Apl2_02205;Old=Apl_02020;	NR2F2	1966146	1968116	1958106	1963680
scaffold126	geneID=XLOC_017782	ID=Apl2_02205;Old=Apl_02020;	NR2F2	1968221	1969440	1958106	1963680
scaffold126	geneID=XLOC_017752	ID=Apl2_02221;Old=ENSAPLT00000011667;	CHD2	3196887	3197867	3215276	3265448
scaffold1260	geneID=XLOC_017857	ID=Apl2_16720;Old=ENSAPLT00000006094;	LYRM7	39123	41971	1896	11187
scaffold1260	geneID=XLOC_017859	ID=Apl2_16720;Old=ENSAPLT00000006094;	LYRM7	74885	77605	1896	11187
scaffold1260	geneID=XLOC_017857	ID=Apl2_16724;Old=ENSAPLT00000006101;	CDC42SE2	39123	41971	85199	115684
scaffold1260	geneID=XLOC_017859	ID=Apl2_16724;Old=ENSAPLT00000006101;	CDC42SE2	74885	77605	85199	115684
scaffold1260	geneID=XLOC_017867	ID=Apl2_16724;Old=ENSAPLT00000006101;	CDC42SE2	127779	131141	85199	115684
scaffold1260	geneID=XLOC_017861	ID=Apl2_16724;Old=ENSAPLT00000006101;	CDC42SE2	136038	138482	85199	115684
scaffold1260	geneID=XLOC_017867	ID=Apl2_16725;Old=ENSAPLT00000006230;	SPTLC1	127779	131141	174601	208096
scaffold1260	geneID=XLOC_017861	ID=Apl2_16725;Old=ENSAPLT00000006230;	SPTLC1	136038	138482	174601	208096
scaffold1261	geneID=XLOC_017891	ID=Apl2_17379;Old=ENSAPLT00000004560;	PAG1	39646	42332	65040	77395
scaffold1261	geneID=XLOC_017896	ID=Apl2_17383;Old=ENSAPLT00000004902;	ZBTB10	234765	236362	247375	265404
scaffold1265	geneID=XLOC_017967	ID=Apl2_12869;Old=ENSAPLT00000003404;	NRIP3	232833	236651	151594	161213
scaffold1265	geneID=XLOC_017967	ID=Apl2_12870;Old=Apl_11964;		232833	236651	164275	164403
scaffold1265	geneID=XLOC_017967	ID=Apl2_12871;Old=ENSAPLT00000003518;	TMEM9B	232833	236651	180951	185926
scaffold1265	geneID=XLOC_017967	ID=Apl2_12872;Old=Apl_11966;	ASCL3	232833	236651	190050	190529
scaffold1265	geneID=XLOC_017967	ID=Apl2_12873;Old=ENSAPLT00000003527;	C11orf16	232833	236651	194304	197495
scaffold1265	geneID=XLOC_017976	ID=Apl2_12878;Old=ENSAPLT00000004186;	RPL27A	452017	452558	358384	360748
scaffold1265	geneID=XLOC_017976	ID=Apl2_12879;Old=ENSAPLT00000004312;	TRIM66	452017	452558	375564	408419
scaffold1265	geneID=XLOC_017967	ID=Apl2_12874;Old=Apl_11968;	AKIP1	232833	236651	200247	201815
scaffold1266	geneID=XLOC_018007	ID=Apl2_16643;Old=ENSAPLT00000016973;	LZTS1	39419	42952	104128	106904
scaffold1266	geneID=XLOC_018008	ID=Apl2_16643;Old=ENSAPLT00000016973;	LZTS1	96970	98182	104128	106904
scaffold1266	geneID=XLOC_018007	ID=Apl2_16645;Old=ENSAPLT00000002318;	SLC18A1	39419	42952	125701	131844
scaffold1266	geneID=XLOC_018008	ID=Apl2_16645;Old=ENSAPLT00000002318;	SLC18A1	96970	98182	125701	131844
scaffold1266	geneID=XLOC_018007	ID=Apl2_16646;Old=ENSAPLT00000002653;	MAK16	39419	42952	133486	135972
scaffold1266	geneID=XLOC_018008	ID=Apl2_16646;Old=ENSAPLT00000002653;	MAK16	96970	98182	133486	135972
scaffold1266	geneID=XLOC_018007	ID=Apl2_16644;Old=ENSAPLT00000016989;	ATP6V1B2	39419	42952	114920	120169
scaffold1266	geneID=XLOC_018008	ID=Apl2_16644;Old=ENSAPLT00000016989;	ATP6V1B2	96970	98182	114920	120169
scaffold1266	geneID=XLOC_018007	ID=Apl2_16647;Old=ENSAPLT00000002900;	TTI2	39419	42952	135148	138991
scaffold1266	geneID=XLOC_018008	ID=Apl2_16647;Old=ENSAPLT00000002900;	TTI2	96970	98182	135148	138991
scaffold1266	geneID=XLOC_018007	ID=Apl2_16648;Old=ENSAPLT00000003080;	RNF122	39419	42952	140040	141970
scaffold1266	geneID=XLOC_018008	ID=Apl2_16648;Old=ENSAPLT00000003080;	RNF122	96970	98182	140040	141970
scaffold1266	geneID=XLOC_018008	ID=Apl2_16649;Old=Apl_15624;	DUSP26	96970	98182	146494	147859
scaffold1267	geneID=XLOC_018044	ID=Apl2_10375;Old=Apl_09435;	MCM3AP	103489	106171	10176	33077
scaffold1267	geneID=XLOC_018044	ID=Apl2_10376;Old=ENSAPLT00000000868;		103489	106171	49411	49698
scaffold1267	geneID=XLOC_018044	ID=Apl2_10378;Old=ENSAPLT00000016598;	FTCD	103489	106171	62284	67746
scaffold1267	geneID=XLOC_018044	ID=Apl2_10384;Old=ENSAPLT00000003607;	SLC19A1	103489	106171	194053	201179
scaffold1267	geneID=XLOC_018048	ID=Apl2_10384;Old=ENSAPLT00000003607;	SLC19A1	179849	185463	194053	201179
scaffold1267	geneID=XLOC_018044	ID=Apl2_10377;Old=Apl_09437;	FTCD	103489	106171	54981	56786
scaffold1267	geneID=XLOC_018044	ID=Apl2_10380;Old=Apl_09440;	COL6A2	103489	106171	73380	95328
scaffold1267	geneID=XLOC_018044	ID=Apl2_10381;Old=ENSAPLT00000002359;	COL6A1	103489	106171	122491	141183
scaffold1267	geneID=XLOC_018048	ID=Apl2_10381;Old=ENSAPLT00000002359;	COL6A1	179849	185463	122491	141183
scaffold1267	geneID=XLOC_018044	ID=Apl2_10382;Old=ENSAPLT00000003068;	PCBP3	103489	106171	152963	170144
scaffold1267	geneID=XLOC_018048	ID=Apl2_10382;Old=ENSAPLT00000003068;	PCBP3	179849	185463	152963	170144
scaffold1267	geneID=XLOC_018048	ID=Apl2_10385;Old=ENSAPLT00000003926;	COL18A1	179849	185463	205674	212118
scaffold1267	geneID=XLOC_018048	ID=Apl2_10387;Old=Apl_09447;	C20orf132	179849	185463	232358	248094
scaffold1267	geneID=XLOC_018048	ID=Apl2_10388;Old=Apl_09448;		179849	185463	253353	260018
scaffold1267	geneID=XLOC_018048	ID=Apl2_10389;Old=ENSAPLT00000004015;	LOC424033	179849	185463	270013	283682
scaffold1272	geneID=XLOC_018117	ID=Apl2_14424;Old=ENSAPLT00000017018;	SIVA1	205168	211175	122044	122737
scaffold1272	geneID=XLOC_018117	ID=Apl2_14428;Old=Apl_13824;	ZNF238	205168	211175	256603	258046
scaffold1272	geneID=XLOC_018117	ID=Apl2_14426;Old=ENSAPLT00000017042;	AKT1	205168	211175	140891	175814
scaffold1275	geneID=XLOC_018172	ID=Apl2_14088;Old=ENSAPLT00000002891;	MAU2	150952	153805	87973	102096
scaffold1275	geneID=XLOC_018172	ID=Apl2_14090;Old=Apl_14555;	GATAD2A	150952	153805	145508	149147
scaffold1275	geneID=XLOC_018172	ID=Apl2_14085;Old=ENSAPLT00000000894;	HAPLN1	150952	153805	57841	59130
scaffold1275	geneID=XLOC_018172	ID=Apl2_14086;Old=Apl_14551;	TM6SF1	150952	153805	61523	63608
scaffold1275	geneID=XLOC_018172	ID=Apl2_14087;Old=ENSAPLT00000002534;	SUGP1	150952	153805	69720	87334
scaffold1278	geneID=XLOC_018316	ID=Apl2_13759;Old=ENSAPLT00000016074;	KIAA0226L	276564	280489	218628	230015
scaffold1278	geneID=XLOC_018316	ID=Apl2_13764;Old=ENSAPLT00000001266;	LCP1	276564	280489	286428	305803
scaffold1278	geneID=XLOC_018316	ID=Apl2_13765;Old=ENSAPLT00000002621;	CPB2	276564	280489	316399	332685
scaffold1278	geneID=XLOC_018316	ID=Apl2_13760;Old=ENSAPLT00000000842;	LRSAM1	276564	280489	243128	244901
scaffold1278	geneID=XLOC_018316	ID=Apl2_13761;Old=Apl_13233;		276564	280489	258203	258295
scaffold1279	geneID=XLOC_018348	ID=Apl2_04693;Old=ENSAPLT00000014609;	HGSNAT	1206910	1208750	1283869	1292520
scaffold1279	geneID=XLOC_018375	ID=Apl2_04693;Old=ENSAPLT00000014609;	HGSNAT	1259684	1264202	1283869	1292520
scaffold1279	geneID=XLOC_018350	ID=Apl2_04693;Old=ENSAPLT00000014609;	HGSNAT	1270848	1272869	1283869	1292520
scaffold1279	geneID=XLOC_018351	ID=Apl2_04693;Old=ENSAPLT00000014609;	HGSNAT	1276666	1279815	1283869	1292520
scaffold1279	geneID=XLOC_018353	ID=Apl2_04693;Old=ENSAPLT00000014609;	HGSNAT	1318968	1320055	1283869	1292520
scaffold1279	geneID=XLOC_018375	ID=Apl2_04695;Old=Apl_03836;	CSGALNACT1	1259684	1264202	1347101	1360957
scaffold1279	geneID=XLOC_018350	ID=Apl2_04695;Old=Apl_03836;	CSGALNACT1	1270848	1272869	1347101	1360957
scaffold1279	geneID=XLOC_018351	ID=Apl2_04695;Old=Apl_03836;	CSGALNACT1	1276666	1279815	1347101	1360957
scaffold1279	geneID=XLOC_018353	ID=Apl2_04695;Old=Apl_03836;	CSGALNACT1	1318968	1320055	1347101	1360957
scaffold1279	geneID=XLOC_018353	ID=Apl2_04697;Old=ENSAPLT00000015085;	CDKL2	1318968	1320055	1379936	1392503
scaffold1279	geneID=XLOC_018353	ID=Apl2_04698;Old=ENSAPLT00000015600;	RCHY1	1318968	1320055	1395227	1398872
scaffold1279	geneID=XLOC_018353	ID=Apl2_04702;Old=Apl_03844;	BTC	1318968	1320055	1414454	1416833
scaffold1279	geneID=XLOC_018393	ID=Apl2_04716;Old=ENSAPLT00000003532;	CNOT6L	1785330	1792620	1751882	1760926
scaffold1279	geneID=XLOC_018348	ID=Apl2_04689;Old=ENSAPLT00000014229;	SLC20A2	1206910	1208750	1216531	1246067
scaffold1279	geneID=XLOC_018375	ID=Apl2_04689;Old=ENSAPLT00000014229;	SLC20A2	1259684	1264202	1216531	1246067
scaffold1279	geneID=XLOC_018350	ID=Apl2_04689;Old=ENSAPLT00000014229;	SLC20A2	1270848	1272869	1216531	1246067
scaffold1279	geneID=XLOC_018351	ID=Apl2_04689;Old=ENSAPLT00000014229;	SLC20A2	1276666	1279815	1216531	1246067
scaffold1279	geneID=XLOC_018348	ID=Apl2_04692;Old=ENSAPLT00000014489;	SGK196	1206910	1208750	1280662	1282267
scaffold1279	geneID=XLOC_018375	ID=Apl2_04692;Old=ENSAPLT00000014489;	SGK196	1259684	1264202	1280662	1282267
scaffold1279	geneID=XLOC_018350	ID=Apl2_04692;Old=ENSAPLT00000014489;	SGK196	1270848	1272869	1280662	1282267
scaffold1279	geneID=XLOC_018351	ID=Apl2_04692;Old=ENSAPLT00000014489;	SGK196	1276666	1279815	1280662	1282267
scaffold1279	geneID=XLOC_018353	ID=Apl2_04692;Old=ENSAPLT00000014489;	SGK196	1318968	1320055	1280662	1282267
scaffold1279	geneID=XLOC_018375	ID=Apl2_04694;Old=ENSAPLT00000014695;	INTS10	1259684	1264202	1293734	1312806
scaffold1279	geneID=XLOC_018350	ID=Apl2_04694;Old=ENSAPLT00000014695;	INTS10	1270848	1272869	1293734	1312806
scaffold1279	geneID=XLOC_018351	ID=Apl2_04694;Old=ENSAPLT00000014695;	INTS10	1276666	1279815	1293734	1312806
scaffold1279	geneID=XLOC_018353	ID=Apl2_04694;Old=ENSAPLT00000014695;	INTS10	1318968	1320055	1293734	1312806
scaffold1279	geneID=XLOC_018351	ID=Apl2_04696;Old=ENSAPLT00000015033;	SH2D4A	1276666	1279815	1366264	1376611
scaffold1279	geneID=XLOC_018353	ID=Apl2_04696;Old=ENSAPLT00000015033;	SH2D4A	1318968	1320055	1366264	1376611
scaffold1279	geneID=XLOC_018353	ID=Apl2_04699;Old=Apl_03840;		1318968	1320055	1399163	1399282
scaffold1279	geneID=XLOC_018353	ID=Apl2_04701;Old=ENSAPLT00000015605;	PARM1	1318968	1320055	1407041	1408307
scaffold1279	geneID=XLOC_018393	ID=Apl2_04714;Old=ENSAPLT00000003504;	MRPL1	1785330	1792620	1713651	1728807
scaffold1279	geneID=XLOC_018393	ID=Apl2_04717;Old=ENSAPLT00000001294;	LOC422509	1785330	1792620	1767468	1767611
scaffold1279	geneID=XLOC_018393	ID=Apl2_04718;Old=Apl_03860;	CXCL13L2	1785330	1792620	1768812	1769220
scaffold1279	geneID=XLOC_018393	ID=Apl2_04719;Old=Apl_03861;	PPBP	1785330	1792620	1771132	1771917
scaffold1287	geneID=XLOC_018555	ID=Apl2_18205;Old=Apl_17133;	REEP1	41278	42168	62654	78872
scaffold1287	geneID=XLOC_018555	ID=Apl2_18207;Old=ENSAPLT00000005176;	IMMT	41278	42168	100779	108007
scaffold1287	geneID=XLOC_018555	ID=Apl2_18204;Old=Apl_17132;	KDM3A	41278	42168	390	25329
scaffold1287	geneID=XLOC_018555	ID=Apl2_18206;Old=ENSAPLT00000005168;	MRPL35	41278	42168	95995	96480
scaffold1288	geneID=XLOC_018570	ID=Apl2_18162;Old=ENSAPLT00000011548;	CFH	838875	842194	861265	892573
scaffold1288	geneID=XLOC_018571	ID=Apl2_18162;Old=ENSAPLT00000011548;	CFH	857176	859578	861265	892573
scaffold1288	geneID=XLOC_018570	ID=Apl2_18163;Old=Apl_17609;	CFH	838875	842194	901425	901634
scaffold1288	geneID=XLOC_018571	ID=Apl2_18163;Old=Apl_17609;	CFH	857176	859578	901425	901634
scaffold129	geneID=XLOC_018621	ID=Apl2_06824;Old=ENSAPLT00000006843;	APCDD1	312054	317169	286055	311424
scaffold129	geneID=XLOC_018602	ID=Apl2_06828;Old=Apl_06609;	PPP4R1	423255	424321	462075	503445
scaffold129	geneID=XLOC_018605	ID=Apl2_06833;Old=ENSAPLT00000012081;		612143	614276	623628	623720
scaffold129	geneID=XLOC_018629	ID=Apl2_06833;Old=ENSAPLT00000012081;		612150	614276	623628	623720
scaffold129	geneID=XLOC_018605	ID=Apl2_06833;Old=ENSAPLT00000012081;		612273	614276	623628	623720
scaffold129	geneID=XLOC_018630	ID=Apl2_06833;Old=ENSAPLT00000012081;		618535	620348	623628	623720
scaffold129	geneID=XLOC_018621	ID=Apl2_06825;Old=Apl_06606;	VAPA	312054	317169	324848	336707
scaffold129	geneID=XLOC_018602	ID=Apl2_06825;Old=Apl_06606;	VAPA	423255	424321	324848	336707
scaffold129	geneID=XLOC_018621	ID=Apl2_06826;Old=ENSAPLT00000007148;	RAB31	312054	317169	372513	408093
scaffold129	geneID=XLOC_018602	ID=Apl2_06826;Old=ENSAPLT00000007148;	RAB31	423255	424321	372513	408093
scaffold129	geneID=XLOC_018602	ID=Apl2_06829;Old=ENSAPLT00000007774;	RALBP1	423255	424321	509298	522657
scaffold129	geneID=XLOC_018605	ID=Apl2_06831;Old=ENSAPLT00000008057;	TWSG1	612143	614276	540856	555059
scaffold129	geneID=XLOC_018629	ID=Apl2_06831;Old=ENSAPLT00000008057;	TWSG1	612150	614276	540856	555059
scaffold129	geneID=XLOC_018605	ID=Apl2_06831;Old=ENSAPLT00000008057;	TWSG1	612273	614276	540856	555059
scaffold129	geneID=XLOC_018630	ID=Apl2_06831;Old=ENSAPLT00000008057;	TWSG1	618535	620348	540856	555059
scaffold129	geneID=XLOC_018605	ID=Apl2_06832;Old=Apl_06613;	ANKRD12	612143	614276	558935	593083
scaffold129	geneID=XLOC_018629	ID=Apl2_06832;Old=Apl_06613;	ANKRD12	612150	614276	558935	593083
scaffold129	geneID=XLOC_018605	ID=Apl2_06832;Old=Apl_06613;	ANKRD12	612273	614276	558935	593083
scaffold129	geneID=XLOC_018630	ID=Apl2_06832;Old=Apl_06613;	ANKRD12	618535	620348	558935	593083
scaffold129	geneID=XLOC_018605	ID=Apl2_06834;Old=ENSAPLT00000008407;	NDUFV2	612143	614276	625708	636509
scaffold129	geneID=XLOC_018629	ID=Apl2_06834;Old=ENSAPLT00000008407;	NDUFV2	612150	614276	625708	636509
scaffold129	geneID=XLOC_018605	ID=Apl2_06834;Old=ENSAPLT00000008407;	NDUFV2	612273	614276	625708	636509
scaffold129	geneID=XLOC_018630	ID=Apl2_06834;Old=ENSAPLT00000008407;	NDUFV2	618535	620348	625708	636509
scaffold1295	geneID=XLOC_018732	ID=Apl2_18224;Old=ENSAPLT00000009290;	VRK3	54244	54752	1065	7680
scaffold1295	geneID=XLOC_018732	ID=Apl2_18227;Old=ENSAPLT00000009420;		54244	54752	125435	126589
scaffold1295	geneID=XLOC_018732	ID=Apl2_18225;Old=ENSAPLT00000009358;	CCNF	54244	54752	10279	20233
scaffold1295	geneID=XLOC_018732	ID=Apl2_18226;Old=ENSAPLT00000009419;	C16orf59	54244	54752	68317	75793
scaffold1298	geneID=XLOC_018765	ID=Apl2_10438;Old=ENSAPLT00000012532;	TXNRD3	522828	523595	479115	498197
scaffold1298	geneID=XLOC_018766	ID=Apl2_10438;Old=ENSAPLT00000012532;	TXNRD3	539336	542256	479115	498197
scaffold1298	geneID=XLOC_018782	ID=Apl2_10438;Old=ENSAPLT00000012532;	TXNRD3	570256	572314	479115	498197
scaffold1298	geneID=XLOC_018765	ID=Apl2_10439;Old=ENSAPLT00000013085;	CHST11	522828	523595	589089	592521
scaffold1298	geneID=XLOC_018766	ID=Apl2_10439;Old=ENSAPLT00000013085;	CHST11	539336	542256	589089	592521
scaffold1298	geneID=XLOC_018782	ID=Apl2_10439;Old=ENSAPLT00000013085;	CHST11	570256	572314	589089	592521
scaffold1298	geneID=XLOC_018765	ID=Apl2_10437;Old=Apl_09016;		522828	523595	432466	432654
scaffold1298	geneID=XLOC_018765	ID=Apl2_10440;Old=ENSAPLT00000013110;	SLC41A1	522828	523595	600038	618917
scaffold1298	geneID=XLOC_018766	ID=Apl2_10440;Old=ENSAPLT00000013110;	SLC41A1	539336	542256	600038	618917
scaffold1298	geneID=XLOC_018782	ID=Apl2_10440;Old=ENSAPLT00000013110;	SLC41A1	570256	572314	600038	618917
scaffold13	geneID=XLOC_018846	ID=Apl2_02113;Old=Apl_01818;	C6ORF192	21627	23490	82960	98480
scaffold13	geneID=XLOC_018889	ID=Apl2_02113;Old=Apl_01818;	C6ORF192	25250	27664	82960	98480
scaffold13	geneID=XLOC_018890	ID=Apl2_02113;Old=Apl_01818;	C6ORF192	32100	36112	82960	98480
scaffold13	geneID=XLOC_018847	ID=Apl2_02113;Old=Apl_01818;	C6ORF192	98282	99264	82960	98480
scaffold13	geneID=XLOC_018846	ID=Apl2_02114;Old=ENSAPLT00000009094;	VNN2	21627	23490	100499	106276
scaffold13	geneID=XLOC_018889	ID=Apl2_02114;Old=ENSAPLT00000009094;	VNN2	25250	27664	100499	106276
scaffold13	geneID=XLOC_018890	ID=Apl2_02114;Old=ENSAPLT00000009094;	VNN2	32100	36112	100499	106276
scaffold13	geneID=XLOC_018847	ID=Apl2_02114;Old=ENSAPLT00000009094;	VNN2	98282	99264	100499	106276
scaffold13	geneID=XLOC_018846	ID=Apl2_02115;Old=ENSAPLT00000009124;	VNN1	21627	23490	110697	120195
scaffold13	geneID=XLOC_018889	ID=Apl2_02115;Old=ENSAPLT00000009124;	VNN1	25250	27664	110697	120195
scaffold13	geneID=XLOC_018890	ID=Apl2_02115;Old=ENSAPLT00000009124;	VNN1	32100	36112	110697	120195
scaffold13	geneID=XLOC_018847	ID=Apl2_02115;Old=ENSAPLT00000009124;	VNN1	98282	99264	110697	120195
scaffold13	geneID=XLOC_018890	ID=Apl2_02116;Old=Apl_01821;	VNN2	32100	36112	124298	130613
scaffold13	geneID=XLOC_018847	ID=Apl2_02116;Old=Apl_01821;	VNN2	98282	99264	124298	130613
scaffold13	geneID=XLOC_018847	ID=Apl2_02117;Old=ENSAPLT00000000917;	TAAR1	98282	99264	147540	148571
scaffold13	geneID=XLOC_018847	ID=Apl2_02118;Old=ENSAPLT00000000920;	TAAR2	98282	99264	158078	159115
scaffold13	geneID=XLOC_018847	ID=Apl2_02119;Old=ENSAPLT00000000925;	TAAR5	98282	99264	170976	172004
scaffold13	geneID=XLOC_018899	ID=Apl2_02123;Old=ENSAPLT00000009627;	CTGF	570843	571490	506163	507623
scaffold13	geneID=XLOC_018864	ID=Apl2_02134;Old=ENSAPLT00000011563;	SAMD3	1236655	1249100	1257623	1293438
scaffold13	geneID=XLOC_018867	ID=Apl2_02137;Old=ENSAPLT00000011937;	ARHGAP18	1517484	1519359	1482234	1516787
scaffold13	geneID=XLOC_018916	ID=Apl2_02142;Old=ENSAPLT00000016067;	THEMIS	2446843	2452217	2481947	2495147
scaffold13	geneID=XLOC_018918	ID=Apl2_02144;Old=ENSAPLT00000016180;		2582532	2586632	2600393	2628003
scaffold13	geneID=XLOC_018919	ID=Apl2_02144;Old=ENSAPLT00000016180;		2593565	2597765	2600393	2628003
scaffold13	geneID=XLOC_018918	ID=Apl2_02145;Old=ENSAPLT00000016318;	KIAA0408	2582532	2586632	2640512	2648306
scaffold13	geneID=XLOC_018919	ID=Apl2_02145;Old=ENSAPLT00000016318;	KIAA0408	2593565	2597765	2640512	2648306
scaffold13	geneID=XLOC_018846	ID=Apl2_02112;Old=ENSAPLT00000008886;	RPS12	21627	23490	73412	76570
scaffold13	geneID=XLOC_018889	ID=Apl2_02112;Old=ENSAPLT00000008886;	RPS12	25250	27664	73412	76570
scaffold13	geneID=XLOC_018890	ID=Apl2_02112;Old=ENSAPLT00000008886;	RPS12	32100	36112	73412	76570
scaffold13	geneID=XLOC_018847	ID=Apl2_02112;Old=ENSAPLT00000008886;	RPS12	98282	99264	73412	76570
scaffold13	geneID=XLOC_018899	ID=Apl2_02124;Old=Apl_01828;		570843	571490	524459	524735
scaffold13	geneID=XLOC_018899	ID=Apl2_02125;Old=ENSAPLT00000009934;	ENPP1	570843	571490	525421	565772
scaffold13	geneID=XLOC_018899	ID=Apl2_02126;Old=ENSAPLT00000010304;	ENPP3	570843	571490	604974	646651
scaffold13	geneID=XLOC_018909	ID=Apl2_02133;Old=ENSAPLT00000000932;	TMEM200A	1186429	1188807	1167282	1168757
scaffold13	geneID=XLOC_018864	ID=Apl2_02133;Old=ENSAPLT00000000932;	TMEM200A	1236655	1249100	1167282	1168757
scaffold13	geneID=XLOC_018918	ID=Apl2_02143;Old=ENSAPLT00000016142;	C6orf58	2582532	2586632	2561029	2576272
scaffold13	geneID=XLOC_018919	ID=Apl2_02143;Old=ENSAPLT00000016142;	C6orf58	2593565	2597765	2561029	2576272
scaffold1303	geneID=XLOC_019206	ID=Apl2_15350;Old=ENSAPLT00000010672;	DSE	533742	535991	439533	460788
scaffold1303	geneID=XLOC_019206	ID=Apl2_15351;Old=Apl_13845;	FAM26F	533742	535991	478974	481202
scaffold1303	geneID=XLOC_019206	ID=Apl2_15353;Old=ENSAPLT00000010821;	FAM26E	533742	535991	496346	499362
scaffold1303	geneID=XLOC_019206	ID=Apl2_15354;Old=Apl_13847;	FAM26D	533742	535991	522319	523968
scaffold1303	geneID=XLOC_019206	ID=Apl2_15355;Old=ENSAPLT00000010840;	RWDD1	533742	535991	527381	533459
scaffold1303	geneID=XLOC_019206	ID=Apl2_15352;Old=ENSAPLT00000010803;	BET3L	533742	535991	493699	515517
scaffold1305	geneID=XLOC_019233	ID=Apl2_17387;Old=ENSAPLT00000011165;	ORC4	126149	133056	203807	218595
scaffold1305	geneID=XLOC_019233	ID=Apl2_17385;Old=ENSAPLT00000010936;	MBD5	126149	133056	74512	113717
scaffold1308	geneID=XLOC_019265	ID=Apl2_03880;Old=ENSAPLT00000007189;	TPST1	8	1019	16709	35776
scaffold1308	geneID=XLOC_019265	ID=Apl2_03881;Old=ENSAPLT00000007262;	KCTD7	8	1019	43306	47629
scaffold1308	geneID=XLOC_019265	ID=Apl2_03882;Old=Apl_04254;	RABGEF1	8	1019	64746	76854
scaffold1308	geneID=XLOC_019265	ID=Apl2_03883;Old=ENSAPLT00000007594;	C19H7ORF42	8	1019	90431	94350
scaffold1308	geneID=XLOC_019299	ID=Apl2_03884;Old=Apl_04256;	C19H17ORF76	203700	205691	120388	186505
scaffold1308	geneID=XLOC_019299	ID=Apl2_03886;Old=ENSAPLT00000007818;	CRK	203700	205691	236734	242986
scaffold1308	geneID=XLOC_019300	ID=Apl2_03886;Old=ENSAPLT00000007818;	CRK	224537	228414	236734	242986
scaffold1308	geneID=XLOC_019299	ID=Apl2_03887;Old=ENSAPLT00000007843;	YWHAE	203700	205691	259110	269549
scaffold1308	geneID=XLOC_019300	ID=Apl2_03887;Old=ENSAPLT00000007843;	YWHAE	224537	228414	259110	269549
scaffold1308	geneID=XLOC_019279	ID=Apl2_03898;Old=ENSAPLT00000011520;	AIFM3	466911	468479	457449	465007
scaffold1308	geneID=XLOC_019279	ID=Apl2_03899;Old=ENSAPLT00000011605;	WDR81	466911	468479	477139	484385
scaffold1308	geneID=XLOC_019279	ID=Apl2_03900;Old=Apl_04270;	SERPINF2	466911	468479	490071	494232
scaffold1308	geneID=XLOC_019279	ID=Apl2_03902;Old=Apl_04272;	SERPINF1	466911	468479	501363	505779
scaffold1308	geneID=XLOC_019279	ID=Apl2_03904;Old=ENSAPLT00000013010;	RPA1	466911	468479	513222	534794
scaffold1308	geneID=XLOC_019299	ID=Apl2_03885;Old=ENSAPLT00000007666;	C19H17ORF85	203700	205691	209509	222868
scaffold1308	geneID=XLOC_019300	ID=Apl2_03885;Old=ENSAPLT00000007666;	C19H17ORF85	224537	228414	209509	222868
scaffold1308	geneID=XLOC_019299	ID=Apl2_03888;Old=ENSAPLT00000008084;	MYO1C	203700	205691	272670	295197
scaffold1308	geneID=XLOC_019300	ID=Apl2_03888;Old=ENSAPLT00000008084;	MYO1C	224537	228414	272670	295197
scaffold1308	geneID=XLOC_019279	ID=Apl2_03893;Old=ENSAPLT00000010086;	SLC43A2	466911	468479	384283	408942
scaffold1308	geneID=XLOC_019279	ID=Apl2_03894;Old=ENSAPLT00000010377;	SCARF1	466911	468479	415495	418762
scaffold1308	geneID=XLOC_019279	ID=Apl2_03895;Old=Apl_04266;	RILP	466911	468479	420082	423776
scaffold1308	geneID=XLOC_019279	ID=Apl2_03896;Old=Apl_04267;	PRPF8	466911	468479	424442	443635
scaffold1308	geneID=XLOC_019279	ID=Apl2_03897;Old=ENSAPLT00000011253;	TLCD2	466911	468479	447283	450431
scaffold1308	geneID=XLOC_019279	ID=Apl2_03903;Old=ENSAPLT00000012574;	SMYD4	466911	468479	506469	511808
scaffold1308	geneID=XLOC_019279	ID=Apl2_03906;Old=ENSAPLT00000013596;	RTN4RL1	466911	468479	561646	563133
scaffold1311	geneID=XLOC_019394	ID=Apl2_18021;Old=ENSAPLT00000001119;	TMEM22	16088	19545	58762	59997
scaffold1311	geneID=XLOC_019395	ID=Apl2_18021;Old=ENSAPLT00000001119;	TMEM22	45903	52565	58762	59997
scaffold1311	geneID=XLOC_019394	ID=Apl2_18020;Old=ENSAPLT00000008233;	STAG1	16088	19545	93	10524
scaffold1311	geneID=XLOC_019395	ID=Apl2_18020;Old=ENSAPLT00000008233;	STAG1	45903	52565	93	10524
scaffold1311	geneID=XLOC_019394	ID=Apl2_18023;Old=ENSAPLT00000008313;	SCLY	16088	19545	64589	67931
scaffold1311	geneID=XLOC_019395	ID=Apl2_18023;Old=ENSAPLT00000008313;	SCLY	45903	52565	64589	67931
scaffold1318	geneID=XLOC_019504	ID=Apl2_19614;Old=ENSAPLT00000015989;		102594	103954	144601	157241
scaffold1321	geneID=XLOC_019533	ID=Apl2_18245;Old=ENSAPLT00000006329;	TTK	57045	58949	99391	125646
scaffold1321	geneID=XLOC_019533	ID=Apl2_18244;Old=ENSAPLT00000006033;	ELOVL4	57045	58949	32004	44656
scaffold1323	geneID=XLOC_019573	ID=Apl2_04949;Old=ENSAPLT00000015626;	CACNA2D2	373648	381692	284746	285066
scaffold1323	geneID=XLOC_019573	ID=Apl2_04950;Old=Apl_05019;	TMEM115	373648	381692	290824	291070
scaffold1323	geneID=XLOC_019573	ID=Apl2_04952;Old=Apl_05020;	NPRL2	373648	381692	294803	298028
scaffold1323	geneID=XLOC_019573	ID=Apl2_04953;Old=ENSAPLT00000015874;	ZMYND10	373648	381692	298490	307410
scaffold1323	geneID=XLOC_019573	ID=Apl2_04954;Old=ENSAPLT00000016144;	RASSF3	373648	381692	310736	311914
scaffold1323	geneID=XLOC_019573	ID=Apl2_04955;Old=Apl_05023;	TUSC2	373648	381692	312885	314972
scaffold1323	geneID=XLOC_019573	ID=Apl2_04957;Old=Apl_05025;	HYAL2	373648	381692	319916	321671
scaffold1323	geneID=XLOC_019573	ID=Apl2_04958;Old=Apl_05026;	HYAL1	373648	381692	322186	323837
scaffold1323	geneID=XLOC_019573	ID=Apl2_04959;Old=ENSAPLT00000016414;	PFKFB4	373648	381692	352158	372602
scaffold1323	geneID=XLOC_019596	ID=Apl2_04964;Old=Apl_05032;		913945	914809	839512	862485
scaffold1323	geneID=XLOC_019596	ID=Apl2_04965;Old=ENSAPLT00000004224;	ITIH4	913945	914809	868194	886755
scaffold1323	geneID=XLOC_019596	ID=Apl2_04967;Old=Apl_05035;	NEK4	913945	914809	916178	929305
scaffold1323	geneID=XLOC_019596	ID=Apl2_04969;Old=ENSAPLT00000005163;	GLT8D1	913945	914809	933204	938185
scaffold1323	geneID=XLOC_019596	ID=Apl2_04971;Old=Apl_05039;	PBRM1	913945	914809	951461	1007120
scaffold1323	geneID=XLOC_019600	ID=Apl2_04971;Old=Apl_05039;	PBRM1	1040252	1040857	951461	1007120
scaffold1323	geneID=XLOC_019600	ID=Apl2_04973;Old=Apl_05040;	NT5DC2	1040252	1040857	1019957	1039807
scaffold1323	geneID=XLOC_019604	ID=Apl2_04976;Old=ENSAPLT00000008797;	TNNC1	1185881	1190580	1135961	1141343
scaffold1323	geneID=XLOC_019573	ID=Apl2_04951;Old=ENSAPLT00000000984;	CYB561D2	373648	381692	293548	293718
scaffold1323	geneID=XLOC_019573	ID=Apl2_04956;Old=Apl_05024;		373648	381692	316355	316549
scaffold1323	geneID=XLOC_019573	ID=Apl2_04960;Old=ENSAPLT00000002775;	PRKCD	373648	381692	382121	409613
scaffold1323	geneID=XLOC_019596	ID=Apl2_04966;Old=Apl_05034;	ITIH3	913945	914809	890610	907825
scaffold1323	geneID=XLOC_019596	ID=Apl2_04968;Old=ENSAPLT00000005124;	SPCS1	913945	914809	930863	932520
scaffold1323	geneID=XLOC_019596	ID=Apl2_04970;Old=ENSAPLT00000005381;	GNL3	913945	914809	940483	947920
scaffold1323	geneID=XLOC_019600	ID=Apl2_04970;Old=ENSAPLT00000005381;	GNL3	1040252	1040857	940483	947920
scaffold1323	geneID=XLOC_019596	ID=Apl2_04972;Old=ENSAPLT00000006465;	C3orf78	913945	914809	1013185	1014157
scaffold1323	geneID=XLOC_019600	ID=Apl2_04972;Old=ENSAPLT00000006465;	C3orf78	1040252	1040857	1013185	1014157
scaffold1323	geneID=XLOC_019600	ID=Apl2_04974;Old=ENSAPLT00000007093;	STAB1	1040252	1040857	1041176	1091822
scaffold1323	geneID=XLOC_019600	ID=Apl2_04975;Old=ENSAPLT00000008274;	NISCH	1040252	1040857	1104849	1128176
scaffold1323	geneID=XLOC_019604	ID=Apl2_04975;Old=ENSAPLT00000008274;	NISCH	1185881	1190580	1104849	1128176
scaffold1323	geneID=XLOC_019604	ID=Apl2_04977;Old=Apl_05045;	RPL29	1185881	1190580	1148006	1170251
scaffold1323	geneID=XLOC_019609	ID=Apl2_04983;Old=ENSAPLT00000008854;	DUSP7	1380800	1397542	1442931	1448121
scaffold1326	geneID=XLOC_019705	ID=Apl2_16862;Old=Apl_15851;	HMG20A	320984	322020	389448	401212
scaffold1326	geneID=XLOC_019695	ID=Apl2_16862;Old=Apl_15851;	HMG20A	372993	377498	389448	401212
scaffold1326	geneID=XLOC_019697	ID=Apl2_16862;Old=Apl_15851;	HMG20A	435333	438705	389448	401212
scaffold1326	geneID=XLOC_019705	ID=Apl2_16861;Old=Apl_15850;		320984	322020	258781	290410
scaffold1329	geneID=XLOC_019752	ID=Apl2_16415;Old=ENSAPLT00000015772;	METTL10	120291	124772	109943	114767
scaffold1329	geneID=XLOC_019752	ID=Apl2_16416;Old=ENSAPLT00000015808;	FAM53B	120291	124772	129132	138572
scaffold1329	geneID=XLOC_019752	ID=Apl2_16413;Old=ENSAPLT00000015384;	ZRANB1	120291	124772	37259	58414
scaffold1329	geneID=XLOC_019752	ID=Apl2_16414;Old=ENSAPLT00000015622;	FAM175B	120291	124772	92498	107743
scaffold1329	geneID=XLOC_019752	ID=Apl2_16417;Old=ENSAPLT00000015825;	LHPP	120291	124772	195405	207061
scaffold1332	geneID=XLOC_019792	ID=Apl2_11668;Old=ENSAPLT00000016462;	SCMH1	216429	217425	126911	177019
scaffold1332	geneID=XLOC_019813	ID=Apl2_11672;Old=ENSAPLT00000001414;	CITED4	475041	476503	441531	442145
scaffold1332	geneID=XLOC_019813	ID=Apl2_11673;Old=ENSAPLT00000017014;	STX12	475041	476503	463935	475094
scaffold1332	geneID=XLOC_019813	ID=Apl2_11674;Old=ENSAPLT00000001013;	PPP1R8	475041	476503	488897	499140
scaffold1332	geneID=XLOC_019813	ID=Apl2_11675;Old=Apl_10835;	C23H1ORF38	475041	476503	511316	517880
scaffold1332	geneID=XLOC_019813	ID=Apl2_11677;Old=ENSAPLT00000002872;	SMPDL3B	475041	476503	527927	531997
scaffold1332	geneID=XLOC_019813	ID=Apl2_11678;Old=ENSAPLT00000002997;	XKR8	475041	476503	535491	537292
scaffold1332	geneID=XLOC_019808	ID=Apl2_11682;Old=ENSAPLT00000001440;	ATPIF1	728342	730037	635142	635282
scaffold1332	geneID=XLOC_019808	ID=Apl2_11683;Old=ENSAPLT00000003871;	HNRNPR	728342	730037	649453	668271
scaffold1332	geneID=XLOC_019792	ID=Apl2_11669;Old=ENSAPLT00000016759;	CTPS2	216429	217425	184878	201403
scaffold1332	geneID=XLOC_019792	ID=Apl2_11670;Old=Apl_10830;	AVD	216429	217425	208566	208935
scaffold1332	geneID=XLOC_019813	ID=Apl2_11676;Old=ENSAPLT00000002663;	RPA2	475041	476503	522320	525734
scaffold1332	geneID=XLOC_019808	ID=Apl2_11684;Old=ENSAPLT00000001442;		728342	730037	668078	668530
scaffold1342	geneID=XLOC_019970	ID=Apl2_16735;Old=Apl_16720;	FAM179B	314760	315555	243963	279153
scaffold1342	geneID=XLOC_019970	ID=Apl2_16736;Old=Apl_16721;	PRPF39	314760	315555	283831	294385
scaffold1342	geneID=XLOC_019970	ID=Apl2_16738;Old=Apl_16723;	FANCM	314760	315555	302774	374455
scaffold1342	geneID=XLOC_019970	ID=Apl2_16734;Old=ENSAPLT00000010931;	KLHL28	314760	315555	233897	241893
scaffold1342	geneID=XLOC_019970	ID=Apl2_16737;Old=ENSAPLT00000011514;	FKBP3	314760	315555	297944	301680
scaffold1342	geneID=XLOC_019970	ID=Apl2_16739;Old=ENSAPLT00000011942;	SOUL	314760	315555	310161	319698
scaffold1342	geneID=XLOC_019970	ID=Apl2_16740;Old=Apl_16724;	MIS18BP1	314760	315555	378573	396553
scaffold135	geneID=XLOC_020087	ID=Apl2_14475;Old=Apl_13446;	RAMP3	1400230	1402411	1421094	1453459
scaffold135	geneID=XLOC_020087	ID=Apl2_14474;Old=Apl_13445;	PDIA4	1400230	1402411	1338986	1346293
scaffold1352	geneID=XLOC_020304	ID=Apl2_18105;Old=Apl_17045;	PPP2R3B	406440	408842	434370	481877
scaffold1352	geneID=XLOC_020304	ID=Apl2_18107;Old=ENSAPLT00000013826;	STAG3	406440	408842	489205	500938
scaffold1356	geneID=XLOC_020330	ID=Apl2_07232;Old=ENSAPLT00000006736;	RSPO1	41816	45532	5796	10158
scaffold1356	geneID=XLOC_020330	ID=Apl2_07233;Old=ENSAPLT00000006804;	GNL2	41816	45532	17284	28447
scaffold1356	geneID=XLOC_020330	ID=Apl2_07235;Old=ENSAPLT00000007142;	SNIP1	41816	45532	33242	35196
scaffold1356	geneID=XLOC_020330	ID=Apl2_07236;Old=ENSAPLT00000007403;	MEAF6	41816	45532	38500	45201
scaffold1356	geneID=XLOC_020332	ID=Apl2_07239;Old=ENSAPLT00000008291;	CSF3R	377431	379094	422095	427823
scaffold1356	geneID=XLOC_020333	ID=Apl2_07239;Old=ENSAPLT00000008291;	CSF3R	420540	421251	422095	427823
scaffold1356	geneID=XLOC_020334	ID=Apl2_07239;Old=ENSAPLT00000008291;	CSF3R	421310	421946	422095	427823
scaffold1356	geneID=XLOC_020353	ID=Apl2_07239;Old=ENSAPLT00000008291;	CSF3R	508472	512549	422095	427823
scaffold1356	geneID=XLOC_020332	ID=Apl2_07240;Old=ENSAPLT00000008486;	MRPS15	377431	379094	429402	435240
scaffold1356	geneID=XLOC_020333	ID=Apl2_07240;Old=ENSAPLT00000008486;	MRPS15	420540	421251	429402	435240
scaffold1356	geneID=XLOC_020334	ID=Apl2_07240;Old=ENSAPLT00000008486;	MRPS15	421310	421946	429402	435240
scaffold1356	geneID=XLOC_020353	ID=Apl2_07240;Old=ENSAPLT00000008486;	MRPS15	508472	512549	429402	435240
scaffold1356	geneID=XLOC_020332	ID=Apl2_07241;Old=ENSAPLT00000008626;	OSCP1	377431	379094	435876	446271
scaffold1356	geneID=XLOC_020333	ID=Apl2_07241;Old=ENSAPLT00000008626;	OSCP1	420540	421251	435876	446271
scaffold1356	geneID=XLOC_020334	ID=Apl2_07241;Old=ENSAPLT00000008626;	OSCP1	421310	421946	435876	446271
scaffold1356	geneID=XLOC_020353	ID=Apl2_07241;Old=ENSAPLT00000008626;	OSCP1	508472	512549	435876	446271
scaffold1356	geneID=XLOC_020332	ID=Apl2_07242;Old=Apl_07086;	LSM10	377431	379094	449215	449585
scaffold1356	geneID=XLOC_020333	ID=Apl2_07242;Old=Apl_07086;	LSM10	420540	421251	449215	449585
scaffold1356	geneID=XLOC_020334	ID=Apl2_07242;Old=Apl_07086;	LSM10	421310	421946	449215	449585
scaffold1356	geneID=XLOC_020353	ID=Apl2_07242;Old=Apl_07086;	LSM10	508472	512549	449215	449585
scaffold1356	geneID=XLOC_020332	ID=Apl2_07243;Old=Apl_07087;	STK40	377431	379094	458850	470484
scaffold1356	geneID=XLOC_020333	ID=Apl2_07243;Old=Apl_07087;	STK40	420540	421251	458850	470484
scaffold1356	geneID=XLOC_020334	ID=Apl2_07243;Old=Apl_07087;	STK40	421310	421946	458850	470484
scaffold1356	geneID=XLOC_020353	ID=Apl2_07243;Old=Apl_07087;	STK40	508472	512549	458850	470484
scaffold1356	geneID=XLOC_020332	ID=Apl2_07244;Old=ENSAPLT00000001807;	FAM176B	377431	379094	475677	475835
scaffold1356	geneID=XLOC_020333	ID=Apl2_07244;Old=ENSAPLT00000001807;	FAM176B	420540	421251	475677	475835
scaffold1356	geneID=XLOC_020334	ID=Apl2_07244;Old=ENSAPLT00000001807;	FAM176B	421310	421946	475677	475835
scaffold1356	geneID=XLOC_020353	ID=Apl2_07244;Old=ENSAPLT00000001807;	FAM176B	508472	512549	475677	475835
scaffold1356	geneID=XLOC_020353	ID=Apl2_07251;Old=ENSAPLT00000009619;	TRAPPC3	508472	512549	539604	541542
scaffold1356	geneID=XLOC_020353	ID=Apl2_07252;Old=ENSAPLT00000009717;	COL8A2	508472	512549	580127	587100
scaffold1356	geneID=XLOC_020330	ID=Apl2_07234;Old=ENSAPLT00000007032;	DNALI1	41816	45532	29057	32421
scaffold1356	geneID=XLOC_020330	ID=Apl2_07237;Old=Apl_07081;	ZC3H12A	41816	45532	57857	65649
scaffold1356	geneID=XLOC_020333	ID=Apl2_07245;Old=ENSAPLT00000009407;	THRAP3	420540	421251	483810	497913
scaffold1356	geneID=XLOC_020334	ID=Apl2_07245;Old=ENSAPLT00000009407;	THRAP3	421310	421946	483810	497913
scaffold1356	geneID=XLOC_020353	ID=Apl2_07245;Old=ENSAPLT00000009407;	THRAP3	508472	512549	483810	497913
scaffold1356	geneID=XLOC_020333	ID=Apl2_07246;Old=Apl_07089;	MAP7D1	420540	421251	515701	516854
scaffold1356	geneID=XLOC_020334	ID=Apl2_07246;Old=Apl_07089;	MAP7D1	421310	421946	515701	516854
scaffold1356	geneID=XLOC_020353	ID=Apl2_07246;Old=Apl_07089;	MAP7D1	508472	512549	515701	516854
scaffold1356	geneID=XLOC_020353	ID=Apl2_07249;Old=ENSAPLT00000009604;		508472	512549	532803	533265
scaffold1356	geneID=XLOC_020353	ID=Apl2_07250;Old=Apl_07093;		508472	512549	534440	534808
scaffold1356	geneID=XLOC_020353	ID=Apl2_07253;Old=Apl_07095;	ADPRHL2	508472	512549	592812	595268
scaffold1356	geneID=XLOC_020353	ID=Apl2_07254;Old=ENSAPLT00000009974;	TEKT2	508472	512549	597215	602441
scaffold1357	geneID=XLOC_020406	ID=Apl2_18936;Old=ENSAPLT00000015775;	TXNL1	114128	115003	26376	39954
scaffold1363	geneID=XLOC_020515	ID=Apl2_11952;Old=ENSAPLT00000003739;	SFPQ	1	2855	52613	68941
scaffold1363	geneID=XLOC_020516	ID=Apl2_11952;Old=ENSAPLT00000003739;	SFPQ	1735	2688	52613	68941
scaffold1363	geneID=XLOC_020518	ID=Apl2_11952;Old=ENSAPLT00000003739;	SFPQ	67767	76492	52613	68941
scaffold1363	geneID=XLOC_020521	ID=Apl2_11952;Old=ENSAPLT00000003739;	SFPQ	102117	104903	52613	68941
scaffold1363	geneID=XLOC_020515	ID=Apl2_11953;Old=ENSAPLT00000001689;	ZMYM6NB	1	2855	80962	81156
scaffold1363	geneID=XLOC_020516	ID=Apl2_11953;Old=ENSAPLT00000001689;	ZMYM6NB	1735	2688	80962	81156
scaffold1363	geneID=XLOC_020518	ID=Apl2_11953;Old=ENSAPLT00000001689;	ZMYM6NB	67767	76492	80962	81156
scaffold1363	geneID=XLOC_020521	ID=Apl2_11953;Old=ENSAPLT00000001689;	ZMYM6NB	102117	104903	80962	81156
scaffold1363	geneID=XLOC_020515	ID=Apl2_11955;Old=ENSAPLT00000001703;	GPR4	1	2855	83910	84125
scaffold1363	geneID=XLOC_020516	ID=Apl2_11955;Old=ENSAPLT00000001703;	GPR4	1735	2688	83910	84125
scaffold1363	geneID=XLOC_020518	ID=Apl2_11955;Old=ENSAPLT00000001703;	GPR4	67767	76492	83910	84125
scaffold1363	geneID=XLOC_020521	ID=Apl2_11955;Old=ENSAPLT00000001703;	GPR4	102117	104903	83910	84125
scaffold1363	geneID=XLOC_020518	ID=Apl2_11956;Old=ENSAPLT00000004023;	DLGAP3	67767	76492	105338	111521
scaffold1363	geneID=XLOC_020521	ID=Apl2_11956;Old=ENSAPLT00000004023;	DLGAP3	102117	104903	105338	111521
scaffold1363	geneID=XLOC_020518	ID=Apl2_11957;Old=ENSAPLT00000004284;	C1ORF212	67767	76492	115216	115428
scaffold1363	geneID=XLOC_020521	ID=Apl2_11957;Old=ENSAPLT00000004284;	C1ORF212	102117	104903	115216	115428
scaffold1363	geneID=XLOC_020515	ID=Apl2_11951;Old=Apl_11566;	ZMYM4	1	2855	10806	39691
scaffold1363	geneID=XLOC_020516	ID=Apl2_11951;Old=Apl_11566;	ZMYM4	1735	2688	10806	39691
scaffold1363	geneID=XLOC_020518	ID=Apl2_11951;Old=Apl_11566;	ZMYM4	67767	76492	10806	39691
scaffold1363	geneID=XLOC_020521	ID=Apl2_11951;Old=Apl_11566;	ZMYM4	102117	104903	10806	39691
scaffold1363	geneID=XLOC_020515	ID=Apl2_11954;Old=ENSAPLT00000001696;		1	2855	83910	84128
scaffold1363	geneID=XLOC_020516	ID=Apl2_11954;Old=ENSAPLT00000001696;		1735	2688	83910	84128
scaffold1363	geneID=XLOC_020518	ID=Apl2_11954;Old=ENSAPLT00000001696;		67767	76492	83910	84128
scaffold1363	geneID=XLOC_020521	ID=Apl2_11954;Old=ENSAPLT00000001696;		102117	104903	83910	84128
scaffold1363	geneID=XLOC_020518	ID=Apl2_11958;Old=ENSAPLT00000001740;		67767	76492	115216	115446
scaffold1363	geneID=XLOC_020521	ID=Apl2_11958;Old=ENSAPLT00000001740;		102117	104903	115216	115446
scaffold1363	geneID=XLOC_020518	ID=Apl2_11960;Old=ENSAPLT00000001751;	GJA4	67767	76492	122667	123695
scaffold1363	geneID=XLOC_020521	ID=Apl2_11960;Old=ENSAPLT00000001751;	GJA4	102117	104903	122667	123695
scaffold1363	geneID=XLOC_020518	ID=Apl2_11961;Old=ENSAPLT00000001764;	GJB3	67767	76492	128406	129212
scaffold1363	geneID=XLOC_020521	ID=Apl2_11961;Old=ENSAPLT00000001764;	GJB3	102117	104903	128406	129212
scaffold1363	geneID=XLOC_020518	ID=Apl2_11962;Old=Apl_11576;	GJB5	67767	76492	136959	137660
scaffold1363	geneID=XLOC_020521	ID=Apl2_11962;Old=Apl_11576;	GJB5	102117	104903	136959	137660
scaffold1365	geneID=XLOC_020567	ID=Apl2_12095;Old=ENSAPLT00000004582;	SHISA5	57930	61283	18537	22595
scaffold1365	geneID=XLOC_020567	ID=Apl2_12097;Old=Apl_11383;	BTG1	57930	61283	42395	52565
scaffold1365	geneID=XLOC_020567	ID=Apl2_12098;Old=ENSAPLT00000004888;	IPPK	57930	61283	79557	94228
scaffold1365	geneID=XLOC_020567	ID=Apl2_12100;Old=Apl_11386;	ECM2	57930	61283	135883	149021
scaffold1365	geneID=XLOC_020575	ID=Apl2_12102;Old=ENSAPLT00000005560;	OGN	271142	273922	214964	223600
scaffold1365	geneID=XLOC_020575	ID=Apl2_12103;Old=Apl_11390;	NOL8	271142	273922	244481	258563
scaffold1365	geneID=XLOC_020575	ID=Apl2_12104;Old=Apl_11391;		271142	273922	268876	269369
scaffold1365	geneID=XLOC_020587	ID=Apl2_12110;Old=ENSAPLT00000007081;	SLC6A11	940983	945733	897361	988122
scaffold1365	geneID=XLOC_020567	ID=Apl2_12096;Old=ENSAPLT00000004599;	ATRIP	57930	61283	31420	43270
scaffold1365	geneID=XLOC_020575	ID=Apl2_12106;Old=ENSAPLT00000006240;	PHF7	271142	273922	314192	315438
scaffold1370	geneID=XLOC_020715	ID=Apl2_19342;Old=Apl_18238;	SLCO3A1	60523	62541	12520	28346
scaffold1375	geneID=XLOC_020778	ID=Apl2_11207;Old=Apl_10346;		722959	725915	684148	684357
scaffold1375	geneID=XLOC_020778	ID=Apl2_11209;Old=Apl_10348;		722959	725915	766015	766233
scaffold1375	geneID=XLOC_020794	ID=Apl2_11215;Old=ENSAPLT00000004648;	PFKFB3	1064915	1069684	977931	995306
scaffold1375	geneID=XLOC_020797	ID=Apl2_11219;Old=Apl_10358;	Q5ZLM6_CHICK	1203937	1206121	1221939	1233900
scaffold1375	geneID=XLOC_020812	ID=Apl2_11219;Old=Apl_10358;	Q5ZLM6_CHICK	1209050	1217426	1221939	1233900
scaffold1375	geneID=XLOC_020797	ID=Apl2_11217;Old=ENSAPLT00000005498;	SLC17A9	1203937	1206121	1174212	1185032
scaffold1375	geneID=XLOC_020812	ID=Apl2_11217;Old=ENSAPLT00000005498;	SLC17A9	1209050	1217426	1174212	1185032
scaffold1375	geneID=XLOC_020797	ID=Apl2_11218;Old=ENSAPLT00000005600;	C20H20ORF11	1203937	1206121	1198033	1200753
scaffold1375	geneID=XLOC_020812	ID=Apl2_11218;Old=ENSAPLT00000005600;	C20H20ORF11	1209050	1217426	1198033	1200753
scaffold1376	geneID=XLOC_020871	ID=Apl2_15509;Old=Apl_15055;	GZMK	59923	61558	6132	13972
scaffold1376	geneID=XLOC_020871	ID=Apl2_15510;Old=ENSAPLT00000004853;	ESM1	59923	61558	28632	35165
scaffold1376	geneID=XLOC_020871	ID=Apl2_15511;Old=ENSAPLT00000004950;	CSPG4	59923	61558	79397	104766
scaffold1376	geneID=XLOC_020866	ID=Apl2_15516;Old=Apl_15061;	ARL15	262299	265163	332098	341687
scaffold1376	geneID=XLOC_020868	ID=Apl2_15516;Old=Apl_15061;	ARL15	313030	315646	332098	341687
scaffold1376	geneID=XLOC_020866	ID=Apl2_15512;Old=Apl_15057;	SNX33	262299	265163	192136	199546
scaffold1376	geneID=XLOC_020866	ID=Apl2_15514;Old=ENSAPLT00000005018;	SNX18	262299	265163	213239	213950
scaffold1376	geneID=XLOC_020868	ID=Apl2_15514;Old=ENSAPLT00000005018;	SNX18	313030	315646	213239	213950
scaffold1376	geneID=XLOC_020866	ID=Apl2_15515;Old=Apl_15060;	HSPB3	262299	265163	228741	229181
scaffold1376	geneID=XLOC_020868	ID=Apl2_15515;Old=Apl_15060;	HSPB3	313030	315646	228741	229181
scaffold1377	geneID=XLOC_020933	ID=Apl2_20542;Old=ENSAPLT00000009860;	KCNK10	9465	11573	36580	76476
scaffold1380	geneID=XLOC_020982	ID=Apl2_19040;Old=ENSAPLT00000013572;	GARNL3	4288	5705	19317	39899
scaffold1387	geneID=XLOC_021027	ID=Apl2_20287;Old=Apl_18893;	AKT1	19721	20204	140	14993
scaffold139	geneID=XLOC_021053	ID=Apl2_09683;Old=ENSAPLT00000013902;	LDLRAD3	756928	760320	680611	752055
scaffold139	geneID=XLOC_021053	ID=Apl2_09685;Old=ENSAPLT00000014034;	PRR5L	756928	760320	821975	850537
scaffold139	geneID=XLOC_021055	ID=Apl2_09685;Old=ENSAPLT00000014034;	PRR5L	806677	809963	821975	850537
scaffold139	geneID=XLOC_021055	ID=Apl2_09687;Old=ENSAPLT00000012227;	RAG1	806677	809963	887774	890899
scaffold139	geneID=XLOC_021053	ID=Apl2_09684;Old=ENSAPLT00000014016;	COMMD9	756928	760320	780324	784863
scaffold139	geneID=XLOC_021055	ID=Apl2_09684;Old=ENSAPLT00000014016;	COMMD9	806677	809963	780324	784863
scaffold139	geneID=XLOC_021055	ID=Apl2_09686;Old=ENSAPLT00000014047;	TRAF6	806677	809963	865621	875533
scaffold139	geneID=XLOC_021055	ID=Apl2_09689;Old=ENSAPLT00000012239;	RAG2	806677	809963	900021	901607
scaffold1391	geneID=XLOC_021114	ID=Apl2_17044;Old=ENSAPLT00000010391;	NCDN	130405	131151	36004	40027
scaffold1391	geneID=XLOC_021114	ID=Apl2_17045;Old=ENSAPLT00000010409;	TFAP2E	130405	131151	61658	66037
scaffold1391	geneID=XLOC_021114	ID=Apl2_17046;Old=ENSAPLT00000010439;	PSMB2	130405	131151	78832	88153
scaffold1391	geneID=XLOC_021114	ID=Apl2_17047;Old=ENSAPLT00000001721;		130405	131151	120321	120542
scaffold1391	geneID=XLOC_021114	ID=Apl2_17048;Old=Apl_16025;	CLSPN	130405	131151	139814	145685
scaffold1393	geneID=XLOC_021141	ID=Apl2_15569;Old=Apl_14625;	RPRD1A	695546	699190	602479	639488
scaffold1393	geneID=XLOC_021141	ID=Apl2_15570;Old=ENSAPLT00000007095;	C18ORF21	695546	699190	647409	651509
scaffold14	geneID=XLOC_021208	ID=Apl2_14655;Old=ENSAPLT00000013543;	BEST3	211629	214960	135991	152552
scaffold14	geneID=XLOC_021208	ID=Apl2_14657;Old=Apl_13639;	LRRC10	211629	214960	169367	170176
scaffold14	geneID=XLOC_021208	ID=Apl2_14656;Old=ENSAPLT00000013609;	CTSE	211629	214960	156681	163685
scaffold14	geneID=XLOC_021208	ID=Apl2_14658;Old=ENSAPLT00000013735;	CCT2	211629	214960	172612	183722
scaffold14	geneID=XLOC_021208	ID=Apl2_14659;Old=ENSAPLT00000013783;	FRS2	211629	214960	197168	206847
scaffold14	geneID=XLOC_021208	ID=Apl2_14661;Old=ENSAPLT00000013806;	YEATS4	211629	214960	260901	264941
scaffold14	geneID=XLOC_021208	ID=Apl2_14662;Old=ENSAPLT00000013816;	LYZ	211629	214960	265953	269139
scaffold140	geneID=XLOC_021248	ID=Apl2_10255;Old=Apl_10366;		246989	248390	147447	147845
scaffold140	geneID=XLOC_021248	ID=Apl2_10256;Old=Apl_10367;		246989	248390	169552	172309
scaffold140	geneID=XLOC_021248	ID=Apl2_10257;Old=ENSAPLT00000004149;	FAM178A	246989	248390	172907	191601
scaffold140	geneID=XLOC_021248	ID=Apl2_10258;Old=ENSAPLT00000004316;	SEMA4D	246989	248390	208494	211306
scaffold140	geneID=XLOC_021248	ID=Apl2_10260;Old=ENSAPLT00000004396;	C10orf2	246989	248390	215878	217723
scaffold140	geneID=XLOC_021248	ID=Apl2_10262;Old=Apl_10373;	PROSAPIP1	246989	248390	220174	225754
scaffold140	geneID=XLOC_021248	ID=Apl2_10265;Old=Apl_10374;	SFXN2	246989	248390	232096	234850
scaffold140	geneID=XLOC_021248	ID=Apl2_10266;Old=ENSAPLT00000005046;	KAZALD1	246989	248390	240575	242687
scaffold140	geneID=XLOC_021248	ID=Apl2_10267;Old=ENSAPLT00000005079;	TLX1	246989	248390	266915	270892
scaffold140	geneID=XLOC_021248	ID=Apl2_10259;Old=ENSAPLT00000001032;	MRPL43	246989	248390	213886	214080
scaffold140	geneID=XLOC_021248	ID=Apl2_10263;Old=ENSAPLT00000004455;	PDZD7	246989	248390	227112	228117
scaffold140	geneID=XLOC_021248	ID=Apl2_10264;Old=ENSAPLT00000004456;	PDZD7	246989	248390	228424	228937
scaffold1401	geneID=XLOC_021276	ID=Apl2_18815;Old=ENSAPLT00000016576;	PDE4B	90568	92631	1701	6564
scaffold1401	geneID=XLOC_021276	ID=Apl2_18816;Old=ENSAPLT00000016634;	LEP	90568	92631	141012	169475
scaffold1403	geneID=XLOC_021318	ID=Apl2_14587;Old=ENSAPLT00000013481;	TBRG4	97993	100465	2279	7651
scaffold1403	geneID=XLOC_021318	ID=Apl2_14588;Old=Apl_13537;		97993	100465	17721	18608
scaffold1403	geneID=XLOC_021318	ID=Apl2_14590;Old=ENSAPLT00000013918;	MYO1G	97993	100465	33299	41417
scaffold1403	geneID=XLOC_021318	ID=Apl2_14591;Old=ENSAPLT00000014223;	PDCD6IP	97993	100465	48702	59751
scaffold1403	geneID=XLOC_021314	ID=Apl2_14595;Old=Apl_13544;	DHX30	230509	233538	242142	270752
scaffold1403	geneID=XLOC_021318	ID=Apl2_14589;Old=ENSAPLT00000013727;	CCM2	97993	100465	20352	25111
scaffold1403	geneID=XLOC_021318	ID=Apl2_14592;Old=Apl_13541;	SCAP	97993	100465	61480	91425
scaffold1403	geneID=XLOC_021318	ID=Apl2_14593;Old=ENSAPLT00000015529;	C2H3ORF75	97993	100465	102171	108666
scaffold1403	geneID=XLOC_021318	ID=Apl2_14594;Old=ENSAPLT00000015679;	SMARCC1	97993	100465	126910	198683
scaffold1404	geneID=XLOC_021344	ID=Apl2_18635;Old=ENSAPLT00000004004;	ATP6V1H	159153	162414	170288	198370
scaffold1407	geneID=XLOC_021386	ID=Apl2_12284;Old=ENSAPLT00000015511;	CLPX	127746	129863	52652	69904
scaffold1407	geneID=XLOC_021378	ID=Apl2_12284;Old=ENSAPLT00000015511;	CLPX	138206	139932	52652	69904
scaffold1407	geneID=XLOC_021386	ID=Apl2_12285;Old=ENSAPLT00000016031;	PDCD7	127746	129863	72503	75531
scaffold1407	geneID=XLOC_021378	ID=Apl2_12285;Old=ENSAPLT00000016031;	PDCD7	138206	139932	72503	75531
scaffold1407	geneID=XLOC_021386	ID=Apl2_12286;Old=ENSAPLT00000016196;	UBAP1	127746	129863	85765	86912
scaffold1407	geneID=XLOC_021378	ID=Apl2_12286;Old=ENSAPLT00000016196;	UBAP1	138206	139932	85765	86912
scaffold1407	geneID=XLOC_021386	ID=Apl2_12288;Old=ENSAPLT00000016289;	RASL12	127746	129863	92148	97925
scaffold1407	geneID=XLOC_021378	ID=Apl2_12288;Old=ENSAPLT00000016289;	RASL12	138206	139932	92148	97925
scaffold1407	geneID=XLOC_021386	ID=Apl2_12290;Old=ENSAPLT00000016395;	MTFMT	127746	129863	110205	114710
scaffold1407	geneID=XLOC_021378	ID=Apl2_12290;Old=ENSAPLT00000016395;	MTFMT	138206	139932	110205	114710
scaffold1407	geneID=XLOC_021386	ID=Apl2_12292;Old=ENSAPLT00000016632;	GNRHR	127746	129863	140055	141906
scaffold1407	geneID=XLOC_021378	ID=Apl2_12292;Old=ENSAPLT00000016632;	GNRHR	138206	139932	140055	141906
scaffold1407	geneID=XLOC_021386	ID=Apl2_12283;Old=ENSAPLT00000015314;	SPG21	127746	129863	36187	44336
scaffold1407	geneID=XLOC_021386	ID=Apl2_12287;Old=ENSAPLT00000016224;	KBTBD13	127746	129863	90352	91952
scaffold1407	geneID=XLOC_021378	ID=Apl2_12287;Old=ENSAPLT00000016224;	KBTBD13	138206	139932	90352	91952
scaffold1407	geneID=XLOC_021386	ID=Apl2_12289;Old=Apl_12274;	LOC415531	127746	129863	99199	101987
scaffold1407	geneID=XLOC_021378	ID=Apl2_12289;Old=Apl_12274;	LOC415531	138206	139932	99199	101987
scaffold1407	geneID=XLOC_021386	ID=Apl2_12291;Old=ENSAPLT00000016544;	CILP	127746	129863	120261	126454
scaffold1407	geneID=XLOC_021378	ID=Apl2_12291;Old=ENSAPLT00000016544;	CILP	138206	139932	120261	126454
scaffold1407	geneID=XLOC_021386	ID=Apl2_12293;Old=ENSAPLT00000016654;	PARP16	127746	129863	147331	152619
scaffold1407	geneID=XLOC_021378	ID=Apl2_12293;Old=ENSAPLT00000016654;	PARP16	138206	139932	147331	152619
scaffold1407	geneID=XLOC_021380	ID=Apl2_12294;Old=Apl_12278;	IGDCC3	258687	261214	173992	247032
scaffold1407	geneID=XLOC_021380	ID=Apl2_12295;Old=Apl_12279;	IGDCC4	258687	261214	262544	266297
scaffold141	geneID=XLOC_021411	ID=Apl2_08202;Old=ENSAPLT00000002199;	PNRC1	197673	203758	206689	207096
scaffold141	geneID=XLOC_021413	ID=Apl2_08202;Old=ENSAPLT00000002199;	PNRC1	215784	218556	206689	207096
scaffold141	geneID=XLOC_021411	ID=Apl2_08203;Old=ENSAPLT00000016382;	PM20D2	197673	203758	237304	246957
scaffold141	geneID=XLOC_021413	ID=Apl2_08203;Old=ENSAPLT00000016382;	PM20D2	215784	218556	237304	246957
scaffold141	geneID=XLOC_021419	ID=Apl2_08208;Old=ENSAPLT00000016907;	ANKRD6	439428	443540	458086	481083
scaffold141	geneID=XLOC_021411	ID=Apl2_08204;Old=ENSAPLT00000016385;	GABRR1	197673	203758	254895	278604
scaffold141	geneID=XLOC_021413	ID=Apl2_08204;Old=ENSAPLT00000016385;	GABRR1	215784	218556	254895	278604
scaffold141	geneID=XLOC_021419	ID=Apl2_08207;Old=ENSAPLT00000016738;	RRAGD	439428	443540	362158	373167
scaffold141	geneID=XLOC_021419	ID=Apl2_08209;Old=ENSAPLT00000016952;		439428	443540	483040	484321
scaffold141	geneID=XLOC_021419	ID=Apl2_08210;Old=ENSAPLT00000016955;	MDN1	439428	443540	486224	487985
scaffold141	geneID=XLOC_021419	ID=Apl2_08211;Old=ENSAPLT00000000905;	MDN1	439428	443540	502296	507827
scaffold141	geneID=XLOC_021429	ID=Apl2_08223;Old=ENSAPLT00000002739;	MAP3K7	936830	940032	899223	935792
scaffold1413	geneID=XLOC_021533	ID=Apl2_16754;Old=ENSAPLT00000000956;	FAM49B	680428	685571	642956	659261
scaffold1416	geneID=XLOC_021593	ID=Apl2_19645;Old=ENSAPLT00000017070;	RXFP2	2329	2936	3716	12716
scaffold1417	geneID=XLOC_021607	ID=Apl2_16333;Old=ENSAPLT00000008510;	RAB6A	158578	162166	101279	118175
scaffold1417	geneID=XLOC_021607	ID=Apl2_16332;Old=ENSAPLT00000008365;	MRPL48	158578	162166	65209	71724
scaffold1417	geneID=XLOC_021607	ID=Apl2_16334;Old=ENSAPLT00000008644;	PLEKHB1	158578	162166	123363	127464
scaffold1419	geneID=XLOC_021640	ID=Apl2_15540;Old=ENSAPLT00000009607;	PSMD5	170886	174901	82071	88205
scaffold1419	geneID=XLOC_021640	ID=Apl2_15542;Old=ENSAPLT00000009855;	KCNT1	170886	174901	136070	166842
scaffold1419	geneID=XLOC_021646	ID=Apl2_15542;Old=ENSAPLT00000009855;	KCNT1	206810	208179	136070	166842
scaffold1419	geneID=XLOC_021640	ID=Apl2_15539;Old=ENSAPLT00000009377;	CUTA	170886	174901	73209	78664
scaffold1419	geneID=XLOC_021640	ID=Apl2_15541;Old=ENSAPLT00000009783;	B3GALT4	170886	174901	91207	92372
scaffold1419	geneID=XLOC_021640	ID=Apl2_15543;Old=Apl_15077;	CAMSAP1	170886	174901	175593	200251
scaffold1419	geneID=XLOC_021646	ID=Apl2_15543;Old=Apl_15077;	CAMSAP1	206810	208179	175593	200251
scaffold1419	geneID=XLOC_021640	ID=Apl2_15544;Old=ENSAPLT00000010771;	UBAC1	170886	174901	218556	227741
scaffold1419	geneID=XLOC_021646	ID=Apl2_15544;Old=ENSAPLT00000010771;	UBAC1	206810	208179	218556	227741
scaffold1425	geneID=XLOC_021692	ID=Apl2_18853;Old=ENSAPLT00000000933;	CNR1	107137	110057	130320	131741
scaffold1425	geneID=XLOC_021692	ID=Apl2_18854;Old=Apl_17785;	SPACA1	107137	110057	158979	165984
scaffold1426	geneID=XLOC_021725	ID=Apl2_08845;Old=Apl_08820;	USP30	80983	83491	6805	16095
scaffold1426	geneID=XLOC_021725	ID=Apl2_08847;Old=Apl_08822;	UNG	80983	83491	21516	24657
scaffold1426	geneID=XLOC_021725	ID=Apl2_08848;Old=ENSAPLT00000015957;	ACACB	80983	83491	30748	49749
scaffold1426	geneID=XLOC_021725	ID=Apl2_08851;Old=ENSAPLT00000003140;		80983	83491	108659	127518
scaffold1426	geneID=XLOC_021746	ID=Apl2_08851;Old=ENSAPLT00000003140;		171874	174206	108659	127518
scaffold1426	geneID=XLOC_021725	ID=Apl2_08853;Old=ENSAPLT00000004609;	UBE3B	80983	83491	140075	158344
scaffold1426	geneID=XLOC_021746	ID=Apl2_08853;Old=ENSAPLT00000004609;	UBE3B	171874	174206	140075	158344
scaffold1426	geneID=XLOC_021725	ID=Apl2_08855;Old=ENSAPLT00000005435;	MVK	80983	83491	170757	178189
scaffold1426	geneID=XLOC_021746	ID=Apl2_08855;Old=ENSAPLT00000005435;	MVK	171874	174206	170757	178189
scaffold1426	geneID=XLOC_021746	ID=Apl2_08858;Old=Apl_08832;	TCHP	171874	174206	259333	264153
scaffold1426	geneID=XLOC_021733	ID=Apl2_08858;Old=Apl_08832;	TCHP	322344	324151	259333	264153
scaffold1426	geneID=XLOC_021733	ID=Apl2_08860;Old=ENSAPLT00000007446;	ANKRD13A	322344	324151	293823	303184
scaffold1426	geneID=XLOC_021733	ID=Apl2_08862;Old=ENSAPLT00000010145;	SGSM1	322344	324151	328843	352083
scaffold1426	geneID=XLOC_021725	ID=Apl2_08846;Old=Apl_08821;	ALKBH2	80983	83491	19916	20521
scaffold1426	geneID=XLOC_021725	ID=Apl2_08849;Old=ENSAPLT00000000695;	B9D2	80983	83491	38859	38984
scaffold1426	geneID=XLOC_021725	ID=Apl2_08850;Old=ENSAPLT00000002608;	FOXN4	80983	83491	53292	67852
scaffold1426	geneID=XLOC_021725	ID=Apl2_08852;Old=Apl_08826;	KCTD10	80983	83491	131746	136338
scaffold1426	geneID=XLOC_021746	ID=Apl2_08852;Old=Apl_08826;	KCTD10	171874	174206	131746	136338
scaffold1426	geneID=XLOC_021725	ID=Apl2_08854;Old=ENSAPLT00000005430;	MMAB	80983	83491	165507	167472
scaffold1426	geneID=XLOC_021746	ID=Apl2_08854;Old=ENSAPLT00000005430;	MMAB	171874	174206	165507	167472
scaffold1426	geneID=XLOC_021746	ID=Apl2_08856;Old=Apl_08830;	TRPV4	171874	174206	247470	250288
scaffold1426	geneID=XLOC_021733	ID=Apl2_08856;Old=Apl_08830;	TRPV4	322344	324151	247470	250288
scaffold1426	geneID=XLOC_021746	ID=Apl2_08857;Old=ENSAPLT00000005881;	GLTP	171874	174206	255530	257535
scaffold1426	geneID=XLOC_021733	ID=Apl2_08857;Old=ENSAPLT00000005881;	GLTP	322344	324151	255530	257535
scaffold1426	geneID=XLOC_021733	ID=Apl2_08859;Old=Apl_08833;	GIT2	322344	324151	268171	288850
scaffold1426	geneID=XLOC_021733	ID=Apl2_08861;Old=ENSAPLT00000007837;	SLC6A4	322344	324151	306003	314150
scaffold1434	geneID=XLOC_021912	ID=Apl2_06733;Old=ENSAPLT00000003881;	MMP2	72477	74054	957	15945
scaffold1434	geneID=XLOC_021912	ID=Apl2_06734;Old=Apl_06518;	LPCAT2	72477	74054	49894	72415
scaffold1434	geneID=XLOC_021912	ID=Apl2_06735;Old=ENSAPLT00000004101;	SLC6A2	72477	74054	95107	161058
scaffold1434	geneID=XLOC_021891	ID=Apl2_06738;Old=ENSAPLT00000004501;	GALR1	266592	275345	308559	324191
scaffold1434	geneID=XLOC_021915	ID=Apl2_06738;Old=ENSAPLT00000004501;	GALR1	269887	273703	308559	324191
scaffold1434	geneID=XLOC_021891	ID=Apl2_06740;Old=Apl_06523;	DUS2L	266592	275345	329637	351039
scaffold1434	geneID=XLOC_021915	ID=Apl2_06740;Old=Apl_06523;	DUS2L	269887	273703	329637	351039
scaffold1434	geneID=XLOC_021921	ID=Apl2_06744;Old=ENSAPLT00000004837;	PLA2G15	515938	532358	573410	582492
scaffold1434	geneID=XLOC_021922	ID=Apl2_06744;Old=ENSAPLT00000004837;	PLA2G15	538692	541992	573410	582492
scaffold1434	geneID=XLOC_021926	ID=Apl2_06744;Old=ENSAPLT00000004837;	PLA2G15	601708	602724	573410	582492
scaffold1434	geneID=XLOC_021901	ID=Apl2_06747;Old=ENSAPLT00000005102;	SLC7A6OS	888239	891090	789755	794523
scaffold1434	geneID=XLOC_021901	ID=Apl2_06750;Old=ENSAPLT00000005289;	OSGIN1	888239	891090	905028	910037
scaffold1434	geneID=XLOC_021903	ID=Apl2_06750;Old=ENSAPLT00000005289;	OSGIN1	918109	918857	905028	910037
scaffold1434	geneID=XLOC_021901	ID=Apl2_06751;Old=Apl_06534;	NECAB2	888239	891090	927076	984365
scaffold1434	geneID=XLOC_021903	ID=Apl2_06751;Old=Apl_06534;	NECAB2	918109	918857	927076	984365
scaffold1434	geneID=XLOC_021910	ID=Apl2_06760;Old=ENSAPLT00000001236;	B3GNT9	1187058	1192937	1095845	1097065
scaffold1434	geneID=XLOC_021891	ID=Apl2_06736;Old=ENSAPLT00000004336;	SLC12A4	266592	275345	217838	248201
scaffold1434	geneID=XLOC_021915	ID=Apl2_06736;Old=ENSAPLT00000004336;	SLC12A4	269887	273703	217838	248201
scaffold1434	geneID=XLOC_021891	ID=Apl2_06737;Old=ENSAPLT00000004431;	DPEP2	266592	275345	277793	284901
scaffold1434	geneID=XLOC_021915	ID=Apl2_06737;Old=ENSAPLT00000004431;	DPEP2	269887	273703	277793	284901
scaffold1434	geneID=XLOC_021891	ID=Apl2_06739;Old=ENSAPLT00000001232;	DDX47	266592	275345	327734	328285
scaffold1434	geneID=XLOC_021915	ID=Apl2_06739;Old=ENSAPLT00000001232;	DDX47	269887	273703	327734	328285
scaffold1434	geneID=XLOC_021921	ID=Apl2_06742;Old=Apl_06525;	ESRP2	515938	532358	469721	509839
scaffold1434	geneID=XLOC_021922	ID=Apl2_06742;Old=Apl_06525;	ESRP2	538692	541992	469721	509839
scaffold1434	geneID=XLOC_021921	ID=Apl2_06743;Old=ENSAPLT00000001234;	GPR1	515938	532358	546757	547749
scaffold1434	geneID=XLOC_021922	ID=Apl2_06743;Old=ENSAPLT00000001234;	GPR1	538692	541992	546757	547749
scaffold1434	geneID=XLOC_021926	ID=Apl2_06743;Old=ENSAPLT00000001234;	GPR1	601708	602724	546757	547749
scaffold1434	geneID=XLOC_021901	ID=Apl2_06748;Old=ENSAPLT00000005200;	SLC7A6	888239	891090	798118	821981
scaffold1434	geneID=XLOC_021901	ID=Apl2_06749;Old=ENSAPLT00000005241;	RIPK2	888239	891090	841328	853281
scaffold1434	geneID=XLOC_021903	ID=Apl2_06749;Old=ENSAPLT00000005241;	RIPK2	918109	918857	841328	853281
scaffold1434	geneID=XLOC_021901	ID=Apl2_06752;Old=ENSAPLT00000005344;	SLC38A8	888239	891090	985273	988160
scaffold1434	geneID=XLOC_021903	ID=Apl2_06752;Old=ENSAPLT00000005344;	SLC38A8	918109	918857	985273	988160
scaffold1434	geneID=XLOC_021903	ID=Apl2_06753;Old=Apl_06536;	MBTPS1	918109	918857	990463	1014090
scaffold1434	geneID=XLOC_021910	ID=Apl2_06761;Old=ENSAPLT00000005663;	C11H16ORF70	1187058	1192937	1107131	1136328
scaffold1434	geneID=XLOC_021910	ID=Apl2_06762;Old=Apl_06545;	CBFB	1187058	1192937	1151476	1186676
scaffold1434	geneID=XLOC_021938	ID=Apl2_06762;Old=Apl_06545;	CBFB	1207718	1208869	1151476	1186676
scaffold1436	geneID=XLOC_021985	ID=Apl2_14163;Old=ENSAPLT00000002876;	LYPLAL1	149772	154588	106516	130282
scaffold1437	geneID=XLOC_022029	ID=Apl2_11549;Old=Apl_11301;	TGM3	387	3823	16646	28216
scaffold1437	geneID=XLOC_022023	ID=Apl2_11549;Old=Apl_11301;	TGM3	115788	117778	16646	28216
scaffold1437	geneID=XLOC_022029	ID=Apl2_11550;Old=Apl_11302;	TGM6	387	3823	34036	44654
scaffold1437	geneID=XLOC_022023	ID=Apl2_11550;Old=Apl_11302;	TGM6	115788	117778	34036	44654
scaffold1437	geneID=XLOC_022029	ID=Apl2_11551;Old=ENSAPLT00000011037;	TGM6	387	3823	53577	66995
scaffold1437	geneID=XLOC_022023	ID=Apl2_11551;Old=ENSAPLT00000011037;	TGM6	115788	117778	53577	66995
scaffold1437	geneID=XLOC_022029	ID=Apl2_11552;Old=ENSAPLT00000011328;	EPB42	387	3823	75256	82961
scaffold1437	geneID=XLOC_022023	ID=Apl2_11552;Old=ENSAPLT00000011328;	EPB42	115788	117778	75256	82961
scaffold1437	geneID=XLOC_022023	ID=Apl2_11555;Old=ENSAPLT00000011944;	DDX27	115788	117778	105302	111342
scaffold1437	geneID=XLOC_022023	ID=Apl2_11557;Old=ENSAPLT00000012504;	ELMO2	115788	117778	122378	139152
scaffold1437	geneID=XLOC_022023	ID=Apl2_11558;Old=ENSAPLT00000013141;	SLC35C2	115788	117778	142646	145331
scaffold1437	geneID=XLOC_022029	ID=Apl2_11553;Old=ENSAPLT00000011639;	CCNDBP1	387	3823	83824	91594
scaffold1437	geneID=XLOC_022023	ID=Apl2_11553;Old=ENSAPLT00000011639;	CCNDBP1	115788	117778	83824	91594
scaffold1437	geneID=XLOC_022023	ID=Apl2_11554;Old=ENSAPLT00000011686;	ZNFX1	115788	117778	91992	103844
scaffold1437	geneID=XLOC_022023	ID=Apl2_11556;Old=ENSAPLT00000012363;	SNRPB	115788	117778	112504	114148
scaffold1438	geneID=XLOC_022061	ID=Apl2_11628;Old=ENSAPLT00000008155;	PAXIP1	1182558	1186268	1197472	1226382
scaffold1438	geneID=XLOC_022053	ID=Apl2_11618;Old=Apl_10811;	DNAJB6	57999	62553	98060	136149
scaffold1438	geneID=XLOC_022057	ID=Apl2_11625;Old=ENSAPLT00000007735;	INSIG1	971281	975216	1053540	1058651
scaffold1438	geneID=XLOC_022061	ID=Apl2_11627;Old=ENSAPLT00000008036;	HTR5A	1182558	1186268	1171519	1173493
scaffold144	geneID=XLOC_022197	ID=Apl2_03726;Old=ENSAPLT00000013067;	FRMD4B	1074287	1080802	984030	1055409
scaffold144	geneID=XLOC_022197	ID=Apl2_03727;Old=ENSAPLT00000013747;		1074287	1080802	1064115	1068569
scaffold144	geneID=XLOC_022201	ID=Apl2_03727;Old=ENSAPLT00000013747;		1145982	1148214	1064115	1068569
scaffold144	geneID=XLOC_022202	ID=Apl2_03727;Old=ENSAPLT00000013747;		1148641	1151934	1064115	1068569
scaffold144	geneID=XLOC_022197	ID=Apl2_03729;Old=ENSAPLT00000013841;	UBA3	1074287	1080802	1081094	1093936
scaffold144	geneID=XLOC_022201	ID=Apl2_03729;Old=ENSAPLT00000013841;	UBA3	1145982	1148214	1081094	1093936
scaffold144	geneID=XLOC_022202	ID=Apl2_03729;Old=ENSAPLT00000013841;	UBA3	1148641	1151934	1081094	1093936
scaffold144	geneID=XLOC_022197	ID=Apl2_03730;Old=ENSAPLT00000014058;	TMF1	1074287	1080802	1094735	1108226
scaffold144	geneID=XLOC_022201	ID=Apl2_03730;Old=ENSAPLT00000014058;	TMF1	1145982	1148214	1094735	1108226
scaffold144	geneID=XLOC_022202	ID=Apl2_03730;Old=ENSAPLT00000014058;	TMF1	1148641	1151934	1094735	1108226
scaffold144	geneID=XLOC_022197	ID=Apl2_03731;Old=ENSAPLT00000014343;	C3orf64	1074287	1080802	1113374	1129147
scaffold144	geneID=XLOC_022201	ID=Apl2_03731;Old=ENSAPLT00000014343;	C3orf64	1145982	1148214	1113374	1129147
scaffold144	geneID=XLOC_022202	ID=Apl2_03731;Old=ENSAPLT00000014343;	C3orf64	1148641	1151934	1113374	1129147
scaffold144	geneID=XLOC_022201	ID=Apl2_03732;Old=ENSAPLT00000014726;	FAM19A4	1145982	1148214	1212854	1220930
scaffold144	geneID=XLOC_022202	ID=Apl2_03732;Old=ENSAPLT00000014726;	FAM19A4	1148641	1151934	1212854	1220930
scaffold144	geneID=XLOC_022197	ID=Apl2_03728;Old=ENSAPLT00000013791;	ARL6IP5	1074287	1080802	1071877	1073302
scaffold144	geneID=XLOC_022201	ID=Apl2_03728;Old=ENSAPLT00000013791;	ARL6IP5	1145982	1148214	1071877	1073302
scaffold144	geneID=XLOC_022202	ID=Apl2_03728;Old=ENSAPLT00000013791;	ARL6IP5	1148641	1151934	1071877	1073302
scaffold144	geneID=XLOC_022233	ID=Apl2_03738;Old=Apl_03604;	SLC16A7	1846804	1848233	1810732	1832101
scaffold144	geneID=XLOC_022233	ID=Apl2_03739;Old=ENSAPLT00000015337;	KBTBD8	1846804	1848233	1853056	1858214
scaffold1440	geneID=XLOC_022289	ID=Apl2_17348;Old=Apl_16754;	STAT4	173595	175353	210670	245448
scaffold1440	geneID=XLOC_022289	ID=Apl2_17347;Old=ENSAPLT00000012947;	MYO1B	173595	175353	74030	153675
scaffold1441	geneID=XLOC_022303	ID=Apl2_17464;Old=Apl_16395;	ZDHHC14	194	3232	16370	65789
scaffold1444	geneID=XLOC_022334	ID=Apl2_10939;Old=Apl_10059;	FAM114A2	730886	733374	717828	726113
scaffold1444	geneID=XLOC_022334	ID=Apl2_10940;Old=ENSAPLT00000008758;	LONRF1	730886	733374	740599	751748
scaffold1444	geneID=XLOC_022334	ID=Apl2_10938;Old=ENSAPLT00000008479;	MFAP3	730886	733374	710652	713113
scaffold1445	geneID=XLOC_022389	ID=Apl2_11721;Old=ENSAPLT00000007069;	PNP	43242	47842	84110	89449
scaffold1445	geneID=XLOC_022391	ID=Apl2_11721;Old=ENSAPLT00000007069;	PNP	64346	69286	84110	89449
scaffold1445	geneID=XLOC_022389	ID=Apl2_11722;Old=ENSAPLT00000007114;	CALB2	43242	47842	93530	94153
scaffold1445	geneID=XLOC_022391	ID=Apl2_11722;Old=ENSAPLT00000007114;	CALB2	64346	69286	93530	94153
scaffold1445	geneID=XLOC_022389	ID=Apl2_11723;Old=ENSAPLT00000007153;	GOT2	43242	47842	101277	105541
scaffold1445	geneID=XLOC_022391	ID=Apl2_11723;Old=ENSAPLT00000007153;	GOT2	64346	69286	101277	105541
scaffold1445	geneID=XLOC_022389	ID=Apl2_11724;Old=ENSAPLT00000007310;	SLC38A7	43242	47842	108061	111348
scaffold1445	geneID=XLOC_022391	ID=Apl2_11724;Old=ENSAPLT00000007310;	SLC38A7	64346	69286	108061	111348
scaffold1445	geneID=XLOC_022389	ID=Apl2_11719;Old=ENSAPLT00000007065;	HYDIN	43242	47842	1846	34676
scaffold1445	geneID=XLOC_022391	ID=Apl2_11719;Old=ENSAPLT00000007065;	HYDIN	64346	69286	1846	34676
scaffold1445	geneID=XLOC_022389	ID=Apl2_11720;Old=ENSAPLT00000000626;	FTSJD1	43242	47842	69433	71724
scaffold1445	geneID=XLOC_022391	ID=Apl2_11720;Old=ENSAPLT00000000626;	FTSJD1	64346	69286	69433	71724
scaffold1448	geneID=XLOC_022414	ID=Apl2_17148;Old=ENSAPLT00000014526;	GXYLT2	270629	272105	250512	264180
scaffold1448	geneID=XLOC_022414	ID=Apl2_17149;Old=Apl_16096;	PPP4R2	270629	272105	277593	303237
scaffold1448	geneID=XLOC_022414	ID=Apl2_17147;Old=Apl_16094;	SHQ1	270629	272105	193548	238652
scaffold1451	geneID=XLOC_022449	ID=Apl2_09859;Old=ENSAPLT00000014158;	HOXB13	272137	277801	189749	192075
scaffold1451	geneID=XLOC_022438	ID=Apl2_09859;Old=ENSAPLT00000014158;	HOXB13	283721	286807	189749	192075
scaffold1451	geneID=XLOC_022449	ID=Apl2_09860;Old=ENSAPLT00000014169;	HOXB9	272137	277801	233609	237855
scaffold1451	geneID=XLOC_022438	ID=Apl2_09860;Old=ENSAPLT00000014169;	HOXB9	283721	286807	233609	237855
scaffold1451	geneID=XLOC_022449	ID=Apl2_09861;Old=ENSAPLT00000014174;	HOXB8	272137	277801	246728	248314
scaffold1451	geneID=XLOC_022438	ID=Apl2_09861;Old=ENSAPLT00000014174;	HOXB8	283721	286807	246728	248314
scaffold1451	geneID=XLOC_022449	ID=Apl2_09862;Old=Apl_09426;	HOXB7	272137	277801	250926	254640
scaffold1451	geneID=XLOC_022438	ID=Apl2_09862;Old=Apl_09426;	HOXB7	283721	286807	250926	254640
scaffold1451	geneID=XLOC_022449	ID=Apl2_09863;Old=ENSAPLT00000014218;	HOXA6	272137	277801	264713	266690
scaffold1451	geneID=XLOC_022438	ID=Apl2_09863;Old=ENSAPLT00000014218;	HOXA6	283721	286807	264713	266690
scaffold1451	geneID=XLOC_022449	ID=Apl2_09864;Old=Apl_09428;	HOXB5	272137	277801	269506	271213
scaffold1451	geneID=XLOC_022438	ID=Apl2_09864;Old=Apl_09428;	HOXB5	283721	286807	269506	271213
scaffold1451	geneID=XLOC_022449	ID=Apl2_09865;Old=ENSAPLT00000014236;	HOXB4	272137	277801	287250	288768
scaffold1451	geneID=XLOC_022438	ID=Apl2_09865;Old=ENSAPLT00000014236;	HOXB4	283721	286807	287250	288768
scaffold1451	geneID=XLOC_022449	ID=Apl2_09866;Old=ENSAPLT00000014245;	HOXB3	272137	277801	310747	313009
scaffold1451	geneID=XLOC_022438	ID=Apl2_09866;Old=ENSAPLT00000014245;	HOXB3	283721	286807	310747	313009
scaffold1451	geneID=XLOC_022449	ID=Apl2_09867;Old=Apl_09431;	HOXB1	272137	277801	315170	329543
scaffold1451	geneID=XLOC_022438	ID=Apl2_09867;Old=Apl_09431;	HOXB1	283721	286807	315170	329543
scaffold1452	geneID=XLOC_022473	ID=Apl2_15167;Old=Apl_14196;	IRF2BP2	87215	93158	38660	39089
scaffold1452	geneID=XLOC_022473	ID=Apl2_15168;Old=Apl_14197;		87215	93158	54471	54713
scaffold1452	geneID=XLOC_022473	ID=Apl2_15170;Old=ENSAPLT00000007982;	TARBP1	87215	93158	102706	137110
scaffold1452	geneID=XLOC_022473	ID=Apl2_15171;Old=ENSAPLT00000008317;	C3H1ORF31	87215	93158	137263	138262
scaffold1452	geneID=XLOC_022473	ID=Apl2_15172;Old=ENSAPLT00000008332;	SLC35F3	87215	93158	148630	184193
scaffold1452	geneID=XLOC_022483	ID=Apl2_15174;Old=Apl_14203;	KCNK1	391787	397765	360797	391584
scaffold1452	geneID=XLOC_022483	ID=Apl2_15175;Old=Apl_14204;		391787	397765	429672	431845
scaffold1457	geneID=XLOC_022528	ID=Apl2_16891;Old=ENSAPLT00000001921;	TNFAIP8	505680	507383	525426	525992
scaffold1457	geneID=XLOC_022528	ID=Apl2_16892;Old=ENSAPLT00000010437;	HSD17B4	505680	507383	542899	601189
scaffold1463	geneID=XLOC_022600	ID=Apl2_13851;Old=ENSAPLT00000006920;	PMP22	152453	157184	119709	133533
scaffold1463	geneID=XLOC_022600	ID=Apl2_13852;Old=ENSAPLT00000007539;	TEKT3	152453	157184	140643	147206
scaffold1463	geneID=XLOC_022600	ID=Apl2_13854;Old=ENSAPLT00000008005;	FAM18B1	152453	157184	240373	244121
scaffold1463	geneID=XLOC_022600	ID=Apl2_13855;Old=Apl_12310;	FBXW10	152453	157184	246245	256765
scaffold1464	geneID=XLOC_022649	ID=Apl2_11817;Old=ENSAPLT00000016554;	ALKBH8	524103	525129	552474	595498
scaffold1464	geneID=XLOC_022636	ID=Apl2_11817;Old=ENSAPLT00000016554;	ALKBH8	534929	537779	552474	595498
scaffold1464	geneID=XLOC_022650	ID=Apl2_11817;Old=ENSAPLT00000016554;	ALKBH8	534929	538528	552474	595498
scaffold1464	geneID=XLOC_022649	ID=Apl2_11815;Old=ENSAPLT00000016171;		524103	525129	479183	480811
scaffold1464	geneID=XLOC_022636	ID=Apl2_11815;Old=ENSAPLT00000016171;		534929	537779	479183	480811
scaffold1464	geneID=XLOC_022650	ID=Apl2_11815;Old=ENSAPLT00000016171;		534929	538528	479183	480811
scaffold1464	geneID=XLOC_022649	ID=Apl2_11816;Old=ENSAPLT00000016205;	ELMOD1	524103	525129	499744	515691
scaffold1464	geneID=XLOC_022636	ID=Apl2_11816;Old=ENSAPLT00000016205;	ELMOD1	534929	537779	499744	515691
scaffold1464	geneID=XLOC_022650	ID=Apl2_11816;Old=ENSAPLT00000016205;	ELMOD1	534929	538528	499744	515691
scaffold1466	geneID=XLOC_022684	ID=Apl2_16006;Old=Apl_14999;	TMEM194A	32974	34358	8936	11672
scaffold1466	geneID=XLOC_022684	ID=Apl2_16007;Old=Apl_15000;	MYO1B	32974	34358	17607	29480
scaffold1466	geneID=XLOC_022684	ID=Apl2_16008;Old=ENSAPLT00000009229;	ZBTB39	32974	34358	29526	31752
scaffold1466	geneID=XLOC_022684	ID=Apl2_16013;Old=Apl_15006;	PRIM1	32974	34358	52027	52760
scaffold1466	geneID=XLOC_022684	ID=Apl2_16010;Old=ENSAPLT00000000764;	CCR4	32974	34358	37608	38696
scaffold1466	geneID=XLOC_022684	ID=Apl2_16011;Old=Apl_15004;	RDH5	32974	34358	43555	45016
scaffold1466	geneID=XLOC_022684	ID=Apl2_16012;Old=ENSAPLT00000009318;	RDH5	32974	34358	46633	50847
scaffold148	geneID=XLOC_022741	ID=Apl2_02004;Old=ENSAPLT00000002520;	NPHP4	191327	198446	109974	139898
scaffold148	geneID=XLOC_022759	ID=Apl2_02025;Old=ENSAPLT00000006648;	TTC34	1095994	1116790	1041706	1051778
scaffold148	geneID=XLOC_022759	ID=Apl2_02026;Old=ENSAPLT00000006765;	MMEL1	1095994	1116790	1066758	1092364
scaffold148	geneID=XLOC_022759	ID=Apl2_02028;Old=Apl_01962;	HES7	1095994	1116790	1112692	1113628
scaffold148	geneID=XLOC_022759	ID=Apl2_02029;Old=ENSAPLT00000008268;	HES5	1095994	1116790	1119304	1119993
scaffold148	geneID=XLOC_022759	ID=Apl2_02030;Old=ENSAPLT00000008369;	PANK4	1095994	1116790	1120909	1142902
scaffold148	geneID=XLOC_022762	ID=Apl2_02033;Old=ENSAPLT00000009804;	PEX10	1239157	1243567	1242994	1248066
scaffold148	geneID=XLOC_022726	ID=Apl2_02041;Old=Apl_01975;	C1orf222	1662242	1664718	1623610	1639062
scaffold148	geneID=XLOC_022728	ID=Apl2_02041;Old=Apl_01975;	C1orf222	1693882	1707906	1623610	1639062
scaffold148	geneID=XLOC_022729	ID=Apl2_02041;Old=Apl_01975;	C1orf222	1708009	1711930	1623610	1639062
scaffold148	geneID=XLOC_022726	ID=Apl2_02042;Old=ENSAPLT00000011323;	C1ORF222	1662242	1664718	1653691	1661218
scaffold148	geneID=XLOC_022728	ID=Apl2_02042;Old=ENSAPLT00000011323;	C1ORF222	1693882	1707906	1653691	1661218
scaffold148	geneID=XLOC_022729	ID=Apl2_02042;Old=ENSAPLT00000011323;	C1ORF222	1708009	1711930	1653691	1661218
scaffold148	geneID=XLOC_022726	ID=Apl2_02043;Old=ENSAPLT00000011476;	TMEM52	1662242	1664718	1665644	1668314
scaffold148	geneID=XLOC_022728	ID=Apl2_02043;Old=ENSAPLT00000011476;	TMEM52	1693882	1707906	1665644	1668314
scaffold148	geneID=XLOC_022729	ID=Apl2_02043;Old=ENSAPLT00000011476;	TMEM52	1708009	1711930	1665644	1668314
scaffold148	geneID=XLOC_022726	ID=Apl2_02047;Old=Apl_01981;	GNB1	1662242	1664718	1721772	1734981
scaffold148	geneID=XLOC_022728	ID=Apl2_02047;Old=Apl_01981;	GNB1	1693882	1707906	1721772	1734981
scaffold148	geneID=XLOC_022729	ID=Apl2_02047;Old=Apl_01981;	GNB1	1708009	1711930	1721772	1734981
scaffold148	geneID=XLOC_022728	ID=Apl2_02049;Old=Apl_01983;	NADK	1693882	1707906	1759356	1773461
scaffold148	geneID=XLOC_022729	ID=Apl2_02049;Old=Apl_01983;	NADK	1708009	1711930	1759356	1773461
scaffold148	geneID=XLOC_022728	ID=Apl2_02050;Old=ENSAPLT00000012468;	SLC35E2B	1693882	1707906	1791758	1797965
scaffold148	geneID=XLOC_022729	ID=Apl2_02050;Old=ENSAPLT00000012468;	SLC35E2B	1708009	1711930	1791758	1797965
scaffold148	geneID=XLOC_022741	ID=Apl2_02006;Old=ENSAPLT00000003204;	AJAP1	191327	198446	278597	282246
scaffold148	geneID=XLOC_022757	ID=Apl2_02023;Old=Apl_01958;	ACTRT2	914026	918081	907332	908231
scaffold148	geneID=XLOC_022757	ID=Apl2_02024;Old=ENSAPLT00000001565;	ACTRT2	914026	918081	909553	910686
scaffold148	geneID=XLOC_022759	ID=Apl2_02027;Old=ENSAPLT00000007976;	HES5	1095994	1116790	1101886	1102645
scaffold148	geneID=XLOC_022759	ID=Apl2_02031;Old=ENSAPLT00000009079;	KBP	1095994	1116790	1144725	1152744
scaffold148	geneID=XLOC_022762	ID=Apl2_02031;Old=ENSAPLT00000009079;	KBP	1239157	1243567	1144725	1152744
scaffold148	geneID=XLOC_022759	ID=Apl2_02032;Old=ENSAPLT00000009364;	PLCH2	1095994	1116790	1160141	1194228
scaffold148	geneID=XLOC_022762	ID=Apl2_02032;Old=ENSAPLT00000009364;	PLCH2	1239157	1243567	1160141	1194228
scaffold148	geneID=XLOC_022762	ID=Apl2_02034;Old=ENSAPLT00000009968;	RER1	1239157	1243567	1251525	1255280
scaffold148	geneID=XLOC_022726	ID=Apl2_02040;Old=ENSAPLT00000010968;	GABRD	1662242	1664718	1598814	1613736
scaffold148	geneID=XLOC_022728	ID=Apl2_02040;Old=ENSAPLT00000010968;	GABRD	1693882	1707906	1598814	1613736
scaffold1480	geneID=XLOC_022844	ID=Apl2_16364;Old=ENSAPLT00000001021;	LOC416292	144838	152621	109629	110624
scaffold1480	geneID=XLOC_022844	ID=Apl2_16367;Old=ENSAPLT00000013529;	GFPT2	144838	152621	207582	219347
scaffold1480	geneID=XLOC_022844	ID=Apl2_16368;Old=ENSAPLT00000014054;	MAPK9	144838	152621	225511	241776
scaffold1480	geneID=XLOC_022844	ID=Apl2_16365;Old=Apl_15319;		144838	152621	111204	111619
scaffold1480	geneID=XLOC_022844	ID=Apl2_16366;Old=ENSAPLT00000013250;	CNOT6	144838	152621	125556	139004
scaffold1480	geneID=XLOC_022844	ID=Apl2_16369;Old=Apl_15323;	ARHGAP24	144838	152621	250216	251979
scaffold1487	geneID=XLOC_022886	ID=Apl2_15840;Old=Apl_14801;	DUSP19	134421	144177	113948	118734
scaffold1487	geneID=XLOC_022886	ID=Apl2_15841;Old=ENSAPLT00000009564;	NUP35	134421	144177	119022	130082
scaffold1487	geneID=XLOC_022886	ID=Apl2_15839;Old=ENSAPLT00000008477;	NCKAP1	134421	144177	38613	87074
scaffold1490	geneID=XLOC_022944	ID=Apl2_19313;Old=Apl_18214;	NUDCD3	18	514	9179	18492
scaffold1495	geneID=XLOC_022988	ID=Apl2_04799;Old=ENSAPLT00000011919;	GHITM	1068202	1071014	1056033	1064487
scaffold1495	geneID=XLOC_022989	ID=Apl2_04799;Old=ENSAPLT00000011919;	GHITM	1071074	1076635	1056033	1064487
scaffold1495	geneID=XLOC_022988	ID=Apl2_04800;Old=ENSAPLT00000012202;	CDHR1	1068202	1071014	1097050	1140368
scaffold1495	geneID=XLOC_022989	ID=Apl2_04800;Old=ENSAPLT00000012202;	CDHR1	1071074	1076635	1097050	1140368
scaffold1495	geneID=XLOC_023030	ID=Apl2_04808;Old=ENSAPLT00000013670;	TIMM23	1487034	1489353	1418507	1435473
scaffold1495	geneID=XLOC_023030	ID=Apl2_04813;Old=Apl_04306;	GLUD1	1487034	1489353	1533413	1548964
scaffold1495	geneID=XLOC_023031	ID=Apl2_04813;Old=Apl_04306;	GLUD1	1519627	1523014	1533413	1548964
scaffold1495	geneID=XLOC_023031	ID=Apl2_04817;Old=Apl_04310;	MMRN2	1519627	1523014	1605047	1614259
scaffold1495	geneID=XLOC_023036	ID=Apl2_04817;Old=Apl_04310;	MMRN2	1658808	1663589	1605047	1614259
scaffold1495	geneID=XLOC_023006	ID=Apl2_04824;Old=ENSAPLT00000015382;	WAPAL	1893627	1895900	1919689	1985513
scaffold1495	geneID=XLOC_023018	ID=Apl2_04830;Old=ENSAPLT00000015792;	NDNF	3416073	3418203	3360929	3365698
scaffold1495	geneID=XLOC_023018	ID=Apl2_04831;Old=Apl_04324;	BICC1	3416073	3418203	3465853	3490206
scaffold1495	geneID=XLOC_023044	ID=Apl2_04832;Old=ENSAPLT00000016064;	PHYHIPL	3572509	3573920	3615523	3625211
scaffold1495	geneID=XLOC_022988	ID=Apl2_04801;Old=ENSAPLT00000012428;	LRIT2	1068202	1071014	1146932	1150794
scaffold1495	geneID=XLOC_022989	ID=Apl2_04801;Old=ENSAPLT00000012428;	LRIT2	1071074	1076635	1146932	1150794
scaffold1495	geneID=XLOC_022989	ID=Apl2_04802;Old=ENSAPLT00000012436;	LRIT1	1071074	1076635	1160129	1173237
scaffold1495	geneID=XLOC_023030	ID=Apl2_04809;Old=ENSAPLT00000013772;	NCOA4	1487034	1489353	1441629	1446254
scaffold1495	geneID=XLOC_023031	ID=Apl2_04809;Old=ENSAPLT00000013772;	NCOA4	1519627	1523014	1441629	1446254
scaffold1495	geneID=XLOC_023030	ID=Apl2_04810;Old=ENSAPLT00000002371;	GPRIN2	1487034	1489353	1461232	1462782
scaffold1495	geneID=XLOC_023031	ID=Apl2_04810;Old=ENSAPLT00000002371;	GPRIN2	1519627	1523014	1461232	1462782
scaffold1495	geneID=XLOC_023030	ID=Apl2_04812;Old=Apl_04305;	FAM35A	1487034	1489353	1489614	1502852
scaffold1495	geneID=XLOC_023031	ID=Apl2_04812;Old=Apl_04305;	FAM35A	1519627	1523014	1489614	1502852
scaffold1495	geneID=XLOC_023030	ID=Apl2_04816;Old=Apl_04309;	SNCG	1487034	1489353	1580412	1585715
scaffold1495	geneID=XLOC_023031	ID=Apl2_04816;Old=Apl_04309;	SNCG	1519627	1523014	1580412	1585715
scaffold1495	geneID=XLOC_023036	ID=Apl2_04816;Old=Apl_04309;	SNCG	1658808	1663589	1580412	1585715
scaffold1495	geneID=XLOC_023036	ID=Apl2_04818;Old=ENSAPLT00000014621;	BMPR1A	1658808	1663589	1623836	1643112
scaffold1495	geneID=XLOC_023006	ID=Apl2_04822;Old=ENSAPLT00000015260;	OPN4	1893627	1895900	1854346	1869512
scaffold1497	geneID=XLOC_023188	ID=Apl2_19846;Old=Apl_18597;	TMEM170B	41427	48043	24526	28671
scaffold150	geneID=XLOC_023265	ID=Apl2_16050;Old=ENSAPLT00000001823;	SOCS6	639757	641288	589833	591437
scaffold150	geneID=XLOC_023268	ID=Apl2_16051;Old=Apl_15044;	CBLN4	1716216	1721779	1638660	1641501
scaffold150	geneID=XLOC_023268	ID=Apl2_16052;Old=ENSAPLT00000010239;	NETO1	1716216	1721779	1729196	1791976
scaffold1500	geneID=XLOC_023361	ID=Apl2_20247;Old=ENSAPLT00000008241;	PRR16	165759	170183	144649	145434
scaffold1500	geneID=XLOC_023362	ID=Apl2_20247;Old=ENSAPLT00000008241;	PRR16	178614	180095	144649	145434
scaffold1500	geneID=XLOC_023363	ID=Apl2_20247;Old=ENSAPLT00000008241;	PRR16	188087	193031	144649	145434
scaffold1502	geneID=XLOC_023392	ID=Apl2_18101;Old=ENSAPLT00000016422;	NANP	34229	36086	14056	14769
scaffold1502	geneID=XLOC_023393	ID=Apl2_18101;Old=ENSAPLT00000016422;	NANP	74962	77523	14056	14769
scaffold1502	geneID=XLOC_023392	ID=Apl2_18102;Old=Apl_17042;	CYP1B1	34229	36086	79527	80924
scaffold1502	geneID=XLOC_023393	ID=Apl2_18102;Old=Apl_17042;	CYP1B1	74962	77523	79527	80924
scaffold1502	geneID=XLOC_023392	ID=Apl2_18100;Old=Apl_17040;	EIF2AK2	34229	36086	4734	6706
scaffold1502	geneID=XLOC_023393	ID=Apl2_18100;Old=Apl_17040;	EIF2AK2	74962	77523	4734	6706
scaffold1502	geneID=XLOC_023393	ID=Apl2_18103;Old=ENSAPLT00000016482;	FAM82A1	74962	77523	109776	144444
scaffold1503	geneID=XLOC_023420	ID=Apl2_10676;Old=ENSAPLT00000004201;	C16orf89	9989	11121	11095	18872
scaffold1503	geneID=XLOC_023420	ID=Apl2_10677;Old=ENSAPLT00000004408;	NAGPA	9989	11121	21441	30477
scaffold1503	geneID=XLOC_023427	ID=Apl2_10682;Old=ENSAPLT00000005926;	TBC1D24	278265	278693	198568	211775
scaffold1503	geneID=XLOC_023427	ID=Apl2_10683;Old=ENSAPLT00000005966;	ATP6V0C	278265	278693	231697	234032
scaffold1503	geneID=XLOC_023429	ID=Apl2_10683;Old=ENSAPLT00000005966;	ATP6V0C	302016	304209	231697	234032
scaffold1503	geneID=XLOC_023427	ID=Apl2_10684;Old=Apl_10167;	AMDHD2	278265	278693	241147	247175
scaffold1503	geneID=XLOC_023429	ID=Apl2_10684;Old=Apl_10167;	AMDHD2	302016	304209	241147	247175
scaffold1503	geneID=XLOC_023427	ID=Apl2_10685;Old=Apl_10168;	C14H8ORF33	278265	278693	252486	254969
scaffold1503	geneID=XLOC_023429	ID=Apl2_10685;Old=Apl_10168;	C14H8ORF33	302016	304209	252486	254969
scaffold1503	geneID=XLOC_023427	ID=Apl2_10686;Old=Apl_10169;	LOC770260	278265	278693	258814	259122
scaffold1503	geneID=XLOC_023429	ID=Apl2_10686;Old=Apl_10169;	LOC770260	302016	304209	258814	259122
scaffold1503	geneID=XLOC_023427	ID=Apl2_10687;Old=Apl_10170;		278265	278693	279445	279735
scaffold1503	geneID=XLOC_023429	ID=Apl2_10687;Old=Apl_10170;		302016	304209	279445	279735
scaffold1503	geneID=XLOC_023427	ID=Apl2_10688;Old=Apl_10171;		278265	278693	284872	285618
scaffold1503	geneID=XLOC_023429	ID=Apl2_10688;Old=Apl_10171;		302016	304209	284872	285618
scaffold1503	geneID=XLOC_023427	ID=Apl2_10689;Old=ENSAPLT00000006259;		278265	278693	292935	298138
scaffold1503	geneID=XLOC_023429	ID=Apl2_10689;Old=ENSAPLT00000006259;		302016	304209	292935	298138
scaffold1503	geneID=XLOC_023427	ID=Apl2_10692;Old=ENSAPLT00000006452;	RNPS1	278265	278693	306691	311750
scaffold1503	geneID=XLOC_023429	ID=Apl2_10692;Old=ENSAPLT00000006452;	RNPS1	302016	304209	306691	311750
scaffold1503	geneID=XLOC_023427	ID=Apl2_10693;Old=ENSAPLT00000006538;	TELO2	278265	278693	313228	328776
scaffold1503	geneID=XLOC_023429	ID=Apl2_10693;Old=ENSAPLT00000006538;	TELO2	302016	304209	313228	328776
scaffold1503	geneID=XLOC_023420	ID=Apl2_10675;Old=Apl_10159;	ALG1	9989	11121	677	7942
scaffold1503	geneID=XLOC_023420	ID=Apl2_10678;Old=ENSAPLT00000004738;	SEC14L5	9989	11121	36634	67192
scaffold1503	geneID=XLOC_023420	ID=Apl2_10679;Old=ENSAPLT00000005084;	STXBP4	9989	11121	82555	93124
scaffold1503	geneID=XLOC_023427	ID=Apl2_10694;Old=ENSAPLT00000006780;	IFT140	278265	278693	329977	339049
scaffold1503	geneID=XLOC_023429	ID=Apl2_10694;Old=ENSAPLT00000006780;	IFT140	302016	304209	329977	339049
scaffold1505	geneID=XLOC_023470	ID=Apl2_04133;Old=ENSAPLT00000013338;	PTDSS1	456567	459750	406839	432441
scaffold1505	geneID=XLOC_023470	ID=Apl2_04136;Old=ENSAPLT00000013562;	SDC2	456567	459750	528600	539206
scaffold1505	geneID=XLOC_023448	ID=Apl2_04136;Old=ENSAPLT00000013562;	SDC2	546902	551185	528600	539206
scaffold1505	geneID=XLOC_023472	ID=Apl2_04139;Old=ENSAPLT00000013776;	MTDH	866525	870933	843572	867577
scaffold1505	geneID=XLOC_023472	ID=Apl2_04140;Old=ENSAPLT00000014459;	LAPTM4B	866525	870933	883003	923595
scaffold1505	geneID=XLOC_023480	ID=Apl2_04140;Old=ENSAPLT00000014459;	LAPTM4B	949900	957789	883003	923595
scaffold1505	geneID=XLOC_023480	ID=Apl2_04142;Old=Apl_03876;	MATN2	949900	957789	978169	1022652
scaffold1505	geneID=XLOC_023485	ID=Apl2_04149;Old=ENSAPLT00000000803;	KCNS2	1167023	1169082	1206565	1207998
scaffold1505	geneID=XLOC_023492	ID=Apl2_04157;Old=ENSAPLT00000016059;	POLR2K	2053527	2057610	2025415	2026833
scaffold1505	geneID=XLOC_023492	ID=Apl2_04158;Old=Apl_03890;	SPAG1	2053527	2057610	2029404	2067865
scaffold1505	geneID=XLOC_023470	ID=Apl2_04131;Old=ENSAPLT00000013262;	UQCRB	456567	459750	385791	389013
scaffold1505	geneID=XLOC_023470	ID=Apl2_04132;Old=ENSAPLT00000013292;	MTERFD1	456567	459750	392201	407491
scaffold1505	geneID=XLOC_023480	ID=Apl2_04143;Old=ENSAPLT00000014922;	RPL30	949900	957789	1025586	1027907
scaffold1505	geneID=XLOC_023480	ID=Apl2_04145;Old=ENSAPLT00000014945;	HRSP12	949900	957789	1049615	1053127
scaffold1505	geneID=XLOC_023485	ID=Apl2_04148;Old=ENSAPLT00000015417;	NIPAL2	1167023	1169082	1103112	1133080
scaffold1505	geneID=XLOC_023492	ID=Apl2_04156;Old=Apl_03888;	FBXO43	2053527	2057610	2012321	2016161
scaffold1505	geneID=XLOC_023492	ID=Apl2_04159;Old=Apl_03891;	RNF19A	2053527	2057610	2077665	2094612
scaffold1505	geneID=XLOC_023499	ID=Apl2_04162;Old=Apl_03894;	SNX17	2295643	2297956	2208611	2226796
scaffold1505	geneID=XLOC_023499	ID=Apl2_04163;Old=Apl_03895;	PABPC1	2295643	2297956	2240220	2248620
scaffold1505	geneID=XLOC_023499	ID=Apl2_04164;Old=ENSAPLT00000002676;	YWHAZ	2295643	2297956	2270097	2291647
scaffold1505	geneID=XLOC_023499	ID=Apl2_04166;Old=ENSAPLT00000002905;	ZNF706	2295643	2297956	2346781	2348058
scaffold1508	geneID=XLOC_023567	ID=Apl2_16090;Old=ENSAPLT00000009524;	ONECUT1	676779	681423	639434	653468
scaffold1508	geneID=XLOC_023567	ID=Apl2_16091;Old=ENSAPLT00000009626;	FAM214A	676779	681423	686702	719469
scaffold1508	geneID=XLOC_023567	ID=Apl2_16092;Old=ENSAPLT00000009779;	ARPP19	676779	681423	725293	729727
scaffold1508	geneID=XLOC_023567	ID=Apl2_16093;Old=Apl_15086;	MYO5A	676779	681423	759745	759906
scaffold1509	geneID=XLOC_023594	ID=Apl2_18773;Old=ENSAPLT00000016941;	ZNF608	273116	275264	276586	353662
scaffold151	geneID=XLOC_023627	ID=Apl2_09155;Old=ENSAPLT00000003503;	BPIFB7	21924	23416	36907	41973
scaffold151	geneID=XLOC_023630	ID=Apl2_09155;Old=ENSAPLT00000003503;	BPIFB7	64323	68793	36907	41973
scaffold151	geneID=XLOC_023631	ID=Apl2_09155;Old=ENSAPLT00000003503;	BPIFB7	74901	76066	36907	41973
scaffold151	geneID=XLOC_023633	ID=Apl2_09155;Old=ENSAPLT00000003503;	BPIFB7	85033	86675	36907	41973
scaffold151	geneID=XLOC_023630	ID=Apl2_09160;Old=ENSAPLT00000004048;	COMMD7	64323	68793	127016	131119
scaffold151	geneID=XLOC_023631	ID=Apl2_09160;Old=ENSAPLT00000004048;	COMMD7	74901	76066	127016	131119
scaffold151	geneID=XLOC_023633	ID=Apl2_09160;Old=ENSAPLT00000004048;	COMMD7	85033	86675	127016	131119
scaffold151	geneID=XLOC_023627	ID=Apl2_09152;Old=ENSAPLT00000002976;	BPIFB4	21924	23416	593	7405
scaffold151	geneID=XLOC_023630	ID=Apl2_09152;Old=ENSAPLT00000002976;	BPIFB4	64323	68793	593	7405
scaffold151	geneID=XLOC_023631	ID=Apl2_09152;Old=ENSAPLT00000002976;	BPIFB4	74901	76066	593	7405
scaffold151	geneID=XLOC_023633	ID=Apl2_09152;Old=ENSAPLT00000002976;	BPIFB4	85033	86675	593	7405
scaffold151	geneID=XLOC_023627	ID=Apl2_09153;Old=ENSAPLT00000003183;	BPIFB3	21924	23416	10737	17245
scaffold151	geneID=XLOC_023630	ID=Apl2_09153;Old=ENSAPLT00000003183;	BPIFB3	64323	68793	10737	17245
scaffold151	geneID=XLOC_023631	ID=Apl2_09153;Old=ENSAPLT00000003183;	BPIFB3	74901	76066	10737	17245
scaffold151	geneID=XLOC_023633	ID=Apl2_09153;Old=ENSAPLT00000003183;	BPIFB3	85033	86675	10737	17245
scaffold151	geneID=XLOC_023627	ID=Apl2_09154;Old=ENSAPLT00000003428;	BPIL3	21924	23416	26520	33379
scaffold151	geneID=XLOC_023630	ID=Apl2_09154;Old=ENSAPLT00000003428;	BPIL3	64323	68793	26520	33379
scaffold151	geneID=XLOC_023631	ID=Apl2_09154;Old=ENSAPLT00000003428;	BPIL3	74901	76066	26520	33379
scaffold151	geneID=XLOC_023633	ID=Apl2_09154;Old=ENSAPLT00000003428;	BPIL3	85033	86675	26520	33379
scaffold151	geneID=XLOC_023627	ID=Apl2_09156;Old=Apl_09143;	BPIFB8	21924	23416	46832	53449
scaffold151	geneID=XLOC_023630	ID=Apl2_09156;Old=Apl_09143;	BPIFB8	64323	68793	46832	53449
scaffold151	geneID=XLOC_023631	ID=Apl2_09156;Old=Apl_09143;	BPIFB8	74901	76066	46832	53449
scaffold151	geneID=XLOC_023633	ID=Apl2_09156;Old=Apl_09143;	BPIFB8	85033	86675	46832	53449
scaffold151	geneID=XLOC_023627	ID=Apl2_09157;Old=ENSAPLT00000011864;		21924	23416	81048	81161
scaffold151	geneID=XLOC_023630	ID=Apl2_09157;Old=ENSAPLT00000011864;		64323	68793	81048	81161
scaffold151	geneID=XLOC_023631	ID=Apl2_09157;Old=ENSAPLT00000011864;		74901	76066	81048	81161
scaffold151	geneID=XLOC_023633	ID=Apl2_09157;Old=ENSAPLT00000011864;		85033	86675	81048	81161
scaffold151	geneID=XLOC_023627	ID=Apl2_09158;Old=ENSAPLT00000003568;	MAPRE1	21924	23416	92475	95790
scaffold151	geneID=XLOC_023630	ID=Apl2_09158;Old=ENSAPLT00000003568;	MAPRE1	64323	68793	92475	95790
scaffold151	geneID=XLOC_023631	ID=Apl2_09158;Old=ENSAPLT00000003568;	MAPRE1	74901	76066	92475	95790
scaffold151	geneID=XLOC_023633	ID=Apl2_09158;Old=ENSAPLT00000003568;	MAPRE1	85033	86675	92475	95790
scaffold151	geneID=XLOC_023627	ID=Apl2_09159;Old=ENSAPLT00000003694;	DNMT3B	21924	23416	101003	117577
scaffold151	geneID=XLOC_023630	ID=Apl2_09159;Old=ENSAPLT00000003694;	DNMT3B	64323	68793	101003	117577
scaffold151	geneID=XLOC_023631	ID=Apl2_09159;Old=ENSAPLT00000003694;	DNMT3B	74901	76066	101003	117577
scaffold151	geneID=XLOC_023633	ID=Apl2_09159;Old=ENSAPLT00000003694;	DNMT3B	85033	86675	101003	117577
scaffold1510	geneID=XLOC_023659	ID=Apl2_18923;Old=Apl_17850;	GTF2IRD1	79727	80515	43	198
scaffold1510	geneID=XLOC_023659	ID=Apl2_18924;Old=ENSAPLT00000010575;	CLIP2	79727	80515	36751	70512
scaffold1521	geneID=XLOC_023802	ID=Apl2_14268;Old=ENSAPLT00000009372;	DSP	89101	90568	316	23197
scaffold1521	geneID=XLOC_023802	ID=Apl2_14270;Old=ENSAPLT00000010122;	MACF1	89101	90568	39707	51544
scaffold1521	geneID=XLOC_023802	ID=Apl2_14271;Old=Apl_13722;	EPPK1	89101	90568	68690	70738
scaffold1521	geneID=XLOC_023802	ID=Apl2_14273;Old=ENSAPLT00000010202;	NRBP2	89101	90568	113371	131496
scaffold1521	geneID=XLOC_023802	ID=Apl2_14274;Old=ENSAPLT00000010593;	PUF60	89101	90568	144328	159151
scaffold1521	geneID=XLOC_023804	ID=Apl2_14276;Old=Apl_13726;	FAM83H	298268	301489	324760	331893
scaffold1521	geneID=XLOC_023802	ID=Apl2_14272;Old=ENSAPLT00000001699;		89101	90568	69968	70735
scaffold1521	geneID=XLOC_023804	ID=Apl2_14277;Old=Apl_13727;	MAPK15	298268	301489	336342	357465
scaffold1521	geneID=XLOC_023804	ID=Apl2_14278;Old=Apl_13728;	CCDC121	298268	301489	364136	364822
scaffold1522	geneID=XLOC_023829	ID=Apl2_18135;Old=ENSAPLT00000008142;	TUBB2A	4368	6743	21243	21998
scaffold1522	geneID=XLOC_023831	ID=Apl2_18135;Old=ENSAPLT00000008142;	TUBB2A	5667	6743	21243	21998
scaffold1522	geneID=XLOC_023829	ID=Apl2_18135;Old=ENSAPLT00000008142;	TUBB2A	5754	6743	21243	21998
scaffold1522	geneID=XLOC_023829	ID=Apl2_18133;Old=ENSAPLT00000000750;		4368	6743	10406	10534
scaffold1522	geneID=XLOC_023831	ID=Apl2_18133;Old=ENSAPLT00000000750;		5667	6743	10406	10534
scaffold1522	geneID=XLOC_023829	ID=Apl2_18133;Old=ENSAPLT00000000750;		5754	6743	10406	10534
scaffold1523	geneID=XLOC_023837	ID=Apl2_15710;Old=ENSAPLT00000013348;	RAB30	25613	27685	83654	91507
scaffold1523	geneID=XLOC_023842	ID=Apl2_15710;Old=ENSAPLT00000013348;	RAB30	169359	172182	83654	91507
scaffold1523	geneID=XLOC_023842	ID=Apl2_15713;Old=ENSAPLT00000013507;	PRCP	169359	172182	138878	151667
scaffold1523	geneID=XLOC_023842	ID=Apl2_15715;Old=Apl_14717;	FAM181B	169359	172182	177581	177865
scaffold1523	geneID=XLOC_023837	ID=Apl2_15707;Old=ENSAPLT00000012748;	PCF11	25613	27685	2431	22128
scaffold1523	geneID=XLOC_023837	ID=Apl2_15711;Old=Apl_14713;		25613	27685	102174	102590
scaffold1523	geneID=XLOC_023842	ID=Apl2_15711;Old=Apl_14713;		169359	172182	102174	102590
scaffold1523	geneID=XLOC_023837	ID=Apl2_15712;Old=ENSAPLT00000013435;	C11ORF82	25613	27685	103731	109542
scaffold1523	geneID=XLOC_023842	ID=Apl2_15712;Old=ENSAPLT00000013435;	C11ORF82	169359	172182	103731	109542
scaffold1525	geneID=XLOC_023853	ID=Apl2_16923;Old=Apl_15882;	TFPI	64623	67732	87486	106250
scaffold1525	geneID=XLOC_023857	ID=Apl2_16925;Old=ENSAPLT00000003622;	CALCRL	189835	192340	146855	170948
scaffold1525	geneID=XLOC_023858	ID=Apl2_16925;Old=ENSAPLT00000003622;	CALCRL	209672	230149	146855	170948
scaffold1525	geneID=XLOC_023858	ID=Apl2_16927;Old=Apl_15886;	ZSWIM2	209672	230149	322526	327645
scaffold1525	geneID=XLOC_023859	ID=Apl2_16927;Old=Apl_15886;	ZSWIM2	287074	292550	322526	327645
scaffold1525	geneID=XLOC_023860	ID=Apl2_16927;Old=Apl_15886;	ZSWIM2	298909	301104	322526	327645
scaffold1525	geneID=XLOC_023865	ID=Apl2_16927;Old=Apl_15886;	ZSWIM2	309468	311195	322526	327645
scaffold1525	geneID=XLOC_023859	ID=Apl2_16928;Old=Apl_15887;	FAM171B	287074	292550	335370	344136
scaffold1525	geneID=XLOC_023860	ID=Apl2_16928;Old=Apl_15887;	FAM171B	298909	301104	335370	344136
scaffold1525	geneID=XLOC_023865	ID=Apl2_16928;Old=Apl_15887;	FAM171B	309468	311195	335370	344136
scaffold153	geneID=XLOC_023969	ID=Apl2_10721;Old=ENSAPLT00000015129;	SAR1A	52979	53958	118752	126118
scaffold153	geneID=XLOC_023974	ID=Apl2_10724;Old=ENSAPLT00000015498;	PPP2CA	319350	320076	282003	296878
scaffold153	geneID=XLOC_023974	ID=Apl2_10725;Old=ENSAPLT00000015785;	SKP1	319350	320076	308500	314071
scaffold153	geneID=XLOC_023969	ID=Apl2_10715;Old=ENSAPLT00000013702;	PCBD2	52979	53958	10674	30362
scaffold153	geneID=XLOC_023969	ID=Apl2_10716;Old=ENSAPLT00000013713;	TXNDC15	52979	53958	34983	36768
scaffold153	geneID=XLOC_023969	ID=Apl2_10717;Old=Apl_09837;	C5orf24	52979	53958	45822	46385
scaffold153	geneID=XLOC_023969	ID=Apl2_10718;Old=ENSAPLT00000013790;	DDX46	52979	53958	60782	80239
[truncated: 7,152 more rows]

## Sheet: DEG_lnc_coding_100kb
chromosome	lncRNA ID	coding gene ID	gene name	lncRNA start	lncRNA end	coding gene start	coding gene end
C19829369	geneID=XLOC_008074	ID=Apl2_20200;Old=Apl_18836;	C1QA	553	1117	21	590
scaffold1002	geneID=XLOC_008894	ID=Apl2_16136;Old=ENSAPLT00000008558;	HAND2	157875	158225	83308	85415
scaffold1002	geneID=XLOC_008894	ID=Apl2_16140;Old=ENSAPLT00000009983;	MAF1	157875	158225	143095	145856
scaffold1008	geneID=XLOC_008987	ID=Apl2_15093;Old=Apl_14104;	TRANK1	251297	258413	162221	188073
scaffold1008	geneID=XLOC_008987	ID=Apl2_15094;Old=Apl_14105;	DCLK3	251297	258413	238287	249785
scaffold1011	geneID=XLOC_009211	ID=Apl2_06094;Old=Apl_04206;	NQO2	1323292	1325367	1357718	1365250
scaffold1011	geneID=XLOC_009211	ID=Apl2_06088;Old=ENSAPLT00000015286;	IRF4	1323292	1325367	1244837	1255471
scaffold102	geneID=XLOC_009439	ID=Apl2_06954;Old=Apl_07575;	KIAA0226	381102	382325	328636	347809
scaffold102	geneID=XLOC_009439	ID=Apl2_06961;Old=ENSAPLT00000002077;	RGS18	381102	382325	426644	436177
scaffold1040	geneID=XLOC_010015	ID=Apl2_11772;Old=ENSAPLT00000015269;	CPXM2	295927	298135	203398	272354
scaffold1040	geneID=XLOC_010015	ID=Apl2_11774;Old=ENSAPLT00000015499;	GPR26	295927	298135	298300	311342
scaffold1043	geneID=XLOC_010059	ID=Apl2_18550;Old=ENSAPLT00000006893;	CADM2	6906	8608	59606	64579
scaffold1064	geneID=XLOC_010503	ID=Apl2_02565;Old=ENSAPLT00000000633;	TMEM211	222522	227241	205926	206165
scaffold1064	geneID=XLOC_010503	ID=Apl2_02567;Old=Apl_02629;	ASPA	222522	227241	219535	226217
scaffold1064	geneID=XLOC_010503	ID=Apl2_02577;Old=Apl_02637;	GSG2	222522	227241	325129	326715
scaffold1064	geneID=XLOC_010503	ID=Apl2_02568;Old=ENSAPLT00000004564;	TRPV3	222522	227241	229303	246013
scaffold11	geneID=XLOC_011885	ID=Apl2_09646;Old=ENSAPLT00000005561;	EPSTI1	951020	956889	897858	938970
scaffold11	geneID=XLOC_011872	ID=Apl2_09648;Old=ENSAPLT00000005591;	TNFSF11	1104183	1106125	1069624	1082900
scaffold112	geneID=XLOC_012500	ID=Apl2_02698;Old=ENSAPLT00000016966;	DLX6	2182804	2185185	2179842	2182120
scaffold112	geneID=XLOC_012500	ID=Apl2_02700;Old=Apl_02604;	ACN9	2182804	2185185	2244413	2244613
scaffold112	geneID=XLOC_012442	ID=Apl2_02676;Old=Apl_02580;	SAMD9L	515115	519659	519530	524287
scaffold112	geneID=XLOC_012500	ID=Apl2_02699;Old=ENSAPLT00000016974;	DLX5	2182804	2185185	2189754	2191860
scaffold113	geneID=XLOC_012904	ID=Apl2_07024;Old=Apl_06743;	MYF6	2052829	2057414	2057834	2058364
scaffold113	geneID=XLOC_012904	ID=Apl2_07027;Old=ENSAPLT00000001131;	LIN7A	2052829	2057414	2090856	2118468
scaffold1131	geneID=XLOC_013021	ID=Apl2_05924;Old=ENSAPLT00000010395;	LRRC32	928502	931973	870745	873322
scaffold1139	geneID=XLOC_013245	ID=Apl2_17580;Old=Apl_17009;	BBS10	24728	26557	22878	24372
scaffold1139	geneID=XLOC_013245	ID=Apl2_17582;Old=ENSAPLT00000002039;	PHLDA3	24728	26557	119639	119800
scaffold1149	geneID=XLOC_013510	ID=Apl2_18724;Old=ENSAPLT00000007935;	CYP26B1	401777	402937	379318	396748
scaffold116	geneID=XLOC_013935	ID=Apl2_07459;Old=ENSAPLT00000001975;	CAV1	388482	394741	349289	349639
scaffold1160	geneID=XLOC_014126	ID=Apl2_06140;Old=ENSAPLT00000010980;	ZIC3	555579	557029	518273	523241
scaffold1161	geneID=XLOC_014243	ID=Apl2_17200;Old=Apl_15570;	RASGRP3	59461	60682	23148	50265
scaffold1177	geneID=XLOC_014667	ID=Apl2_13923;Old=Apl_14367;	FAM125B	26533	29836	5422	26614
scaffold1182	geneID=XLOC_014799	ID=Apl2_16650;Old=Apl_15632;	NOV	60397	62811	36153	39970
scaffold1182	geneID=XLOC_014799	ID=Apl2_16651;Old=ENSAPLT00000007280;	ENPP2	60397	62811	81798	139684
scaffold1185	geneID=XLOC_014859	ID=Apl2_17542;Old=Apl_16966;		477668	479662	475671	475835
scaffold1188	geneID=XLOC_014921	ID=Apl2_15003;Old=ENSAPLT00000014376;	HJURP	815278	816260	748271	763271
scaffold1188	geneID=XLOC_014921	ID=Apl2_15007;Old=ENSAPLT00000014543;	KIAA1524	815278	816260	851013	875728
scaffold1188	geneID=XLOC_014921	ID=Apl2_15004;Old=ENSAPLT00000014406;	TRAT1	815278	816260	772839	778661
scaffold119	geneID=XLOC_014981	ID=Apl2_08035;Old=ENSAPLT00000006849;	RNF7	1026299	1032210	940465	942168
scaffold120	geneID=XLOC_015603	ID=Apl2_15431;Old=ENSAPLT00000010230;	IGFBP5	754313	758243	666519	667482
scaffold1202	geneID=XLOC_015692	ID=Apl2_13534;Old=ENSAPLT00000002636;	RAB21	707491	713067	760034	764438
scaffold1204	geneID=XLOC_015753	ID=Apl2_15752;Old=ENSAPLT00000012421;	NPVF	69920	71431	153560	155822
scaffold1204	geneID=XLOC_015756	ID=Apl2_15752;Old=ENSAPLT00000012421;	NPVF	156443	158105	153560	155822
scaffold121	geneID=XLOC_015912	ID=Apl2_08402;Old=ENSAPLT00000013324;	PFKP	441224	441922	491606	528700
scaffold1213	geneID=XLOC_016174	ID=Apl2_12420;Old=ENSAPLT00000006972;	VIP	570885	571748	573936	576887
scaffold1213	geneID=XLOC_016179	ID=Apl2_12429;Old=ENSAPLT00000002219;	PRSS35	1487523	1498069	1514591	1515856
scaffold1213	geneID=XLOC_016192	ID=Apl2_12429;Old=ENSAPLT00000002219;	PRSS35	1517454	1522444	1514591	1515856
scaffold1213	geneID=XLOC_016192	ID=Apl2_12430;Old=Apl_11655;	SNAP91	1517454	1522444	1533982	1602276
scaffold1226	geneID=XLOC_016515	ID=Apl2_13038;Old=Apl_13972;	SHROOM1	51058	52530	81905	89643
scaffold1226	geneID=XLOC_016515	ID=Apl2_13039;Old=ENSAPLT00000001375;	SOWAHA	51058	52530	97443	97769
scaffold1226	geneID=XLOC_016522	ID=Apl2_13045;Old=ENSAPLT00000012392;	RAD50	203512	206088	181392	201027
scaffold124	geneID=XLOC_017034	ID=Apl2_12859;Old=Apl_12495;	C3H20ORF103	876840	879042	785944	795928
scaffold124	geneID=XLOC_017034	ID=Apl2_12860;Old=Apl_12496;	PAK7	876840	879042	801553	836341
scaffold124	geneID=XLOC_017028	ID=Apl2_12865;Old=ENSAPLT00000016238;	BFSP1	1139622	1145293	1129194	1146831
scaffold124	geneID=XLOC_017036	ID=Apl2_12865;Old=ENSAPLT00000016238;	BFSP1	1162155	1164656	1129194	1146831
scaffold1244	geneID=XLOC_017193	ID=Apl2_04323;Old=ENSAPLT00000012360;	LCP2	2168666	2172930	2074471	2105421
scaffold1244	geneID=XLOC_017186	ID=Apl2_04317;Old=ENSAPLT00000011567;	KAZALD1	1648115	1650798	1603160	1612057
scaffold1244	geneID=XLOC_017193	ID=Apl2_04326;Old=ENSAPLT00000012799;	FOXI1	2168666	2172930	2191564	2193787
scaffold1257	geneID=XLOC_017605	ID=Apl2_17589;Old=Apl_16530;	FAM124A	120390	122649	22854	34955
scaffold1257	geneID=XLOC_017605	ID=Apl2_17590;Old=ENSAPLT00000006797;	SERPINE3	120390	122649	54768	71315
scaffold1257	geneID=XLOC_017608	ID=Apl2_17590;Old=ENSAPLT00000006797;	SERPINE3	124476	132383	54768	71315
scaffold1257	geneID=XLOC_017605	ID=Apl2_17592;Old=Apl_16533;	WDFY2	120390	122649	132554	186051
scaffold1257	geneID=XLOC_017608	ID=Apl2_17592;Old=Apl_16533;	WDFY2	124476	132383	132554	186051
scaffold126	geneID=XLOC_017767	ID=Apl2_02184;Old=Apl_02000;	MEF2A	690004	692362	642238	684550
scaffold1266	geneID=XLOC_018008	ID=Apl2_16643;Old=ENSAPLT00000016973;	LZTS1	96970	98182	104128	106904
scaffold1266	geneID=XLOC_018008	ID=Apl2_16649;Old=Apl_15624;	DUSP26	96970	98182	146494	147859
scaffold1267	geneID=XLOC_018048	ID=Apl2_10382;Old=ENSAPLT00000003068;	PCBP3	179849	185463	152963	170144
scaffold1267	geneID=XLOC_018048	ID=Apl2_10385;Old=ENSAPLT00000003926;	COL18A1	179849	185463	205674	212118
scaffold1267	geneID=XLOC_018048	ID=Apl2_10387;Old=Apl_09447;	C20orf132	179849	185463	232358	248094
scaffold1267	geneID=XLOC_018048	ID=Apl2_10388;Old=Apl_09448;		179849	185463	253353	260018
scaffold1288	geneID=XLOC_018571	ID=Apl2_18162;Old=ENSAPLT00000011548;	CFH	857176	859578	861265	892573
scaffold129	geneID=XLOC_018621	ID=Apl2_06824;Old=ENSAPLT00000006843;	APCDD1	312054	317169	286055	311424
scaffold13	geneID=XLOC_018889	ID=Apl2_02114;Old=ENSAPLT00000009094;	VNN2	25250	27664	100499	106276
scaffold13	geneID=XLOC_018890	ID=Apl2_02114;Old=ENSAPLT00000009094;	VNN2	32100	36112	100499	106276
scaffold13	geneID=XLOC_018847	ID=Apl2_02114;Old=ENSAPLT00000009094;	VNN2	98282	99264	100499	106276
scaffold13	geneID=XLOC_018889	ID=Apl2_02115;Old=ENSAPLT00000009124;	VNN1	25250	27664	110697	120195
scaffold13	geneID=XLOC_018890	ID=Apl2_02115;Old=ENSAPLT00000009124;	VNN1	32100	36112	110697	120195
scaffold13	geneID=XLOC_018847	ID=Apl2_02115;Old=ENSAPLT00000009124;	VNN1	98282	99264	110697	120195
scaffold13	geneID=XLOC_018890	ID=Apl2_02116;Old=Apl_01821;	VNN2	32100	36112	124298	130613
scaffold13	geneID=XLOC_018847	ID=Apl2_02116;Old=Apl_01821;	VNN2	98282	99264	124298	130613
scaffold13	geneID=XLOC_018847	ID=Apl2_02117;Old=ENSAPLT00000000917;	TAAR1	98282	99264	147540	148571
scaffold13	geneID=XLOC_018919	ID=Apl2_02144;Old=ENSAPLT00000016180;		2593565	2597765	2600393	2628003
scaffold13	geneID=XLOC_018919	ID=Apl2_02145;Old=ENSAPLT00000016318;	KIAA0408	2593565	2597765	2640512	2648306
scaffold13	geneID=XLOC_018864	ID=Apl2_02133;Old=ENSAPLT00000000932;	TMEM200A	1236655	1249100	1167282	1168757
scaffold1326	geneID=XLOC_019695	ID=Apl2_16862;Old=Apl_15851;	HMG20A	372993	377498	389448	401212
scaffold1332	geneID=XLOC_019813	ID=Apl2_11672;Old=ENSAPLT00000001414;	CITED4	475041	476503	441531	442145
scaffold1332	geneID=XLOC_019813	ID=Apl2_11675;Old=Apl_10835;	C23H1ORF38	475041	476503	511316	517880
scaffold1356	geneID=XLOC_020334	ID=Apl2_07239;Old=ENSAPLT00000008291;	CSF3R	421310	421946	422095	427823
scaffold1356	geneID=XLOC_020334	ID=Apl2_07244;Old=ENSAPLT00000001807;	FAM176B	421310	421946	475677	475835
scaffold1375	geneID=XLOC_020778	ID=Apl2_11209;Old=Apl_10348;		722959	725915	766015	766233
scaffold1375	geneID=XLOC_020794	ID=Apl2_11215;Old=ENSAPLT00000004648;	PFKFB3	1064915	1069684	977931	995306
scaffold1407	geneID=XLOC_021386	ID=Apl2_12288;Old=ENSAPLT00000016289;	RASL12	127746	129863	92148	97925
scaffold1407	geneID=XLOC_021386	ID=Apl2_12292;Old=ENSAPLT00000016632;	GNRHR	127746	129863	140055	141906
scaffold1407	geneID=XLOC_021386	ID=Apl2_12291;Old=ENSAPLT00000016544;	CILP	127746	129863	120261	126454
scaffold141	geneID=XLOC_021411	ID=Apl2_08202;Old=ENSAPLT00000002199;	PNRC1	197673	203758	206689	207096
scaffold141	geneID=XLOC_021413	ID=Apl2_08202;Old=ENSAPLT00000002199;	PNRC1	215784	218556	206689	207096
scaffold141	geneID=XLOC_021411	ID=Apl2_08204;Old=ENSAPLT00000016385;	GABRR1	197673	203758	254895	278604
scaffold141	geneID=XLOC_021413	ID=Apl2_08204;Old=ENSAPLT00000016385;	GABRR1	215784	218556	254895	278604
scaffold1434	geneID=XLOC_021912	ID=Apl2_06733;Old=ENSAPLT00000003881;	MMP2	72477	74054	957	15945
scaffold1434	geneID=XLOC_021912	ID=Apl2_06734;Old=Apl_06518;	LPCAT2	72477	74054	49894	72415
scaffold1434	geneID=XLOC_021912	ID=Apl2_06735;Old=ENSAPLT00000004101;	SLC6A2	72477	74054	95107	161058
scaffold1434	geneID=XLOC_021921	ID=Apl2_06744;Old=ENSAPLT00000004837;	PLA2G15	515938	532358	573410	582492
scaffold1434	geneID=XLOC_021926	ID=Apl2_06744;Old=ENSAPLT00000004837;	PLA2G15	601708	602724	573410	582492
scaffold1434	geneID=XLOC_021901	ID=Apl2_06750;Old=ENSAPLT00000005289;	OSGIN1	888239	891090	905028	910037
scaffold1434	geneID=XLOC_021901	ID=Apl2_06751;Old=Apl_06534;	NECAB2	888239	891090	927076	984365
scaffold1434	geneID=XLOC_021910	ID=Apl2_06760;Old=ENSAPLT00000001236;	B3GNT9	1187058	1192937	1095845	1097065
scaffold1434	geneID=XLOC_021921	ID=Apl2_06742;Old=Apl_06525;	ESRP2	515938	532358	469721	509839
scaffold1434	geneID=XLOC_021901	ID=Apl2_06749;Old=ENSAPLT00000005241;	RIPK2	888239	891090	841328	853281
scaffold1434	geneID=XLOC_021910	ID=Apl2_06762;Old=Apl_06545;	CBFB	1187058	1192937	1151476	1186676
scaffold1434	geneID=XLOC_021938	ID=Apl2_06762;Old=Apl_06545;	CBFB	1207718	1208869	1151476	1186676
scaffold144	geneID=XLOC_022202	ID=Apl2_03727;Old=ENSAPLT00000013747;		1148641	1151934	1064115	1068569
scaffold144	geneID=XLOC_022202	ID=Apl2_03728;Old=ENSAPLT00000013791;	ARL6IP5	1148641	1151934	1071877	1073302
scaffold1445	geneID=XLOC_022389	ID=Apl2_11722;Old=ENSAPLT00000007114;	CALB2	43242	47842	93530	94153
scaffold1445	geneID=XLOC_022391	ID=Apl2_11722;Old=ENSAPLT00000007114;	CALB2	64346	69286	93530	94153
scaffold1445	geneID=XLOC_022389	ID=Apl2_11720;Old=ENSAPLT00000000626;	FTSJD1	43242	47842	69433	71724
scaffold1445	geneID=XLOC_022391	ID=Apl2_11720;Old=ENSAPLT00000000626;	FTSJD1	64346	69286	69433	71724
scaffold1451	geneID=XLOC_022438	ID=Apl2_09861;Old=ENSAPLT00000014174;	HOXB8	283721	286807	246728	248314
scaffold1451	geneID=XLOC_022438	ID=Apl2_09862;Old=Apl_09426;	HOXB7	283721	286807	250926	254640
scaffold1451	geneID=XLOC_022438	ID=Apl2_09863;Old=ENSAPLT00000014218;	HOXA6	283721	286807	264713	266690
scaffold1451	geneID=XLOC_022438	ID=Apl2_09864;Old=Apl_09428;	HOXB5	283721	286807	269506	271213
scaffold1451	geneID=XLOC_022438	ID=Apl2_09866;Old=ENSAPLT00000014245;	HOXB3	283721	286807	310747	313009
scaffold1452	geneID=XLOC_022473	ID=Apl2_15167;Old=Apl_14196;	IRF2BP2	87215	93158	38660	39089
scaffold1452	geneID=XLOC_022473	ID=Apl2_15171;Old=ENSAPLT00000008317;	C3H1ORF31	87215	93158	137263	138262
scaffold1464	geneID=XLOC_022649	ID=Apl2_11815;Old=ENSAPLT00000016171;		524103	525129	479183	480811
scaffold1464	geneID=XLOC_022649	ID=Apl2_11816;Old=ENSAPLT00000016205;	ELMOD1	524103	525129	499744	515691
scaffold150	geneID=XLOC_023268	ID=Apl2_16051;Old=Apl_15044;	CBLN4	1716216	1721779	1638660	1641501
scaffold150	geneID=XLOC_023268	ID=Apl2_16052;Old=ENSAPLT00000010239;	NETO1	1716216	1721779	1729196	1791976
scaffold1503	geneID=XLOC_023427	ID=Apl2_10683;Old=ENSAPLT00000005966;	ATP6V0C	278265	278693	231697	234032
scaffold1503	geneID=XLOC_023427	ID=Apl2_10686;Old=Apl_10169;	LOC770260	278265	278693	258814	259122
scaffold1503	geneID=XLOC_023427	ID=Apl2_10687;Old=Apl_10170;		278265	278693	279445	279735
scaffold1503	geneID=XLOC_023427	ID=Apl2_10688;Old=Apl_10171;		278265	278693	284872	285618
scaffold1503	geneID=XLOC_023427	ID=Apl2_10689;Old=ENSAPLT00000006259;		278265	278693	292935	298138
scaffold1505	geneID=XLOC_023480	ID=Apl2_04142;Old=Apl_03876;	MATN2	949900	957789	978169	1022652
scaffold1505	geneID=XLOC_023492	ID=Apl2_04157;Old=ENSAPLT00000016059;	POLR2K	2053527	2057610	2025415	2026833
scaffold1505	geneID=XLOC_023492	ID=Apl2_04156;Old=Apl_03888;	FBXO43	2053527	2057610	2012321	2016161
scaffold1505	geneID=XLOC_023492	ID=Apl2_04159;Old=Apl_03891;	RNF19A	2053527	2057610	2077665	2094612
scaffold151	geneID=XLOC_023630	ID=Apl2_09153;Old=ENSAPLT00000003183;	BPIFB3	64323	68793	10737	17245
scaffold1522	geneID=XLOC_023829	ID=Apl2_18135;Old=ENSAPLT00000008142;	TUBB2A	4368	6743	21243	21998
scaffold1522	geneID=XLOC_023829	ID=Apl2_18135;Old=ENSAPLT00000008142;	TUBB2A	5754	6743	21243	21998
scaffold1522	geneID=XLOC_023829	ID=Apl2_18133;Old=ENSAPLT00000000750;		4368	6743	10406	10534
scaffold1522	geneID=XLOC_023829	ID=Apl2_18133;Old=ENSAPLT00000000750;		5754	6743	10406	10534
scaffold1525	geneID=XLOC_023857	ID=Apl2_16925;Old=ENSAPLT00000003622;	CALCRL	189835	192340	146855	170948
scaffold1525	geneID=XLOC_023858	ID=Apl2_16925;Old=ENSAPLT00000003622;	CALCRL	209672	230149	146855	170948
scaffold153	geneID=XLOC_023974	ID=Apl2_10723;Old=ENSAPLT00000015468;	UBE2B	319350	320076	249041	253028
scaffold153	geneID=XLOC_023974	ID=Apl2_10726;Old=ENSAPLT00000015826;	TCF7	319350	320076	324302	337808
scaffold1542	geneID=XLOC_024252	ID=Apl2_15401;Old=Apl_14412;	ZFR	35491	40175	2921	19234
scaffold1592	geneID=XLOC_025021	ID=Apl2_13938;Old=ENSAPLT00000015249;	SEC14L2	17117	17395	11020	14343
scaffold1592	geneID=XLOC_025021	ID=Apl2_13939;Old=ENSAPLT00000015433;	MTFP1	17117	17395	16820	17196
scaffold1592	geneID=XLOC_025021	ID=Apl2_13944;Old=ENSAPLT00000016001;	IQCD	17117	17395	51810	55926
scaffold1598	geneID=XLOC_025054	ID=Apl2_02283;Old=ENSAPLT00000009111;	SUDS3	67974	70127	26359	45470
scaffold1598	geneID=XLOC_025054	ID=Apl2_02285;Old=ENSAPLT00000009570;	SRRM4	67974	70127	100095	131625
scaffold1598	geneID=XLOC_025058	ID=Apl2_02285;Old=ENSAPLT00000009570;	SRRM4	138327	138735	100095	131625
scaffold1598	geneID=XLOC_025058	ID=Apl2_02287;Old=ENSAPLT00000009861;	CCDC60	138327	138735	167520	208881
scaffold1598	geneID=XLOC_025082	ID=Apl2_02328;Old=ENSAPLT00000006670;	MFI2	1022529	1024868	1010354	1023026
scaffold1598	geneID=XLOC_025082	ID=Apl2_02333;Old=ENSAPLT00000000691;	YWHAH	1022529	1024868	1119787	1120443
scaffold1598	geneID=XLOC_025082	ID=Apl2_02327;Old=ENSAPLT00000006480;	PISD	1022529	1024868	983164	991088
scaffold1598	geneID=XLOC_025082	ID=Apl2_02329;Old=ENSAPLT00000007561;	PRR14L	1022529	1024868	1028728	1036176
scaffold161	geneID=XLOC_025340	ID=Apl2_13638;Old=Apl_12705;	ATP5J	986150	992780	923277	927555
scaffold1645	geneID=XLOC_025612	ID=Apl2_07612;Old=ENSAPLT00000008620;	TBR1	770143	772308	773488	778013
scaffold1645	geneID=XLOC_025614	ID=Apl2_07612;Old=ENSAPLT00000008620;	TBR1	792690	797303	773488	778013
scaffold1650	geneID=XLOC_025799	ID=Apl2_07093;Old=Apl_06754;	PHLDB1	140805	141610	70372	73613
scaffold1650	geneID=XLOC_025799	ID=Apl2_07094;Old=ENSAPLT00000006310;	HYOU1	140805	141610	75392	88641
scaffold1650	geneID=XLOC_025799	ID=Apl2_07097;Old=Apl_06758;	CCDC84	140805	141610	103906	104449
scaffold1650	geneID=XLOC_025799	ID=Apl2_07099;Old=ENSAPLT00000000743;	CCR9	140805	141610	174695	175813
scaffold1663	geneID=XLOC_026148	ID=Apl2_09489;Old=ENSAPLT00000003339;	ITPR3	201505	203197	264017	288863
scaffold1663	geneID=XLOC_026148	ID=Apl2_09481;Old=ENSAPLT00000001987;	DRAM2	201505	203197	103091	111713
scaffold1663	geneID=XLOC_026148	ID=Apl2_09485;Old=Apl_10546;	APOBEC2	201505	203197	177942	186262
scaffold1663	geneID=XLOC_026148	ID=Apl2_09486;Old=ENSAPLT00000002929;	TSPO2	201505	203197	194802	196705
scaffold1668	geneID=XLOC_026213	ID=Apl2_07542;Old=NCBI_357-Phase0; Target=357 2 1350;	TRD	40600	42763	19538	35491
scaffold1679	geneID=XLOC_026444	ID=Apl2_09996;Old=ENSAPLT00000012983;	SSR2	9120	11685	1108	3048
scaffold1679	geneID=XLOC_026444	ID=Apl2_09997;Old=ENSAPLT00000013159;	CTSS	9120	11685	5388	12326
scaffold1679	geneID=XLOC_026444	ID=Apl2_09998;Old=ENSAPLT00000013312;	CTSL2	9120	11685	13168	15312
scaffold1679	geneID=XLOC_026444	ID=Apl2_10001;Old=Apl_09520;	LASS4	9120	11685	70281	73690
scaffold1702	geneID=XLOC_026893	ID=Apl2_13694;Old=ENSAPLT00000001862;	DRD1	86295	89492	104522	105877
scaffold1702	geneID=XLOC_026893	ID=Apl2_13697;Old=ENSAPLT00000009966;	KIF20A	86295	89492	144155	152383
scaffold1703	geneID=XLOC_026905	ID=Apl2_18359;Old=ENSAPLT00000009298;	KLRB1	12	680	10692	13466
scaffold1706	geneID=XLOC_026948	ID=Apl2_10147;Old=Apl_09972;	FAH	194851	200166	167309	182981
scaffold1706	geneID=XLOC_026948	ID=Apl2_10145;Old=ENSAPLT00000011168;	BCL2A1	194851	200166	98655	100632
scaffold1706	geneID=XLOC_026960	ID=Apl2_10158;Old=ENSAPLT00000011590;	TMC3	730953	737148	703219	724905
scaffold1709	geneID=XLOC_027095	ID=Apl2_12984;Old=Apl_12559;	C7ORF41	165511	167059	216666	221823
scaffold1711	geneID=XLOC_027211	ID=Apl2_16985;Old=ENSAPLT00000003755;	CDKN2C	665584	667945	643656	647530
scaffold1729	geneID=XLOC_027437	ID=Apl2_13955;Old=Apl_13895;	RAB17	179212	184244	190851	192227
scaffold1729	geneID=XLOC_027437	ID=Apl2_13958;Old=ENSAPLT00000005838;	COL6A3	179212	184244	233205	282828
scaffold1729	geneID=XLOC_027437	ID=Apl2_13956;Old=ENSAPLT00000005352;	MLPH	179212	184244	196063	214305
scaffold1742	geneID=XLOC_027637	ID=Apl2_10104;Old=ENSAPLT00000008089;	CRB1	96922	98636	101833	172149
scaffold1742	geneID=XLOC_027619	ID=Apl2_10109;Old=ENSAPLT00000008673;	LHX9	365868	369330	388246	397801
scaffold1742	geneID=XLOC_027620	ID=Apl2_10109;Old=ENSAPLT00000008673;	LHX9	380594	381876	388246	397801
scaffold1742	geneID=XLOC_027621	ID=Apl2_10109;Old=ENSAPLT00000008673;	LHX9	383257	384642	388246	397801
scaffold1742	geneID=XLOC_027624	ID=Apl2_10115;Old=ENSAPLT00000009211;	PTPRC	611310	613455	644773	674950
scaffold1742	geneID=XLOC_027637	ID=Apl2_10102;Old=ENSAPLT00000007340;	ASPM	96922	98636	11651	37506
scaffold1742	geneID=XLOC_027624	ID=Apl2_10111;Old=Apl_09664;	ATP6V1G3	611310	613455	573224	584027
scaffold1751	geneID=XLOC_027715	ID=Apl2_13296;Old=ENSAPLT00000003260;	DAPP1	92501	95534	138402	150318
scaffold1751	geneID=XLOC_027717	ID=Apl2_13296;Old=ENSAPLT00000003260;	DAPP1	128185	128968	138402	150318
scaffold1751	geneID=XLOC_027715	ID=Apl2_13292;Old=ENSAPLT00000002744;	ADH1	92501	95534	11557	21087
scaffold1751	geneID=XLOC_027715	ID=Apl2_13299;Old=Apl_12366;	H2AFZ	92501	95534	184722	185901
scaffold1751	geneID=XLOC_027717	ID=Apl2_13299;Old=Apl_12366;	H2AFZ	128185	128968	184722	185901
scaffold1755	geneID=XLOC_027781	ID=Apl2_09608;Old=ENSAPLT00000006651;	RAD54L	4575	5189	63916	80281
scaffold1755	geneID=XLOC_027781	ID=Apl2_09611;Old=Apl_10289;	UQCRH	4575	5189	90683	90960
scaffold1755	geneID=XLOC_027797	ID=Apl2_09622;Old=ENSAPLT00000009978;	CYP4B1	363132	365906	412427	421600
scaffold1755	geneID=XLOC_027803	ID=Apl2_09622;Old=ENSAPLT00000009978;	CYP4B1	458553	460733	412427	421600
scaffold1755	geneID=XLOC_027797	ID=Apl2_09618;Old=ENSAPLT00000008839;	MKNK1	363132	365906	334404	346970
scaffold1755	geneID=XLOC_027797	ID=Apl2_09619;Old=ENSAPLT00000009558;	MOB3C	363132	365906	364673	372941
scaffold1755	geneID=XLOC_027803	ID=Apl2_09619;Old=ENSAPLT00000009558;	MOB3C	458553	460733	364673	372941
scaffold1755	geneID=XLOC_027797	ID=Apl2_09623;Old=Apl_10301;	PDZK1IP1	363132	365906	434367	437079
scaffold1755	geneID=XLOC_027803	ID=Apl2_09623;Old=Apl_10301;	PDZK1IP1	458553	460733	434367	437079
scaffold1755	geneID=XLOC_027797	ID=Apl2_09625;Old=ENSAPLT00000000876;	TAL1	363132	365906	453363	453542
scaffold1755	geneID=XLOC_027803	ID=Apl2_09625;Old=ENSAPLT00000000876;	TAL1	458553	460733	453363	453542
scaffold1769	geneID=XLOC_027970	ID=Apl2_14099;Old=ENSAPLT00000007635;	PLCD1	273649	277578	282437	324962
scaffold1769	geneID=XLOC_027970	ID=Apl2_14098;Old=ENSAPLT00000007244;	DLEC1	273649	277578	220185	256143
scaffold1769	geneID=XLOC_027970	ID=Apl2_14100;Old=ENSAPLT00000008524;	VILL	273649	277578	329045	351032
scaffold177	geneID=XLOC_028022	ID=Apl2_11460;Old=Apl_10670;	C1QTNF8	474178	477830	529803	531351
scaffold177	geneID=XLOC_028022	ID=Apl2_11461;Old=ENSAPLT00000001779;	SSTR5	474178	477830	558221	559333
scaffold1788	geneID=XLOC_028310	ID=Apl2_12888;Old=Apl_11620;	PHACTR2	253442	255668	155271	199419
scaffold1801	geneID=XLOC_028586	ID=Apl2_07403;Old=ENSAPLT00000014639;	OLFML2B	103572	104933	83024	90267
scaffold1801	geneID=XLOC_028586	ID=Apl2_07405;Old=ENSAPLT00000014849;	DDR2	103572	104933	103888	109050
scaffold1801	geneID=XLOC_028586	ID=Apl2_07406;Old=Apl_06638;	UAP1	103572	104933	113195	117707
scaffold1801	geneID=XLOC_028586	ID=Apl2_07409;Old=ENSAPLT00000015540;	NOS1AP	103572	104933	137305	152379
scaffold1811	geneID=XLOC_028734	ID=Apl2_13319;Old=Apl_12932;	GLIPR2	43706	44963	56532	67546
scaffold1811	geneID=XLOC_028736	ID=Apl2_13319;Old=Apl_12932;	GLIPR2	95811	96891	56532	67546
scaffold1811	geneID=XLOC_028734	ID=Apl2_13322;Old=ENSAPLT00000011711;	SEC61B	43706	44963	122148	125120
scaffold1811	geneID=XLOC_028736	ID=Apl2_13322;Old=ENSAPLT00000011711;	SEC61B	95811	96891	122148	125120
scaffold1811	geneID=XLOC_028734	ID=Apl2_13320;Old=Apl_12933;	ISG12-2	43706	44963	96388	99767
scaffold1811	geneID=XLOC_028736	ID=Apl2_13320;Old=Apl_12933;	ISG12-2	95811	96891	96388	99767
scaffold1820	geneID=XLOC_028903	ID=Apl2_13404;Old=ENSAPLT00000004343;	CCDC148	531338	533105	444505	491287
scaffold1824	geneID=XLOC_028939	ID=Apl2_08737;Old=ENSAPLT00000005774;	MFSD1	361123	363273	380926	390580
scaffold1824	geneID=XLOC_028939	ID=Apl2_08736;Old=ENSAPLT00000005613;	RARRES1	361123	363273	347831	355566
scaffold1827	geneID=XLOC_029062	ID=Apl2_14067;Old=Apl_13110;	SLCO2B1	88267	90110	6618	33896
scaffold1827	geneID=XLOC_029062	ID=Apl2_14068;Old=Apl_13111;		88267	90110	84766	85200
scaffold1827	geneID=XLOC_029062	ID=Apl2_14069;Old=ENSAPLT00000004965;	PGM2	88267	90110	92985	113568
scaffold1839	geneID=XLOC_029185	ID=Apl2_18897;Old=ENSAPLT00000016324;	IPCEF1	10907	15135	52174	89379
scaffold184	geneID=XLOC_029208	ID=Apl2_19088;Old=ENSAPLT00000006173;	CDH9	150938	153528	77849	150505
scaffold1843	geneID=XLOC_029246	ID=Apl2_18254;Old=ENSAPLT00000000964;	UQCR11	161807	162497	160697	160813
scaffold1851	geneID=XLOC_029300	ID=Apl2_17507;Old=ENSAPLT00000013925;	PI15	220132	226003	198383	220034
scaffold1862	geneID=XLOC_029474	ID=Apl2_02759;Old=ENSAPLT00000006426;	FOXB1	2247664	2249578	2155588	2157134
scaffold1869	geneID=XLOC_029638	ID=Apl2_18229;Old=ENSAPLT00000014227;	CLEC2B	11	2860	10367	12257
scaffold1869	geneID=XLOC_029638	ID=Apl2_18231;Old=Apl_17151;	CLEC2B	11	2860	20230	22154
scaffold1869	geneID=XLOC_029638	ID=Apl2_18230;Old=ENSAPLT00000014233;	B-NK	11	2860	13098	16225
scaffold1874	geneID=XLOC_029797	ID=Apl2_18040;Old=ENSAPLT00000016670;	EDAR	9786	12654	14228	38621
scaffold189	geneID=XLOC_030020	ID=Apl2_11304;Old=ENSAPLT00000011564;	GC	767326	771584	794343	800309
scaffold189	geneID=XLOC_030040	ID=Apl2_11304;Old=ENSAPLT00000011564;	GC	784270	786131	794343	800309
scaffold189	geneID=XLOC_030042	ID=Apl2_11304;Old=ENSAPLT00000011564;	GC	820596	821256	794343	800309
scaffold189	geneID=XLOC_030020	ID=Apl2_11302;Old=Apl_10495;	SULT1E1	767326	771584	736241	737683
scaffold189	geneID=XLOC_030040	ID=Apl2_11302;Old=Apl_10495;	SULT1E1	784270	786131	736241	737683
scaffold189	geneID=XLOC_030042	ID=Apl2_11302;Old=Apl_10495;	SULT1E1	820596	821256	736241	737683
scaffold19	geneID=XLOC_030199	ID=Apl2_10831;Old=Apl_09932;	F11	166010	167852	152152	165019
scaffold19	geneID=XLOC_030199	ID=Apl2_10832;Old=ENSAPLT00000008204;	CYP4V2	166010	167852	174859	187631
scaffold19	geneID=XLOC_030199	ID=Apl2_10833;Old=ENSAPLT00000009018;	FAM149A	166010	167852	192802	204128
scaffold19	geneID=XLOC_030199	ID=Apl2_10834;Old=ENSAPLT00000009346;	TLR3	166010	167852	218182	223928
scaffold1903	geneID=XLOC_030266	ID=Apl2_08584;Old=Apl_07773;	FOXL2	655586	658216	619810	620079
scaffold1903	geneID=XLOC_030279	ID=Apl2_08595;Old=ENSAPLT00000005595;	ITM2C	1057457	1059303	999376	1007316
scaffold1903	geneID=XLOC_030279	ID=Apl2_08596;Old=ENSAPLT00000001863;	LPAR6	1057457	1059303	1023794	1024717
scaffold1903	geneID=XLOC_030279	ID=Apl2_08597;Old=ENSAPLT00000001865;	GPR55	1057457	1059303	1051189	1052088
scaffold1903	geneID=XLOC_030279	ID=Apl2_08599;Old=ENSAPLT00000001867;	GPR35	1057457	1059303	1077472	1078392
scaffold1903	geneID=XLOC_030279	ID=Apl2_08600;Old=Apl_07789;	GPR35	1057457	1059303	1086370	1087290
scaffold1903	geneID=XLOC_030279	ID=Apl2_08601;Old=ENSAPLT00000005753;	GPR35	1057457	1059303	1090040	1091948
scaffold1906	geneID=XLOC_030399	ID=Apl2_12202;Old=ENSAPLT00000001095;	SPINK14	477636	478306	523394	533754
scaffold191	geneID=XLOC_030475	ID=Apl2_03610;Old=Apl_02988;	RASSF5	760118	767161	662720	675602
scaffold191	geneID=XLOC_030475	ID=Apl2_03612;Old=ENSAPLT00000015983;	DYRK3	760118	767161	691799	698023
scaffold191	geneID=XLOC_030475	ID=Apl2_03613;Old=Apl_02991;	MAPKAPK2	760118	767161	732853	736374
scaffold191	geneID=XLOC_030475	ID=Apl2_03615;Old=ENSAPLT00000016266;	IL19	760118	767161	770966	772775
scaffold191	geneID=XLOC_030475	ID=Apl2_03614;Old=ENSAPLT00000016036;	IL10	760118	767161	753932	756913
scaffold191	geneID=XLOC_030475	ID=Apl2_03617;Old=ENSAPLT00000016492;	C1ORF116	760118	767161	809208	812685
scaffold1927	geneID=XLOC_030760	ID=Apl2_15087;Old=ENSAPLT00000012365;	GABRA4	533227	545759	492237	520373
scaffold1930	geneID=XLOC_030860	ID=Apl2_10819;Old=ENSAPLT00000014991;	TNFRSF6B	168880	173055	174535	179257
scaffold1930	geneID=XLOC_030860	ID=Apl2_10822;Old=Apl_10333;		168880	173055	214345	218283
scaffold1931	geneID=XLOC_030908	ID=Apl2_19240;Old=ENSAPLT00000010136;	CNTN3	435944	442280	387991	435863
scaffold1949	geneID=XLOC_031079	ID=Apl2_19097;Old=Apl_18020;	DIRAS2	52666	59972	49525	50138
scaffold1951	geneID=XLOC_031179	ID=Apl2_17704;Old=ENSAPLT00000012517;	RHOG	61471	64046	241	2028
scaffold1951	geneID=XLOC_031179	ID=Apl2_17707;Old=Apl_16658;	CHRNA9	61471	64046	57490	62086
scaffold1951	geneID=XLOC_031179	ID=Apl2_17708;Old=Apl_16659;	ART5	61471	64046	62880	63332
scaffold1951	geneID=XLOC_031179	ID=Apl2_17705;Old=Apl_16656;	PGAP2	61471	64046	4757	10591
scaffold1979	geneID=XLOC_031476	ID=Apl2_13389;Old=ENSAPLT00000006647;	FAM102B	1373198	1376122	1364642	1373130
scaffold1979	geneID=XLOC_031476	ID=Apl2_13392;Old=ENSAPLT00000006868;	FNDC7	1373198	1376122	1401439	1409424
scaffold1988	geneID=XLOC_031569	ID=Apl2_18879;Old=ENSAPLT00000010904;	THY1	21764	23785	81204	82103
scaffold1988	geneID=XLOC_031569	ID=Apl2_18880;Old=ENSAPLT00000010918;	USP2	21764	23785	95872	96215
scaffold199	geneID=XLOC_031622	ID=Apl2_03447;Old=ENSAPLT00000004684;	TMEM104	346666	347410	309351	346256
scaffold199	geneID=XLOC_031622	ID=Apl2_03448;Old=ENSAPLT00000004733;	GRIN2A	346666	347410	350910	362155
scaffold199	geneID=XLOC_031622	ID=Apl2_03450;Old=ENSAPLT00000005347;	FADS6	346666	347410	381631	386005
scaffold199	geneID=XLOC_031622	ID=Apl2_03451;Old=ENSAPLT00000005415;	USH1G	346666	347410	401890	409262
scaffold202	geneID=XLOC_032258	ID=Apl2_03311;Old=ENSAPLT00000001101;	NOG	422147	424565	346235	346906
scaffold202	geneID=XLOC_032258	ID=Apl2_03317;Old=ENSAPLT00000005326;	SCPEP1	422147	424565	477590	487193
scaffold202	geneID=XLOC_032236	ID=Apl2_03317;Old=ENSAPLT00000005326;	SCPEP1	466771	475461	477590	487193
scaffold202	geneID=XLOC_032258	ID=Apl2_03315;Old=Apl_03154;	TRIM25	422147	424565	458688	466540
scaffold202	geneID=XLOC_032236	ID=Apl2_03315;Old=Apl_03154;	TRIM25	466771	475461	458688	466540
scaffold2020	geneID=XLOC_032372	ID=Apl2_05739;Old=ENSAPLT00000003676;	PCBD2	172135	175133	204504	205660
scaffold2034	geneID=XLOC_032469	ID=Apl2_07453;Old=ENSAPLT00000007505;	PTPN5	461902	463831	407159	440031
scaffold2034	geneID=XLOC_032470	ID=Apl2_07453;Old=ENSAPLT00000007505;	PTPN5	483363	486886	407159	440031
scaffold210	geneID=XLOC_033364	ID=Apl2_01088;Old=Apl_01063;	LOC417973	1120903	1122721	1134992	1137735
scaffold210	geneID=XLOC_033396	ID=Apl2_01072;Old=ENSAPLT00000001968;	GSG1	334784	335713	246606	253611
scaffold210	geneID=XLOC_033364	ID=Apl2_01087;Old=ENSAPLT00000005288;	HSPA12A	1120903	1122721	1115574	1120697
scaffold213	geneID=XLOC_033764	ID=Apl2_03681;Old=ENSAPLT00000001212;	KCNA1	1082591	1086281	984533	986008
scaffold213	geneID=XLOC_033764	ID=Apl2_03682;Old=Apl_04034;	KCNA6	1082591	1086281	1087774	1089228
scaffold2144	geneID=XLOC_033927	ID=Apl2_17056;Old=ENSAPLT00000012767;	GFRA2	96844	97486	58545	77183
scaffold2144	geneID=XLOC_033927	ID=Apl2_17057;Old=Apl_16028;	DOK6	96844	97486	97856	101977
scaffold2144	geneID=XLOC_033927	ID=Apl2_17060;Old=ENSAPLT00000014132;	CXorf26	96844	97486	149066	149869
scaffold216	geneID=XLOC_034118	ID=Apl2_16999;Old=ENSAPLT00000012297;	AQP1	536706	537943	514518	532146
scaffold220	geneID=XLOC_034730	ID=Apl2_12672;Old=ENSAPLT00000016459;	PXDN	396134	398189	399798	454349
scaffold222	geneID=XLOC_035042	ID=Apl2_03967;Old=Apl_03663;	AGPAT3	80125	83756	111712	126571
scaffold2235	geneID=XLOC_035260	ID=Apl2_16030;Old=ENSAPLT00000003341;	TCFL5	87627	91274	273	5122
scaffold2235	geneID=XLOC_035260	ID=Apl2_16031;Old=ENSAPLT00000003425;	COL9A3	87627	91274	6802	41640
scaffold2235	geneID=XLOC_035260	ID=Apl2_16032;Old=ENSAPLT00000003433;	OGFR	87627	91274	46163	49793
scaffold2235	geneID=XLOC_035260	ID=Apl2_16034;Old=ENSAPLT00000003452;	NTSR1	87627	91274	115643	163613
scaffold2236	geneID=XLOC_035275	ID=Apl2_18500;Old=ENSAPLT00000005705;	ASL1	3	4644	42532	50033
scaffold224	geneID=XLOC_035307	ID=Apl2_16316;Old=ENSAPLT00000009077;	SLC5A7	588680	591288	555785	578682
scaffold224	geneID=XLOC_035308	ID=Apl2_16316;Old=ENSAPLT00000009077;	SLC5A7	592806	595636	555785	578682
scaffold224	geneID=XLOC_035305	ID=Apl2_16315;Old=ENSAPLT00000008719;	ST6GAL2	157128	161127	162524	185208
scaffold2256	geneID=XLOC_035526	ID=Apl2_16809;Old=ENSAPLT00000002013;	HTR1D	40	9582	18762	19892
scaffold229	geneID=XLOC_036055	ID=Apl2_00818;Old=Apl_00804;	KIAA1211	1104383	1119955	1144203	1167840
scaffold229	geneID=XLOC_036086	ID=Apl2_00863;Old=ENSAPLT00000015770;	RASGEF1B	3530724	3535557	3500107	3516476
scaffold229	geneID=XLOC_036086	ID=Apl2_00864;Old=Apl_00850;	PRKG2	3530724	3535557	3543801	3569372
scaffold229	geneID=XLOC_036086	ID=Apl2_00866;Old=ENSAPLT00000002423;	ABCG2	3530724	3535557	3585686	3596340
scaffold229	geneID=XLOC_036086	ID=Apl2_00868;Old=ENSAPLT00000003039;	SPP1	3530724	3535557	3622446	3624837
scaffold2290	geneID=XLOC_036289	ID=Apl2_08795;Old=ENSAPLT00000001812;	CHAC1	925037	928101	899309	899713
scaffold2290	geneID=XLOC_036289	ID=Apl2_08796;Old=ENSAPLT00000014810;	DLL4	925037	928101	928078	935925
scaffold232	geneID=XLOC_036706	ID=Apl2_16688;Old=ENSAPLT00000009005;	RICTOR	150787	154065	188275	244846
scaffold232	geneID=XLOC_036708	ID=Apl2_16689;Old=Apl_16168;	FYB	313355	316234	275428	312413
scaffold232	geneID=XLOC_036708	ID=Apl2_16690;Old=ENSAPLT00000009361;	C8A	313355	316234	343756	355679
scaffold232	geneID=XLOC_036708	ID=Apl2_16691;Old=ENSAPLT00000009668;	DAB2	313355	316234	365898	375294
scaffold233	geneID=XLOC_036796	ID=Apl2_01256;Old=Apl_01163;	ITPRIPL1	627650	632388	554157	555212
scaffold2351	geneID=XLOC_037113	ID=Apl2_15651;Old=ENSAPLT00000001075;	TBC1D30	186291	190243	209825	210046
scaffold2353	geneID=XLOC_037212	ID=Apl2_11755;Old=ENSAPLT00000016229;	TMEM72	195776	197957	181868	187261
scaffold2353	geneID=XLOC_037212	ID=Apl2_11756;Old=ENSAPLT00000016296;	LIPA	195776	197957	205801	215911
scaffold2353	geneID=XLOC_037212	ID=Apl2_11757;Old=Apl_10916;	LIPM	195776	197957	223255	231756
scaffold2353	geneID=XLOC_037212	ID=Apl2_11758;Old=ENSAPLT00000001890;	ANKRD22	195776	197957	234140	237889
scaffold2353	geneID=XLOC_037212	ID=Apl2_11761;Old=Apl_10920;	ACTA2	195776	197957	289695	295116
scaffold2367	geneID=XLOC_037328	ID=Apl2_10467;Old=ENSAPLT00000014701;	OSTN	885305	889661	932190	937547
scaffold2367	geneID=XLOC_037325	ID=Apl2_10466;Old=ENSAPLT00000014649;	GMNC	831957	834906	835920	840223
scaffold2367	geneID=XLOC_037328	ID=Apl2_10466;Old=ENSAPLT00000014649;	GMNC	885305	889661	835920	840223
scaffold2367	geneID=XLOC_037328	ID=Apl2_10468;Old=ENSAPLT00000014753;	UTS2D	885305	889661	942465	950046
scaffold241	geneID=XLOC_037658	ID=Apl2_15878;Old=ENSAPLT00000010881;	CCNL1	50409	52048	30736	41853
scaffold241	geneID=XLOC_037658	ID=Apl2_15879;Old=ENSAPLT00000011161;	LEKR1	50409	52048	57168	67074
scaffold241	geneID=XLOC_037658	ID=Apl2_15880;Old=Apl_15410;		50409	52048	100599	100829
scaffold246	geneID=XLOC_038270	ID=Apl2_03396;Old=ENSAPLT00000006457;	LHX1	41786	44005	48802	51491
scaffold2483	geneID=XLOC_038553	ID=Apl2_18903;Old=ENSAPLT00000013718;	SPOCK3	68748	71348	2084	58248
scaffold2483	geneID=XLOC_038557	ID=Apl2_18903;Old=ENSAPLT00000013718;	SPOCK3	76047	93389	2084	58248
scaffold255	geneID=XLOC_039029	ID=Apl2_06931;Old=ENSAPLT00000004834;	SLC24A2	1467046	1471007	1387659	1500547
scaffold255	geneID=XLOC_039029	ID=Apl2_06933;Old=ENSAPLT00000005055;	RPS6	1467046	1471007	1553830	1558203
scaffold255	geneID=XLOC_039002	ID=Apl2_06933;Old=ENSAPLT00000005055;	RPS6	1626719	1632659	1553830	1558203
scaffold255	geneID=XLOC_039002	ID=Apl2_06933;Old=ENSAPLT00000005055;	RPS6	1628677	1632659	1553830	1558203
scaffold255	geneID=XLOC_039002	ID=Apl2_06935;Old=ENSAPLT00000005975;	PLIN2	1626719	1632659	1678190	1682447
scaffold255	geneID=XLOC_039002	ID=Apl2_06935;Old=ENSAPLT00000005975;	PLIN2	1628677	1632659	1678190	1682447
scaffold255	geneID=XLOC_039029	ID=Apl2_06932;Old=ENSAPLT00000005027;	ACER2	1467046	1471007	1529974	1542757
scaffold255	geneID=XLOC_039002	ID=Apl2_06932;Old=ENSAPLT00000005027;	ACER2	1626719	1632659	1529974	1542757
scaffold255	geneID=XLOC_039002	ID=Apl2_06932;Old=ENSAPLT00000005027;	ACER2	1628677	1632659	1529974	1542757
scaffold2555	geneID=XLOC_039248	ID=Apl2_19075;Old=ENSAPLT00000006169;	BNIP3	66762	69427	13457	18660
scaffold2555	geneID=XLOC_039249	ID=Apl2_19075;Old=ENSAPLT00000006169;	BNIP3	82159	83891	13457	18660
scaffold2555	geneID=XLOC_039250	ID=Apl2_19075;Old=ENSAPLT00000006169;	BNIP3	83961	85675	13457	18660
scaffold2571	geneID=XLOC_039351	ID=Apl2_18722;Old=ENSAPLT00000016122;	FCGBP	26497	28664	28380	36799
scaffold2685	geneID=XLOC_040294	ID=Apl2_17490;Old=ENSAPLT00000009926;	TAF13	1	1836	8416	8937
scaffold269	geneID=XLOC_040314	ID=Apl2_11881;Old=ENSAPLT00000016497;	SPAM1	366175	368577	391818	397446
scaffold273	geneID=XLOC_040625	ID=Apl2_01620;Old=ENSAPLT00000003282;	STON2	2910298	2913128	2915508	2969436
scaffold276	geneID=XLOC_040854	ID=Apl2_00437;Old=ENSAPLT00000005614;	PHYHD1	1	2681	62217	68771
scaffold276	geneID=XLOC_040940	ID=Apl2_00453;Old=ENSAPLT00000008546;	PRRX2	377473	382133	347943	349168
scaffold276	geneID=XLOC_040940	ID=Apl2_00455;Old=ENSAPLT00000008595;	TOR1B	377473	382133	373667	380088
scaffold276	geneID=XLOC_040940	ID=Apl2_00454;Old=ENSAPLT00000008562;	PTGES	377473	382133	357597	360950
scaffold2761	geneID=XLOC_041036	ID=Apl2_17702;Old=ENSAPLT00000006319;	STOM	47416	50455	93008	99860
scaffold2761	geneID=XLOC_041038	ID=Apl2_17702;Old=ENSAPLT00000006319;	STOM	143250	146921	93008	99860
scaffold279	geneID=XLOC_041217	ID=Apl2_07133;Old=ENSAPLT00000011638;	CPN1	305663	307137	259634	267306
scaffold279	geneID=XLOC_041217	ID=Apl2_07135;Old=ENSAPLT00000011809;	ENTPD1	305663	307137	277577	283399
scaffold28	geneID=XLOC_041296	ID=Apl2_07156;Old=ENSAPLT00000003138;	KLHL31	859299	860308	842383	846298
scaffold286	geneID=XLOC_041695	ID=Apl2_03951;Old=ENSAPLT00000009369;	PPP1R17	1437944	1441630	1423665	1434275
scaffold286	geneID=XLOC_041695	ID=Apl2_03952;Old=ENSAPLT00000009378;	SSFA2	1437944	1441630	1463058	1495449
scaffold2869	geneID=XLOC_041783	ID=Apl2_12135;Old=Apl_11405;	RCAN2	89394	90978	102521	166825
scaffold2869	geneID=XLOC_041783	ID=Apl2_12131;Old=ENSAPLT00000013460;	TDRD6	89394	90978	38052	46357
scaffold288	geneID=XLOC_041855	ID=Apl2_05937;Old=Apl_05946;	ARHGAP24	1042	1970	52580	67961
scaffold289	geneID=XLOC_041968	ID=Apl2_04529;Old=ENSAPLT00000008506;	ATP5G3	46719	54758	72419	74289
scaffold2909	geneID=XLOC_042145	ID=Apl2_14530;Old=ENSAPLT00000016465;	NODAL	88395	89124	83253	83915
scaffold2909	geneID=XLOC_042145	ID=Apl2_14531;Old=ENSAPLT00000016526;	EIF4EBP1	88395	89124	88768	90226
scaffold2939	geneID=XLOC_042463	ID=Apl2_14852;Old=ENSAPLT00000011997;	AIFM2	39916	41407	113500	118683
scaffold2939	geneID=XLOC_042465	ID=Apl2_14852;Old=ENSAPLT00000011997;	AIFM2	106877	107930	113500	118683
scaffold294	geneID=XLOC_042501	ID=Apl2_11251;Old=ENSAPLT00000008320;	TCF21	1232531	1235440	1157469	1158203
scaffold294	geneID=XLOC_042501	ID=Apl2_11254;Old=ENSAPLT00000008381;	EYA4	1232531	1235440	1281934	1331465
scaffold294	geneID=XLOC_042503	ID=Apl2_11254;Old=ENSAPLT00000008381;	EYA4	1276887	1279387	1281934	1331465
scaffold295	geneID=XLOC_042585	ID=Apl2_16391;Old=ENSAPLT00000014705;	FGFR1	50861	54522	4789	14007
scaffold295	geneID=XLOC_042585	ID=Apl2_16397;Old=Apl_15358;	TM2D2	50861	54522	129032	129274
scaffold297	geneID=XLOC_042695	ID=Apl2_01852;Old=ENSAPLT00000011259;	NAV2	1233682	1234988	1209184	1231770
scaffold297	geneID=XLOC_042695	ID=Apl2_01853;Old=ENSAPLT00000011495;	SYT1	1233682	1234988	1246576	1250644
scaffold297	geneID=XLOC_042678	ID=Apl2_01831;Old=ENSAPLT00000000719;	SLC16A1	622018	627324	574045	578527
scaffold297	geneID=XLOC_042679	ID=Apl2_01831;Old=ENSAPLT00000000719;	SLC16A1	635023	638298	574045	578527
scaffold297	geneID=XLOC_042695	ID=Apl2_01851;Old=Apl_02077;	RNPEP	1233682	1234988	1172034	1176252
scaffold3036	geneID=XLOC_043086	ID=Apl2_20331;Old=Apl_18924;	HTR2A	10490	14640	7111	12906
scaffold307	geneID=XLOC_043337	ID=Apl2_06325;Old=Apl_05457;	AP1S2	1692717	1711455	1682107	1690849
scaffold307	geneID=XLOC_043337	ID=Apl2_06327;Old=ENSAPLT00000014959;	TMEM27	1692717	1711455	1735747	1755413
scaffold319	geneID=XLOC_044264	ID=Apl2_03652;Old=ENSAPLT00000002043;	ADRA2A	1900705	1906627	1959962	1961212
scaffold319	geneID=XLOC_044273	ID=Apl2_03661;Old=ENSAPLT00000004385;	DUSP5	2283963	2290550	2235295	2244811
scaffold319	geneID=XLOC_044274	ID=Apl2_03661;Old=ENSAPLT00000004385;	DUSP5	2334225	2337240	2235295	2244811
scaffold319	geneID=XLOC_044274	ID=Apl2_03666;Old=ENSAPLT00000004663;	ADD3	2334225	2337240	2416473	2429248
scaffold3198	geneID=XLOC_044378	ID=Apl2_18793;Old=ENSAPLT00000005719;	PTPRE	20842	22193	11755	19827
scaffold326	geneID=XLOC_044773	ID=Apl2_12230;Old=ENSAPLT00000015265;		277089	282232	283640	289680
scaffold326	geneID=XLOC_044773	ID=Apl2_12227;Old=Apl_11020;	SNAI1	277089	282232	239014	240796
scaffold326	geneID=XLOC_044773	ID=Apl2_12228;Old=Apl_11021;	RNF114	277089	282232	245812	249187
scaffold336	geneID=XLOC_045497	ID=Apl2_03146;Old=ENSAPLT00000008994;	AGR2	2675757	2688323	2581853	2584968
scaffold336	geneID=XLOC_045497	ID=Apl2_03147;Old=ENSAPLT00000009109;	AGR3	2675757	2688323	2616098	2623073
scaffold3428	geneID=XLOC_046169	ID=Apl2_13443;Old=ENSAPLT00000015648;	BLK	73033	75567	144315	159285
scaffold3446	geneID=XLOC_046300	ID=Apl2_17691;Old=ENSAPLT00000013380;	TMEM169	123494	124977	97787	100411
scaffold347	geneID=XLOC_046400	ID=Apl2_03858;Old=Apl_03341;		1513333	1513937	1505646	1505954
scaffold350	geneID=XLOC_046634	ID=Apl2_17652;Old=ENSAPLT00000015704;	EMB	406507	413952	393118	408303
scaffold364	geneID=XLOC_047447	ID=Apl2_17008;Old=ENSAPLT00000013433;	TEK	31072	34333	32882	61357
scaffold364	geneID=XLOC_047447	ID=Apl2_17009;Old=Apl_15980;	IFT74	31072	34333	83713	122942
scaffold373	geneID=XLOC_047946	ID=Apl2_12517;Old=Apl_11697;	MRVI1	647061	647508	554060	580744
scaffold376	geneID=XLOC_048260	ID=Apl2_00099;Old=ENSAPLT00000012012;	SH3TC1	4925390	4929964	4858975	4878835
scaffold387	geneID=XLOC_048878	ID=Apl2_17283;Old=ENSAPLT00000012957;	EZR	10078	13316	43060	61305
scaffold39	geneID=XLOC_049109	ID=Apl2_10397;Old=Apl_10198;	ENPEP	51860	53950	25380	30890
scaffold39	geneID=XLOC_049110	ID=Apl2_10397;Old=Apl_10198;	ENPEP	85808	89492	25380	30890
scaffold39	geneID=XLOC_049109	ID=Apl2_10402;Old=ENSAPLT00000006489;	RASGRF1	51860	53950	101545	132132
scaffold39	geneID=XLOC_049110	ID=Apl2_10402;Old=ENSAPLT00000006489;	RASGRF1	85808	89492	101545	132132
scaffold39	geneID=XLOC_049109	ID=Apl2_10395;Old=ENSAPLT00000005608;	SPDEF	51860	53950	95	958
scaffold39	geneID=XLOC_049110	ID=Apl2_10395;Old=ENSAPLT00000005608;	SPDEF	85808	89492	95	958
scaffold39	geneID=XLOC_049109	ID=Apl2_10399;Old=ENSAPLT00000006420;	TMED3	51860	53950	44860	45711
scaffold39	geneID=XLOC_049110	ID=Apl2_10399;Old=ENSAPLT00000006420;	TMED3	85808	89492	44860	45711
scaffold39	geneID=XLOC_049109	ID=Apl2_10400;Old=ENSAPLT00000005717;	ANKRD34C	51860	53950	48011	49381
scaffold39	geneID=XLOC_049110	ID=Apl2_10400;Old=ENSAPLT00000005717;	ANKRD34C	85808	89492	48011	49381
scaffold390	geneID=XLOC_049158	ID=Apl2_08963;Old=ENSAPLT00000010940;	EDN2	1500755	1506920	1489889	1493320
scaffold3998	geneID=XLOC_049550	ID=Apl2_11547;Old=ENSAPLT00000014554;	RBM47	554571	557211	475050	481934
scaffold400	geneID=XLOC_049680	ID=Apl2_07815;Old=ENSAPLT00000007552;	COX7B	303397	305024	270543	271349
scaffold400	geneID=XLOC_049703	ID=Apl2_07815;Old=ENSAPLT00000007552;	COX7B	317737	320047	270543	271349
scaffold400	geneID=XLOC_049692	ID=Apl2_07831;Old=Apl_07122;	KCNE1L	1172596	1177113	1216697	1216924
scaffold4000	geneID=XLOC_049764	ID=Apl2_10909;Old=ENSAPLT00000005113;	HSPB2	87657	88924	36620	38157
scaffold4000	geneID=XLOC_049771	ID=Apl2_10921;Old=ENSAPLT00000007333;	NCAM1	547630	551575	496442	547260
scaffold4000	geneID=XLOC_049764	ID=Apl2_10908;Old=ENSAPLT00000004877;	CRYAB	87657	88924	31732	34859
scaffold4000	geneID=XLOC_049764	ID=Apl2_10915;Old=NCBI_364-Phase2; Target=364 26 705;	IL18	87657	88924	112580	127293
scaffold4000	geneID=XLOC_049771	ID=Apl2_10924;Old=ENSAPLT00000009445;	DRD2	547630	551575	616879	625310
scaffold4027	geneID=XLOC_049943	ID=Apl2_16216;Old=ENSAPLT00000011465;		51025	52752	27818	29217
scaffold4027	geneID=XLOC_049944	ID=Apl2_16216;Old=ENSAPLT00000011465;		77899	83096	27818	29217
scaffold4027	geneID=XLOC_049943	ID=Apl2_16218;Old=Apl_15180;		51025	52752	66008	67892
scaffold4027	geneID=XLOC_049944	ID=Apl2_16218;Old=Apl_15180;		77899	83096	66008	67892
scaffold4027	geneID=XLOC_049943	ID=Apl2_16220;Old=ENSAPLT00000001524;	LINGO3	51025	52752	75067	76896
scaffold4027	geneID=XLOC_049944	ID=Apl2_16220;Old=ENSAPLT00000001524;	LINGO3	77899	83096	75067	76896
scaffold403	geneID=XLOC_049963	ID=Apl2_10545;Old=ENSAPLT00000007939;	MB	276528	281521	266766	271643
scaffold403	geneID=XLOC_049963	ID=Apl2_10546;Old=ENSAPLT00000008213;	RASD2	276528	281521	301134	303560
scaffold403	geneID=XLOC_049963	ID=Apl2_10547;Old=ENSAPLT00000008297;	MCM5	276528	281521	358059	366861
scaffold403	geneID=XLOC_049963	ID=Apl2_10548;Old=Apl_09648;	HMOX1	276528	281521	368945	374758
scaffold403	geneID=XLOC_049984	ID=Apl2_10551;Old=ENSAPLT00000009149;	ISX	571104	572376	505988	513038
scaffold4038	geneID=XLOC_050066	ID=Apl2_19258;Old=Apl_18183;	KDM2B	1	932	3041	3157
scaffold407	geneID=XLOC_050200	ID=Apl2_17666;Old=ENSAPLT00000014231;	CAMK4	395183	400698	295241	304259
scaffold407	geneID=XLOC_050200	ID=Apl2_17668;Old=ENSAPLT00000014395;	NREP	395183	400698	378719	382800
scaffold414	geneID=XLOC_050535	ID=Apl2_00147;Old=Apl_00146;	DUPD1	1718821	1721803	1630404	1644552
scaffold414	geneID=XLOC_050535	ID=Apl2_00150;Old=ENSAPLT00000012657;	DUSP26	1718821	1721803	1716227	1718266
scaffold426	geneID=XLOC_051525	ID=Apl2_17449;Old=ENSAPLT00000001486;	MC4R	133140	138371	111351	112346
scaffold428	geneID=XLOC_051699	ID=Apl2_09280;Old=ENSAPLT00000001857;	SNAPC5	596668	599925	598941	599048
scaffold434	geneID=XLOC_052113	ID=Apl2_14307;Old=ENSAPLT00000010550;	LYPD2	662610	665398	658772	660606
scaffold434	geneID=XLOC_052117	ID=Apl2_14307;Old=ENSAPLT00000010550;	LYPD2	719987	720628	658772	660606
scaffold434	geneID=XLOC_052113	ID=Apl2_14308;Old=Apl_14811;	LY6E	662610	665398	680271	681766
scaffold434	geneID=XLOC_052117	ID=Apl2_14308;Old=Apl_14811;	LY6E	719987	720628	680271	681766
scaffold434	geneID=XLOC_052113	ID=Apl2_14309;Old=Apl_14812;	LY6E	662610	665398	696145	701088
scaffold434	geneID=XLOC_052117	ID=Apl2_14309;Old=Apl_14812;	LY6E	719987	720628	696145	701088
scaffold434	geneID=XLOC_052113	ID=Apl2_14310;Old=ENSAPLT00000010594;	LY6E	662610	665398	706260	710508
scaffold434	geneID=XLOC_052117	ID=Apl2_14310;Old=ENSAPLT00000010594;	LY6E	719987	720628	706260	710508
scaffold434	geneID=XLOC_052113	ID=Apl2_14311;Old=ENSAPLT00000010614;	LY6E	662610	665398	714292	715471
scaffold434	geneID=XLOC_052117	ID=Apl2_14311;Old=ENSAPLT00000010614;	LY6E	719987	720628	714292	715471
scaffold443	geneID=XLOC_052538	ID=Apl2_01449;Old=ENSAPLT00000015473;	PLA2G6	294054	298602	229081	236126
scaffold443	geneID=XLOC_052538	ID=Apl2_01450;Old=ENSAPLT00000015510;	BAIAP2L2	294054	298602	237796	246083
scaffold443	geneID=XLOC_052538	ID=Apl2_01451;Old=ENSAPLT00000015744;	SLC16A8	294054	298602	250304	254794
scaffold443	geneID=XLOC_052538	ID=Apl2_01453;Old=ENSAPLT00000015869;	SOX10	294054	298602	286869	293870
scaffold443	geneID=XLOC_052538	ID=Apl2_01447;Old=ENSAPLT00000001400;		294054	298602	219854	220039
scaffold443	geneID=XLOC_052538	ID=Apl2_01452;Old=Apl_01355;	PICK1	294054	298602	257953	265374
scaffold443	geneID=XLOC_052538	ID=Apl2_01454;Old=ENSAPLT00000015885;	POLR2F	294054	298602	298888	302834
scaffold443	geneID=XLOC_052538	ID=Apl2_01461;Old=Apl_01362;	H1F0	294054	298602	352163	352543
scaffold443	geneID=XLOC_052538	ID=Apl2_01466;Old=ENSAPLT00000016427;	LGALS1	294054	298602	388966	391774
scaffold4442	geneID=XLOC_052610	ID=Apl2_18563;Old=ENSAPLT00000007758;	KLHL5	70519	74522	89454	123072
scaffold455	geneID=XLOC_053220	ID=Apl2_01171;Old=Apl_01758;	RTN4R	156354	158685	177314	178759
scaffold455	geneID=XLOC_053199	ID=Apl2_01204;Old=ENSAPLT00000014569;	FAM101A	1090810	1099200	1088425	1101431
scaffold4567	geneID=XLOC_053470	ID=Apl2_18803;Old=ENSAPLT00000007482;	TMEM179	70448	77929	60983	69559
scaffold4581	geneID=XLOC_053646	ID=Apl2_18941;Old=ENSAPLT00000014282;	OTUB1	13449	14366	1846	2145
scaffold4614	geneID=XLOC_053848	ID=Apl2_15956;Old=ENSAPLT00000014086;	FHL2	348131	349218	360001	373207
scaffold473	geneID=XLOC_054627	ID=Apl2_17321;Old=ENSAPLT00000017039;	ANKRD33B	81661	85449	74593	86274
scaffold476	geneID=XLOC_054772	ID=Apl2_13070;Old=Apl_12122;	PTP4A3	1178931	1179854	1180336	1186667
scaffold477	geneID=XLOC_054911	ID=Apl2_00670;Old=ENSAPLT00000001620;	GPR1	2154938	2158030	2143104	2144174
scaffold484	geneID=XLOC_055402	ID=Apl2_12660;Old=ENSAPLT00000001951;	XCR1	36615	39291	94119	95135
scaffold484	geneID=XLOC_055402	ID=Apl2_12657;Old=Apl_12811;	CCR2	36615	39291	38847	39923
scaffold484	geneID=XLOC_055402	ID=Apl2_12659;Old=ENSAPLT00000001945;	CCR8	36615	39291	61137	62102
scaffold485	geneID=XLOC_055442	ID=Apl2_12778;Old=ENSAPLT00000013837;		1264055	1264326	1265969	1300800
scaffold498	geneID=XLOC_056044	ID=Apl2_12458;Old=ENSAPLT00000003414;	SALL1	1559380	1564800	1580083	1593182
scaffold500	geneID=XLOC_056312	ID=Apl2_09936;Old=ENSAPLT00000001656;	FERMT1	616533	617983	553406	571647
scaffold504	geneID=XLOC_056490	ID=Apl2_01759;Old=ENSAPLT00000005628;	BRP44	863654	865991	768475	774978
scaffold504	geneID=XLOC_056490	ID=Apl2_01762;Old=ENSAPLT00000005895;	CREG1	863654	865991	859813	863647
scaffold504	geneID=XLOC_056499	ID=Apl2_01771;Old=ENSAPLT00000007187;	ILDR2	1197012	1204500	1132323	1157005
scaffold504	geneID=XLOC_056499	ID=Apl2_01774;Old=ENSAPLT00000007303;	Bu-1b	1197012	1204500	1211741	1221522
scaffold504	geneID=XLOC_056499	ID=Apl2_01776;Old=ENSAPLT00000007306;	CD2	1197012	1204500	1239557	1247516
scaffold504	geneID=XLOC_056507	ID=Apl2_01785;Old=ENSAPLT00000007688;	CD80	1550349	1552678	1563029	1582485
scaffold504	geneID=XLOC_056490	ID=Apl2_01760;Old=ENSAPLT00000005700;	MPZL1	863654	865991	781513	801688
scaffold504	geneID=XLOC_056490	ID=Apl2_01761;Old=Apl_01589;	RCSD1	863654	865991	821649	828628
scaffold504	geneID=XLOC_056499	ID=Apl2_01770;Old=ENSAPLT00000006967;	MAEL	1197012	1204500	1103746	1115098
scaffold504	geneID=XLOC_056499	ID=Apl2_01775;Old=Apl_01602;		1197012	1204500	1222961	1223127
scaffold510	geneID=XLOC_056959	ID=Apl2_08983;Old=ENSAPLT00000013794;	PNPLA2	554735	557576	459186	475942
scaffold510	geneID=XLOC_056959	ID=Apl2_08987;Old=ENSAPLT00000014266;	CD151	554735	557576	544708	555476
scaffold510	geneID=XLOC_056962	ID=Apl2_08967;Old=ENSAPLT00000012478;	SNX6	128725	131212	130598	149013
scaffold510	geneID=XLOC_056964	ID=Apl2_08967;Old=ENSAPLT00000012478;	SNX6	183121	183539	130598	149013
scaffold510	geneID=XLOC_056962	ID=Apl2_08970;Old=Apl_08487;	HRAS	128725	131212	185970	194227
scaffold510	geneID=XLOC_056964	ID=Apl2_08970;Old=Apl_08487;	HRAS	183121	183539	185970	194227
scaffold510	geneID=XLOC_056959	ID=Apl2_08988;Old=ENSAPLT00000014565;	POLR2L	554735	557576	572186	576187
scaffold513	geneID=XLOC_057056	ID=Apl2_11366;Old=ENSAPLT00000006895;	BRIX1	232512	234096	194972	198527
scaffold513	geneID=XLOC_057056	ID=Apl2_11369;Old=ENSAPLT00000007238;	PRLR	232512	234096	238417	258152
scaffold518	geneID=XLOC_057262	ID=Apl2_15437;Old=ENSAPLT00000008411;	PRUNE2	71907	80543	10466	62116
scaffold518	geneID=XLOC_057262	ID=Apl2_15438;Old=ENSAPLT00000008679;	GCNT1	71907	80543	105507	106861
scaffold519	geneID=XLOC_057375	ID=Apl2_00968;Old=ENSAPLT00000014015;	MRAS	1810623	1817200	1831985	1850466
scaffold519	geneID=XLOC_057371	ID=Apl2_00963;Old=ENSAPLT00000013758;	GYPC	461922	472676	450851	453594
scaffold52	geneID=XLOC_057676	ID=Apl2_01721;Old=ENSAPLT00000012592;	BCL2L14	1293828	1295686	1331438	1337849
scaffold522	geneID=XLOC_057904	ID=Apl2_01423;Old=ENSAPLT00000005927;	ALPK3	1588761	1591735	1643294	1663473
scaffold522	geneID=XLOC_057902	ID=Apl2_01419;Old=ENSAPLT00000002381;	NMB	1521040	1523227	1524600	1524809
scaffold522	geneID=XLOC_057904	ID=Apl2_01419;Old=ENSAPLT00000002381;	NMB	1588761	1591735	1524600	1524809
scaffold522	geneID=XLOC_057902	ID=Apl2_01422;Old=ENSAPLT00000005904;	MALT1	1521040	1523227	1607298	1612768
scaffold522	geneID=XLOC_057904	ID=Apl2_01422;Old=ENSAPLT00000005904;	MALT1	1588761	1591735	1607298	1612768
scaffold522	geneID=XLOC_057904	ID=Apl2_01425;Old=Apl_01753;	SLC28A2	1588761	1591735	1664950	1672957
scaffold529	geneID=XLOC_058147	ID=Apl2_12180;Old=Apl_11795;	ZDHHC7	139165	139503	198615	201194
scaffold529	geneID=XLOC_058147	ID=Apl2_12177;Old=ENSAPLT00000012559;	CLEC3B	139165	139503	139915	145013
scaffold529	geneID=XLOC_058147	ID=Apl2_12181;Old=ENSAPLT00000013157;	TGM4	139165	139503	205032	213003
scaffold53	geneID=XLOC_058241	ID=Apl2_06710;Old=Apl_06437;	SDK2	310710	315221	315138	377850
scaffold539	geneID=XLOC_058595	ID=Apl2_08002;Old=Apl_06950;	TNFAIP3	527611	539057	487659	498337
scaffold543	geneID=XLOC_058948	ID=Apl2_02454;Old=Apl_02369;	FZD10	1384002	1386372	1329582	1331342
scaffold548	geneID=XLOC_059200	ID=Apl2_07810;Old=Apl_07939;	RPS29	601646	602587	596915	597214
scaffold565	geneID=XLOC_060148	ID=Apl2_12397;Old=Apl_11607;	HTR1B	774440	784904	809056	810144
scaffold57	geneID=XLOC_060269	ID=Apl2_05458;Old=ENSAPLT00000003169;	ADRA1D	1863668	1865086	1870881	1911278
scaffold5701	geneID=XLOC_060404	ID=Apl2_20157;Old=ENSAPLT00000012023;	MYH3	1009	2112	17728	27244
scaffold572	geneID=XLOC_060425	ID=Apl2_18752;Old=ENSAPLT00000013899;	ARRDC3	115321	119650	141480	149195
scaffold572	geneID=XLOC_060426	ID=Apl2_18752;Old=ENSAPLT00000013899;	ARRDC3	119714	122531	141480	149195
scaffold572	geneID=XLOC_060427	ID=Apl2_18752;Old=ENSAPLT00000013899;	ARRDC3	125421	127622	141480	149195
scaffold579	geneID=XLOC_060792	ID=Apl2_07959;Old=Apl_07250;	SPG20	1495742	1498182	1523284	1533557
scaffold5829	geneID=XLOC_061190	ID=Apl2_18910;Old=ENSAPLT00000012999;	SLC39A13	11723	12463	7548	10474
scaffold5829	geneID=XLOC_061190	ID=Apl2_18909;Old=Apl_17834;		11723	12463	745	933
scaffold587	geneID=XLOC_061397	ID=Apl2_11914;Old=Apl_11072;	LOC417345	405126	406893	403133	403453
scaffold587	geneID=XLOC_061397	ID=Apl2_11915;Old=Apl_11073;	CD7	405126	406893	412557	412793
scaffold587	geneID=XLOC_061397	ID=Apl2_11912;Old=Apl_11070;	UTS2R	405126	406893	332293	333438
scaffold599	geneID=XLOC_062087	ID=Apl2_16509;Old=ENSAPLT00000004259;	ALOX5AP	238979	240870	287781	294243
scaffold608	geneID=XLOC_062520	ID=Apl2_11439;Old=Apl_10633;	CHCHD5	181354	183924	116397	116510
scaffold608	geneID=XLOC_062520	ID=Apl2_11443;Old=ENSAPLT00000014933;	UBL5	181354	183924	153534	154295
scaffold608	geneID=XLOC_062520	ID=Apl2_11442;Old=ENSAPLT00000002162;	FBXL12	181354	183924	151472	151699
scaffold608	geneID=XLOC_062520	ID=Apl2_11446;Old=ENSAPLT00000015037;	OLFM1	181354	183924	188921	193474
scaffold61	geneID=XLOC_062587	ID=Apl2_06520;Old=ENSAPLT00000010996;	CD3D	72025	75533	42091	44043
scaffold61	geneID=XLOC_062587	ID=Apl2_06523;Old=ENSAPLT00000011437;	MPZL3	72025	75533	63793	68906
scaffold61	geneID=XLOC_062587	ID=Apl2_06525;Old=Apl_06495;	AMICA1	72025	75533	75994	77892
scaffold61	geneID=XLOC_062587	ID=Apl2_06526;Old=ENSAPLT00000011779;	SCN2B	72025	75533	79712	82553
scaffold61	geneID=XLOC_062587	ID=Apl2_06527;Old=ENSAPLT00000011789;	SCN4B	72025	75533	89950	93052
scaffold61	geneID=XLOC_062587	ID=Apl2_06521;Old=ENSAPLT00000011154;	CD3E	72025	75533	47918	52351
scaffold61	geneID=XLOC_062587	ID=Apl2_06529;Old=Apl_06499;	IL10RA	72025	75533	113531	116412
scaffold614	geneID=XLOC_062716	ID=Apl2_14204;Old=ENSAPLT00000013363;	FREM1	524893	529418	469375	522748
scaffold614	geneID=XLOC_062716	ID=Apl2_14205;Old=ENSAPLT00000013724;	CER1	524893	529418	532992	535294
scaffold618	geneID=XLOC_062833	ID=Apl2_14107;Old=ENSAPLT00000016724;	IL4I1	123943	126011	38108	41560
scaffold618	geneID=XLOC_062823	ID=Apl2_14107;Old=ENSAPLT00000016724;	IL4I1	128557	131026	38108	41560
scaffold618	geneID=XLOC_062833	ID=Apl2_14114;Old=ENSAPLT00000003722;		123943	126011	131335	146001
scaffold618	geneID=XLOC_062823	ID=Apl2_14114;Old=ENSAPLT00000003722;		128557	131026	131335	146001
scaffold618	geneID=XLOC_062833	ID=Apl2_14108;Old=Apl_13518;	TRIM7	123943	126011	49959	78678
scaffold618	geneID=XLOC_062823	ID=Apl2_14108;Old=Apl_13518;	TRIM7	128557	131026	49959	78678
scaffold618	geneID=XLOC_062833	ID=Apl2_14110;Old=ENSAPLT00000002795;	TRIM27	123943	126011	95007	99605
scaffold618	geneID=XLOC_062823	ID=Apl2_14110;Old=ENSAPLT00000002795;	TRIM27	128557	131026	95007	99605
scaffold618	geneID=XLOC_062833	ID=Apl2_14111;Old=Apl_13521;	TRIM39	123943	126011	103116	108868
scaffold618	geneID=XLOC_062823	ID=Apl2_14111;Old=Apl_13521;	TRIM39	128557	131026	103116	108868
scaffold620	geneID=XLOC_062990	ID=Apl2_15376;Old=ENSAPLT00000006421;	RNF144A	327666	331178	251433	272378
scaffold625	geneID=XLOC_063266	ID=Apl2_00919;Old=ENSAPLT00000013308;	TMC5	1938767	1943330	1953033	1965627
scaffold625	geneID=XLOC_063266	ID=Apl2_00914;Old=ENSAPLT00000012771;	LOC771758	1938767	1943330	1839234	1840793
scaffold625	geneID=XLOC_063266	ID=Apl2_00917;Old=ENSAPLT00000012984;	TMC7	1938767	1943330	1924802	1938337
scaffold627	geneID=XLOC_063448	ID=Apl2_10124;Old=ENSAPLT00000001242;	KLHL3	150750	154930	54913	88614
scaffold629	geneID=XLOC_063547	ID=Apl2_01909;Old=Apl_01551;	ACYP2	2396695	2403442	2442168	2480879
scaffold631	geneID=XLOC_063798	ID=Apl2_05794;Old=ENSAPLT00000016167;	VCAM1	1931118	1933128	1892182	1897628
scaffold631	geneID=XLOC_063798	ID=Apl2_05795;Old=ENSAPLT00000016170;	GPR88	1931118	1933128	1933732	1934167
scaffold643	geneID=XLOC_064314	ID=Apl2_17658;Old=Apl_16589;	HAS2	429996	435460	438563	446656
scaffold653	geneID=XLOC_064595	ID=Apl2_07395;Old=ENSAPLT00000016099;	SUSD3	1707828	1709726	1761066	1767214
scaffold667	geneID=XLOC_065377	ID=Apl2_12330;Old=ENSAPLT00000012087;	NECAB3	176921	179543	97855	118135
scaffold667	geneID=XLOC_065377	ID=Apl2_12331;Old=ENSAPLT00000012654;	E2F1	176921	179543	123612	127727
scaffold67	geneID=XLOC_065462	ID=Apl2_10230;Old=ENSAPLT00000015685;	NCF2	492957	494728	497992	507414
scaffold67	geneID=XLOC_065462	ID=Apl2_10228;Old=ENSAPLT00000015295;	CD1A1	492957	494728	479778	482697
scaffold670	geneID=XLOC_065509	ID=Apl2_10958;Old=ENSAPLT00000010152;	PI4K2B	1219311	1220058	1204224	1217493
scaffold69	geneID=XLOC_066125	ID=Apl2_13172;Old=ENSAPLT00000004301;	NFKBIZ	226064	229608	196136	202255
scaffold690	geneID=XLOC_066194	ID=Apl2_04930;Old=ENSAPLT00000011760;	ARHGEF33	757908	761310	739565	742018
scaffold690	geneID=XLOC_066194	ID=Apl2_04931;Old=ENSAPLT00000011765;	ARHGEF33	757908	761310	744131	751205
scaffold691	geneID=XLOC_066225	ID=Apl2_14702;Old=Apl_12767;	CCDC9	198256	200629	178951	179112
scaffold691	geneID=XLOC_066225	ID=Apl2_14703;Old=Apl_12768;		198256	200629	181089	189180
scaffold691	geneID=XLOC_066225	ID=Apl2_14700;Old=Apl_12764;	C15ORF23	198256	200629	108853	110052
scaffold691	geneID=XLOC_066225	ID=Apl2_14705;Old=ENSAPLT00000004057;	PAK6	198256	200629	277989	293697
scaffold691	geneID=XLOC_066227	ID=Apl2_14705;Old=ENSAPLT00000004057;	PAK6	328011	329745	277989	293697
scaffold691	geneID=XLOC_066227	ID=Apl2_14706;Old=Apl_12772;		328011	329745	304420	305091
scaffold691	geneID=XLOC_066227	ID=Apl2_14707;Old=ENSAPLT00000004402;	BUB1B	328011	329745	329713	352879
scaffold70	geneID=XLOC_066618	ID=Apl2_08715;Old=ENSAPLT00000011390;	ANO6	1160656	1162854	1164653	1197519
scaffold70	geneID=XLOC_066640	ID=Apl2_08715;Old=ENSAPLT00000011390;	ANO6	1258805	1262950	1164653	1197519
scaffold700	geneID=XLOC_066707	ID=Apl2_03775;Old=Apl_03999;	KCNJ5	1069260	1074904	1082602	1094405
scaffold700	geneID=XLOC_066756	ID=Apl2_03790;Old=ENSAPLT00000005711;	ST14	1746896	1748727	1726679	1737969
scaffold700	geneID=XLOC_066707	ID=Apl2_03774;Old=ENSAPLT00000000736;	KCNJ1	1069260	1074904	1038864	1040042
scaffold700	geneID=XLOC_066756	ID=Apl2_03793;Old=ENSAPLT00000006314;	ADAMTS8	1746896	1748727	1828360	1834515
scaffold701	geneID=XLOC_066835	ID=Apl2_06396;Old=ENSAPLT00000003174;	SCG3	29	5288	41394	68183
scaffold701	geneID=XLOC_066882	ID=Apl2_06423;Old=Apl_06885;	SEMA6D	1095406	1099988	1024394	1036915
scaffold707	geneID=XLOC_067315	ID=Apl2_02611;Old=ENSAPLT00000009204;	SNAP25	70162	75600	147893	175271
scaffold716	geneID=XLOC_067625	ID=Apl2_00758;Old=ENSAPLT00000002914;	BEGAIN	1559299	1562349	1484056	1558726
scaffold716	geneID=XLOC_067610	ID=Apl2_00732;Old=ENSAPLT00000012446;	TRAF3	313203	318947	270729	297934
scaffold73	geneID=XLOC_068280	ID=Apl2_09182;Old=Apl_08351;	EPAS1	809615	812083	736283	770218
scaffold73	geneID=XLOC_068280	ID=Apl2_09186;Old=Apl_08355;	RHOQ	809615	812083	878400	880344
scaffold73	geneID=XLOC_068282	ID=Apl2_09186;Old=Apl_08355;	RHOQ	925545	926188	878400	880344
scaffold73	geneID=XLOC_068272	ID=Apl2_09195;Old=ENSAPLT00000008888;	PLB1	1546267	1547879	1448437	1524895
scaffold731	geneID=XLOC_068486	ID=Apl2_00351;Old=ENSAPLT00000006665;	NPTX2	504355	509230	467053	476272
scaffold731	geneID=XLOC_068501	ID=Apl2_00373;Old=ENSAPLT00000001070;		1920026	1922523	1863671	1864612
scaffold731	geneID=XLOC_068501	ID=Apl2_00376;Old=ENSAPLT00000014077;	ALX4	1920026	1922523	1919441	1922649
scaffold731	geneID=XLOC_068464	ID=Apl2_00411;Old=ENSAPLT00000006077;	CYP3A4	3564378	3571633	3577244	3589837
scaffold731	geneID=XLOC_068541	ID=Apl2_00423;Old=Apl_00513;	FSCN1	4001201	4004842	3931144	3931735
scaffold731	geneID=XLOC_068501	ID=Apl2_00375;Old=ENSAPLT00000013930;	ZFAND2A	1920026	1922523	1892164	1894152
scaffold731	geneID=XLOC_068464	ID=Apl2_00412;Old=ENSAPLT00000007867;	CYP3A7	3564378	3571633	3616249	3627461
scaffold731	geneID=XLOC_068541	ID=Apl2_00425;Old=ENSAPLT00000010812;	RNF216	4001201	4004842	3937611	3997206
scaffold736	geneID=XLOC_068828	ID=Apl2_00627;Old=ENSAPLT00000015832;	CDH11	2971673	2974550	2999281	3017299
scaffold736	geneID=XLOC_068882	ID=Apl2_00613;Old=ENSAPLT00000015023;	CKLF	2263412	2270251	2178684	2181322
scaffold741	geneID=XLOC_069478	ID=Apl2_14845;Old=ENSAPLT00000012265;	IL31RA	325037	327988	333064	357850
scaffold753	geneID=XLOC_069766	ID=Apl2_11318;Old=ENSAPLT00000001687;	LRRN1	479308	483294	501683	503833
scaffold763	geneID=XLOC_070022	ID=Apl2_16379;Old=ENSAPLT00000003930;	SLC13A4	83678	86105	50510	73945
scaffold773	geneID=XLOC_070438	ID=Apl2_12522;Old=Apl_11702;	FOXG1	602140	605377	586813	587870
scaffold776	geneID=XLOC_070678	ID=Apl2_17114;Old=Apl_16061;	ZNF367	302230	305961	327592	329139
scaffold78	geneID=XLOC_070830	ID=Apl2_05411;Old=ENSAPLT00000010893;	ASMT	1497043	1499747	1554023	1560820
scaffold78	geneID=XLOC_070830	ID=Apl2_05404;Old=Apl_05646;	ASMTL	1497043	1499747	1428655	1428933
scaffold78	geneID=XLOC_070830	ID=Apl2_05406;Old=ENSAPLT00000011887;	P2RY8	1497043	1499747	1468703	1469779
scaffold783	geneID=XLOC_071030	ID=Apl2_07973;Old=ENSAPLT00000011135;	DNAH9	644832	645643	713215	733980
scaffold783	geneID=XLOC_071031	ID=Apl2_07973;Old=ENSAPLT00000011135;	DNAH9	656284	658974	713215	733980
scaffold783	geneID=XLOC_071060	ID=Apl2_07976;Old=ENSAPLT00000012229;	IL6	1029150	1036266	1054878	1057794
scaffold783	geneID=XLOC_071031	ID=Apl2_07974;Old=ENSAPLT00000011579;	CDCA7L	656284	658974	739957	748883
scaffold79	geneID=XLOC_071446	ID=Apl2_00328;Old=ENSAPLT00000012033;	CEBPB	5037943	5039682	5085724	5086254
scaffold8	geneID=XLOC_071972	ID=Apl2_05048;Old=ENSAPLT00000007826;	TMEM88	667859	669165	646150	649908
scaffold8	geneID=XLOC_071972	ID=Apl2_05045;Old=ENSAPLT00000007242;	RDH16	667859	669165	609376	611749
scaffold800	geneID=XLOC_072045	ID=Apl2_09249;Old=Apl_07721;	FHDC1	28226	31464	88177	118368
scaffold800	geneID=XLOC_072053	ID=Apl2_09254;Old=Apl_07727;	TLR2A	413990	417478	424311	426689
scaffold800	geneID=XLOC_072053	ID=Apl2_09255;Old=ENSAPLT00000011858;	TLR2B	413990	417478	432865	435216
scaffold800	geneID=XLOC_072056	ID=Apl2_09255;Old=ENSAPLT00000011858;	TLR2B	524937	529301	432865	435216
scaffold800	geneID=XLOC_072053	ID=Apl2_09256;Old=ENSAPLT00000003219;	SFRP2	413990	417478	469132	472177
scaffold800	geneID=XLOC_072056	ID=Apl2_09256;Old=ENSAPLT00000003219;	SFRP2	524937	529301	469132	472177
scaffold804	geneID=XLOC_072204	ID=Apl2_09514;Old=ENSAPLT00000002040;	FAM167A	153107	155148	128896	129153
scaffold804	geneID=XLOC_072204	ID=Apl2_09515;Old=Apl_08990;	LYN	153107	155148	133584	137004
scaffold804	geneID=XLOC_072204	ID=Apl2_09511;Old=ENSAPLT00000013975;	TMEM234	153107	155148	116450	117260
scaffold804	geneID=XLOC_072204	ID=Apl2_09517;Old=Apl_08992;	MARCKSL1	153107	155148	154762	155242
scaffold806	geneID=XLOC_072282	ID=Apl2_15262;Old=ENSAPLT00000007514;	NXPH3	266181	267710	215201	218672
scaffold806	geneID=XLOC_072282	ID=Apl2_15263;Old=ENSAPLT00000007530;	NGFR	266181	267710	253095	261987
scaffold806	geneID=XLOC_072282	ID=Apl2_15264;Old=ENSAPLT00000007564;	KCNJ3	266181	267710	288557	295642
scaffold811	geneID=XLOC_072621	ID=Apl2_05516;Old=ENSAPLT00000016700;	TSC22D3	487244	489701	435613	444059
scaffold811	geneID=XLOC_072621	ID=Apl2_05518;Old=Apl_05220;		487244	489701	472066	475790
scaffold811	geneID=XLOC_072621	ID=Apl2_05521;Old=ENSAPLT00000001312;	FAM176C	487244	489701	487074	489365
scaffold811	geneID=XLOC_072621	ID=Apl2_05522;Old=ENSAPLT00000002458;	CCNA1	487244	489701	492869	495432
scaffold811	geneID=XLOC_072621	ID=Apl2_05520;Old=ENSAPLT00000000954;	CLIC2	487244	489701	480828	482263
scaffold811	geneID=XLOC_072621	ID=Apl2_05523;Old=ENSAPLT00000002574;	DGKD	487244	489701	498391	501956
scaffold821	geneID=XLOC_072936	ID=Apl2_03049;Old=ENSAPLT00000017105;	JHDM1D	1575761	1577771	1504253	1535632
scaffold821	geneID=XLOC_072936	ID=Apl2_03050;Old=ENSAPLT00000017163;	SLC7A11	1575761	1577771	1562751	1576358
scaffold821	geneID=XLOC_072936	ID=Apl2_03051;Old=ENSAPLT00000002777;	ZC3HAV1L	1575761	1577771	1582472	1589493
scaffold821	geneID=XLOC_072936	ID=Apl2_03053;Old=ENSAPLT00000002944;	AKR1D1	1575761	1577771	1630743	1650017
scaffold826	geneID=XLOC_073258	ID=Apl2_09720;Old=Apl_09291;	FDX1	90528	98082	171388	172573
scaffold826	geneID=XLOC_073258	ID=Apl2_09723;Old=ENSAPLT00000005239;	ARHGAP20	90528	98082	184014	191941
scaffold827	geneID=XLOC_073331	ID=Apl2_06797;Old=Apl_06194;	TCEB1	129589	134345	196587	198984
scaffold827	geneID=XLOC_073331	ID=Apl2_06795;Old=Apl_06192;	LY96	129589	134345	170397	175410
scaffold831	geneID=XLOC_073581	ID=Apl2_04108;Old=ENSAPLT00000009740;	BAG3	959840	961106	942186	948647
scaffold831	geneID=XLOC_073581	ID=Apl2_04105;Old=ENSAPLT00000009416;	RGS10	959840	961106	874685	885197
scaffold835	geneID=XLOC_073766	ID=Apl2_05652;Old=ENSAPLT00000005432;	RAP1GAP2	852887	856707	799975	823650
scaffold835	geneID=XLOC_073767	ID=Apl2_05653;Old=ENSAPLT00000006322;	WSCD1	982381	984343	990849	1011633
scaffold873	geneID=XLOC_075270	ID=Apl2_03489;Old=ENSAPLT00000005302;	TC2N	208224	211497	147421	164621
scaffold873	geneID=XLOC_075270	ID=Apl2_03490;Old=ENSAPLT00000005490;	FBLN5	208224	211497	196553	241801
scaffold873	geneID=XLOC_075270	ID=Apl2_03493;Old=Apl_03282;	NDUFB1	208224	211497	308764	308910
scaffold881	geneID=XLOC_075592	ID=Apl2_15545;Old=ENSAPLT00000016475;	MAP3K5	20395	20987	43	6147
scaffold881	geneID=XLOC_075594	ID=Apl2_15545;Old=ENSAPLT00000016475;	MAP3K5	50558	55084	43	6147
scaffold881	geneID=XLOC_075592	ID=Apl2_15553;Old=ENSAPLT00000002282;	FAM46A	20395	20987	111429	113395
scaffold881	geneID=XLOC_075594	ID=Apl2_15553;Old=ENSAPLT00000002282;	FAM46A	50558	55084	111429	113395
scaffold890	geneID=XLOC_076005	ID=Apl2_13713;Old=ENSAPLT00000007292;	RACGAP1	114932	119468	102569	108566
scaffold890	geneID=XLOC_076005	ID=Apl2_13710;Old=ENSAPLT00000007119;	GPD1	114932	119468	51593	55294
scaffold92	geneID=XLOC_076733	ID=Apl2_13101;Old=ENSAPLT00000012791;	SAT1	1299662	1302388	1306668	1308748
scaffold92	geneID=XLOC_076733	ID=Apl2_13103;Old=ENSAPLT00000013584;	PRDX4	1299662	1302388	1339123	1345415
scaffold921	geneID=XLOC_076797	ID=Apl2_12248;Old=ENSAPLT00000011179;	SLC18A2	1170432	1171735	1246005	1271087
scaffold923	geneID=XLOC_076925	ID=Apl2_10849;Old=Apl_09988;	UPF3A	69355	70546	6163	10287
scaffold927	geneID=XLOC_077040	ID=Apl2_12560;Old=ENSAPLT00000011992;	RORB	249609	253102	254153	258389
scaffold93	geneID=XLOC_077140	ID=Apl2_05096;Old=Apl_04661;	VTG1	348524	351972	268178	310266
scaffold93	geneID=XLOC_077140	ID=Apl2_05097;Old=ENSAPLT00000005872;	PTGFR	348524	351972	375521	391888
scaffold932	geneID=XLOC_077337	ID=Apl2_04834;Old=ENSAPLT00000001476;	FIBIN	10936	17205	27757	28044
scaffold932	geneID=XLOC_077337	ID=Apl2_04836;Old=ENSAPLT00000002993;	BBOX1	10936	17205	43219	76567
scaffold932	geneID=XLOC_077337	ID=Apl2_04835;Old=ENSAPLT00000001478;		10936	17205	27801	27980
scaffold932	geneID=XLOC_077401	ID=Apl2_04862;Old=ENSAPLT00000006595;	CCDC73	2258894	2262006	2162480	2213534
scaffold940	geneID=XLOC_077691	ID=Apl2_02931;Old=ENSAPLT00000016886;	LRMP	774408	775944	828178	834800
scaffold95	geneID=XLOC_078035	ID=Apl2_11115;Old=ENSAPLT00000015883;	UNC13D	144276	146058	58914	69681
scaffold95	geneID=XLOC_078035	ID=Apl2_11117;Old=Apl_10274;	TRIM25	144276	146058	91705	97907
scaffold95	geneID=XLOC_078035	ID=Apl2_11124;Old=ENSAPLT00000001173;	EVPL	144276	146058	160668	182504
scaffold95	geneID=XLOC_078035	ID=Apl2_11125;Old=ENSAPLT00000002607;	SRP68	144276	146058	190751	202261
scaffold951	geneID=XLOC_078061	ID=Apl2_19873;Old=ENSAPLT00000013135;	BCHE	267166	269865	185562	213409
scaffold9611	geneID=XLOC_078356	ID=Apl2_19382;Old=ENSAPLT00000001907;	RPP25L	257	883	504	1049
scaffold973	geneID=XLOC_078781	ID=Apl2_18044;Old=ENSAPLT00000005086;	IER3IP1	19626	22954	40068	41038
scaffold973	geneID=XLOC_078781	ID=Apl2_18045;Old=Apl_17491;	HDHD2	19626	22954	46843	57196
scaffold978	geneID=XLOC_078907	ID=Apl2_17487;Old=ENSAPLT00000016193;	RPE65	55939	59158	90700	95990
scaffold978	geneID=XLOC_078907	ID=Apl2_17488;Old=ENSAPLT00000002470;	DEPDC1	55939	59158	102265	113211
scaffold98	geneID=XLOC_079017	ID=Apl2_09018;Old=ENSAPLT00000002691;	TM7SF4	894422	898227	971974	978725
scaffold995	geneID=XLOC_079438	ID=Apl2_15742;Old=Apl_14727;	C1orf95	13378	17064	50261	58294
scaffold995	geneID=XLOC_079438	ID=Apl2_15743;Old=Apl_14728;	ITPKB	13378	17064	68147	77233
