# Supplementary material for: Identification and analysis of long non-coding RNAs in response to H5N1 influenza viruses in duck (Anas platyrhynchos)
Source: BMC Genomics. 2019 Jan 11;20:36. doi: 10.1186/s12864-018-5422-2 (PMC6330444; doi:10.1186/s12864-018-5422-2)
Supplement: Supplementary file 6 — Table S4. List of DEGs used in co-expression analysis. (XLSX 2055 kb) [file 12864_2018_5422_MOESM6_ESM.xlsx]

## Sheet: HuB49_1_vs_control_brain
gene_id	locus	sample_1	sample_2	value_1	value_2	log2(fold_change)	test_stat	p_value	q_value
Apl2_00062	scaffold376:2445634-2454940	Control_3C307_brain	HuB49_1S310_brain	155.732	72.6945	-1.09915	3.3073	0.000942	0.0318728
Apl2_00087	scaffold376:3561912-3629502	Control_3C307_brain	HuB49_1S310_brain	37.7787	16.8928	-1.16116	4.32267	1.54154e-05	0.0012883
Apl2_00095	scaffold376:4518703-4524197	Control_3C307_brain	HuB49_1S310_brain	20.3097	8.49182	-1.25802	3.63758	0.000275212	0.0127385
Apl2_00099	scaffold376:4858974-4878835	Control_3C307_brain	HuB49_1S310_brain	1.71127	0.648537	-1.3998	3.35554	0.000792092	0.0283234
Apl2_00302	scaffold79:3790848-3793920	Control_3C307_brain	HuB49_1S310_brain	10.462	27.8404	1.41203	-5.19709	2.02436e-07	3.23962e-05
Apl2_00312	scaffold79:4677131-4679155	Control_3C307_brain	HuB49_1S310_brain	28.0752	13.8529	-1.0191	3.47209	0.000516416	0.0209958
Apl2_00376	scaffold731:1919440-1922649	Control_3C307_brain	HuB49_1S310_brain	0.770575	3.06696	1.9928	-3.96847	7.2335e-05	0.00447793
Apl2_00464	scaffold276:584011-621705	Control_3C307_brain	HuB49_1S310_brain	0.308975	0.0927036	-1.73679	4.12758	3.66599e-05	0.00257698
Apl2_00493	scaffold276:1429878-1430034	Control_3C307_brain	HuB49_1S310_brain	2117.12	15004.3	2.8252	-7.23561	4.63407e-13	1.58433e-10
Apl2_00537	scaffold736:128227-167273	Control_3C307_brain	HuB49_1S310_brain	0.297756	2.78704	3.22653	-7.9699	1.55431e-15	6.87692e-13
Apl2_00732	scaffold716:270728-297934	Control_3C307_brain	HuB49_1S310_brain	16.5026	34.4128	1.06025	-3.77676	0.000158883	0.00827311
Apl2_00782	scaffold716:2394865-2484866	Control_3C307_brain	HuB49_1S310_brain	24.7759	12.3211	-1.00781	3.69999	0.000215605	0.0104963
Apl2_00875	scaffold229:3698903-3702889	Control_3C307_brain	HuB49_1S310_brain	21.2178	9.39413	-1.17545	3.52523	0.000423115	0.0177296
Apl2_00914	scaffold625:1839233-1840793	Control_3C307_brain	HuB49_1S310_brain	1.44878	5.50989	1.92718	-3.62972	0.000283729	0.0130126
Apl2_01025	scaffold519:5053431-5072564	Control_3C307_brain	HuB49_1S310_brain	0.851984	5.92049	2.79682	-8.04878	8.88178e-16	4.17527e-13
Apl2_01081	scaffold210:848058-878209	Control_3C307_brain	HuB49_1S310_brain	2.38346	6.17819	1.37413	-3.72207	0.000197597	0.00974576
Apl2_01248	scaffold233:261828-263925	Control_3C307_brain	HuB49_1S310_brain	5.45911	34.9537	2.67871	-7.27798	3.3884e-13	1.21361e-10
Apl2_01309	scaffold192:164649-165238	Control_3C307_brain	HuB49_1S310_brain	90.6792	44.3457	-1.03198	3.71273	0.000205035	0.0100795
Apl2_01404	scaffold522:1146468-1147521	Control_3C307_brain	HuB49_1S310_brain	633.759	1284.23	1.01889	-3.79492	0.000147693	0.00787847
Apl2_01450	scaffold443:237795-246083	Control_3C307_brain	HuB49_1S310_brain	1.6635	5.73009	1.78434	-4.85614	1.19698e-06	0.000150051
Apl2_01466	scaffold443:388965-391774	Control_3C307_brain	HuB49_1S310_brain	27.7287	169.125	2.60864	-8.17501	2.22045e-16	1.07749e-13
Apl2_01488	scaffold443:748987-754771	Control_3C307_brain	HuB49_1S310_brain	0.998143	2.68632	1.42831	-3.25524	0.00113298	0.0364309
Apl2_01489	scaffold443:759809-767503	Control_3C307_brain	HuB49_1S310_brain	0.728536	2.64875	1.86224	-3.74863	0.000177803	0.00897547
Apl2_01518	scaffold365:1107036-1156636	Control_3C307_brain	HuB49_1S310_brain	2.05629	4.78996	1.21997	-3.93904	8.18075e-05	0.00496222
Apl2_01614	scaffold273:2541825-2553783	Control_3C307_brain	HuB49_1S310_brain	19.7309	56.703	1.52297	-5.09425	3.50131e-07	5.16375e-05
Apl2_01663	scaffold108:1199356-1203990	Control_3C307_brain	HuB49_1S310_brain	0.181466	2.23288	3.62114	-7.45734	8.83738e-14	3.32352e-11
Apl2_01676	scaffold108:1583423-1584156	Control_3C307_brain	HuB49_1S310_brain	0.605849	15.3093	4.6593	-4.54392	5.52187e-06	0.000561253
Apl2_01715	scaffold52:1070352-1092418	Control_3C307_brain	HuB49_1S310_brain	2.42332	40.285	4.05518	-12.567	0	0
Apl2_01774	scaffold504:1211740-1221522	Control_3C307_brain	HuB49_1S310_brain	0.627425	4.00276	2.67348	-5.3134	1.07601e-07	1.7594e-05
Apl2_01824	scaffold297:417769-423042	Control_3C307_brain	HuB49_1S310_brain	0.158465	0.738929	2.22127	-3.7423	0.000182342	0.00911287
Apl2_01827	scaffold297:466543-471508	Control_3C307_brain	HuB49_1S310_brain	0.520507	8.30736	3.9964	-10.6892	0	0
Apl2_01828	scaffold297:472593-473911	Control_3C307_brain	HuB49_1S310_brain	4.47055	11.5995	1.37554	-3.59258	0.000327425	0.0144225
Apl2_01831	scaffold297:574044-578527	Control_3C307_brain	HuB49_1S310_brain	12.8786	28.0093	1.12093	-3.78497	0.000153726	0.00808569
Apl2_01872	scaffold297:1683526-1689025	Control_3C307_brain	HuB49_1S310_brain	1.33375	4.05869	1.60553	-3.91875	8.90092e-05	0.00523303
Apl2_01912	scaffold629:2572219-2574811	Control_3C307_brain	HuB49_1S310_brain	0.21651	1.24323	2.52158	-5.09722	3.44685e-07	5.13376e-05
Apl2_01920	scaffold629:2665079-2682898	Control_3C307_brain	HuB49_1S310_brain	0.837085	2.57211	1.61951	-4.14476	3.40166e-05	0.00242653
Apl2_02016	scaffold148:512932-584652	Control_3C307_brain	HuB49_1S310_brain	1.15748	0.3611	-1.68052	4.09243	4.26869e-05	0.00286669
Apl2_02031	scaffold148:1144724-1152744	Control_3C307_brain	HuB49_1S310_brain	198.851	592.246	1.57451	-5.86418	4.51363e-09	9.54396e-07
Apl2_02041	scaffold148:1623609-1639062	Control_3C307_brain	HuB49_1S310_brain	7.56388	15.2166	1.00844	-3.4283	0.000607384	0.0236707
Apl2_02090	scaffold330:1569063-1583118	Control_3C307_brain	HuB49_1S310_brain	1.37071	0.281003	-2.28626	4.24899	2.14733e-05	0.00168241
Apl2_02164	scaffold13:3605091-3637830	Control_3C307_brain	HuB49_1S310_brain	19.3707	43.6815	1.17315	-3.79404	0.000148216	0.00787847
Apl2_02229	scaffold109:104120-112798	Control_3C307_brain	HuB49_1S310_brain	29.2892	11.8854	-1.30118	4.21505	2.49723e-05	0.00192707
Apl2_02235	scaffold109:355438-436995	Control_3C307_brain	HuB49_1S310_brain	23.4024	11.1751	-1.06637	3.6216	0.000292791	0.0132664
Apl2_02329	scaffold1598:1028727-1036176	Control_3C307_brain	HuB49_1S310_brain	8.16375	20.2169	1.30826	-4.29831	1.72109e-05	0.00140499
Apl2_02348	scaffold453:420995-429941	Control_3C307_brain	HuB49_1S310_brain	0.671229	0.156977	-2.09625	3.42894	0.00060595	0.0236707
Apl2_02396	scaffold458:180720-186512	Control_3C307_brain	HuB49_1S310_brain	0.198892	0.779766	1.97106	-3.92278	8.75324e-05	0.00522108
Apl2_02454	scaffold543:1329581-1331342	Control_3C307_brain	HuB49_1S310_brain	1.8257	5.72344	1.64843	-4.20206	2.64499e-05	0.00199942
Apl2_02523	scaffold22:1783750-1794726	Control_3C307_brain	HuB49_1S310_brain	2.14885	6.9761	1.69886	-4.35985	1.30151e-05	0.00112521
Apl2_02598	scaffold1064:817453-830139	Control_3C307_brain	HuB49_1S310_brain	4.39643	1.69993	-1.37086	3.69375	0.000220968	0.0106539
Apl2_02676	scaffold112:519529-524287	Control_3C307_brain	HuB49_1S310_brain	0.764149	18.021	4.55968	-13.1525	0	0
Apl2_02716	scaffold1862:85701-138083	Control_3C307_brain	HuB49_1S310_brain	17.5643	40.3956	1.20156	-4.32394	1.53265e-05	0.00128803
Apl2_02722	scaffold1862:332781-337779	Control_3C307_brain	HuB49_1S310_brain	0.6573	3.71958	2.50052	-5.54131	3.00216e-08	5.45369e-06
Apl2_02789	scaffold1009:867636-1006356	Control_3C307_brain	HuB49_1S310_brain	2.86836	6.59046	1.20015	-4.11795	3.82251e-05	0.00262602
Apl2_02849	scaffold1127:594997-607970	Control_3C307_brain	HuB49_1S310_brain	1.55142	3.73647	1.26809	-4.38778	1.14513e-05	0.0010133
Apl2_02850	scaffold1127:644864-657416	Control_3C307_brain	HuB49_1S310_brain	0.602173	1.93579	1.68467	-3.21184	0.00131887	0.0406155
Apl2_02931	scaffold940:828177-834800	Control_3C307_brain	HuB49_1S310_brain	8.81866	3.75326	-1.23242	3.36687	0.000760263	0.0275582
Apl2_02985	scaffold787:529872-698238	Control_3C307_brain	HuB49_1S310_brain	4.19791	1.77364	-1.24296	3.28154	0.00103241	0.0340671
Apl2_03053	scaffold821:1630742-1650017	Control_3C307_brain	HuB49_1S310_brain	10.7359	4.45733	-1.2682	3.58655	0.000335087	0.014696
Apl2_03066	scaffold821:2464569-2477480	Control_3C307_brain	HuB49_1S310_brain	6.65841	30.457	2.19353	-7.28707	3.16858e-13	1.16256e-10
Apl2_03082	scaffold179:286668-287303	Control_3C307_brain	HuB49_1S310_brain	1.9457	6.28004	1.69049	-3.70381	0.000212382	0.0103729
Apl2_03083	scaffold179:287881-292478	Control_3C307_brain	HuB49_1S310_brain	0.145949	2.59671	4.15315	-4.02334	5.73775e-05	0.00367289
Apl2_03089	scaffold179:334038-334638	Control_3C307_brain	HuB49_1S310_brain	1.54658	9.05617	2.54982	-5.62166	1.89133e-08	3.64759e-06
Apl2_03130	scaffold336:1181760-1245317	Control_3C307_brain	HuB49_1S310_brain	53.4408	113.125	1.0819	-4.04291	5.27915e-05	0.00340834
Apl2_03147	scaffold336:2616097-2623073	Control_3C307_brain	HuB49_1S310_brain	1.3567	0	-1.79769e+308	-1.79769e+308	0.000179263	0.00898887
Apl2_03193	scaffold360:703682-709982	Control_3C307_brain	HuB49_1S310_brain	1.08803	3.40824	1.64731	-3.80866	0.000139723	0.00758792
Apl2_03203	scaffold360:841305-845560	Control_3C307_brain	HuB49_1S310_brain	57.7109	25.493	-1.17874	4.30983	1.63384e-05	0.00134305
Apl2_03253	scaffold316:2758923-3016063	Control_3C307_brain	HuB49_1S310_brain	1.80841	4.16313	1.20295	-3.48378	0.000494394	0.0202898
Apl2_03315	scaffold202:458687-466540	Control_3C307_brain	HuB49_1S310_brain	2.09947	34.4116	4.0348	-12.1203	0	0
Apl2_03326	scaffold202:915914-917338	Control_3C307_brain	HuB49_1S310_brain	3.56379	23.5952	2.72701	-6.64194	3.09583e-11	8.95589e-09
Apl2_03331	scaffold202:1052232-1056870	Control_3C307_brain	HuB49_1S310_brain	1.50635	20.8528	3.79111	-12.0943	0	0
Apl2_03396	scaffold246:48801-51491	Control_3C307_brain	HuB49_1S310_brain	2.9795	8.98459	1.59238	-4.51768	6.25199e-06	0.000618741
Apl2_03448	scaffold199:350909-362155	Control_3C307_brain	HuB49_1S310_brain	5.527	14.6011	1.40151	-4.93746	7.91454e-07	0.000101759
Apl2_03511	scaffold873:1172112-1192805	Control_3C307_brain	HuB49_1S310_brain	0.356335	1.16339	1.70702	-3.54717	0.000389391	0.0165003
Apl2_03518	scaffold873:1415808-1419929	Control_3C307_brain	HuB49_1S310_brain	0.0621662	1.61597	4.70012	-4.58238	4.59713e-06	0.000476929
Apl2_03519	scaffold873:1441434-1444909	Control_3C307_brain	HuB49_1S310_brain	0.282126	1.06812	1.92066	-3.19113	0.00141719	0.0428949
Apl2_03596	scaffold191:387323-388478	Control_3C307_brain	HuB49_1S310_brain	0.452941	3.38011	2.89968	-3.28816	0.00100844	0.0335326
Apl2_03597	scaffold191:390841-408464	Control_3C307_brain	HuB49_1S310_brain	0.056684	0.373725	2.72096	-4.13032	3.6226e-05	0.00255844
Apl2_03625	scaffold319:144169-241388	Control_3C307_brain	HuB49_1S310_brain	11.0964	26.0182	1.22942	-4.4319	9.34047e-06	0.000846438
Apl2_03636	scaffold319:545032-557908	Control_3C307_brain	HuB49_1S310_brain	1.14132	0.070286	-4.02133	4.84804	1.24686e-06	0.000155013
Apl2_03637	scaffold319:564169-567818	Control_3C307_brain	HuB49_1S310_brain	0.136071	1.24913	3.1985	-3.64942	0.000262833	0.0122789
Apl2_03640	scaffold319:884976-997496	Control_3C307_brain	HuB49_1S310_brain	6.86154	22.3562	1.70407	-5.78547	7.23086e-09	1.46992e-06
Apl2_03692	scaffold213:1565081-1583066	Control_3C307_brain	HuB49_1S310_brain	14.0558	5.16392	-1.44463	4.10405	4.05983e-05	0.00276051
Apl2_03849	scaffold347:965562-991257	Control_3C307_brain	HuB49_1S310_brain	6.29195	14.1718	1.17144	-4.16801	3.07271e-05	0.00226583
Apl2_03858	scaffold347:1505645-1505954	Control_3C307_brain	HuB49_1S310_brain	135.255	65.757	-1.04046	3.25352	0.00113985	0.0364309
Apl2_03951	scaffold286:1423664-1434275	Control_3C307_brain	HuB49_1S310_brain	10.1484	34.4245	1.76218	-5.54077	3.01146e-08	5.45369e-06
Apl2_03984	scaffold222:949771-1002909	Control_3C307_brain	HuB49_1S310_brain	3.9765	1.59728	-1.31588	3.53585	0.000406462	0.017114
Apl2_04040	scaffold492:461049-469220	Control_3C307_brain	HuB49_1S310_brain	0.730493	6.95167	3.25042	-7.98621	1.33227e-15	6.07312e-13
Apl2_04041	scaffold492:472783-479009	Control_3C307_brain	HuB49_1S310_brain	0.694172	7.38075	3.4104	-8.74452	0	0
Apl2_04072	scaffold38:1895789-1933190	Control_3C307_brain	HuB49_1S310_brain	16.3566	7.45192	-1.13419	3.94784	7.8859e-05	0.00480273
Apl2_04086	scaffold38:3630081-3634475	Control_3C307_brain	HuB49_1S310_brain	1.37044	7.51317	2.45478	-5.86219	4.56801e-09	9.54396e-07
Apl2_04115	scaffold831:1481797-1515194	Control_3C307_brain	HuB49_1S310_brain	0.103888	1.02654	3.30469	-4.29743	1.72787e-05	0.00140499
Apl2_04157	scaffold1505:2025414-2026833	Control_3C307_brain	HuB49_1S310_brain	1403.91	302.03	-2.21668	4.47863	7.5123e-06	0.000710739
Apl2_04219	scaffold337:273996-279879	Control_3C307_brain	HuB49_1S310_brain	5.49874	1.84715	-1.5738	3.63137	0.000281918	0.0129691
Apl2_04223	scaffold337:438866-457967	Control_3C307_brain	HuB49_1S310_brain	19.608	43.1087	1.13654	-4.10184	4.0988e-05	0.00276494
Apl2_04328	scaffold1244:2206982-2394371	Control_3C307_brain	HuB49_1S310_brain	3.78508	10.19	1.42876	-4.01479	5.94991e-05	0.00376069
Apl2_04449	scaffold483:3315-22814	Control_3C307_brain	HuB49_1S310_brain	13.3097	27.1974	1.03098	-3.69052	0.0002238	0.010756
Apl2_04458	scaffold483:543365-550196	Control_3C307_brain	HuB49_1S310_brain	8.33598	36.2907	2.12218	-7.23631	4.60965e-13	1.58433e-10
Apl2_04563	scaffold289:1848619-1987249	Control_3C307_brain	HuB49_1S310_brain	12.602	34.9547	1.47183	-5.17629	2.26337e-07	3.54665e-05
Apl2_04638	scaffold436:828310-830004	Control_3C307_brain	HuB49_1S310_brain	2.5823	0.0798205	-5.01575	4.4584	8.2575e-06	0.000766775
Apl2_04656	scaffold737:690344-691874	Control_3C307_brain	HuB49_1S310_brain	10.7416	4.21342	-1.35014	3.22842	0.00124478	0.0387686
Apl2_04668	scaffold737:1057356-1073115	Control_3C307_brain	HuB49_1S310_brain	1.51214	0.38673	-1.96719	4.02066	5.80344e-05	0.0036992
Apl2_04732	scaffold594:477753-494665	Control_3C307_brain	HuB49_1S310_brain	6.95911	19.3119	1.47251	-4.69442	2.67368e-06	0.000311784
Apl2_04792	scaffold291:1130125-1150714	Control_3C307_brain	HuB49_1S310_brain	2.44628	6.47122	1.40345	-3.49744	0.000469748	0.0194667
Apl2_04804	scaffold1495:1233851-1234559	Control_3C307_brain	HuB49_1S310_brain	10.0913	1.51902	-2.7319	5.9286	3.05522e-09	6.75877e-07
Apl2_04805	scaffold1495:1239241-1271609	Control_3C307_brain	HuB49_1S310_brain	4.73593	0.992654	-2.25428	5.53881	3.04534e-08	5.45369e-06
Apl2_04857	scaffold932:1787572-1796801	Control_3C307_brain	HuB49_1S310_brain	8.6655	21.1016	1.284	-4.36563	1.26758e-05	0.00110221
Apl2_04930	scaffold690:739564-742018	Control_3C307_brain	HuB49_1S310_brain	4.61255	17.0802	1.88869	-5.02289	5.08993e-07	7.02457e-05
Apl2_04931	scaffold690:744130-751205	Control_3C307_brain	HuB49_1S310_brain	1.99072	9.20147	2.20858	-5.93427	2.95155e-09	6.62689e-07
Apl2_04984	scaffold759:139035-166463	Control_3C307_brain	HuB49_1S310_brain	1.65382	3.68042	1.15407	-3.3652	0.000764882	0.0276589
Apl2_05071	scaffold1233:868597-895738	Control_3C307_brain	HuB49_1S310_brain	1.71425	0.554056	-1.62948	3.24331	0.00118148	0.0372601
Apl2_05086	scaffold1233:1533285-1533780	Control_3C307_brain	HuB49_1S310_brain	1.80768	5.81822	1.68644	-3.22108	0.00127709	0.0395295
Apl2_05089	scaffold1233:1586352-1587916	Control_3C307_brain	HuB49_1S310_brain	4.7789	20.5682	2.10566	-4.53486	5.76417e-06	0.000581949
Apl2_05101	scaffold93:575207-590937	Control_3C307_brain	HuB49_1S310_brain	4.55293	11.5469	1.34264	-4.54406	5.51797e-06	0.000561253
Apl2_05144	scaffold767:1241098-1313395	Control_3C307_brain	HuB49_1S310_brain	8.3323	2.24467	-1.89221	5.11994	3.05626e-07	4.69136e-05
Apl2_05145	scaffold767:1313747-1330721	Control_3C307_brain	HuB49_1S310_brain	82.8997	28.8321	-1.52369	4.69084	2.72084e-06	0.000314843
Apl2_05153	scaffold767:2042191-2068967	Control_3C307_brain	HuB49_1S310_brain	1.79638	0.343776	-2.38555	4.04517	5.22844e-05	0.00339015
Apl2_05166	scaffold767:2669963-2868017	Control_3C307_brain	HuB49_1S310_brain	4.23947	13.3293	1.65265	-5.72688	1.02296e-08	2.05178e-06
Apl2_05182	scaffold320:727067-777391	Control_3C307_brain	HuB49_1S310_brain	0.107418	0.856166	2.99466	-3.4005	0.000672638	0.0252962
Apl2_05184	scaffold320:1039532-1045362	Control_3C307_brain	HuB49_1S310_brain	7.3516	21.4964	1.54797	-4.49235	7.04426e-06	0.000674947
Apl2_05208	scaffold410:103546-135174	Control_3C307_brain	HuB49_1S310_brain	30.5693	91.8171	1.58668	-5.91007	3.41952e-09	7.34856e-07
Apl2_05253	scaffold983:346783-348765	Control_3C307_brain	HuB49_1S310_brain	1.8172	0.429557	-2.08079	3.17215	0.00151315	0.0449849
Apl2_05281	scaffold597:1680154-1685198	Control_3C307_brain	HuB49_1S310_brain	2.09731	0.537246	-1.96489	3.34225	0.000831025	0.0292766
Apl2_05393	scaffold78:711539-718581	Control_3C307_brain	HuB49_1S310_brain	0.316085	1.1834	1.90455	-3.62859	0.000284973	0.01303
Apl2_05456	scaffold57:1038628-1040239	Control_3C307_brain	HuB49_1S310_brain	38.498	18.7239	-1.0399	3.77209	0.000161883	0.00839725
Apl2_05520	scaffold811:479947-482263	Control_3C307_brain	HuB49_1S310_brain	5.33739	16.3814	1.61785	-4.55206	5.31223e-06	0.000547341
Apl2_05562	scaffold466:534838-556476	Control_3C307_brain	HuB49_1S310_brain	0.19465	0.986661	2.34167	-4.15117	3.30784e-05	0.00239604
Apl2_05610	scaffold168:1081774-1194660	Control_3C307_brain	HuB49_1S310_brain	6.32126	13.5176	1.09655	-3.86286	0.000112066	0.00636156
Apl2_05745	scaffold2020:320627-322939	Control_3C307_brain	HuB49_1S310_brain	14.3467	6.83854	-1.06895	3.2454	0.00117287	0.0371518
Apl2_05778	scaffold631:1168720-1201438	Control_3C307_brain	HuB49_1S310_brain	8.6854	3.60973	-1.2667	4.13373	3.56921e-05	0.00253262
Apl2_05794	scaffold631:1892181-1897628	Control_3C307_brain	HuB49_1S310_brain	2.05507	17.1354	3.05972	-8.91332	0	0
Apl2_05861	scaffold267:379399-382404	Control_3C307_brain	HuB49_1S310_brain	2.70595	0.876922	-1.62562	3.20908	0.00133161	0.0407971
Apl2_05949	scaffold288:278413-279401	Control_3C307_brain	HuB49_1S310_brain	0.994869	11.5252	3.53414	-5.48831	4.05804e-08	6.93695e-06
Apl2_05970	scaffold1952:61013-75901	Control_3C307_brain	HuB49_1S310_brain	0.475009	3.10639	2.70921	-5.78791	7.1268e-09	1.46861e-06
Apl2_06004	scaffold433:33597-57454	Control_3C307_brain	HuB49_1S310_brain	7.71485	16.6454	1.10941	-3.8717	0.000108077	0.00618175
Apl2_06069	scaffold1011:16921-21227	Control_3C307_brain	HuB49_1S310_brain	0.384554	1.46873	1.93331	-3.76608	0.000165832	0.0084563
Apl2_06140	scaffold1160:518272-523241	Control_3C307_brain	HuB49_1S310_brain	1.37153	4.31194	1.65255	-4.27455	1.91527e-05	0.00152441
Apl2_06362	scaffold421:68034-85320	Control_3C307_brain	HuB49_1S310_brain	0.104509	0.793318	2.92428	-4.45526	8.37903e-06	0.000773287
Apl2_06501	scaffold779:233739-243737	Control_3C307_brain	HuB49_1S310_brain	7.25483	19.2507	1.4079	-4.59868	4.25174e-06	0.000447265
Apl2_06623	scaffold1316:412154-418662	Control_3C307_brain	HuB49_1S310_brain	1.62187	6.14305	1.92129	-4.46262	8.09652e-06	0.000756497
Apl2_06637	scaffold1316:1028486-1037143	Control_3C307_brain	HuB49_1S310_brain	0.47817	1.79889	1.91151	-4.11792	3.82303e-05	0.00262602
Apl2_06638	scaffold1316:1064523-1093368	Control_3C307_brain	HuB49_1S310_brain	7.20468	14.9794	1.05597	-3.6035	0.000313956	0.0140259
Apl2_06742	scaffold1434:469720-509839	Control_3C307_brain	HuB49_1S310_brain	3.23373	1.04847	-1.62491	4.07647	4.5725e-05	0.00303013
Apl2_06795	scaffold827:170396-175410	Control_3C307_brain	HuB49_1S310_brain	0	1.31365	1.79769e+308	1.79769e+308	0.000513492	0.0209346
Apl2_06863	scaffold1140:181044-188226	Control_3C307_brain	HuB49_1S310_brain	2.35968	7.53177	1.6744	-5.55826	2.72471e-08	5.06022e-06
Apl2_06890	scaffold171:292050-296507	Control_3C307_brain	HuB49_1S310_brain	0.370417	0	-1.79769e+308	-1.79769e+308	0.00103268	0.0340671
Apl2_07027	scaffold113:2090855-2118468	Control_3C307_brain	HuB49_1S310_brain	100.688	234.331	1.21866	-4.51964	6.1944e-06	0.000617102
Apl2_07029	scaffold856:4210-4464	Control_3C307_brain	HuB49_1S310_brain	8.27602	73.0232	3.14135	-6.50699	7.66733e-11	2.17622e-08
Apl2_07107	scaffold1650:297506-314215	Control_3C307_brain	HuB49_1S310_brain	0.419222	0.125645	-1.73836	3.22131	0.00127607	0.0395295
Apl2_07114	scaffold1650:616876-630464	Control_3C307_brain	HuB49_1S310_brain	0.511693	1.51545	1.5664	-3.36106	0.000776444	0.0279427
Apl2_07115	scaffold1650:637029-657797	Control_3C307_brain	HuB49_1S310_brain	14.7106	31.8434	1.11414	-4.01025	6.06537e-05	0.00381763
Apl2_07184	scaffold1937:212293-247604	Control_3C307_brain	HuB49_1S310_brain	0.132706	0.45918	1.79083	-3.17338	0.00150674	0.044883
Apl2_07286	scaffold979:1028286-1048715	Control_3C307_brain	HuB49_1S310_brain	4.47621	13.1022	1.54945	-4.71818	2.37965e-06	0.000284103
Apl2_07492	scaffold5:387312-568216	Control_3C307_brain	HuB49_1S310_brain	14.3405	32.8547	1.196	-4.44782	8.67479e-06	0.000795701
Apl2_07508	scaffold5:3001965-3008473	Control_3C307_brain	HuB49_1S310_brain	51.4931	353.144	2.77781	-9.63509	0	0
Apl2_07520	scaffold977:667978-679932	Control_3C307_brain	HuB49_1S310_brain	26.4092	11.0302	-1.25958	3.31658	0.00091127	0.0310844
Apl2_07522	scaffold977:702078-732147	Control_3C307_brain	HuB49_1S310_brain	3.83434	1.59639	-1.26417	3.42113	0.000623611	0.0240538
Apl2_07590	scaffold111:322685-364994	Control_3C307_brain	HuB49_1S310_brain	4.14189	9.94994	1.2644	-4.71833	2.37786e-06	0.000284103
Apl2_07614	scaffold1645:978259-1017628	Control_3C307_brain	HuB49_1S310_brain	1.33031	0.429528	-1.63094	3.38509	0.000711545	0.0260432
Apl2_07617	scaffold1645:1085548-1111688	Control_3C307_brain	HuB49_1S310_brain	1.89728	9.01748	2.24879	-6.65657	2.80298e-11	8.26769e-09
Apl2_07677	scaffold704:3355-158927	Control_3C307_brain	HuB49_1S310_brain	8.58816	21.2581	1.30759	-4.04519	5.22809e-05	0.00339015
Apl2_07678	scaffold704:420999-421155	Control_3C307_brain	HuB49_1S310_brain	895.131	3453.51	1.94789	-4.1764	2.96163e-05	0.00220553
Apl2_07683	scaffold704:1409279-1436150	Control_3C307_brain	HuB49_1S310_brain	0.521535	0.155077	-1.74977	3.37532	0.000737297	0.0269203
Apl2_07686	scaffold704:1655399-1675547	Control_3C307_brain	HuB49_1S310_brain	0	0.618328	1.79769e+308	1.79769e+308	0.00109762	0.0358167
Apl2_07687	scaffold704:1680380-1682783	Control_3C307_brain	HuB49_1S310_brain	7.64028	16.4321	1.10482	-3.85523	0.000115623	0.00648996
Apl2_07691	scaffold704:1889399-1892439	Control_3C307_brain	HuB49_1S310_brain	4.98465	22.5637	2.17844	-5.57927	2.41527e-08	4.5991e-06
Apl2_07693	scaffold704:1898678-1906924	Control_3C307_brain	HuB49_1S310_brain	0.311526	20.6174	6.04836	-11.7577	0	0
Apl2_07831	scaffold400:1216696-1216924	Control_3C307_brain	HuB49_1S310_brain	0	5.74418	1.79769e+308	1.79769e+308	0.00137012	0.0418067
Apl2_07856	scaffold277:828751-854590	Control_3C307_brain	HuB49_1S310_brain	2.95235	7.73331	1.38922	-3.95327	7.7089e-05	0.00473326
Apl2_07857	scaffold277:884970-934543	Control_3C307_brain	HuB49_1S310_brain	9.50705	4.18233	-1.18469	3.56566	0.000362936	0.0156437
Apl2_07859	scaffold277:1346551-1353862	Control_3C307_brain	HuB49_1S310_brain	2.95399	0.299156	-3.30369	4.67794	2.89765e-06	0.000328408
Apl2_07865	scaffold1179:16878-18905	Control_3C307_brain	HuB49_1S310_brain	15.6582	41.2134	1.39619	-4.64312	3.43181e-06	0.000376823
Apl2_07872	scaffold1179:144240-147238	Control_3C307_brain	HuB49_1S310_brain	0.808984	5.39804	2.73825	-5.9352	2.93481e-09	6.62689e-07
Apl2_07966	scaffold579:2057168-2058248	Control_3C307_brain	HuB49_1S310_brain	7.29055	18.0842	1.31063	-3.91449	9.0597e-05	0.00530292
Apl2_07989	scaffold783:1576891-1585110	Control_3C307_brain	HuB49_1S310_brain	440.381	187.111	-1.23486	4.35699	1.31866e-05	0.00113352
Apl2_08126	scaffold702:190190-223931	Control_3C307_brain	HuB49_1S310_brain	7.43651	18.7809	1.33657	-4.6992	2.61183e-06	0.000306951
Apl2_08148	scaffold702:1121698-1122421	Control_3C307_brain	HuB49_1S310_brain	0.372919	3.10204	3.05628	-5.57339	2.49836e-08	4.69786e-06
Apl2_08204	scaffold141:254894-278604	Control_3C307_brain	HuB49_1S310_brain	3.38711	9.73968	1.52382	-4.5967	4.29235e-06	0.000448401
Apl2_08313	scaffold922:364630-366613	Control_3C307_brain	HuB49_1S310_brain	0.0234124	2.18417	6.54367	-4.66449	3.0939e-06	0.000344753
Apl2_08343	scaffold1223:688258-705026	Control_3C307_brain	HuB49_1S310_brain	2.41901	7.43141	1.61922	-4.90136	9.51765e-07	0.000121334
Apl2_08395	scaffold308:885959-887429	Control_3C307_brain	HuB49_1S310_brain	14.6259	7.19124	-1.02421	3.24525	0.00117348	0.0371518
Apl2_08479	scaffold355:16999-18523	Control_3C307_brain	HuB49_1S310_brain	1.25431	3.94951	1.65478	-3.42454	0.000615844	0.0238766
Apl2_08522	scaffold200:420102-445662	Control_3C307_brain	HuB49_1S310_brain	4.90334	10.5699	1.10812	-3.54369	0.000394573	0.0166729
Apl2_08592	scaffold1903:905681-907821	Control_3C307_brain	HuB49_1S310_brain	1.97333	0.553766	-1.83328	3.28901	0.00100541	0.0335326
Apl2_08627	scaffold282:4863-156957	Control_3C307_brain	HuB49_1S310_brain	46.1888	121.918	1.40029	-5.18362	2.17621e-07	3.44597e-05
Apl2_08680	scaffold1579:503409-517021	Control_3C307_brain	HuB49_1S310_brain	1.4468	3.57352	1.30448	-3.25402	0.00113785	0.0364309
Apl2_08682	scaffold1579:725868-747519	Control_3C307_brain	HuB49_1S310_brain	0.415601	0.0859382	-2.27383	3.92224	8.77289e-05	0.00522108
Apl2_08709	scaffold70:707209-722544	Control_3C307_brain	HuB49_1S310_brain	15.0444	37.4271	1.31486	-4.60282	4.16804e-06	0.000441548
Apl2_08764	scaffold662:571209-601681	Control_3C307_brain	HuB49_1S310_brain	1.75387	0.506955	-1.79062	3.25865	0.00111943	0.0364155
Apl2_08786	scaffold2290:670265-671051	Control_3C307_brain	HuB49_1S310_brain	13.3572	5.49789	-1.28067	3.43687	0.00058848	0.0232116
Apl2_08835	scaffold945:1117595-1122398	Control_3C307_brain	HuB49_1S310_brain	17.6047	38.8178	1.14076	-4.01671	5.90167e-05	0.00374594
Apl2_08841	scaffold945:1292314-1293448	Control_3C307_brain	HuB49_1S310_brain	1.79006	6.79812	1.92513	-4.67599	2.9254e-06	0.000328408
Apl2_08864	scaffold1426:441817-443972	Control_3C307_brain	HuB49_1S310_brain	3.19008	0.712044	-2.16355	4.33762	1.44032e-05	0.00122411
Apl2_08891	scaffold169:2418051-2418807	Control_3C307_brain	HuB49_1S310_brain	11.4527	42.1546	1.88	-5.95347	2.62515e-09	6.17034e-07
Apl2_08900	scaffold810:134472-143277	Control_3C307_brain	HuB49_1S310_brain	1.89784	16.5703	3.12617	-9.16256	0	0
Apl2_08901	scaffold810:145603-172456	Control_3C307_brain	HuB49_1S310_brain	2.579	23.5448	3.19053	-11.0116	0	0
Apl2_08912	scaffold810:310476-313248	Control_3C307_brain	HuB49_1S310_brain	3.15454	0.934258	-1.75554	3.34547	0.000821435	0.0290067
Apl2_08914	scaffold810:355542-359586	Control_3C307_brain	HuB49_1S310_brain	0.594833	16.3248	4.77844	-12.6641	0	0
Apl2_08970	scaffold510:185969-194227	Control_3C307_brain	HuB49_1S310_brain	309.041	151.832	-1.02532	3.83223	0.000126985	0.00697165
Apl2_08978	scaffold510:385340-387613	Control_3C307_brain	HuB49_1S310_brain	1.15804	37.5069	5.0174	-13.6291	0	0
Apl2_08984	scaffold510:480439-486462	Control_3C307_brain	HuB49_1S310_brain	0.63629	2.30959	1.85988	-3.28779	0.00100979	0.0335326
Apl2_08990	scaffold218:98160-120021	Control_3C307_brain	HuB49_1S310_brain	5.78505	12.3468	1.09373	-3.31067	0.000930737	0.0316052
Apl2_09040	scaffold1159:26315-30621	Control_3C307_brain	HuB49_1S310_brain	9.1932	38.1549	2.05323	-5.93644	2.91284e-09	6.62689e-07
Apl2_09066	scaffold497:422877-425304	Control_3C307_brain	HuB49_1S310_brain	1234.7	408.142	-1.59702	5.96481	2.44925e-09	5.89444e-07
Apl2_09067	scaffold497:438065-442783	Control_3C307_brain	HuB49_1S310_brain	97.1542	36.9328	-1.39537	3.41721	0.000632671	0.0240944
Apl2_09153	scaffold151:10736-17245	Control_3C307_brain	HuB49_1S310_brain	0.508673	0.0992315	-2.35787	3.22926	0.00124113	0.0387351
Apl2_09254	scaffold800:424310-426689	Control_3C307_brain	HuB49_1S310_brain	1.56956	4.21102	1.42381	-3.68657	0.000227298	0.0108547
Apl2_09257	scaffold800:633656-700082	Control_3C307_brain	HuB49_1S310_brain	1.62617	0.650125	-1.32269	3.7669	0.000165285	0.0084563
Apl2_09275	scaffold428:250232-342445	Control_3C307_brain	HuB49_1S310_brain	4.82471	10.0961	1.06528	-3.58289	0.000339816	0.01486
Apl2_09317	scaffold1527:36961-40117	Control_3C307_brain	HuB49_1S310_brain	16.2375	7.10852	-1.1917	3.38728	0.000705899	0.0259676
Apl2_09327	scaffold1527:231702-232597	Control_3C307_brain	HuB49_1S310_brain	0.985064	8.32723	3.07955	-4.37726	1.20179e-05	0.00105722
Apl2_09328	scaffold1527:236585-238962	Control_3C307_brain	HuB49_1S310_brain	5.16637	32.4082	2.64914	-7.70593	1.31006e-14	5.47424e-12
Apl2_09447	scaffold12:709998-716144	Control_3C307_brain	HuB49_1S310_brain	0.0900487	3.75386	5.38152	-3.80621	0.000141112	0.00763576
Apl2_09489	scaffold1663:264016-288863	Control_3C307_brain	HuB49_1S310_brain	5.81417	25.1453	2.11264	-7.86163	3.77476e-15	1.62239e-12
Apl2_09583	scaffold1208:2127919-2254298	Control_3C307_brain	HuB49_1S310_brain	10.8624	29.6035	1.44643	-5.08054	3.76369e-07	5.44396e-05
Apl2_09617	scaffold1755:177671-184475	Control_3C307_brain	HuB49_1S310_brain	0.0356966	0.585202	4.03508	-3.89874	9.66937e-05	0.00561607
Apl2_09646	scaffold11:897857-938970	Control_3C307_brain	HuB49_1S310_brain	0.146515	7.9415	5.76029	-8.68945	0	0
Apl2_09755	scaffold209:1640539-1657129	Control_3C307_brain	HuB49_1S310_brain	0.904871	0.219314	-2.04471	3.25769	0.00112323	0.0364155
Apl2_09759	scaffold209:1873826-1943486	Control_3C307_brain	HuB49_1S310_brain	0.815125	0.137982	-2.56254	5.02479	5.03995e-07	7.01999e-05
Apl2_09787	scaffold84:357041-358669	Control_3C307_brain	HuB49_1S310_brain	6.22636	25.0153	2.00635	-5.96352	2.46859e-09	5.89444e-07
Apl2_09788	scaffold84:362043-367999	Control_3C307_brain	HuB49_1S310_brain	6.28985	31.324	2.31617	-6.90433	5.04419e-12	1.58083e-09
Apl2_09823	scaffold488:683568-685562	Control_3C307_brain	HuB49_1S310_brain	1.4169	7.06665	2.31829	-4.49864	6.83894e-06	0.000663731
Apl2_09863	scaffold1451:264712-266690	Control_3C307_brain	HuB49_1S310_brain	0	1.07802	1.79769e+308	1.79769e+308	8.62655e-05	0.00519077
Apl2_09864	scaffold1451:269505-271213	Control_3C307_brain	HuB49_1S310_brain	0.028924	4.13547	7.15964	-5.11724	3.10037e-07	4.711e-05
Apl2_10092	scaffold706:712430-712892	Control_3C307_brain	HuB49_1S310_brain	0.687015	3.1874	2.21396	-3.63258	0.0002806	0.0129481
Apl2_10133	scaffold627:842324-847079	Control_3C307_brain	HuB49_1S310_brain	2.99587	0.707867	-2.08142	4.35397	1.33693e-05	0.0011427
Apl2_10145	scaffold1706:98654-100632	Control_3C307_brain	HuB49_1S310_brain	0.554094	2.72287	2.29692	-3.64061	0.000271996	0.0126285
Apl2_10150	scaffold1706:432678-477657	Control_3C307_brain	HuB49_1S310_brain	1.99757	4.66816	1.22461	-3.66366	0.000248632	0.0117247
Apl2_10158	scaffold1706:703218-724905	Control_3C307_brain	HuB49_1S310_brain	1.01142	2.58408	1.35327	-3.58132	0.000341864	0.0148632
Apl2_10184	scaffold165:882906-885554	Control_3C307_brain	HuB49_1S310_brain	13.8768	91.7921	2.72569	-8.36503	0	0
Apl2_10213	scaffold1231:399579-520680	Control_3C307_brain	HuB49_1S310_brain	0.303483	1.08455	1.83741	-3.69397	0.000220782	0.0106539
Apl2_10230	scaffold67:497991-507414	Control_3C307_brain	HuB49_1S310_brain	0.275308	1.45711	2.40399	-4.86472	1.14618e-06	0.000144891
Apl2_10251	scaffold140:38872-39109	Control_3C307_brain	HuB49_1S310_brain	11.0561	1.17999	-3.22799	3.35992	0.000779657	0.0279913
Apl2_10520	scaffold469:63391-68276	Control_3C307_brain	HuB49_1S310_brain	3.63074	8.75923	1.27054	-3.79722	0.000146328	0.00783347
Apl2_10659	scaffold878:54967-56116	Control_3C307_brain	HuB49_1S310_brain	4.39518	10.0321	1.19063	-3.469	0.000522401	0.0211819
Apl2_10661	scaffold878:63822-71711	Control_3C307_brain	HuB49_1S310_brain	3.89522	10.1897	1.38733	-3.58175	0.000341301	0.0148632
Apl2_10663	scaffold878:77505-79994	Control_3C307_brain	HuB49_1S310_brain	0.0343459	1.19331	5.11868	-3.61436	0.000301095	0.0136017
Apl2_10664	scaffold878:80420-83614	Control_3C307_brain	HuB49_1S310_brain	0.692278	7.3484	3.40801	-8.26769	2.22045e-16	1.07749e-13
Apl2_10729	scaffold153:684451-875698	Control_3C307_brain	HuB49_1S310_brain	6.11274	12.2406	1.00178	-3.4293	0.000605137	0.0236707
Apl2_10745	scaffold1232:670910-716753	Control_3C307_brain	HuB49_1S310_brain	39.7183	19.8568	-1.00017	3.64257	0.000269928	0.0125713
Apl2_10815	scaffold1930:54448-71309	Control_3C307_brain	HuB49_1S310_brain	0.748163	15.356	4.35931	-13.9996	0	0
Apl2_10834	scaffold19:218181-223928	Control_3C307_brain	HuB49_1S310_brain	1.34022	5.01411	1.90353	-4.99099	6.00718e-07	8.06839e-05
Apl2_10924	scaffold4000:616878-625310	Control_3C307_brain	HuB49_1S310_brain	7.4955	3.36965	-1.15343	3.43572	0.000590976	0.0232116
Apl2_11010	scaffold430:110199-117457	Control_3C307_brain	HuB49_1S310_brain	9.452	21.2424	1.16825	-3.21101	0.00132268	0.0406155
Apl2_11011	scaffold430:128126-139656	Control_3C307_brain	HuB49_1S310_brain	26.5417	54.2935	1.03252	-3.77974	0.000156992	0.0082287
Apl2_11037	scaffold54:363073-387162	Control_3C307_brain	HuB49_1S310_brain	4.20781	10.6578	1.34077	-4.52531	6.03068e-06	0.000604797
Apl2_11139	scaffold1573:483931-488921	Control_3C307_brain	HuB49_1S310_brain	0.156583	0.644325	2.04086	-3.49858	0.000467751	0.0194375
Apl2_11147	scaffold1573:922038-947956	Control_3C307_brain	HuB49_1S310_brain	1.73336	5.20809	1.58718	-3.76778	0.000164703	0.00845606
Apl2_11162	scaffold305:578306-578825	Control_3C307_brain	HuB49_1S310_brain	16.2461	3.85611	-2.07488	5.03047	4.89286e-07	6.87881e-05
Apl2_11174	scaffold1167:156551-157825	Control_3C307_brain	HuB49_1S310_brain	3730.04	1762.41	-1.08164	4.00669	6.15748e-05	0.00384344
Apl2_11315	scaffold753:352675-361328	Control_3C307_brain	HuB49_1S310_brain	1.42229	8.62021	2.59951	-5.97605	2.28614e-09	5.63777e-07
Apl2_11363	scaffold513:12194-27039	Control_3C307_brain	HuB49_1S310_brain	2.39769	8.44271	1.81606	-4.60424	4.13966e-06	0.000441548
Apl2_11461	scaffold177:558220-559333	Control_3C307_brain	HuB49_1S310_brain	15.6384	7.02973	-1.15355	3.21351	0.00131121	0.0405023
Apl2_11534	scaffold3998:86880-104278	Control_3C307_brain	HuB49_1S310_brain	0.355246	0.964674	1.44122	-3.1859	0.00144303	0.043415
Apl2_11554	scaffold1437:91991-103844	Control_3C307_brain	HuB49_1S310_brain	5.35861	32.6058	2.6052	-9.46152	0	0
Apl2_11582	scaffold490:799516-835364	Control_3C307_brain	HuB49_1S310_brain	4.70227	11.9312	1.3433	-4.49065	7.10045e-06	0.000676026
Apl2_11627	scaffold1438:1171518-1173493	Control_3C307_brain	HuB49_1S310_brain	1.98959	5.24241	1.39776	-3.35534	0.000792672	0.0283234
Apl2_11671	scaffold1332:250151-251258	Control_3C307_brain	HuB49_1S310_brain	0	3.11533	1.79769e+308	1.79769e+308	0.000372273	0.0159547
Apl2_11718	scaffold577:267574-268403	Control_3C307_brain	HuB49_1S310_brain	18.467	5.91804	-1.64176	4.80534	1.54485e-06	0.000190485
Apl2_11754	scaffold2353:61656-76160	Control_3C307_brain	HuB49_1S310_brain	32.67	74.4237	1.18779	-3.32663	0.000879024	0.0304681
Apl2_11842	scaffold1707:214555-215179	Control_3C307_brain	HuB49_1S310_brain	0.71866	5.44509	2.92157	-5.38799	7.12492e-08	1.18158e-05
Apl2_12023	scaffold263:319300-323507	Control_3C307_brain	HuB49_1S310_brain	1.16419	4.9113	2.07678	-4.47148	7.768e-06	0.000730337
Apl2_12072	scaffold557:441354-484880	Control_3C307_brain	HuB49_1S310_brain	3.86909	7.76077	1.00421	-3.28213	0.00103025	0.0340671
Apl2_12248	scaffold921:1246004-1271087	Control_3C307_brain	HuB49_1S310_brain	11.9016	4.59126	-1.37419	4.07707	4.56068e-05	0.00303013
Apl2_12273	scaffold1012:496955-543927	Control_3C307_brain	HuB49_1S310_brain	4.37184	1.57961	-1.46867	3.37026	0.000750969	0.027287
Apl2_12296	scaffold1757:9546-17435	Control_3C307_brain	HuB49_1S310_brain	46.4507	93.5341	1.00979	-3.79097	0.000150058	0.00794833
Apl2_12309	scaffold1757:142108-154116	Control_3C307_brain	HuB49_1S310_brain	4.82713	11.3892	1.23843	-3.86847	0.00010952	0.00624056
Apl2_12316	scaffold42:1952058-1965330	Control_3C307_brain	HuB49_1S310_brain	18.7972	8.55556	-1.13558	4.12294	3.74071e-05	0.00259316
Apl2_12331	scaffold667:123611-127727	Control_3C307_brain	HuB49_1S310_brain	0.945132	0.283249	-1.73845	3.18033	0.00147109	0.0440828
Apl2_12364	scaffold1481:98729-99410	Control_3C307_brain	HuB49_1S310_brain	23.1094	7.37381	-1.648	3.91863	8.90551e-05	0.00523303
Apl2_12472	scaffold2170:324777-331299	Control_3C307_brain	HuB49_1S310_brain	7.03905	22.9366	1.7042	-4.75368	1.99746e-06	0.000242321
Apl2_12505	scaffold534:1164359-1177425	Control_3C307_brain	HuB49_1S310_brain	15.5356	68.9253	2.14945	-7.45712	8.83738e-14	3.32352e-11
Apl2_12522	scaffold773:586812-587870	Control_3C307_brain	HuB49_1S310_brain	50.1296	23.2595	-1.10784	4.02796	5.62632e-05	0.00361696
Apl2_12560	scaffold927:254152-258389	Control_3C307_brain	HuB49_1S310_brain	2.938	6.83826	1.21879	-3.41899	0.00062855	0.0240928
Apl2_12622	scaffold3143:184348-187563	Control_3C307_brain	HuB49_1S310_brain	0.354354	1.55414	2.13285	-4.09074	4.29999e-05	0.00287488
Apl2_12635	scaffold480:1063249-1102070	Control_3C307_brain	HuB49_1S310_brain	5.05804	1.68917	-1.58226	3.74714	0.000178861	0.00898887
Apl2_12640	scaffold480:1330945-1345563	Control_3C307_brain	HuB49_1S310_brain	1.27923	0.429013	-1.57618	3.30436	0.000951934	0.0320357
Apl2_12657	scaffold484:38846-39923	Control_3C307_brain	HuB49_1S310_brain	0.897165	3.34532	1.8987	-3.72585	0.000194657	0.00963234
Apl2_12829	scaffold369:409313-426260	Control_3C307_brain	HuB49_1S310_brain	5.03464	10.5116	1.06202	-3.64972	0.000262526	0.0122789
Apl2_12848	scaffold16:944302-968207	Control_3C307_brain	HuB49_1S310_brain	1.97356	5.77289	1.5485	-3.23955	0.00119718	0.0376156
Apl2_12858	scaffold124:690474-780114	Control_3C307_brain	HuB49_1S310_brain	13.9818	28.1743	1.01083	-3.73419	0.000188323	0.00934963
Apl2_12860	scaffold124:801552-836341	Control_3C307_brain	HuB49_1S310_brain	24.7065	50.0691	1.01903	-3.80506	0.00014177	0.0076439
Apl2_12861	scaffold124:838986-849212	Control_3C307_brain	HuB49_1S310_brain	0.0408107	0.43719	3.42124	-3.27257	0.00106576	0.0349287
Apl2_13084	scaffold635:468998-508060	Control_3C307_brain	HuB49_1S310_brain	0.420446	14.3787	5.09587	-13.5854	0	0
Apl2_13140	scaffold739:397307-584006	Control_3C307_brain	HuB49_1S310_brain	11.9514	27.1378	1.18313	-3.73609	0.000186901	0.00930977
Apl2_13176	scaffold225:111500-145254	Control_3C307_brain	HuB49_1S310_brain	14.494	29.4243	1.02155	-3.39578	0.000684339	0.0254815
Apl2_13243	scaffold342:669098-755082	Control_3C307_brain	HuB49_1S310_brain	0.597926	0.225374	-1.40765	3.59795	0.000320738	0.0141907
Apl2_13246	scaffold342:778680-782024	Control_3C307_brain	HuB49_1S310_brain	0.999633	0.213381	-2.22797	4.05792	4.9511e-05	0.00326664
Apl2_13269	scaffold2943:63624-69268	Control_3C307_brain	HuB49_1S310_brain	26.514	208.645	2.97622	-9.89454	0	0
Apl2_13270	scaffold2943:69796-71132	Control_3C307_brain	HuB49_1S310_brain	0	7.81491	1.79769e+308	1.79769e+308	6.48827e-05	0.00403318
Apl2_13272	scaffold2943:77066-91044	Control_3C307_brain	HuB49_1S310_brain	0.186461	0.950315	2.34953	-4.50785	6.54868e-06	0.000643868
Apl2_13273	scaffold2943:95945-97323	Control_3C307_brain	HuB49_1S310_brain	1.31049	7.57488	2.53112	-4.67601	2.92514e-06	0.000328408
Apl2_13320	scaffold1811:96387-99767	Control_3C307_brain	HuB49_1S310_brain	0.186358	7.42771	5.31677	-3.75878	0.000170742	0.00867726
Apl2_13342	scaffold501:859917-1075612	Control_3C307_brain	HuB49_1S310_brain	26.9777	13.2212	-1.02891	3.62545	0.000288462	0.0131495
Apl2_13351	scaffold1173:187691-191870	Control_3C307_brain	HuB49_1S310_brain	0.57936	1.95481	1.75449	-3.48678	0.000488867	0.0202034
Apl2_13443	scaffold3428:144314-159285	Control_3C307_brain	HuB49_1S310_brain	1.45073	4.36496	1.58919	-3.88334	0.000103032	0.00593834
Apl2_13463	scaffold76:96422-106195	Control_3C307_brain	HuB49_1S310_brain	0.735798	32.6947	5.4736	-12.294	0	0
Apl2_13536	scaffold1202:822876-870071	Control_3C307_brain	HuB49_1S310_brain	5.61338	1.79718	-1.64313	4.05307	5.05508e-05	0.00332068
Apl2_13554	scaffold1190:166322-254133	Control_3C307_brain	HuB49_1S310_brain	56.9695	27.758	-1.03729	3.84025	0.000122909	0.0067975
Apl2_13676	scaffold1881:168539-179629	Control_3C307_brain	HuB49_1S310_brain	2.04275	4.68334	1.19702	-3.48345	0.000495004	0.0202898
Apl2_13677	scaffold1881:191873-208516	Control_3C307_brain	HuB49_1S310_brain	0.0991463	0.611162	2.62392	-4.49443	6.97566e-06	0.000672659
Apl2_13894	scaffold2262:194837-225325	Control_3C307_brain	HuB49_1S310_brain	0.5393	0.153072	-1.81688	3.17625	0.00149194	0.0446189
Apl2_13920	scaffold809:542772-544778	Control_3C307_brain	HuB49_1S310_brain	0.289111	4.96389	4.10177	-7.19729	6.14175e-13	2.05312e-10
Apl2_13980	scaffold865:283767-290034	Control_3C307_brain	HuB49_1S310_brain	3.40763	1.30371	-1.38615	3.4736	0.000513518	0.0209346
Apl2_13983	scaffold2589:7174-17776	Control_3C307_brain	HuB49_1S310_brain	6.55242	15.7216	1.26265	-4.10325	4.07388e-05	0.00276051
Apl2_14015	scaffold2667:131077-132628	Control_3C307_brain	HuB49_1S310_brain	3.29575	17.5692	2.41437	-7.07099	1.53833e-12	4.92362e-10
Apl2_14037	scaffold2901:246418-248465	Control_3C307_brain	HuB49_1S310_brain	2.21965	0.575455	-1.94756	3.16653	0.0015427	0.045773
Apl2_14075	scaffold1827:237618-247001	Control_3C307_brain	HuB49_1S310_brain	0.201584	0.952919	2.24097	-4.22901	2.34722e-05	0.00182949
Apl2_14107	scaffold618:38107-41560	Control_3C307_brain	HuB49_1S310_brain	0.0579823	0.531778	3.19714	-4.14463	3.40356e-05	0.00242653
Apl2_14110	scaffold618:95006-99605	Control_3C307_brain	HuB49_1S310_brain	0.336828	1.32943	1.98072	-4.00859	6.10823e-05	0.00382859
Apl2_14174	scaffold1436:972422-995078	Control_3C307_brain	HuB49_1S310_brain	9.93295	20.1339	1.01933	-3.56406	0.000365158	0.0156945
Apl2_14249	scaffold963:597890-645312	Control_3C307_brain	HuB49_1S310_brain	12.3233	24.7643	1.00687	-3.77044	0.000162961	0.00842412
Apl2_14346	scaffold1498:35164-62026	Control_3C307_brain	HuB49_1S310_brain	0.176567	16.2201	6.52142	-14.0889	0	0
Apl2_14367	scaffold934:8296-11260	Control_3C307_brain	HuB49_1S310_brain	0.540797	12.8614	4.57182	-6.74209	1.56131e-11	4.69735e-09
Apl2_14387	scaffold595:78445-84730	Control_3C307_brain	HuB49_1S310_brain	2.36369	0.85646	-1.46458	3.38723	0.000706027	0.0259676
Apl2_14548	scaffold2061:46447-74446	Control_3C307_brain	HuB49_1S310_brain	11.709	4.70486	-1.31539	4.40081	1.07845e-05	0.000971446
Apl2_14599	scaffold2372:2028-2178	Control_3C307_brain	HuB49_1S310_brain	13326.3	30445.3	1.19194	-3.92202	8.78105e-05	0.00522108
Apl2_14604	scaffold2372:37234-38656	Control_3C307_brain	HuB49_1S310_brain	0.274212	1.18953	2.11703	-3.35061	0.000806329	0.0286752
Apl2_14685	scaffold97:1462267-1545047	Control_3C307_brain	HuB49_1S310_brain	11.9486	4.86179	-1.29728	3.38809	0.000703816	0.0259676
Apl2_14750	scaffold2089:83635-130197	Control_3C307_brain	HuB49_1S310_brain	8.4114	18.9377	1.17084	-4.25625	2.07887e-05	0.0016373
Apl2_14751	scaffold2089:168527-173289	Control_3C307_brain	HuB49_1S310_brain	5.87265	14.7499	1.32863	-4.04609	5.20804e-05	0.00339015
Apl2_14822	scaffold931:83112-222846	Control_3C307_brain	HuB49_1S310_brain	0.641235	1.73845	1.43888	-4.2758	1.90452e-05	0.00152392
Apl2_14845	scaffold741:333063-357850	Control_3C307_brain	HuB49_1S310_brain	0.634205	3.86684	2.60813	-6.10048	1.05752e-09	2.74282e-07
Apl2_14969	scaffold253:58049-71943	Control_3C307_brain	HuB49_1S310_brain	0.22862	1.15919	2.34208	-4.37543	1.21192e-05	0.00105994
Apl2_14979	scaffold606:17387-23784	Control_3C307_brain	HuB49_1S310_brain	1.79564	0.551824	-1.70222	3.69747	0.000217761	0.010567
Apl2_15021	scaffold655:139816-158213	Control_3C307_brain	HuB49_1S310_brain	6.63369	2.08834	-1.66746	4.20795	2.57694e-05	0.00196281
Apl2_15093	scaffold1008:162220-188073	Control_3C307_brain	HuB49_1S310_brain	4.22428	17.9251	2.0852	-7.59899	2.9754e-14	1.2097e-11
Apl2_15119	scaffold1666:17110-27989	Control_3C307_brain	HuB49_1S310_brain	18.4622	39.0026	1.079	-3.96017	7.48966e-05	0.0046175
Apl2_15205	scaffold925:61327-62503	Control_3C307_brain	HuB49_1S310_brain	0.194192	0.799363	2.04137	-3.19888	0.00137961	0.0420112
Apl2_15255	scaffold188:42689-47205	Control_3C307_brain	HuB49_1S310_brain	7.2594	27.4684	1.91985	-3.75103	0.000176108	0.00891983
Apl2_15256	scaffold188:42689-47205	Control_3C307_brain	HuB49_1S310_brain	20.3283	137.368	2.75649	-4.96811	6.76089e-07	8.84384e-05
Apl2_15262	scaffold806:215200-218672	Control_3C307_brain	HuB49_1S310_brain	13.3036	28.3969	1.09392	-3.59947	0.000318868	0.0141497
Apl2_15374	scaffold620:197881-200733	Control_3C307_brain	HuB49_1S310_brain	0.144076	26.4479	7.52018	-7.54507	4.52971e-14	1.79317e-11
Apl2_15375	scaffold620:206856-212148	Control_3C307_brain	HuB49_1S310_brain	0.636461	122.532	7.58887	-16.271	0	0
Apl2_15393	scaffold1867:31244-32735	Control_3C307_brain	HuB49_1S310_brain	0.410553	1.64597	2.0033	-3.25813	0.00112148	0.0364155
Apl2_15457	scaffold2675:142700-143246	Control_3C307_brain	HuB49_1S310_brain	68.1942	30.513	-1.16022	3.65217	0.000260038	0.0122242
Apl2_15519	scaffold542:66960-82283	Control_3C307_brain	HuB49_1S310_brain	13.0945	30.5799	1.22362	-4.15894	3.19722e-05	0.00234613
Apl2_15562	scaffold3241:97716-182358	Control_3C307_brain	HuB49_1S310_brain	7.59324	18.9898	1.32244	-4.63913	3.49878e-06	0.000381114
Apl2_15586	scaffold2723:75045-94845	Control_3C307_brain	HuB49_1S310_brain	1.13283	3.3388	1.55939	-4.15081	3.313e-05	0.00239603
Apl2_15613	scaffold3531:252266-255320	Control_3C307_brain	HuB49_1S310_brain	29.4567	3.93329	-2.90479	5.71539	1.09455e-08	2.16649e-06
Apl2_15615	scaffold3531:256425-273856	Control_3C307_brain	HuB49_1S310_brain	0.349209	0.974798	1.48101	-3.19516	0.00139754	0.0424709
Apl2_15694	scaffold429:419079-526305	Control_3C307_brain	HuB49_1S310_brain	10.8059	22.7236	1.07238	-3.83086	0.000127698	0.00698534
Apl2_15742	scaffold995:50260-58294	Control_3C307_brain	HuB49_1S310_brain	73.5184	32.1859	-1.19168	3.33324	0.00085841	0.0299607
Apl2_15775	scaffold3179:35182-77763	Control_3C307_brain	HuB49_1S310_brain	7.5053	15.1857	1.01673	-3.46354	0.000533126	0.0215008
Apl2_15804	scaffold535:562210-682342	Control_3C307_brain	HuB49_1S310_brain	1.22693	0.574838	-1.09382	3.38847	0.000702825	0.0259676
Apl2_15826	scaffold340:120189-152823	Control_3C307_brain	HuB49_1S310_brain	0.260804	0.781399	1.58309	-3.14908	0.00163784	0.0478408
Apl2_15856	scaffold2519:393527-400896	Control_3C307_brain	HuB49_1S310_brain	0.159161	0.824752	2.37347	-4.19288	2.75436e-05	0.00207169
Apl2_15935	scaffold3623:22706-24787	Control_3C307_brain	HuB49_1S310_brain	236.5	118.093	-1.00191	3.41826	0.000630221	0.0240928
Apl2_15945	scaffold1371:167452-175543	Control_3C307_brain	HuB49_1S310_brain	0.0187402	1.04314	5.79865	-4.11248	3.91437e-05	0.00267654
Apl2_15946	scaffold1371:192361-195348	Control_3C307_brain	HuB49_1S310_brain	28.9494	11.147	-1.37687	3.42699	0.000610304	0.023723
Apl2_15983	scaffold380:234373-287656	Control_3C307_brain	HuB49_1S310_brain	1.17148	2.94877	1.33179	-4.20738	2.5835e-05	0.00196281
Apl2_15992	scaffold2380:39358-44099	Control_3C307_brain	HuB49_1S310_brain	0.875449	2.57173	1.55464	-3.5922	0.000327893	0.0144225
Apl2_15999	scaffold2314:163351-179600	Control_3C307_brain	HuB49_1S310_brain	49.9094	103.708	1.05514	-3.80407	0.000142339	0.00764718
Apl2_16016	scaffold10589:68185-73514	Control_3C307_brain	HuB49_1S310_brain	1.03152	4.07841	1.98323	-3.84626	0.000119935	0.00665749
Apl2_16067	scaffold2260:47114-87032	Control_3C307_brain	HuB49_1S310_brain	1.09311	20.3653	4.2196	-14.4094	0	0
Apl2_16086	scaffold1508:32658-188203	Control_3C307_brain	HuB49_1S310_brain	14.3821	39.0348	1.44049	-5.38742	7.14776e-08	1.18158e-05
Apl2_16110	scaffold2653:4517-5817	Control_3C307_brain	HuB49_1S310_brain	55.8524	26.9636	-1.05061	3.62202	0.000292316	0.0132664
Apl2_16165	scaffold928:1178765-1257578	Control_3C307_brain	HuB49_1S310_brain	48.9598	106.633	1.12299	-4.20848	2.57098e-05	0.00196281
Apl2_16245	scaffold2580:569192-689474	Control_3C307_brain	HuB49_1S310_brain	3.48492	7.98321	1.19584	-3.91315	9.11007e-05	0.00531174
Apl2_16316	scaffold224:555784-578682	Control_3C307_brain	HuB49_1S310_brain	12.5905	3.0912	-2.0261	5.52198	3.35202e-08	5.93228e-06
Apl2_16363	scaffold1480:40192-96500	Control_3C307_brain	HuB49_1S310_brain	2.85668	5.8889	1.04366	-3.27364	0.00106172	0.0348721
Apl2_16388	scaffold1412:80466-80630	Control_3C307_brain	HuB49_1S310_brain	370.843	0	-1.79769e+308	-1.79769e+308	0.000245892	0.0116319
Apl2_16593	scaffold2811:303901-304531	Control_3C307_brain	HuB49_1S310_brain	3.63094	12.202	1.7487	-4.27779	1.88756e-05	0.00151842
Apl2_16598	scaffold3431:47915-50771	Control_3C307_brain	HuB49_1S310_brain	2.98825	0.971742	-1.62066	3.33189	0.000862583	0.0300367
Apl2_16612	scaffold696:304144-401109	Control_3C307_brain	HuB49_1S310_brain	3.6966	10.2618	1.47302	-4.65282	3.27428e-06	0.00036217
Apl2_16659	scaffold1183:44861-48722	Control_3C307_brain	HuB49_1S310_brain	8.22104	20.5025	1.31841	-4.17136	3.02787e-05	0.00224376
Apl2_16672	scaffold411:186104-339172	Control_3C307_brain	HuB49_1S310_brain	8.7905	3.97014	-1.14676	3.60335	0.000314139	0.0140259
Apl2_16706	scaffold638:4939-5549	Control_3C307_brain	HuB49_1S310_brain	140.175	395.444	1.49625	-5.46334	4.67267e-08	7.89786e-06
Apl2_16767	scaffold605:982440-995018	Control_3C307_brain	HuB49_1S310_brain	113.403	46.9843	-1.27121	4.39723	1.0964e-05	0.000981735
Apl2_16795	scaffold679:64098-73757	Control_3C307_brain	HuB49_1S310_brain	13.1291	28.4104	1.11365	-4.12364	3.72924e-05	0.00259316
Apl2_16846	scaffold2070:21087-39744	Control_3C307_brain	HuB49_1S310_brain	2.46599	7.43054	1.5913	-5.13945	2.7554e-07	4.27315e-05
Apl2_16934	scaffold1143:103931-112601	Control_3C307_brain	HuB49_1S310_brain	4.28937	1.9042	-1.17158	3.32275	0.000891352	0.0306833
Apl2_16964	scaffold2530:387688-422249	Control_3C307_brain	HuB49_1S310_brain	3.03789	0.958798	-1.66377	3.60329	0.000314214	0.0140259
Apl2_16999	scaffold216:514517-532146	Control_3C307_brain	HuB49_1S310_brain	24.8644	10.9768	-1.17962	3.59981	0.000318452	0.0141497
Apl2_17091	scaffold3191:1495-3036	Control_3C307_brain	HuB49_1S310_brain	11.8644	33.7049	1.50632	-5.09774	3.43741e-07	5.13376e-05
Apl2_17093	scaffold3191:4660-7708	Control_3C307_brain	HuB49_1S310_brain	2.08531	9.29635	2.1564	-6.04643	1.48086e-09	3.71277e-07
Apl2_17094	scaffold3191:9212-14006	Control_3C307_brain	HuB49_1S310_brain	1.70372	6.14554	1.85085	-4.95539	7.21845e-07	9.36096e-05
Apl2_17129	scaffold588:288408-293215	Control_3C307_brain	HuB49_1S310_brain	15.2663	6.87749	-1.15039	3.81892	0.000134036	0.00730545
Apl2_17274	scaffold1805:136467-137007	Control_3C307_brain	HuB49_1S310_brain	1.13412	3.49598	1.62412	-3.34699	0.000816948	0.0289161
Apl2_17277	scaffold1735:6235-6826	Control_3C307_brain	HuB49_1S310_brain	26.7968	12.6178	-1.0866	3.15558	0.00160178	0.0470618
Apl2_17311	scaffold1723:99045-99860	Control_3C307_brain	HuB49_1S310_brain	4.62495	598.098	7.0148	-18.978	0	0
Apl2_17317	scaffold5519:199802-216104	Control_3C307_brain	HuB49_1S310_brain	3.00179	6.86299	1.19302	-3.18752	0.00143498	0.0433463
Apl2_17337	scaffold2727:1068-46407	Control_3C307_brain	HuB49_1S310_brain	0.889469	0.307732	-1.53127	3.42378	0.000617562	0.0238817
Apl2_17348	scaffold1440:210669-245448	Control_3C307_brain	HuB49_1S310_brain	6.21077	38.8393	2.64468	-9.38597	0	0
Apl2_17362	scaffold1429:596015-602044	Control_3C307_brain	HuB49_1S310_brain	0.389588	0.0626008	-2.6377	3.38991	0.000699153	0.0259676
Apl2_17374	scaffold83:78858-97786	Control_3C307_brain	HuB49_1S310_brain	2.64653	6.43329	1.28145	-3.55319	0.000380596	0.0161732
Apl2_17409	scaffold6517:12126-12426	Control_3C307_brain	HuB49_1S310_brain	8.32423	0	-1.79769e+308	-1.79769e+308	1.61542e-05	0.00134258
Apl2_17423	scaffold1170:400124-400373	Control_3C307_brain	HuB49_1S310_brain	5437.64	2656.92	-1.03323	3.87766	0.000105466	0.00605546
Apl2_17466	scaffold1441:181814-247102	Control_3C307_brain	HuB49_1S310_brain	3.0099	7.78779	1.3715	-4.68793	2.75987e-06	0.000316921
Apl2_17500	scaffold399:129651-132967	Control_3C307_brain	HuB49_1S310_brain	84.5759	20.6928	-2.03112	6.23696	4.46156e-10	1.17746e-07
Apl2_17515	scaffold2176:23076-28794	Control_3C307_brain	HuB49_1S310_brain	23.8167	54.9547	1.20627	-4.392	1.12312e-05	0.000999709
Apl2_17561	scaffold238:152617-189669	Control_3C307_brain	HuB49_1S310_brain	1.49313	3.76073	1.33267	-3.25429	0.00113678	0.0364309
Apl2_17669	scaffold3395:31590-34117	Control_3C307_brain	HuB49_1S310_brain	3.39322	12.3688	1.86597	-5.49551	3.8958e-08	6.73615e-06
Apl2_17685	scaffold2447:51902-71025	Control_3C307_brain	HuB49_1S310_brain	0.467207	2.19541	2.23236	-3.32061	0.000898207	0.030822
Apl2_17737	scaffold2425:111073-111358	Control_3C307_brain	HuB49_1S310_brain	0.760442	7.43502	3.28943	-3.76812	0.00016448	0.00845606
Apl2_17805	scaffold274:11670-16898	Control_3C307_brain	HuB49_1S310_brain	5.66877	1.48226	-1.93523	3.39873	0.00067699	0.0253332
Apl2_17848	scaffold2161:205-873	Control_3C307_brain	HuB49_1S310_brain	4.50152	17.7206	1.97694	-4.98163	6.30496e-07	8.39341e-05
Apl2_17887	scaffold1575:43228-45790	Control_3C307_brain	HuB49_1S310_brain	0.0793605	0.548773	2.78972	-3.15409	0.00160999	0.0472105
Apl2_17937	scaffold994:555705-558065	Control_3C307_brain	HuB49_1S310_brain	34.1786	122.885	1.84615	-6.84826	7.47558e-12	2.295e-09
Apl2_17938	scaffold994:568975-578311	Control_3C307_brain	HuB49_1S310_brain	0.999806	4.00698	2.0028	-5.01522	5.29731e-07	7.22705e-05
Apl2_17983	scaffold1052:426025-427431	Control_3C307_brain	HuB49_1S310_brain	0.521132	28.1301	5.75432	-5.6808	1.34067e-08	2.61918e-06
Apl2_17993	scaffold1591:28871-33344	Control_3C307_brain	HuB49_1S310_brain	1.04138	0.273072	-1.93115	3.38654	0.000707793	0.0259691
Apl2_18100	scaffold1502:4733-6706	Control_3C307_brain	HuB49_1S310_brain	18.3807	117.847	2.68066	-7.17437	7.26308e-13	2.37518e-10
Apl2_18185	scaffold2108:3630-6525	Control_3C307_brain	HuB49_1S310_brain	0.143648	0.715454	2.31633	-3.67652	0.00023644	0.0112556
Apl2_18196	scaffold842:28929-31339	Control_3C307_brain	HuB49_1S310_brain	3.29251	12.5175	1.92669	-5.01394	5.33273e-07	7.22705e-05
Apl2_18217	scaffold6035:13927-15429	Control_3C307_brain	HuB49_1S310_brain	3.16803	10.8779	1.77974	-3.89147	9.96384e-05	0.00576485
Apl2_18276	scaffold4167:2598-11569	Control_3C307_brain	HuB49_1S310_brain	0.785737	0.210974	-1.89698	3.41301	0.000642496	0.0244067
Apl2_18279	scaffold4167:86725-93914	Control_3C307_brain	HuB49_1S310_brain	24.3594	54.0987	1.15111	-4.29623	1.7373e-05	0.00140507
Apl2_18348	scaffold527:0-7631	Control_3C307_brain	HuB49_1S310_brain	0.931211	0.231837	-2.006	3.40646	0.00065811	0.0248119
Apl2_18362	scaffold3848:80655-85284	Control_3C307_brain	HuB49_1S310_brain	2.80921	34.559	3.62083	-10.303	0	0
Apl2_18415	scaffold5114:11363-25952	Control_3C307_brain	HuB49_1S310_brain	53.4032	25.7953	-1.04982	3.93394	8.35647e-05	0.00504845
Apl2_18444	scaffold1526:45322-46493	Control_3C307_brain	HuB49_1S310_brain	0.180333	1.05491	2.54838	-3.84822	0.00011898	0.00662892
Apl2_18453	scaffold275:349086-358073	Control_3C307_brain	HuB49_1S310_brain	9.42039	4.09956	-1.20032	3.25439	0.00113637	0.0364309
Apl2_18481	scaffold4171:5021-5168	Control_3C307_brain	HuB49_1S310_brain	492.216	3229.49	2.71395	-5.07804	3.81348e-07	5.46344e-05
Apl2_18504	scaffold3849:66613-200816	Control_3C307_brain	HuB49_1S310_brain	13.2545	28.8925	1.12421	-4.18245	2.88388e-05	0.00215832
Apl2_18517	scaffold285:20140-21088	Control_3C307_brain	HuB49_1S310_brain	9.4304	23.0691	1.29057	-4.14676	3.37212e-05	0.00242653
Apl2_18544	scaffold2403:65201-75411	Control_3C307_brain	HuB49_1S310_brain	1.80885	5.63259	1.63872	-3.24474	0.00117558	0.0371518
Apl2_18567	scaffold2294:110377-160369	Control_3C307_brain	HuB49_1S310_brain	33.5909	13.235	-1.34372	4.15088	3.31197e-05	0.00239604
Apl2_18619	scaffold2044:12137-36334	Control_3C307_brain	HuB49_1S310_brain	15.389	7.67379	-1.00389	3.39697	0.000681358	0.0254334
Apl2_18621	scaffold659:379725-387140	Control_3C307_brain	HuB49_1S310_brain	41.751	19.6316	-1.08863	3.57537	0.000349732	0.0151614
Apl2_18662	scaffold3910:22847-27207	Control_3C307_brain	HuB49_1S310_brain	0.24451	1.76947	2.85535	-5.50141	3.76771e-08	6.59042e-06
Apl2_18722	scaffold2571:28379-36799	Control_3C307_brain	HuB49_1S310_brain	0.284389	0.741718	1.383	-3.14811	0.00164332	0.0479079
Apl2_18738	scaffold3286:64-949	Control_3C307_brain	HuB49_1S310_brain	1.74422	0.198582	-3.13478	4.7055	2.53248e-06	0.000299969
Apl2_18816	scaffold1401:141011-169475	Control_3C307_brain	HuB49_1S310_brain	0.364884	1.47047	2.01076	-4.44187	8.91794e-06	0.000813045
Apl2_18837	scaffold2222:66923-92244	Control_3C307_brain	HuB49_1S310_brain	11.918	1.80055	-2.72663	6.06824	1.29323e-09	3.2973e-07
Apl2_18863	scaffold808:23949-98185	Control_3C307_brain	HuB49_1S310_brain	92.085	44.3564	-1.05382	3.92087	8.82315e-05	0.00522546
Apl2_18926	scaffold4998:1961-17326	Control_3C307_brain	HuB49_1S310_brain	1.25813	29.6977	4.56099	-12.3431	0	0
Apl2_18998	scaffold966:428642-487903	Control_3C307_brain	HuB49_1S310_brain	1.41059	3.79857	1.42916	-3.85806	0.000114291	0.00643926
Apl2_19010	scaffold106:246423-271826	Control_3C307_brain	HuB49_1S310_brain	16.9163	39.0134	1.20555	-4.31006	1.63211e-05	0.00134305
Apl2_19023	scaffold2487:5104-21997	Control_3C307_brain	HuB49_1S310_brain	1.37575	3.5578	1.37077	-3.85076	0.000117754	0.00658504
Apl2_19088	scaffold184:77848-150505	Control_3C307_brain	HuB49_1S310_brain	36.0542	16.1692	-1.15692	4.27147	1.94188e-05	0.00153745
Apl2_19097	scaffold1949:49524-50138	Control_3C307_brain	HuB49_1S310_brain	40.9151	17.399	-1.23363	3.9494	7.83484e-05	0.00479104
Apl2_19118	scaffold9640:510-720	Control_3C307_brain	HuB49_1S310_brain	197.428	62.8152	-1.65214	3.83498	0.000125576	0.00691953
Apl2_19152	scaffold4503:19851-25246	Control_3C307_brain	HuB49_1S310_brain	0.803055	4.93255	2.61876	-6.34003	2.29722e-10	6.28311e-08
Apl2_19319	scaffold6688:760-1446	Control_3C307_brain	HuB49_1S310_brain	5.39185	1.08934	-2.30733	3.55428	0.000379011	0.0161514
Apl2_19501	scaffold5123:6732-15463	Control_3C307_brain	HuB49_1S310_brain	2.39425	0.265024	-3.17538	3.30515	0.000949244	0.0320168
Apl2_19571	C20114135:33-1473	Control_3C307_brain	HuB49_1S310_brain	1.56209	162.523	6.70102	-18.5883	0	0
Apl2_19693	C19381542:248-374	Control_3C307_brain	HuB49_1S310_brain	25292.4	64470.1	1.34993	-4.33258	1.47375e-05	0.00124548
Apl2_19702	scaffold4180:139-3562	Control_3C307_brain	HuB49_1S310_brain	10.4017	54.2073	2.38167	-6.42266	1.33915e-10	3.73053e-08
Apl2_19737	scaffold11203:1-245	Control_3C307_brain	HuB49_1S310_brain	14492.9	29202.5	1.01075	-3.18675	0.00143879	0.0433742
Apl2_19762	scaffold6627:0-399	Control_3C307_brain	HuB49_1S310_brain	35.6871	93.4463	1.38873	-4.61964	3.84403e-06	0.000413042
Apl2_19807	C18734185:0-309	Control_3C307_brain	HuB49_1S310_brain	11.8951	37.2822	1.64812	-3.78766	0.000152074	0.00802686
Apl2_19958	scaffold1372:3703-32976	Control_3C307_brain	HuB49_1S310_brain	0.0878593	0.906457	3.36697	-5.92609	3.10227e-09	6.7634e-07
Apl2_19964	scaffold9748:866-1208	Control_3C307_brain	HuB49_1S310_brain	5.51601	30.1818	2.45198	-5.25689	1.4651e-07	2.36984e-05
Apl2_19970	scaffold2272:315-5623	Control_3C307_brain	HuB49_1S310_brain	0.272723	0.0407711	-2.74182	4.75599	1.97472e-06	0.000241509
Apl2_20001	scaffold7145:252-495	Control_3C307_brain	HuB49_1S310_brain	4.98367	17.5463	1.81588	-3.15594	0.00159982	0.0470618
Apl2_20029	C18322070:26-149	Control_3C307_brain	HuB49_1S310_brain	3572.91	17876.2	2.32287	-5.05177	4.37745e-07	6.21226e-05
Apl2_20085	scaffold1698:9370-105454	Control_3C307_brain	HuB49_1S310_brain	0.240711	1.13578	2.23831	-4.63779	3.52156e-06	0.000381114
Apl2_20114	scaffold4626:49-1014	Control_3C307_brain	HuB49_1S310_brain	1.18437	4.44937	1.90948	-3.7089	0.000208165	0.0102001
Apl2_20200	C19829369:20-590	Control_3C307_brain	HuB49_1S310_brain	4.34139	12.296	1.50196	-3.77667	0.00015894	0.00827311
Apl2_20202	C19497980:648-807	Control_3C307_brain	HuB49_1S310_brain	605.594	4876.75	3.0095	-6.26734	3.67262e-10	9.86556e-08
Apl2_20271	C18704849:87-234	Control_3C307_brain	HuB49_1S310_brain	319.928	1300.47	2.02322	-3.43612	0.00059011	0.0232116
Apl2_20302	scaffold3678:3193-14519	Control_3C307_brain	HuB49_1S310_brain	3.28357	7.28463	1.14959	-3.29236	0.000993489	0.0332112
Apl2_20327	scaffold2221:8-1103	Control_3C307_brain	HuB49_1S310_brain	6.99258	24.0067	1.77954	-5.08109	3.75281e-07	5.44396e-05
Apl2_20369	C18558586:2-266	Control_3C307_brain	HuB49_1S310_brain	22.9646	4.14514	-2.46992	4.49998	6.79602e-06	0.000663731
Apl2_20453	scaffold3974:63504-77345	Control_3C307_brain	HuB49_1S310_brain	1.09341	3.74104	1.7746	-4.12631	3.68638e-05	0.00257927
Apl2_20542	scaffold1377:36579-76476	Control_3C307_brain	HuB49_1S310_brain	5.4554	11.3442	1.0562	-3.20482	0.00135148	0.0413219
Apl2_20574	scaffold520:348881-351404	Control_3C307_brain	HuB49_1S310_brain	1.99108	6.61919	1.7331	-4.96888	6.73422e-07	8.84384e-05
Apl2_20583	C18267723:2-179	Control_3C307_brain	HuB49_1S310_brain	88.17	478.254	2.43942	-3.86085	0.000112993	0.00639008
Apl2_20621	C19479340:44-778	Control_3C307_brain	HuB49_1S310_brain	0	3.47893	1.79769e+308	1.79769e+308	2.49802e-05	0.00192707
Apl2_20648	scaffold3140:43-223	Control_3C307_brain	HuB49_1S310_brain	122.903	18918.3	7.26611	-15.3569	0	0

## Sheet: HuB49_2_vs_control_brain
gene_id	locus	sample_1	sample_2	value_1	value_2	log2(fold_change)	test_stat	p_value	q_value
Apl2_00008	scaffold376:147065-147336	Control_3C307_brain	HuB49_2S318_brain	14.764	49.6935	1.75097	-3.06544	0.00217352	0.0401833
Apl2_00062	scaffold376:2445634-2454940	Control_3C307_brain	HuB49_2S318_brain	155.394	59.3806	-1.38787	3.56332	0.000366191	0.0105584
Apl2_00087	scaffold376:3561912-3629502	Control_3C307_brain	HuB49_2S318_brain	37.6958	8.23197	-2.19509	6.71797	1.84273e-11	4.1707e-09
Apl2_00095	scaffold376:4518703-4524197	Control_3C307_brain	HuB49_2S318_brain	20.2654	3.27205	-2.63075	6.26179	3.80584e-10	6.93312e-08
Apl2_00199	scaffold414:4742956-4743859	Control_3C307_brain	HuB49_2S318_brain	93.5528	642.663	2.78021	-3.21918	0.00128559	0.0272786
Apl2_00203	scaffold414:5084133-5123107	Control_3C307_brain	HuB49_2S318_brain	12.659	26.3272	1.05638	-3.28066	0.00103565	0.0231595
Apl2_00300	scaffold79:3720158-3738666	Control_3C307_brain	HuB49_2S318_brain	0	0.387173	1.79769e+308	1.79769e+308	0.00240236	0.0427729
Apl2_00302	scaffold79:3790848-3793920	Control_3C307_brain	HuB49_2S318_brain	10.439	31.7651	1.60547	-4.96759	6.779e-07	5.92191e-05
Apl2_00376	scaffold731:1919440-1922649	Control_3C307_brain	HuB49_2S318_brain	0.76886	4.18213	2.44345	-4.59619	4.30281e-06	0.000281082
Apl2_00424	scaffold731:3931962-3934577	Control_3C307_brain	HuB49_2S318_brain	2.24577	0	-1.79769e+308	-1.79769e+308	0.000342959	0.0100557
Apl2_00454	scaffold276:357596-360950	Control_3C307_brain	HuB49_2S318_brain	9.90896	26.1892	1.40217	-3.43556	0.000591332	0.0150997
Apl2_00455	scaffold276:373666-380088	Control_3C307_brain	HuB49_2S318_brain	5.55916	12.6596	1.1873	-3.04012	0.00236486	0.0423809
Apl2_00468	scaffold276:708383-716626	Control_3C307_brain	HuB49_2S318_brain	0.187013	0.744372	1.99288	-3.1185	0.00181777	0.0351734
Apl2_00472	scaffold276:806742-813802	Control_3C307_brain	HuB49_2S318_brain	15.8223	6.23981	-1.34239	3.6851	0.000228612	0.00724434
Apl2_00493	scaffold276:1429878-1430034	Control_3C307_brain	HuB49_2S318_brain	2112.49	23346.6	3.4662	-8.15951	4.44089e-16	1.50768e-13
Apl2_00537	scaffold736:128227-167273	Control_3C307_brain	HuB49_2S318_brain	0.297106	3.49051	3.55439	-8.12694	4.44089e-16	1.50768e-13
Apl2_00705	scaffold477:3211369-3230058	Control_3C307_brain	HuB49_2S318_brain	3.12309	7.3279	1.23043	-3.15592	0.00159993	0.0322099
Apl2_00732	scaffold716:270728-297934	Control_3C307_brain	HuB49_2S318_brain	16.4661	38.0185	1.2072	-3.67279	0.000239918	0.0075292
Apl2_00733	scaffold716:300184-333143	Control_3C307_brain	HuB49_2S318_brain	0.388827	1.22834	1.65951	-3.37791	0.000730383	0.0177406
Apl2_00756	scaffold716:1250524-1260096	Control_3C307_brain	HuB49_2S318_brain	26.1897	9.36156	-1.48418	4.17311	3.00467e-05	0.00140702
Apl2_00777	scaffold716:2138922-2239462	Control_3C307_brain	HuB49_2S318_brain	4.53937	12.9463	1.51197	-4.09539	4.21454e-05	0.00182484
Apl2_00782	scaffold716:2394865-2484866	Control_3C307_brain	HuB49_2S318_brain	24.722	9.96954	-1.31019	4.04005	5.34401e-05	0.00222986
Apl2_00783	scaffold716:2488371-2498646	Control_3C307_brain	HuB49_2S318_brain	5.57143	0.883055	-2.65747	5.2042	1.94831e-07	2.00716e-05
Apl2_00863	scaffold229:3500106-3516476	Control_3C307_brain	HuB49_2S318_brain	10.5082	23.1773	1.14119	-3.28087	0.00103487	0.0231595
Apl2_00868	scaffold229:3622445-3624837	Control_3C307_brain	HuB49_2S318_brain	1.92765	0.508879	-1.92144	3.40282	0.000666952	0.0165223
Apl2_00914	scaffold625:1839233-1840793	Control_3C307_brain	HuB49_2S318_brain	1.44563	6.04258	2.06347	-3.65967	0.000252543	0.00777833
Apl2_00933	scaffold625:2382349-2387574	Control_3C307_brain	HuB49_2S318_brain	7.87888	16.8883	1.09997	-3.20827	0.00133537	0.0281351
Apl2_00997	scaffold519:3217438-3330540	Control_3C307_brain	HuB49_2S318_brain	13.3983	32.0904	1.2601	-3.90732	9.33256e-05	0.00345074
Apl2_01000	scaffold519:3630194-3841083	Control_3C307_brain	HuB49_2S318_brain	15.5979	7.54103	-1.04852	3.16178	0.00156809	0.0316543
Apl2_01025	scaffold519:5053431-5072564	Control_3C307_brain	HuB49_2S318_brain	0.850103	8.66857	3.35009	-8.75849	0	0
Apl2_01075	scaffold210:401624-410222	Control_3C307_brain	HuB49_2S318_brain	3.35587	1.23345	-1.44399	3.18196	0.00146284	0.030099
Apl2_01136	scaffold870:1827646-1918117	Control_3C307_brain	HuB49_2S318_brain	4.03054	10.0515	1.31837	-3.44877	0.00056314	0.0145288
Apl2_01217	scaffold455:1363124-1367913	Control_3C307_brain	HuB49_2S318_brain	12.4081	30.5072	1.29787	-3.37608	0.000735255	0.0177736
Apl2_01228	scaffold455:1626374-1626684	Control_3C307_brain	HuB49_2S318_brain	86.8192	272.184	1.6485	-3.5649	0.000364	0.0105581
Apl2_01246	scaffold233:224889-245941	Control_3C307_brain	HuB49_2S318_brain	0.0935325	0.416484	2.15472	-3.20548	0.00134835	0.0282919
Apl2_01248	scaffold233:261828-263925	Control_3C307_brain	HuB49_2S318_brain	5.44713	78.2002	3.84361	-9.69605	0	0
Apl2_01325	scaffold192:2393822-2393951	Control_3C307_brain	HuB49_2S318_brain	1001.02	5278.82	2.39874	-4.01599	5.91955e-05	0.00240944
Apl2_01369	scaffold522:10593-11085	Control_3C307_brain	HuB49_2S318_brain	26.3428	56.553	1.1022	-3.03615	0.00239622	0.0427655
Apl2_01382	scaffold522:210199-234672	Control_3C307_brain	HuB49_2S318_brain	1.68611	0.323102	-2.38364	3.59363	0.000326099	0.00962701
Apl2_01404	scaffold522:1146468-1147521	Control_3C307_brain	HuB49_2S318_brain	632.373	1677.98	1.40788	-4.37783	1.19864e-05	0.000660385
Apl2_01406	scaffold522:1148892-1153845	Control_3C307_brain	HuB49_2S318_brain	0.436535	1.58744	1.86254	-3.76431	0.000167007	0.00560618
Apl2_01408	scaffold522:1170718-1172250	Control_3C307_brain	HuB49_2S318_brain	0.256514	1.9485	2.92525	-3.54276	0.000395964	0.0111602
Apl2_01450	scaffold443:237795-246083	Control_3C307_brain	HuB49_2S318_brain	1.65987	7.04273	2.08507	-5.20004	1.99246e-07	2.03859e-05
Apl2_01466	scaffold443:388965-391774	Control_3C307_brain	HuB49_2S318_brain	27.6681	260.256	3.23364	-8.95758	0	0
Apl2_01476	scaffold443:465450-474727	Control_3C307_brain	HuB49_2S318_brain	0.401494	1.31924	1.71625	-3.04393	0.00233509	0.0422294
Apl2_01488	scaffold443:748987-754771	Control_3C307_brain	HuB49_2S318_brain	0.995962	3.45759	1.7956	-3.85124	0.000117521	0.00418981
Apl2_01489	scaffold443:759809-767503	Control_3C307_brain	HuB49_2S318_brain	0.726934	3.3995	2.22542	-4.23891	2.24609e-05	0.00110007
Apl2_01565	scaffold273:66615-66810	Control_3C307_brain	HuB49_2S318_brain	1201.14	6125.49	2.35042	-6.50157	7.9484e-11	1.62648e-08
Apl2_01574	scaffold273:243637-243950	Control_3C307_brain	HuB49_2S318_brain	343.853	1082.2	1.6541	-3.71508	0.000203139	0.00656816
Apl2_01590	scaffold273:1036668-1041729	Control_3C307_brain	HuB49_2S318_brain	58.8384	25.5309	-1.20452	3.46775	0.000524842	0.0137883
Apl2_01611	scaffold273:2083420-2092060	Control_3C307_brain	HuB49_2S318_brain	129.656	362.912	1.48493	-3.42708	0.000610108	0.0154997
Apl2_01640	scaffold108:835052-841054	Control_3C307_brain	HuB49_2S318_brain	13.3182	37.3738	1.48863	-4.13517	3.54697e-05	0.00159592
Apl2_01663	scaffold108:1199356-1203990	Control_3C307_brain	HuB49_2S318_brain	0.181065	3.62308	4.32264	-8.46789	0	0
Apl2_01664	scaffold108:1205819-1216159	Control_3C307_brain	HuB49_2S318_brain	0.066675	0.421944	2.66183	-4.28784	1.80415e-05	0.000910488
Apl2_01674	scaffold108:1579334-1580073	Control_3C307_brain	HuB49_2S318_brain	0.331382	10.8541	5.0336	-3.36652	0.00076123	0.0182818
Apl2_01676	scaffold108:1583423-1584156	Control_3C307_brain	HuB49_2S318_brain	0.604526	41.2757	6.09334	-5.71336	1.10769e-08	1.45147e-06
Apl2_01697	scaffold52:430326-524264	Control_3C307_brain	HuB49_2S318_brain	1.00534	2.93759	1.54695	-3.13102	0.001742	0.0342847
Apl2_01715	scaffold52:1070352-1092418	Control_3C307_brain	HuB49_2S318_brain	2.41798	73.236	4.92068	-13.3779	0	0
Apl2_01721	scaffold52:1331437-1337849	Control_3C307_brain	HuB49_2S318_brain	0.0541758	0.646669	3.57731	-3.25407	0.00113764	0.0249546
Apl2_01774	scaffold504:1211740-1221522	Control_3C307_brain	HuB49_2S318_brain	0.626061	5.78656	3.20833	-6.06959	1.28241e-09	2.05985e-07
Apl2_01827	scaffold297:466543-471508	Control_3C307_brain	HuB49_2S318_brain	0.519369	12.9645	4.64166	-11.3612	0	0
Apl2_01828	scaffold297:472593-473911	Control_3C307_brain	HuB49_2S318_brain	4.46077	15.1209	1.76118	-4.23895	2.24563e-05	0.00110007
Apl2_01831	scaffold297:574044-578527	Control_3C307_brain	HuB49_2S318_brain	12.8508	32.7699	1.35051	-3.95273	7.72649e-05	0.00299788
Apl2_01842	scaffold297:901596-979085	Control_3C307_brain	HuB49_2S318_brain	0.461739	1.27191	1.46184	-3.07515	0.00210398	0.0392865
Apl2_01872	scaffold297:1683526-1689025	Control_3C307_brain	HuB49_2S318_brain	1.33087	6.40372	2.26654	-5.25234	1.5018e-07	1.61395e-05
Apl2_01882	scaffold629:516100-558104	Control_3C307_brain	HuB49_2S318_brain	0.397262	0.0806552	-2.30025	3.44569	0.000569612	0.0146705
Apl2_01912	scaffold629:2572219-2574811	Control_3C307_brain	HuB49_2S318_brain	0.216035	1.02702	2.24913	-4.20177	2.6484e-05	0.00126395
Apl2_01920	scaffold629:2665079-2682898	Control_3C307_brain	HuB49_2S318_brain	0.835247	2.25389	1.43214	-3.32003	0.000900086	0.0209431
Apl2_02001	scaffold148:46419-47356	Control_3C307_brain	HuB49_2S318_brain	4501.04	10436.1	1.21326	-3.77037	0.000163004	0.0054965
Apl2_02016	scaffold148:512932-584652	Control_3C307_brain	HuB49_2S318_brain	1.15497	0.397458	-1.53899	3.49294	0.000477729	0.0129047
Apl2_02031	scaffold148:1144724-1152744	Control_3C307_brain	HuB49_2S318_brain	198.416	543.793	1.45453	-4.38914	1.13797e-05	0.000629594
Apl2_02041	scaffold148:1623609-1639062	Control_3C307_brain	HuB49_2S318_brain	7.54712	18.8353	1.31944	-3.89271	9.91289e-05	0.0036383
Apl2_02128	scaffold13:779501-779699	Control_3C307_brain	HuB49_2S318_brain	770.144	3616.8	2.23151	-6.0513	1.43684e-09	2.25932e-07
Apl2_02133	scaffold13:1167281-1168757	Control_3C307_brain	HuB49_2S318_brain	11.9482	4.68517	-1.35062	3.54005	0.000400046	0.011254
Apl2_02149	scaffold13:2775525-2803470	Control_3C307_brain	HuB49_2S318_brain	28.6807	11.332	-1.33968	3.65487	0.00025731	0.0078926
Apl2_02229	scaffold109:104120-112798	Control_3C307_brain	HuB49_2S318_brain	29.2254	11.3042	-1.37037	3.83466	0.00012574	0.00440599
Apl2_02302	scaffold1598:607224-607953	Control_3C307_brain	HuB49_2S318_brain	50384.9	149816	1.57212	-4.89615	9.77301e-07	7.89131e-05
Apl2_02329	scaffold1598:1028727-1036176	Control_3C307_brain	HuB49_2S318_brain	8.14585	18.123	1.15368	-3.27176	0.00106878	0.0236974
Apl2_02340	scaffold453:2789-35436	Control_3C307_brain	HuB49_2S318_brain	0.638725	0.157207	-2.02253	3.39737	0.000680361	0.0167158
Apl2_02354	scaffold453:638199-647289	Control_3C307_brain	HuB49_2S318_brain	12.1558	5.38035	-1.17587	3.03654	0.00239311	0.042761
Apl2_02368	scaffold453:1056857-1068294	Control_3C307_brain	HuB49_2S318_brain	1.10222	0.187724	-2.55373	4.28701	1.81097e-05	0.000910848
Apl2_02387	scaffold453:1542916-1545387	Control_3C307_brain	HuB49_2S318_brain	0.772803	2.68888	1.79883	-3.5485	0.000387439	0.0109821
Apl2_02454	scaffold543:1329581-1331342	Control_3C307_brain	HuB49_2S318_brain	1.82174	5.46949	1.58609	-3.6827	0.00023078	0.00728834
Apl2_02457	scaffold543:1519594-1556125	Control_3C307_brain	HuB49_2S318_brain	1.71259	0.296969	-2.5278	3.33695	0.000847029	0.0198945
Apl2_02507	scaffold22:627001-629178	Control_3C307_brain	HuB49_2S318_brain	4.20328	10.044	1.25674	-3.01885	0.00253734	0.0444868
Apl2_02518	scaffold22:1653312-1653501	Control_3C307_brain	HuB49_2S318_brain	603.043	2329.36	1.9496	-4.40859	1.04046e-05	0.0005843
Apl2_02523	scaffold22:1783750-1794726	Control_3C307_brain	HuB49_2S318_brain	2.14411	8.14564	1.92565	-4.56817	4.91994e-06	0.000314077
Apl2_02534	scaffold22:2184475-2242254	Control_3C307_brain	HuB49_2S318_brain	3.96593	8.17233	1.04309	-3.15053	0.00162975	0.0326343
Apl2_02580	scaffold1064:373408-374299	Control_3C307_brain	HuB49_2S318_brain	483.333	1017.37	1.07376	-3.05951	0.00221696	0.0406842
Apl2_02592	scaffold1064:702371-702898	Control_3C307_brain	HuB49_2S318_brain	6.65906	1.81237	-1.87744	3.2723	0.00106676	0.0236974
Apl2_02593	scaffold1064:703375-708893	Control_3C307_brain	HuB49_2S318_brain	26.6836	5.67347	-2.23365	5.51761	3.43646e-08	4.07411e-06
Apl2_02676	scaffold112:519529-524287	Control_3C307_brain	HuB49_2S318_brain	0.762464	28.335	5.21577	-13.4843	0	0
Apl2_02698	scaffold112:2179841-2182120	Control_3C307_brain	HuB49_2S318_brain	14.8298	5.33524	-1.47488	3.23297	0.0012251	0.0261811
Apl2_02699	scaffold112:2189753-2191860	Control_3C307_brain	HuB49_2S318_brain	14.1822	4.79211	-1.56535	4.00163	6.29084e-05	0.00253295
Apl2_02701	scaffold112:2406744-2411837	Control_3C307_brain	HuB49_2S318_brain	194.793	54.0198	-1.85038	5.15047	2.59838e-07	2.6226e-05
Apl2_02716	scaffold1862:85701-138083	Control_3C307_brain	HuB49_2S318_brain	17.526	44.7068	1.35099	-4.13711	3.51705e-05	0.00158724
Apl2_02722	scaffold1862:332781-337779	Control_3C307_brain	HuB49_2S318_brain	0.655868	2.28305	1.79948	-3.59677	0.00032219	0.00953045
Apl2_02789	scaffold1009:867636-1006356	Control_3C307_brain	HuB49_2S318_brain	2.86206	7.71313	1.43026	-4.23292	2.30673e-05	0.00112608
Apl2_02857	scaffold1127:806435-807527	Control_3C307_brain	HuB49_2S318_brain	121.885	58.4725	-1.05969	3.29065	0.000999546	0.0225547
Apl2_02902	scaffold58:1754431-1842574	Control_3C307_brain	HuB49_2S318_brain	8.7228	2.64853	-1.7196	4.12964	3.63339e-05	0.00162016
Apl2_02916	scaffold58:3666754-3666934	Control_3C307_brain	HuB49_2S318_brain	2561.04	8410.57	1.71548	-4.30459	1.67296e-05	0.00086773
Apl2_02963	scaffold940:2722052-2725116	Control_3C307_brain	HuB49_2S318_brain	15.7722	1.4864	-3.40749	6.16891	6.87612e-10	1.19437e-07
Apl2_02977	scaffold787:79515-80374	Control_3C307_brain	HuB49_2S318_brain	202.873	82.5028	-1.29806	3.29228	0.000993776	0.0224925
Apl2_03002	scaffold787:1319973-1352733	Control_3C307_brain	HuB49_2S318_brain	5.25042	11.3157	1.10782	-3.35213	0.00080193	0.0190449
Apl2_03053	scaffold821:1630742-1650017	Control_3C307_brain	HuB49_2S318_brain	10.7124	3.47009	-1.62624	4.03828	5.38456e-05	0.00224052
Apl2_03066	scaffold821:2464569-2477480	Control_3C307_brain	HuB49_2S318_brain	6.64374	58.5003	3.13838	-9.06117	0	0
Apl2_03082	scaffold179:286668-287303	Control_3C307_brain	HuB49_2S318_brain	1.94151	6.10397	1.65257	-3.36813	0.000756793	0.0182045
Apl2_03089	scaffold179:334038-334638	Control_3C307_brain	HuB49_2S318_brain	1.54322	14.0101	3.18246	-6.69233	2.1964e-11	4.89699e-09
Apl2_03130	scaffold336:1181760-1245317	Control_3C307_brain	HuB49_2S318_brain	53.3236	131.279	1.29979	-4.0278	5.63003e-05	0.00231048
Apl2_03164	scaffold336:3868622-3883185	Control_3C307_brain	HuB49_2S318_brain	46.3092	16.8116	-1.46184	3.66507	0.000247272	0.00766338
Apl2_03187	scaffold360:636079-647697	Control_3C307_brain	HuB49_2S318_brain	1.04859	3.21532	1.61652	-4.18478	2.85438e-05	0.00134507
Apl2_03193	scaffold360:703682-709982	Control_3C307_brain	HuB49_2S318_brain	1.08565	4.02232	1.88947	-4.10268	4.08385e-05	0.00177339
Apl2_03196	scaffold360:770613-771136	Control_3C307_brain	HuB49_2S318_brain	4.2333	42.3862	3.32374	-3.40402	0.000664026	0.0165045
Apl2_03203	scaffold360:841305-845560	Control_3C307_brain	HuB49_2S318_brain	57.5854	24.1639	-1.25285	3.86683	0.000110257	0.00398666
Apl2_03228	scaffold316:985221-1005921	Control_3C307_brain	HuB49_2S318_brain	33.3937	81.5224	1.28762	-3.96477	7.3468e-05	0.00285798
Apl2_03247	scaffold316:2537549-2537753	Control_3C307_brain	HuB49_2S318_brain	34.5005	122.048	1.82276	-3.1698	0.00152546	0.0310032
Apl2_03253	scaffold316:2758923-3016063	Control_3C307_brain	HuB49_2S318_brain	1.80449	5.90837	1.71117	-4.51145	6.43875e-06	0.00039258
Apl2_03300	scaffold293:1607372-1635269	Control_3C307_brain	HuB49_2S318_brain	2.08099	5.5374	1.41194	-3.61709	0.000297932	0.00895473
Apl2_03315	scaffold202:458687-466540	Control_3C307_brain	HuB49_2S318_brain	2.09487	80.8868	5.27097	-14.0261	0	0
Apl2_03326	scaffold202:915914-917338	Control_3C307_brain	HuB49_2S318_brain	3.55594	42.4024	3.57584	-8.20293	2.22045e-16	7.89739e-14
Apl2_03331	scaffold202:1052232-1056870	Control_3C307_brain	HuB49_2S318_brain	1.50304	43.3851	4.85125	-13.4392	0	0
Apl2_03396	scaffold246:48801-51491	Control_3C307_brain	HuB49_2S318_brain	2.97298	11.4317	1.94306	-5.01006	5.44134e-07	4.86723e-05
Apl2_03426	scaffold246:812810-812960	Control_3C307_brain	HuB49_2S318_brain	353.985	2386.49	2.75313	-4.74167	2.11958e-06	0.000150773
Apl2_03448	scaffold199:350909-362155	Control_3C307_brain	HuB49_2S318_brain	5.51509	18.3384	1.73341	-5.23058	1.68978e-07	1.7776e-05
Apl2_03511	scaffold873:1172112-1192805	Control_3C307_brain	HuB49_2S318_brain	0.355558	1.15281	1.697	-3.29618	0.000980082	0.0222499
Apl2_03518	scaffold873:1415808-1419929	Control_3C307_brain	HuB49_2S318_brain	0.06203	1.19044	4.26239	-3.92054	8.83524e-05	0.00334761
Apl2_03528	scaffold873:1880349-1880706	Control_3C307_brain	HuB49_2S318_brain	2.86882	9.25965	1.6905	-3.14843	0.00164152	0.032782
Apl2_03539	scaffold871:224783-227774	Control_3C307_brain	HuB49_2S318_brain	23.2328	5.03435	-2.20629	4.22086	2.43375e-05	0.00118037
Apl2_03561	scaffold871:673663-690363	Control_3C307_brain	HuB49_2S318_brain	5.62218	12.3264	1.13255	-3.16283	0.00156242	0.0316098
Apl2_03598	scaffold191:412672-428505	Control_3C307_brain	HuB49_2S318_brain	5.98207	14.8783	1.31449	-3.55598	0.000376567	0.0107426
Apl2_03625	scaffold319:144169-241388	Control_3C307_brain	HuB49_2S318_brain	11.0723	33.8747	1.61325	-4.94165	7.74646e-07	6.57481e-05
Apl2_03636	scaffold319:545032-557908	Control_3C307_brain	HuB49_2S318_brain	1.13881	0.127592	-3.15792	4.58369	4.56848e-06	0.00029473
Apl2_03637	scaffold319:564169-567818	Control_3C307_brain	HuB49_2S318_brain	0.135774	1.51099	3.47622	-3.78735	0.000152264	0.00519212
Apl2_03692	scaffold213:1565081-1583066	Control_3C307_brain	HuB49_2S318_brain	14.025	5.2145	-1.4274	3.62007	0.000294522	0.0088792
Apl2_03849	scaffold347:965562-991257	Control_3C307_brain	HuB49_2S318_brain	6.27813	20.5861	1.71327	-5.21217	1.8664e-07	1.93614e-05
Apl2_03909	scaffold1308:621686-622013	Control_3C307_brain	HuB49_2S318_brain	5.32029	1.30546	-2.02695	3.01929	0.00253369	0.044475
Apl2_03951	scaffold286:1423664-1434275	Control_3C307_brain	HuB49_2S318_brain	10.1258	49.4932	2.2892	-6.3502	2.15034e-10	4.06604e-08
Apl2_04005	scaffold492:4978-8702	Control_3C307_brain	HuB49_2S318_brain	0.397124	2.00363	2.33496	-4.41566	1.00703e-05	0.000571976
Apl2_04006	scaffold492:20814-27355	Control_3C307_brain	HuB49_2S318_brain	0.870198	0.248938	-1.80556	3.17148	0.00151662	0.0308719
Apl2_04040	scaffold492:461049-469220	Control_3C307_brain	HuB49_2S318_brain	0.728896	18.1617	4.63904	-10.7736	0	0
Apl2_04041	scaffold492:472783-479009	Control_3C307_brain	HuB49_2S318_brain	0.692663	16.7851	4.59888	-11.0023	0	0
Apl2_04072	scaffold38:1895789-1933190	Control_3C307_brain	HuB49_2S318_brain	16.3209	1.4505	-3.49209	9.06481	0	0
Apl2_04108	scaffold831:942185-948647	Control_3C307_brain	HuB49_2S318_brain	16.3805	48.9086	1.57811	-4.87892	1.06667e-06	8.43063e-05
Apl2_04149	scaffold1505:1206564-1207998	Control_3C307_brain	HuB49_2S318_brain	77.8223	22.6163	-1.78282	5.40627	6.435e-08	7.33103e-06
Apl2_04219	scaffold337:273996-279879	Control_3C307_brain	HuB49_2S318_brain	5.48669	1.39545	-1.9752	4.10632	4.02007e-05	0.00175924
Apl2_04223	scaffold337:438866-457967	Control_3C307_brain	HuB49_2S318_brain	19.5651	43.4348	1.15057	-3.53039	0.000414952	0.0115429
Apl2_04260	scaffold1026:175494-175686	Control_3C307_brain	HuB49_2S318_brain	570.395	1493.93	1.38908	-3.12059	0.00180488	0.0351059
Apl2_04326	scaffold1244:2191563-2193787	Control_3C307_brain	HuB49_2S318_brain	0.284289	0	-1.79769e+308	-1.79769e+308	0.00186308	0.0359479
Apl2_04328	scaffold1244:2206982-2394371	Control_3C307_brain	HuB49_2S318_brain	3.77675	19.2462	2.34936	-5.90451	3.537e-09	5.17997e-07
Apl2_04386	scaffold2:1388798-1433950	Control_3C307_brain	HuB49_2S318_brain	2.49761	10.573	2.08177	-4.13273	3.58477e-05	0.00160327
Apl2_04419	scaffold367:573336-595090	Control_3C307_brain	HuB49_2S318_brain	24.8091	11.0858	-1.16215	3.02648	0.00247421	0.0437911
Apl2_04445	scaffold367:1161651-1162004	Control_3C307_brain	HuB49_2S318_brain	203.246	690.008	1.76339	-4.82411	1.4063e-06	0.000105564
Apl2_04449	scaffold483:3315-22814	Control_3C307_brain	HuB49_2S318_brain	13.2803	29.5168	1.15225	-3.5165	0.000437281	0.0120518
Apl2_04455	scaffold483:202211-243045	Control_3C307_brain	HuB49_2S318_brain	20.037	7.04384	-1.50823	4.10715	4.00565e-05	0.00175924
Apl2_04458	scaffold483:543365-550196	Control_3C307_brain	HuB49_2S318_brain	8.3178	45.0139	2.4361	-7.1652	7.76712e-13	2.14862e-10
Apl2_04462	scaffold483:676244-681136	Control_3C307_brain	HuB49_2S318_brain	5.92699	2.62979	-1.17236	2.98603	0.00282625	0.0484158
Apl2_04483	scaffold483:944918-947234	Control_3C307_brain	HuB49_2S318_brain	16.9232	80.8155	2.25563	-3.22891	0.00124264	0.0264801
Apl2_04497	scaffold1793:581483-592867	Control_3C307_brain	HuB49_2S318_brain	0.283667	0.947708	1.74025	-3.01725	0.0025508	0.0446705
Apl2_04503	scaffold1793:693839-695111	Control_3C307_brain	HuB49_2S318_brain	1.88181	5.3626	1.51081	-3.39459	0.000687324	0.0168381
Apl2_04563	scaffold289:1848619-1987249	Control_3C307_brain	HuB49_2S318_brain	12.5744	44.5759	1.82577	-5.5044	3.70419e-08	4.35694e-06
Apl2_04586	scaffold851:1798491-1898881	Control_3C307_brain	HuB49_2S318_brain	17.6413	40.9047	1.21331	-3.67928	0.000233895	0.00737116
Apl2_04606	scaffold436:25595-28270	Control_3C307_brain	HuB49_2S318_brain	3.8811	0.780705	-2.31362	4.15261	3.28706e-05	0.00150665
Apl2_04607	scaffold436:38458-38947	Control_3C307_brain	HuB49_2S318_brain	6.22547	1.60053	-1.95963	3.68811	0.000225923	0.00719581
Apl2_04638	scaffold436:828310-830004	Control_3C307_brain	HuB49_2S318_brain	2.57667	0	-1.79769e+308	-1.79769e+308	2.62543e-05	0.00125701
Apl2_04656	scaffold737:690344-691874	Control_3C307_brain	HuB49_2S318_brain	10.7178	2.66921	-2.00553	4.28137	1.85744e-05	0.000927783
Apl2_04662	scaffold737:763178-772139	Control_3C307_brain	HuB49_2S318_brain	5.14752	1.03863	-2.3092	4.50304	6.6987e-06	0.000405122
Apl2_04668	scaffold737:1057356-1073115	Control_3C307_brain	HuB49_2S318_brain	1.50883	4.26071	1.49767	-3.4842	0.000493608	0.0131285
Apl2_04732	scaffold594:477753-494665	Control_3C307_brain	HuB49_2S318_brain	6.94386	27.7215	1.9972	-5.63248	1.77638e-08	2.2113e-06
Apl2_04741	scaffold594:842506-871642	Control_3C307_brain	HuB49_2S318_brain	7.41717	17.4993	1.23835	-3.79095	0.000150071	0.00514165
Apl2_04764	scaffold291:216813-216984	Control_3C307_brain	HuB49_2S318_brain	108.981	485.295	2.15479	-2.99928	0.00270622	0.046843
Apl2_04792	scaffold291:1130125-1150714	Control_3C307_brain	HuB49_2S318_brain	2.44088	6.43861	1.39935	-3.20478	0.00135166	0.0283186
Apl2_04800	scaffold1495:1097049-1140368	Control_3C307_brain	HuB49_2S318_brain	0.684958	0.107744	-2.6684	4.58122	4.62264e-06	0.000296365
Apl2_04804	scaffold1495:1233851-1234559	Control_3C307_brain	HuB49_2S318_brain	10.0694	3.41359	-1.56061	3.41469	0.000638536	0.016058
Apl2_04805	scaffold1495:1239241-1271609	Control_3C307_brain	HuB49_2S318_brain	4.72554	1.67853	-1.49328	3.53345	0.000410181	0.0114465
Apl2_04825	scaffold1495:2061757-2117379	Control_3C307_brain	HuB49_2S318_brain	18.1232	55.9762	1.62698	-3.78682	0.000152587	0.00519212
Apl2_04857	scaffold932:1787572-1796801	Control_3C307_brain	HuB49_2S318_brain	8.6465	26.2178	1.60036	-4.71635	2.40113e-06	0.000166056
Apl2_04930	scaffold690:739564-742018	Control_3C307_brain	HuB49_2S318_brain	4.60244	15.3414	1.73696	-4.17529	2.97611e-05	0.00139802
Apl2_04931	scaffold690:744130-751205	Control_3C307_brain	HuB49_2S318_brain	1.98633	9.96609	2.32692	-5.70369	1.17239e-08	1.52289e-06
Apl2_04949	scaffold1323:284745-285066	Control_3C307_brain	HuB49_2S318_brain	2241.21	6701.19	1.58014	-3.49025	0.000482577	0.0129887
Apl2_04956	scaffold1323:316354-316549	Control_3C307_brain	HuB49_2S318_brain	220.926	894.867	2.01811	-4.30284	1.68625e-05	0.000870206
Apl2_04966	scaffold1323:890609-907825	Control_3C307_brain	HuB49_2S318_brain	0.264928	0.820404	1.63073	-3.03995	0.00236616	0.0423809
Apl2_04977	scaffold1323:1148005-1170251	Control_3C307_brain	HuB49_2S318_brain	172.041	66.4861	-1.37162	4.25901	2.05335e-05	0.0010166
Apl2_04984	scaffold759:139035-166463	Control_3C307_brain	HuB49_2S318_brain	1.65019	4.4947	1.44559	-3.79459	0.000147889	0.00509025
Apl2_04999	scaffold759:891370-915989	Control_3C307_brain	HuB49_2S318_brain	3.53378	9.16579	1.37505	-3.45256	0.000555285	0.014351
Apl2_05071	scaffold1233:868597-895738	Control_3C307_brain	HuB49_2S318_brain	1.71052	0.501134	-1.77117	3.25312	0.00114145	0.0250014
Apl2_05086	scaffold1233:1533285-1533780	Control_3C307_brain	HuB49_2S318_brain	1.80379	6.50754	1.85108	-3.33814	0.000843427	0.0198411
Apl2_05089	scaffold1233:1586352-1587916	Control_3C307_brain	HuB49_2S318_brain	4.76839	16.2086	1.76518	-3.47187	0.000516854	0.0136648
Apl2_05101	scaffold93:575207-590937	Control_3C307_brain	HuB49_2S318_brain	4.54266	12.1712	1.42187	-4.15656	3.23079e-05	0.00148955
Apl2_05166	scaffold767:2669963-2868017	Control_3C307_brain	HuB49_2S318_brain	4.2302	12.2311	1.53175	-4.55254	5.30028e-06	0.000334074
Apl2_05184	scaffold320:1039532-1045362	Control_3C307_brain	HuB49_2S318_brain	7.33549	25.4764	1.79619	-4.69622	2.65021e-06	0.0001816
Apl2_05208	scaffold410:103546-135174	Control_3C307_brain	HuB49_2S318_brain	30.5029	104.337	1.77423	-5.50158	3.76396e-08	4.39266e-06
Apl2_05253	scaffold983:346783-348765	Control_3C307_brain	HuB49_2S318_brain	1.81321	0.0684338	-4.7277	3.15226	0.00162012	0.032485
Apl2_05317	scaffold734:422811-463348	Control_3C307_brain	HuB49_2S318_brain	1.29442	0.330177	-1.97099	3.16743	0.00153794	0.0312144
Apl2_05370	scaffold1001:1119183-1120182	Control_3C307_brain	HuB49_2S318_brain	0.377932	1.78264	2.23782	-3.14431	0.0016648	0.0331143
Apl2_05425	scaffold562:405108-405566	Control_3C307_brain	HuB49_2S318_brain	1088	513.672	-1.08275	3.35269	0.000800301	0.0190365
Apl2_05467	scaffold57:2161474-2161660	Control_3C307_brain	HuB49_2S318_brain	523.357	2228.95	2.0905	-4.41237	1.02244e-05	0.000578533
Apl2_05507	scaffold811:236909-237777	Control_3C307_brain	HuB49_2S318_brain	0.571993	2.38855	2.06207	-3.37606	0.000735313	0.0177736
Apl2_05514	scaffold811:288160-289426	Control_3C307_brain	HuB49_2S318_brain	2.65186	9.53868	1.84678	-3.41129	0.000646564	0.0162053
Apl2_05518	scaffold811:472065-475790	Control_3C307_brain	HuB49_2S318_brain	1.27712	3.38293	1.40538	-3.18784	0.00143342	0.0296571
Apl2_05520	scaffold811:479947-482263	Control_3C307_brain	HuB49_2S318_brain	5.32574	17.0695	1.68037	-4.21465	2.50171e-05	0.0012055
Apl2_05580	scaffold466:2459161-2512286	Control_3C307_brain	HuB49_2S318_brain	62.6285	22.6519	-1.46718	3.84252	0.000121779	0.00431074
Apl2_05584	scaffold466:2705435-2747279	Control_3C307_brain	HuB49_2S318_brain	3.14987	0.854621	-1.88194	3.45267	0.000555068	0.014351
Apl2_05596	scaffold168:384803-402602	Control_3C307_brain	HuB49_2S318_brain	13.2105	5.07004	-1.38161	3.74376	0.000181289	0.00596497
Apl2_05610	scaffold168:1081774-1194660	Control_3C307_brain	HuB49_2S318_brain	6.30735	16.3615	1.3752	-4.15178	3.299e-05	0.00150665
Apl2_05627	scaffold168:1999540-2000524	Control_3C307_brain	HuB49_2S318_brain	0.269971	1.25941	2.22187	-3.52263	0.00042729	0.011842
Apl2_05686	scaffold866:863037-864561	Control_3C307_brain	HuB49_2S318_brain	266.704	1347.07	2.33652	-4.8107	1.50406e-06	0.000112338
Apl2_05690	scaffold866:999251-1002873	Control_3C307_brain	HuB49_2S318_brain	13.5362	5.03661	-1.42629	3.50392	0.000458463	0.0124563
Apl2_05781	scaffold631:1389718-1402494	Control_3C307_brain	HuB49_2S318_brain	46.8801	22.5001	-1.05904	3.09541	0.00196538	0.0371631
Apl2_05794	scaffold631:1892181-1897628	Control_3C307_brain	HuB49_2S318_brain	2.05056	19.9501	3.2823	-8.57993	0	0
Apl2_05795	scaffold631:1933731-1934167	Control_3C307_brain	HuB49_2S318_brain	17.3688	4.30126	-2.01366	3.92008	8.85197e-05	0.00334761
Apl2_05803	scaffold81:32215-33110	Control_3C307_brain	HuB49_2S318_brain	2291.94	9424.49	2.03985	-6.02778	1.66224e-09	2.55984e-07
Apl2_05832	scaffold81:1134497-1179067	Control_3C307_brain	HuB49_2S318_brain	2.06434	4.657	1.17372	-3.33308	0.000858901	0.0201101
Apl2_05843	scaffold267:95607-100358	Control_3C307_brain	HuB49_2S318_brain	30.9901	15.2763	-1.02051	3.03737	0.00238655	0.042695
Apl2_05874	scaffold517:129348-130042	Control_3C307_brain	HuB49_2S318_brain	0	1.29638	1.79769e+308	1.79769e+308	0.000851437	0.0199667
Apl2_05896	scaffold517:1291597-1292143	Control_3C307_brain	HuB49_2S318_brain	17.4811	5.49439	-1.66977	3.87905	0.000104865	0.00381136
Apl2_05909	scaffold1131:209998-210709	Control_3C307_brain	HuB49_2S318_brain	1.20062	4.83121	2.0086	-3.94199	8.08099e-05	0.00311118
Apl2_05915	scaffold1131:333843-340349	Control_3C307_brain	HuB49_2S318_brain	5.22797	13.8733	1.40799	-3.24087	0.00119167	0.0256132
Apl2_05916	scaffold1131:403293-429455	Control_3C307_brain	HuB49_2S318_brain	27.907	72.928	1.38584	-4.30901	1.63989e-05	0.000856528
Apl2_05935	scaffold1131:1559712-1603827	Control_3C307_brain	HuB49_2S318_brain	67.1571	31.5395	-1.09038	3.38968	0.000699748	0.0171077
Apl2_05949	scaffold288:278413-279401	Control_3C307_brain	HuB49_2S318_brain	0.992704	15.816	3.99388	-5.92854	3.05633e-09	4.52034e-07
Apl2_05970	scaffold1952:61013-75901	Control_3C307_brain	HuB49_2S318_brain	0.47397	3.87613	3.03175	-6.10152	1.05064e-09	1.74383e-07
Apl2_06004	scaffold433:33597-57454	Control_3C307_brain	HuB49_2S318_brain	7.69786	22.942	1.57546	-4.73498	2.19079e-06	0.000154368
Apl2_06007	scaffold433:97480-100429	Control_3C307_brain	HuB49_2S318_brain	0.274189	1.0692	1.96329	-3.27561	0.00105433	0.0235067
Apl2_06069	scaffold1011:16921-21227	Control_3C307_brain	HuB49_2S318_brain	0.383705	1.37215	1.83837	-3.34453	0.000824224	0.0194814
Apl2_06140	scaffold1160:518272-523241	Control_3C307_brain	HuB49_2S318_brain	1.36858	5.6527	2.04626	-4.88871	1.01501e-06	8.15175e-05
Apl2_06245	scaffold1674:920911-945605	Control_3C307_brain	HuB49_2S318_brain	10.4704	24.7797	1.24285	-3.66993	0.000242614	0.00756613
Apl2_06290	scaffold2214:406239-406936	Control_3C307_brain	HuB49_2S318_brain	0	7.16765	1.79769e+308	1.79769e+308	0.00151694	0.0308719
Apl2_06333	scaffold2065:191416-193122	Control_3C307_brain	HuB49_2S318_brain	27.7666	69.0443	1.31417	-3.74216	0.000182443	0.00598974
Apl2_06342	scaffold2065:457032-458179	Control_3C307_brain	HuB49_2S318_brain	67.318	29.9064	-1.17054	3.19073	0.00141912	0.0294019
Apl2_06362	scaffold421:68034-85320	Control_3C307_brain	HuB49_2S318_brain	0.104281	0.475943	2.19031	-3.07045	0.00213734	0.0397603
Apl2_06385	scaffold421:959485-963712	Control_3C307_brain	HuB49_2S318_brain	187.483	619.96	1.72542	-4.09285	4.26095e-05	0.0018396
Apl2_06427	scaffold32:89843-107455	Control_3C307_brain	HuB49_2S318_brain	1.12808	3.57299	1.66326	-3.8562	0.000115162	0.0041353
Apl2_06443	scaffold32:1652644-1653090	Control_3C307_brain	HuB49_2S318_brain	3.69548	0.432366	-3.09544	3.34873	0.000811826	0.0192188
Apl2_06487	scaffold779:70-5507	Control_3C307_brain	HuB49_2S318_brain	2.34446	5.33209	1.18544	-2.99699	0.0027266	0.0470867
Apl2_06501	scaffold779:233739-243737	Control_3C307_brain	HuB49_2S318_brain	7.23908	22.5971	1.64226	-4.67974	2.87246e-06	0.00019593
Apl2_06623	scaffold1316:412154-418662	Control_3C307_brain	HuB49_2S318_brain	1.61831	4.77405	1.56073	-3.31487	0.000916841	0.0211784
Apl2_06637	scaffold1316:1028486-1037143	Control_3C307_brain	HuB49_2S318_brain	0.477113	2.74251	2.52309	-5.19861	2.0078e-07	2.04031e-05
Apl2_06638	scaffold1316:1064523-1093368	Control_3C307_brain	HuB49_2S318_brain	7.18896	16.7969	1.22434	-3.60748	0.00030918	0.00925558
Apl2_06654	scaffold194:939474-952273	Control_3C307_brain	HuB49_2S318_brain	4.33432	11.2755	1.37931	-3.8011	0.000144055	0.0049928
Apl2_06658	scaffold194:985577-986594	Control_3C307_brain	HuB49_2S318_brain	267.16	569.652	1.09238	-3.38783	0.000704478	0.0171672
Apl2_06668	scaffold194:1261647-1263178	Control_3C307_brain	HuB49_2S318_brain	0.407562	3.57657	3.13349	-5.54504	2.93882e-08	3.51201e-06
Apl2_06680	scaffold26:221582-222529	Control_3C307_brain	HuB49_2S318_brain	2631.85	14627.5	2.47454	-6.92091	4.48752e-12	1.11724e-09
Apl2_06681	scaffold26:224948-225642	Control_3C307_brain	HuB49_2S318_brain	10813.7	56264.3	2.37936	-7.13041	1.00076e-12	2.66951e-10
Apl2_06693	scaffold26:466175-470203	Control_3C307_brain	HuB49_2S318_brain	0.130819	0.526219	2.00809	-3.06324	0.00218957	0.04038
Apl2_06707	scaffold53:111916-112096	Control_3C307_brain	HuB49_2S318_brain	577.611	1958.94	1.7619	-3.61981	0.000294824	0.0088792
Apl2_06721	scaffold53:1354677-1354881	Control_3C307_brain	HuB49_2S318_brain	464.675	2610.38	2.48997	-6.63727	3.19551e-11	6.91805e-09
Apl2_06728	scaffold53:1679825-1743827	Control_3C307_brain	HuB49_2S318_brain	40.4434	19.3624	-1.06265	3.24775	0.0011632	0.0253294
Apl2_06742	scaffold1434:469720-509839	Control_3C307_brain	HuB49_2S318_brain	3.22668	0.387981	-3.05599	6.34746	2.18895e-10	4.08732e-08
Apl2_06795	scaffold827:170396-175410	Control_3C307_brain	HuB49_2S318_brain	0	1.07276	1.79769e+308	1.79769e+308	0.00151694	0.0308719
Apl2_06807	scaffold827:575590-578245	Control_3C307_brain	HuB49_2S318_brain	37.4281	11.0118	-1.76507	4.53179	5.84855e-06	0.000359529
Apl2_06838	scaffold129:895797-918506	Control_3C307_brain	HuB49_2S318_brain	0.527976	0.0470677	-3.48766	3.16388	0.0015568	0.0315542
Apl2_06845	scaffold129:1538127-1623369	Control_3C307_brain	HuB49_2S318_brain	1.23815	2.63063	1.08722	-3.00816	0.00262833	0.04576
Apl2_06863	scaffold1140:181044-188226	Control_3C307_brain	HuB49_2S318_brain	2.35456	7.28841	1.63015	-4.67578	2.92836e-06	0.000198836
Apl2_06892	scaffold171:361879-362785	Control_3C307_brain	HuB49_2S318_brain	27.0862	6.76092	-2.00227	5.09743	3.44288e-07	3.29678e-05
Apl2_06901	scaffold171:702148-732819	Control_3C307_brain	HuB49_2S318_brain	2.50098	5.55687	1.15178	-3.15538	0.00160289	0.0322261
Apl2_06913	scaffold255:13833-26754	Control_3C307_brain	HuB49_2S318_brain	6.72229	1.25508	-2.42117	4.66233	3.12646e-06	0.000211326
Apl2_06933	scaffold255:1553829-1558203	Control_3C307_brain	HuB49_2S318_brain	385.418	191.857	-1.00639	3.10284	0.00191674	0.036661
Apl2_06964	scaffold102:546972-552436	Control_3C307_brain	HuB49_2S318_brain	17.4747	5.35935	-1.70514	4.01035	6.06293e-05	0.00244778
Apl2_06976	scaffold27:98934-99292	Control_3C307_brain	HuB49_2S318_brain	2.04102	28.164	3.78649	-4.65424	3.25176e-06	0.000217824
Apl2_07008	scaffold113:265502-279273	Control_3C307_brain	HuB49_2S318_brain	0.688942	2.82197	2.03425	-4.64072	3.47202e-06	0.000230511
Apl2_07027	scaffold113:2090855-2118468	Control_3C307_brain	HuB49_2S318_brain	100.467	328.391	1.70869	-5.30313	1.13833e-07	1.26898e-05
Apl2_07030	scaffold856:12330-13091	Control_3C307_brain	HuB49_2S318_brain	48.2619	118.237	1.29272	-3.50457	0.000457338	0.0124563
Apl2_07115	scaffold1650:637029-657797	Control_3C307_brain	HuB49_2S318_brain	14.6785	33.0695	1.1718	-3.58891	0.000332067	0.00978386
Apl2_07166	scaffold28:1084239-1092343	Control_3C307_brain	HuB49_2S318_brain	89.6311	33.5239	-1.41881	4.28068	1.86327e-05	0.000927783
Apl2_07184	scaffold1937:212293-247604	Control_3C307_brain	HuB49_2S318_brain	0.132417	0.555497	2.06869	-3.48846	0.000485803	0.0130286
Apl2_07226	scaffold186:1160543-1270386	Control_3C307_brain	HuB49_2S318_brain	5.58803	2.38023	-1.23124	3.12225	0.00179476	0.0350001
Apl2_07286	scaffold979:1028286-1048715	Control_3C307_brain	HuB49_2S318_brain	4.46629	15.4181	1.78748	-4.84457	1.26889e-06	9.77042e-05
Apl2_07296	scaffold961:820742-820865	Control_3C307_brain	HuB49_2S318_brain	37085.9	109917	1.56747	-4.37714	1.20247e-05	0.000660385
Apl2_07395	scaffold653:1761065-1767214	Control_3C307_brain	HuB49_2S318_brain	3.51436	9.76649	1.47458	-3.06261	0.00219412	0.040414
Apl2_07412	scaffold1801:303265-304598	Control_3C307_brain	HuB49_2S318_brain	38.2937	12.4261	-1.62374	3.89494	9.82225e-05	0.00361391
Apl2_07443	scaffold2034:182804-184340	Control_3C307_brain	HuB49_2S318_brain	1.0067	4.27043	2.08475	-3.18018	0.00147185	0.0301598
Apl2_07453	scaffold2034:407158-440031	Control_3C307_brain	HuB49_2S318_brain	30.8721	14.5799	-1.08232	3.26769	0.0010843	0.0239959
Apl2_07492	scaffold5:387312-568216	Control_3C307_brain	HuB49_2S318_brain	14.3092	39.2487	1.4557	-4.52145	6.14162e-06	0.000375998
Apl2_07508	scaffold5:3001965-3008473	Control_3C307_brain	HuB49_2S318_brain	51.3804	118.824	1.20954	-3.55053	0.000384454	0.010939
Apl2_07522	scaffold977:702078-732147	Control_3C307_brain	HuB49_2S318_brain	3.82604	0.947732	-2.0133	4.71974	2.36142e-06	0.000164069
Apl2_07590	scaffold111:322685-364994	Control_3C307_brain	HuB49_2S318_brain	4.13288	18.3612	2.15144	-6.63138	3.32567e-11	6.92044e-09
Apl2_07593	scaffold111:422829-424419	Control_3C307_brain	HuB49_2S318_brain	686.427	1663.31	1.27688	-3.72872	0.000192453	0.00625664
Apl2_07612	scaffold1645:773487-778013	Control_3C307_brain	HuB49_2S318_brain	50.2364	12.8325	-1.96893	5.98813	2.12272e-09	3.23562e-07
Apl2_07617	scaffold1645:1085548-1111688	Control_3C307_brain	HuB49_2S318_brain	1.89306	14.9404	2.98042	-7.98228	1.33227e-15	4.32639e-13
Apl2_07635	scaffold44:519696-536497	Control_3C307_brain	HuB49_2S318_brain	7.02345	2.24557	-1.6451	3.75495	0.000173377	0.00576817
Apl2_07672	scaffold2550:753376-772452	Control_3C307_brain	HuB49_2S318_brain	144.057	61.8894	-1.21887	3.77516	0.000159904	0.00540416
Apl2_07677	scaffold704:3355-158927	Control_3C307_brain	HuB49_2S318_brain	8.5694	19.2447	1.16719	-3.15945	0.00158065	0.0318648
Apl2_07678	scaffold704:420999-421155	Control_3C307_brain	HuB49_2S318_brain	893.14	7882.6	3.14171	-6.4434	1.16826e-10	2.32686e-08
Apl2_07683	scaffold704:1409279-1436150	Control_3C307_brain	HuB49_2S318_brain	0.520387	0.117417	-2.14795	3.73613	0.000186876	0.00610843
Apl2_07687	scaffold704:1680380-1682783	Control_3C307_brain	HuB49_2S318_brain	7.62354	18.9237	1.31166	-3.93339	8.37553e-05	0.00320804
Apl2_07691	scaffold704:1889399-1892439	Control_3C307_brain	HuB49_2S318_brain	4.97365	61.0318	3.61719	-8.83175	0	0
Apl2_07693	scaffold704:1898678-1906924	Control_3C307_brain	HuB49_2S318_brain	0.310848	52.9628	7.41263	-13.5387	0	0
Apl2_07699	scaffold704:1963704-1971550	Control_3C307_brain	HuB49_2S318_brain	0.379004	0.076184	-2.31465	3.03165	0.00243218	0.0432008
Apl2_07716	scaffold354:508816-528134	Control_3C307_brain	HuB49_2S318_brain	5.55224	14.5037	1.38528	-3.91887	8.89661e-05	0.00334774
Apl2_07758	scaffold461:342-75987	Control_3C307_brain	HuB49_2S318_brain	10.2833	4.98686	-1.0441	3.1939	0.00140365	0.0291623
Apl2_07815	scaffold400:270542-271349	Control_3C307_brain	HuB49_2S318_brain	3701.59	13686	1.88648	-5.66633	1.45888e-08	1.84684e-06
Apl2_07839	scaffold277:6739-7774	Control_3C307_brain	HuB49_2S318_brain	18.6646	129.737	2.79721	-4.16932	3.05514e-05	0.00142037
Apl2_07856	scaffold277:828751-854590	Control_3C307_brain	HuB49_2S318_brain	2.94589	7.6396	1.3748	-3.50538	0.000455958	0.0124517
Apl2_07857	scaffold277:884970-934543	Control_3C307_brain	HuB49_2S318_brain	9.48634	2.34963	-2.01342	5.09161	3.55039e-07	3.37807e-05
Apl2_07859	scaffold277:1346551-1353862	Control_3C307_brain	HuB49_2S318_brain	2.94757	0.854539	-1.78631	3.05821	0.00222664	0.0407127
Apl2_07865	scaffold1179:16878-18905	Control_3C307_brain	HuB49_2S318_brain	15.6242	52.6686	1.75316	-5.07672	3.84015e-07	3.60781e-05
Apl2_07870	scaffold1179:129500-132666	Control_3C307_brain	HuB49_2S318_brain	4.87251	12.3909	1.34654	-3.75249	0.000175085	0.00581203
Apl2_07872	scaffold1179:144240-147238	Control_3C307_brain	HuB49_2S318_brain	0.807229	2.71282	1.74875	-3.39448	0.000687593	0.0168381
Apl2_07931	scaffold1089:938512-1155547	Control_3C307_brain	HuB49_2S318_brain	17.0707	34.4237	1.01188	-3.10221	0.00192082	0.0366747
Apl2_07935	scaffold1089:1368527-1409348	Control_3C307_brain	HuB49_2S318_brain	8.32235	23.1678	1.47706	-3.04835	0.00230101	0.0417142
Apl2_07966	scaffold579:2057168-2058248	Control_3C307_brain	HuB49_2S318_brain	7.27471	18.1124	1.31601	-3.4815	0.000498617	0.0132297
Apl2_07967	scaffold783:37786-47784	Control_3C307_brain	HuB49_2S318_brain	0.620569	0.0626786	-3.30755	4.4767	7.58047e-06	0.000452948
Apl2_07995	scaffold539:149366-150194	Control_3C307_brain	HuB49_2S318_brain	9.65658	30.3137	1.65038	-4.48127	7.42016e-06	0.00044515
Apl2_08035	scaffold119:940464-942168	Control_3C307_brain	HuB49_2S318_brain	1361.78	3546.6	1.38094	-3.04728	0.00230925	0.0418128
Apl2_08084	scaffold432:914403-928209	Control_3C307_brain	HuB49_2S318_brain	0.179915	0.750181	2.05992	-3.14879	0.00163947	0.032782
Apl2_08126	scaffold702:190190-223931	Control_3C307_brain	HuB49_2S318_brain	7.42022	22.6331	1.6089	-4.85081	1.22957e-06	9.56631e-05
Apl2_08148	scaffold702:1121698-1122421	Control_3C307_brain	HuB49_2S318_brain	0.372107	3.94318	3.40557	-5.8871	3.93025e-09	5.61848e-07
Apl2_08157	scaffold2275:161218-170706	Control_3C307_brain	HuB49_2S318_brain	1.39864	3.43451	1.29608	-3.50383	0.000458626	0.0124563
Apl2_08186	scaffold62:2194332-2343338	Control_3C307_brain	HuB49_2S318_brain	1.96688	8.59367	2.12737	-3.08225	0.00205445	0.0385045
Apl2_08204	scaffold141:254894-278604	Control_3C307_brain	HuB49_2S318_brain	3.37979	9.86287	1.54507	-4.13427	3.56084e-05	0.00159735
Apl2_08205	scaffold141:300644-323180	Control_3C307_brain	HuB49_2S318_brain	1.28623	3.9704	1.62614	-3.72625	0.000194348	0.00629754
Apl2_08225	scaffold141:2145932-2296204	Control_3C307_brain	HuB49_2S318_brain	19.2979	9.41338	-1.03566	3.15375	0.00161186	0.0323629
Apl2_08247	scaffold663:1040801-1143037	Control_3C307_brain	HuB49_2S318_brain	29.4194	14.342	-1.03653	3.22254	0.00127059	0.0269986
Apl2_08395	scaffold308:885959-887429	Control_3C307_brain	HuB49_2S318_brain	14.5939	4.70649	-1.63264	4.32809	1.50406e-05	0.000799562
Apl2_08456	scaffold193:163917-166652	Control_3C307_brain	HuB49_2S318_brain	5.19976	0	-1.79769e+308	-1.79769e+308	2.77259e-05	0.00131218
Apl2_08479	scaffold355:16999-18523	Control_3C307_brain	HuB49_2S318_brain	1.2516	3.98054	1.66919	-3.21728	0.00129411	0.0274204
Apl2_08506	scaffold200:52486-53390	Control_3C307_brain	HuB49_2S318_brain	18.0135	49.7977	1.467	-4.34179	1.41326e-05	0.000761836
Apl2_08510	scaffold200:203624-204801	Control_3C307_brain	HuB49_2S318_brain	193.499	812.49	2.07003	-4.04723	5.18266e-05	0.00217127
Apl2_08522	scaffold200:420102-445662	Control_3C307_brain	HuB49_2S318_brain	4.89271	10.2756	1.07051	-2.98301	0.00285427	0.0486725
Apl2_08584	scaffold1903:619809-620079	Control_3C307_brain	HuB49_2S318_brain	1.21304	7.77237	2.67973	-3.20336	0.00135833	0.0283787
Apl2_08612	scaffold1762:317124-351155	Control_3C307_brain	HuB49_2S318_brain	9.93045	21.2242	1.09578	-3.40908	0.000651835	0.0162556
Apl2_08627	scaffold282:4863-156957	Control_3C307_brain	HuB49_2S318_brain	46.0886	131.932	1.51732	-4.54304	5.54499e-06	0.000346573
Apl2_08750	scaffold662:33970-55117	Control_3C307_brain	HuB49_2S318_brain	0.24215	0.934583	1.94842	-3.24178	0.00118785	0.0255929
Apl2_08751	scaffold662:74482-74881	Control_3C307_brain	HuB49_2S318_brain	38.0769	14.4358	-1.39926	3.30796	0.000939771	0.0215285
Apl2_08771	scaffold662:1405324-1474053	Control_3C307_brain	HuB49_2S318_brain	4.63374	1.86886	-1.31002	3.5773	0.000347165	0.010139
Apl2_08786	scaffold2290:670265-671051	Control_3C307_brain	HuB49_2S318_brain	13.3279	5.45318	-1.28928	3.13053	0.00174491	0.0342967
Apl2_08835	scaffold945:1117595-1122398	Control_3C307_brain	HuB49_2S318_brain	17.5663	55.7055	1.66501	-5.03293	4.83035e-07	4.39974e-05
Apl2_08836	scaffold945:1128308-1131279	Control_3C307_brain	HuB49_2S318_brain	1.20363	3.17473	1.39924	-3.06581	0.00217084	0.0401833
Apl2_08841	scaffold945:1292314-1293448	Control_3C307_brain	HuB49_2S318_brain	1.78618	7.50589	2.07115	-4.64863	3.34148e-06	0.000222835
Apl2_08869	scaffold169:10047-10230	Control_3C307_brain	HuB49_2S318_brain	73.1326	554.391	2.92232	-4.59589	4.309e-06	0.000281082
Apl2_08891	scaffold169:2418051-2418807	Control_3C307_brain	HuB49_2S318_brain	11.4276	62.8931	2.46038	-6.88618	5.73097e-12	1.40343e-09
Apl2_08893	scaffold810:1674-2457	Control_3C307_brain	HuB49_2S318_brain	77941.9	234090	1.58659	-4.94289	7.6972e-07	6.57033e-05
Apl2_08900	scaffold810:134472-143277	Control_3C307_brain	HuB49_2S318_brain	1.89366	37.471	4.30653	-11.3881	0	0
Apl2_08901	scaffold810:145603-172456	Control_3C307_brain	HuB49_2S318_brain	2.5733	47.6483	4.21074	-12.3191	0	0
Apl2_08914	scaffold810:355542-359586	Control_3C307_brain	HuB49_2S318_brain	0.593537	37.8369	5.99431	-14.4864	0	0
Apl2_08944	scaffold390:99294-99543	Control_3C307_brain	HuB49_2S318_brain	221.72	708.637	1.67631	-4.93084	8.18756e-07	6.87645e-05
Apl2_08978	scaffold510:385340-387613	Control_3C307_brain	HuB49_2S318_brain	1.15555	83.1431	6.16894	-15.1555	0	0
Apl2_08988	scaffold510:572185-576187	Control_3C307_brain	HuB49_2S318_brain	514.21	3989.61	2.95582	-7.81308	5.55112e-15	1.6923e-12
Apl2_09040	scaffold1159:26315-30621	Control_3C307_brain	HuB49_2S318_brain	9.17293	43.454	2.24403	-5.83547	5.36397e-09	7.28427e-07
Apl2_09056	scaffold1159:281181-283960	Control_3C307_brain	HuB49_2S318_brain	11.5941	23.5512	1.0224	-3.18107	0.0014673	0.0301492
Apl2_09066	scaffold497:422877-425304	Control_3C307_brain	HuB49_2S318_brain	1232.01	338.213	-1.86501	5.7667	8.08406e-09	1.07821e-06
Apl2_09067	scaffold497:438065-442783	Control_3C307_brain	HuB49_2S318_brain	96.9431	32.5389	-1.57497	3.35954	0.000780734	0.0186006
Apl2_09090	scaffold1087:252926-253186	Control_3C307_brain	HuB49_2S318_brain	23.5362	7.04187	-1.74085	3.1224	0.0017938	0.0350001
Apl2_09144	scaffold2430:271712-274962	Control_3C307_brain	HuB49_2S318_brain	0.795219	8.92446	3.48834	-5.12082	3.04204e-07	2.95077e-05
Apl2_09153	scaffold151:10736-17245	Control_3C307_brain	HuB49_2S318_brain	0.507572	0.0635186	-2.99836	3.2255	0.00125754	0.0267596
Apl2_09254	scaffold800:424310-426689	Control_3C307_brain	HuB49_2S318_brain	1.56615	6.67277	2.09107	-5.08815	3.61579e-07	3.41852e-05
Apl2_09255	scaffold800:432864-435216	Control_3C307_brain	HuB49_2S318_brain	0.212287	0.803006	1.91939	-3.3	0.000966864	0.0219833
Apl2_09257	scaffold800:633656-700082	Control_3C307_brain	HuB49_2S318_brain	1.62262	0.409115	-1.98775	4.87956	1.06321e-06	8.43063e-05
Apl2_09280	scaffold428:598940-599048	Control_3C307_brain	HuB49_2S318_brain	7321.78	33947.3	2.21303	-4.3697	1.2442e-05	0.000680798
Apl2_09289	scaffold428:940419-940608	Control_3C307_brain	HuB49_2S318_brain	114.057	842.073	2.88419	-5.27528	1.32555e-07	1.45235e-05
Apl2_09302	scaffold23:909021-911335	Control_3C307_brain	HuB49_2S318_brain	3467.69	10256.1	1.56443	-3.9249	8.67647e-05	0.00331279
Apl2_09303	scaffold23:911393-911601	Control_3C307_brain	HuB49_2S318_brain	24.271	110.548	2.18737	-3.75736	0.000171717	0.00573372
Apl2_09317	scaffold1527:36961-40117	Control_3C307_brain	HuB49_2S318_brain	16.2025	2.80633	-2.52945	5.89977	3.64005e-09	5.27913e-07
Apl2_09327	scaffold1527:231702-232597	Control_3C307_brain	HuB49_2S318_brain	0.98293	11.071	3.49355	-4.73211	2.22193e-06	0.000155827
Apl2_09328	scaffold1527:236585-238962	Control_3C307_brain	HuB49_2S318_brain	5.15507	60.706	3.55778	-9.39672	0	0
Apl2_09447	scaffold12:709998-716144	Control_3C307_brain	HuB49_2S318_brain	0.0898508	4.41097	5.61742	-3.78301	0.000154943	0.00524838
Apl2_09450	scaffold12:751374-751624	Control_3C307_brain	HuB49_2S318_brain	104656	393566	1.91095	-5.9356	2.92776e-09	4.37349e-07
Apl2_09451	scaffold2276:7627-21819	Control_3C307_brain	HuB49_2S318_brain	0.914747	0.217891	-2.06977	3.68478	0.000228901	0.00724434
Apl2_09489	scaffold1663:264016-288863	Control_3C307_brain	HuB49_2S318_brain	5.80147	22.1138	1.93046	-5.97529	2.29677e-09	3.46557e-07
Apl2_09511	scaffold804:116449-117260	Control_3C307_brain	HuB49_2S318_brain	72.7679	210.673	1.53363	-3.25955	0.00111588	0.0245855
Apl2_09518	scaffold1000:9324-9510	Control_3C307_brain	HuB49_2S318_brain	157.766	1043.34	2.72535	-4.99705	5.82147e-07	5.14563e-05
Apl2_09526	scaffold1000:219577-221482	Control_3C307_brain	HuB49_2S318_brain	100.289	305.56	1.60729	-4.83777	1.31301e-06	0.00010007
Apl2_09529	scaffold1000:269770-271639	Control_3C307_brain	HuB49_2S318_brain	19.0565	9.10035	-1.06629	3.1372	0.00170573	0.0336594
Apl2_09537	scaffold1000:689457-698762	Control_3C307_brain	HuB49_2S318_brain	0	0.414823	1.79769e+308	1.79769e+308	0.00240236	0.0427729
Apl2_09547	scaffold830:317717-319272	Control_3C307_brain	HuB49_2S318_brain	5.05753	1.25668	-2.00881	3.4335	0.000595847	0.015189
Apl2_09583	scaffold1208:2127919-2254298	Control_3C307_brain	HuB49_2S318_brain	10.8388	33.6783	1.63562	-4.91969	8.66832e-07	7.154e-05
Apl2_09586	scaffold167:214563-214773	Control_3C307_brain	HuB49_2S318_brain	103.663	303.094	1.54787	-3.3637	0.000769038	0.0183806
Apl2_09611	scaffold1755:90682-90960	Control_3C307_brain	HuB49_2S318_brain	5315.2	18990.3	1.83706	-5.73844	9.55552e-09	1.26319e-06
Apl2_09617	scaffold1755:177671-184475	Control_3C307_brain	HuB49_2S318_brain	0.0356181	0.774621	4.44281	-4.1034	4.0713e-05	0.00177309
Apl2_09625	scaffold1755:453362-453542	Control_3C307_brain	HuB49_2S318_brain	204.08	1506.26	2.88376	-5.26118	1.43132e-07	1.54935e-05
Apl2_09632	scaffold11:203150-203904	Control_3C307_brain	HuB49_2S318_brain	204.538	555.572	1.44161	-3.68673	0.000227156	0.00721971
Apl2_09646	scaffold11:897857-938970	Control_3C307_brain	HuB49_2S318_brain	0.146186	21.1583	7.17728	-10.4091	0	0
Apl2_09730	scaffold826:411956-418824	Control_3C307_brain	HuB49_2S318_brain	1.80952	5.00384	1.46743	-3.32706	0.000877688	0.0205178
Apl2_09759	scaffold209:1873826-1943486	Control_3C307_brain	HuB49_2S318_brain	0.813342	0.274155	-1.56887	3.12265	0.00179232	0.0350001
Apl2_09772	scaffold2083:150035-151990	Control_3C307_brain	HuB49_2S318_brain	99.2939	204.434	1.04186	-3.11589	0.00183392	0.03544
Apl2_09786	scaffold84:259260-263995	Control_3C307_brain	HuB49_2S318_brain	7.39925	20.87	1.49598	-3.51464	0.000440354	0.0120697
Apl2_09787	scaffold84:357041-358669	Control_3C307_brain	HuB49_2S318_brain	6.21268	39.466	2.66732	-7.16216	7.94032e-13	2.15659e-10
Apl2_09788	scaffold84:362043-367999	Control_3C307_brain	HuB49_2S318_brain	6.27578	52.0373	3.05168	-8.20727	2.22045e-16	7.89739e-14
Apl2_09823	scaffold488:683568-685562	Control_3C307_brain	HuB49_2S318_brain	1.4138	6.41236	2.18128	-3.91772	8.93897e-05	0.00335504
Apl2_09831	scaffold266:200497-255323	Control_3C307_brain	HuB49_2S318_brain	3.27152	10.2206	1.64344	-4.76493	1.88922e-06	0.000136996
Apl2_09953	scaffold500:1134218-1193942	Control_3C307_brain	HuB49_2S318_brain	16.4684	6.56208	-1.32748	3.9953	6.46137e-05	0.00257386
Apl2_09957	scaffold1071:247663-277374	Control_3C307_brain	HuB49_2S318_brain	16.2919	34.3742	1.07717	-3.30757	0.000941096	0.0215285
Apl2_10014	scaffold1679:203015-204661	Control_3C307_brain	HuB49_2S318_brain	2.70573	0.539903	-2.32524	3.0582	0.00222669	0.0407127
Apl2_10026	scaffold235:210895-211987	Control_3C307_brain	HuB49_2S318_brain	5.08269	1.80914	-1.49029	3.27741	0.00104765	0.0233929
Apl2_10092	scaffold706:712430-712892	Control_3C307_brain	HuB49_2S318_brain	0.685503	2.96882	2.11465	-3.23883	0.00120023	0.0257601
Apl2_10127	scaffold627:599800-661069	Control_3C307_brain	HuB49_2S318_brain	2.24075	0.713558	-1.65088	3.56058	0.000370033	0.0106299
Apl2_10133	scaffold627:842324-847079	Control_3C307_brain	HuB49_2S318_brain	2.98934	0.634834	-2.23538	4.28899	1.79487e-05	0.000910452
Apl2_10145	scaffold1706:98654-100632	Control_3C307_brain	HuB49_2S318_brain	0.552886	3.89472	2.81646	-4.29874	1.71773e-05	0.00087875
Apl2_10150	scaffold1706:432678-477657	Control_3C307_brain	HuB49_2S318_brain	1.99323	4.97226	1.31879	-3.50579	0.00045526	0.0124517
Apl2_10158	scaffold1706:703218-724905	Control_3C307_brain	HuB49_2S318_brain	1.0092	2.68574	1.4121	-3.40346	0.000665372	0.0165105
Apl2_10184	scaffold165:882906-885554	Control_3C307_brain	HuB49_2S318_brain	13.8462	124.477	3.16831	-8.63415	0	0
Apl2_10213	scaffold1231:399579-520680	Control_3C307_brain	HuB49_2S318_brain	0.302817	1.11256	1.87737	-3.54955	0.000385888	0.0109589
Apl2_10230	scaffold67:497991-507414	Control_3C307_brain	HuB49_2S318_brain	0.274705	1.95933	2.8344	-5.46316	4.67732e-08	5.3746e-06
Apl2_10235	scaffold67:597956-603224	Control_3C307_brain	HuB49_2S318_brain	0.646774	0	-1.79769e+308	-1.79769e+308	0.00236615	0.0423809
Apl2_10259	scaffold140:213885-214080	Control_3C307_brain	HuB49_2S318_brain	658.166	2558.41	1.95872	-4.88185	1.05094e-06	8.39518e-05
Apl2_10309	scaffold195:1009910-1063416	Control_3C307_brain	HuB49_2S318_brain	64.1843	19.9372	-1.68676	5.12278	3.01068e-07	2.95077e-05
Apl2_10475	scaffold449:1688-22541	Control_3C307_brain	HuB49_2S318_brain	21.7378	9.53093	-1.18952	3.60862	0.000307836	0.00923384
Apl2_10513	scaffold1277:1125291-1215994	Control_3C307_brain	HuB49_2S318_brain	3.32944	7.27822	1.1283	-3.09264	0.00198388	0.0373423
Apl2_10520	scaffold469:63391-68276	Control_3C307_brain	HuB49_2S318_brain	3.62283	12.6207	1.80061	-4.84545	1.26327e-06	9.77042e-05
Apl2_10577	scaffold1907:37597-41282	Control_3C307_brain	HuB49_2S318_brain	85.2247	540.123	2.66394	-4.12453	3.71495e-05	0.00164671
Apl2_10632	scaffold551:1032844-1036839	Control_3C307_brain	HuB49_2S318_brain	2.79819	9.31443	1.73497	-4.11851	3.81337e-05	0.00168533
Apl2_10661	scaffold878:63822-71711	Control_3C307_brain	HuB49_2S318_brain	3.88678	16.3109	2.06919	-5.01691	5.25091e-07	4.72519e-05
Apl2_10663	scaffold878:77505-79994	Control_3C307_brain	HuB49_2S318_brain	0.0342711	3.09737	6.49791	-4.39836	1.0907e-05	0.000607944
Apl2_10664	scaffold878:80420-83614	Control_3C307_brain	HuB49_2S318_brain	0.690776	13.7222	4.31215	-9.81764	0	0
Apl2_10743	scaffold1232:520301-550250	Control_3C307_brain	HuB49_2S318_brain	15.881	6.30273	-1.33326	3.5467	0.000390086	0.0110153
Apl2_10745	scaffold1232:670910-716753	Control_3C307_brain	HuB49_2S318_brain	39.6319	15.545	-1.35021	4.12495	3.70808e-05	0.00164671
Apl2_10746	scaffold1232:727284-1052162	Control_3C307_brain	HuB49_2S318_brain	3.25166	1.2105	-1.42558	3.10289	0.00191643	0.036661
Apl2_10785	scaffold724:277680-279307	Control_3C307_brain	HuB49_2S318_brain	46.9007	18.5885	-1.3352	3.36931	0.000753558	0.0181852
Apl2_10815	scaffold1930:54448-71309	Control_3C307_brain	HuB49_2S318_brain	0.746534	26.397	5.14402	-14.2534	0	0
Apl2_10834	scaffold19:218181-223928	Control_3C307_brain	HuB49_2S318_brain	1.3373	9.19683	2.78181	-6.83644	8.11839e-12	1.95601e-09
Apl2_10869	scaffold1517:13347-15732	Control_3C307_brain	HuB49_2S318_brain	31.0726	65.7414	1.08116	-3.16258	0.00156377	0.0316098
Apl2_10886	scaffold1517:655045-656906	Control_3C307_brain	HuB49_2S318_brain	1686.03	459.706	-1.87484	5.79397	6.87405e-09	9.25086e-07
Apl2_10909	scaffold4000:36619-38157	Control_3C307_brain	HuB49_2S318_brain	1.49201	0	-1.79769e+308	-1.79769e+308	0.000214	0.00687469
Apl2_10915	scaffold4000:112579-127293	Control_3C307_brain	HuB49_2S318_brain	3.26314	8.79994	1.43123	-3.12405	0.00178378	0.0349475
Apl2_10924	scaffold4000:616878-625310	Control_3C307_brain	HuB49_2S318_brain	7.47907	1.40507	-2.41221	5.87818	4.14793e-09	5.84545e-07
Apl2_10932	scaffold1444:497537-516519	Control_3C307_brain	HuB49_2S318_brain	0.496095	0.0808575	-2.61716	3.96748	7.26368e-05	0.0028479
Apl2_10986	scaffold2255:33550-33825	Control_3C307_brain	HuB49_2S318_brain	2541.33	6665.96	1.39123	-3.32027	0.000899295	0.0209431
Apl2_11010	scaffold430:110199-117457	Control_3C307_brain	HuB49_2S318_brain	9.4315	22.4554	1.25151	-3.10919	0.00187603	0.0360208
Apl2_11011	scaffold430:128126-139656	Control_3C307_brain	HuB49_2S318_brain	26.4843	57.9595	1.12991	-3.50052	0.000464354	0.012589
Apl2_11037	scaffold54:363073-387162	Control_3C307_brain	HuB49_2S318_brain	4.19857	16.8773	2.00712	-5.8863	3.94926e-09	5.61848e-07
Apl2_11053	scaffold683:1180423-1191821	Control_3C307_brain	HuB49_2S318_brain	2.58747	0.591551	-2.12897	3.92213	8.7769e-05	0.00333611
Apl2_11102	scaffold478:600865-631707	Control_3C307_brain	HuB49_2S318_brain	35.526	13.4204	-1.40444	4.32613	1.51754e-05	0.000803863
Apl2_11128	scaffold95:245999-249936	Control_3C307_brain	HuB49_2S318_brain	1.58035	3.89363	1.30087	-3.11093	0.00186502	0.0359479
Apl2_11147	scaffold1573:922038-947956	Control_3C307_brain	HuB49_2S318_brain	1.72957	5.45567	1.65734	-3.65665	0.000255535	0.00785427
Apl2_11150	scaffold305:49814-51696	Control_3C307_brain	HuB49_2S318_brain	132.256	63.2946	-1.06318	3.25209	0.00114562	0.0250559
Apl2_11179	scaffold1167:262118-262217	Control_3C307_brain	HuB49_2S318_brain	13659.1	50428.3	1.88438	-3.36404	0.000768112	0.0183806
Apl2_11196	scaffold1194:402464-418753	Control_3C307_brain	HuB49_2S318_brain	18.3889	39.9868	1.12069	-3.10042	0.00193246	0.0367266
Apl2_11315	scaffold753:352675-361328	Control_3C307_brain	HuB49_2S318_brain	1.41917	10.2005	2.84552	-6.10597	1.02178e-09	1.71498e-07
Apl2_11363	scaffold513:12194-27039	Control_3C307_brain	HuB49_2S318_brain	2.39244	7.94257	1.73113	-3.98983	6.61212e-05	0.00261994
Apl2_11410	scaffold949:326931-327054	Control_3C307_brain	HuB49_2S318_brain	1762.12	8919.16	2.3396	-4.14715	3.3664e-05	0.00152849
Apl2_11443	scaffold608:153533-154295	Control_3C307_brain	HuB49_2S318_brain	19302.6	54714.7	1.50313	-4.28861	1.79799e-05	0.000910452
Apl2_11461	scaffold177:558220-559333	Control_3C307_brain	HuB49_2S318_brain	15.6045	6.59172	-1.24323	3.0894	0.00200559	0.0376376
Apl2_11467	scaffold346:220387-222995	Control_3C307_brain	HuB49_2S318_brain	46.4064	16.348	-1.50521	3.96636	7.2979e-05	0.00285382
Apl2_11468	scaffold346:226590-269729	Control_3C307_brain	HuB49_2S318_brain	41.552	18.7392	-1.14886	3.37743	0.000731675	0.0177431
Apl2_11538	scaffold3998:146975-168122	Control_3C307_brain	HuB49_2S318_brain	22.5882	65.7821	1.54213	-3.66801	0.000244441	0.0075914
Apl2_11554	scaffold1437:91991-103844	Control_3C307_brain	HuB49_2S318_brain	5.34682	63.3271	3.56607	-10.7861	0	0
Apl2_11560	scaffold1437:256780-264011	Control_3C307_brain	HuB49_2S318_brain	0.880894	0.118765	-2.89085	4.15173	3.29966e-05	0.00150665
Apl2_11582	scaffold490:799516-835364	Control_3C307_brain	HuB49_2S318_brain	4.69196	15.8275	1.75417	-5.10302	3.34272e-07	3.22151e-05
Apl2_11616	scaffold21:463417-516499	Control_3C307_brain	HuB49_2S318_brain	9.78075	4.63641	-1.07694	3.14605	0.00165491	0.0330053
Apl2_11627	scaffold1438:1171518-1173493	Control_3C307_brain	HuB49_2S318_brain	1.98527	6.46797	1.70398	-3.83786	0.000124111	0.00436571
Apl2_11672	scaffold1332:441530-442145	Control_3C307_brain	HuB49_2S318_brain	15.4231	33.2381	1.10774	-3.18614	0.00144187	0.0297907
Apl2_11720	scaffold1445:69432-71724	Control_3C307_brain	HuB49_2S318_brain	2.61952	7.66419	1.54883	-3.95203	7.74897e-05	0.00299881
Apl2_11774	scaffold1040:298299-311342	Control_3C307_brain	HuB49_2S318_brain	7.39468	2.69448	-1.45648	3.2462	0.00116958	0.0253572
Apl2_11811	scaffold1464:340230-340476	Control_3C307_brain	HuB49_2S318_brain	4.51822	0	-1.79769e+308	-1.79769e+308	0.00121497	0.026039
Apl2_11842	scaffold1707:214555-215179	Control_3C307_brain	HuB49_2S318_brain	0.717094	8.20169	3.51569	-6.20926	5.32344e-10	9.46685e-08
Apl2_11861	scaffold2336:309101-327012	Control_3C307_brain	HuB49_2S318_brain	0.414181	2.75167	2.73198	-3.89559	9.79603e-05	0.00361316
Apl2_11935	scaffold9:464989-572793	Control_3C307_brain	HuB49_2S318_brain	10.2698	4.77349	-1.1053	3.20964	0.00132903	0.0280808
Apl2_11985	scaffold304:154414-154570	Control_3C307_brain	HuB49_2S318_brain	4185.02	16806.4	2.00571	-4.90632	9.28004e-07	7.57515e-05
Apl2_11988	scaffold304:260160-280658	Control_3C307_brain	HuB49_2S318_brain	13.2213	36.5471	1.4669	-4.42855	9.48669e-06	0.000549933
Apl2_12023	scaffold263:319300-323507	Control_3C307_brain	HuB49_2S318_brain	1.16163	6.60385	2.50716	-5.13277	2.85504e-07	2.82441e-05
Apl2_12100	scaffold1365:97459-241441	Control_3C307_brain	HuB49_2S318_brain	11.7248	3.69207	-1.66706	4.05197	5.07886e-05	0.00214316
Apl2_12158	scaffold1210:318435-396040	Control_3C307_brain	HuB49_2S318_brain	0.956247	3.16369	1.72615	-3.51811	0.000434638	0.0120012
Apl2_12230	scaffold326:283639-289680	Control_3C307_brain	HuB49_2S318_brain	1.67723	7.09478	2.08068	-4.59806	4.26442e-06	0.000280625
Apl2_12273	scaffold1012:496955-543927	Control_3C307_brain	HuB49_2S318_brain	4.36229	11.4345	1.39024	-3.44332	0.000574612	0.0147484
Apl2_12296	scaffold1757:9546-17435	Control_3C307_brain	HuB49_2S318_brain	46.3497	110.901	1.25865	-3.85641	0.000115064	0.0041353
Apl2_12309	scaffold1757:142108-154116	Control_3C307_brain	HuB49_2S318_brain	4.81669	11.7023	1.28068	-3.51466	0.000440322	0.0120697
Apl2_12316	scaffold42:1952058-1965330	Control_3C307_brain	HuB49_2S318_brain	18.7562	7.60324	-1.30268	3.99161	6.5627e-05	0.00260728
Apl2_12324	scaffold42:3358754-3394067	Control_3C307_brain	HuB49_2S318_brain	4.81101	10.3682	1.10776	-3.24278	0.00118369	0.0255519
Apl2_12330	scaffold667:97854-118135	Control_3C307_brain	HuB49_2S318_brain	65.6729	31.0282	-1.08172	3.32577	0.000881731	0.0205802
Apl2_12359	scaffold1481:9287-12323	Control_3C307_brain	HuB49_2S318_brain	2.33407	7.55861	1.69528	-3.85444	0.000115994	0.0041552
Apl2_12364	scaffold1481:98729-99410	Control_3C307_brain	HuB49_2S318_brain	23.0592	4.79894	-2.26456	4.77264	1.81831e-06	0.000132497
Apl2_12420	scaffold1213:573935-576887	Control_3C307_brain	HuB49_2S318_brain	7.04892	17.6555	1.32465	-2.98453	0.00284015	0.048487
Apl2_12446	scaffold498:68236-68437	Control_3C307_brain	HuB49_2S318_brain	74.647	371.072	2.31354	-4.47348	7.69553e-06	0.000456174
Apl2_12478	scaffold242:97557-344816	Control_3C307_brain	HuB49_2S318_brain	18.7216	43.1425	1.2044	-3.74844	0.000177936	0.00588056
Apl2_12505	scaffold534:1164359-1177425	Control_3C307_brain	HuB49_2S318_brain	15.5017	79.1693	2.35252	-7.00192	2.52465e-12	6.39206e-10
Apl2_12522	scaffold773:586812-587870	Control_3C307_brain	HuB49_2S318_brain	50.0207	21.2849	-1.23269	3.78855	0.00015153	0.00517976
Apl2_12560	scaffold927:254152-258389	Control_3C307_brain	HuB49_2S318_brain	2.93158	7.77192	1.40659	-3.56848	0.000359054	0.0104553
Apl2_12622	scaffold3143:184348-187563	Control_3C307_brain	HuB49_2S318_brain	0.353578	1.36144	1.94503	-3.48435	0.00049334	0.0131285
Apl2_12623	scaffold3143:193752-198191	Control_3C307_brain	HuB49_2S318_brain	2.76944	1.0051	-1.46225	3.06215	0.00219755	0.0404274
Apl2_12640	scaffold480:1330945-1345563	Control_3C307_brain	HuB49_2S318_brain	1.27641	0.430439	-1.56822	3.06642	0.00216639	0.0401508
Apl2_12657	scaffold484:38846-39923	Control_3C307_brain	HuB49_2S318_brain	0.8952	5.5094	2.62161	-4.94946	7.4418e-07	6.38883e-05
Apl2_12685	scaffold505:98552-167470	Control_3C307_brain	HuB49_2S318_brain	0.505116	0.0877438	-2.52524	3.03996	0.00236611	0.0423809
Apl2_12829	scaffold369:409313-426260	Control_3C307_brain	HuB49_2S318_brain	5.02359	13.404	1.41587	-4.20625	2.59647e-05	0.00124714
Apl2_12831	scaffold369:459688-470772	Control_3C307_brain	HuB49_2S318_brain	9.09569	28.1072	1.62768	-4.958	7.12237e-07	6.1857e-05
Apl2_12833	scaffold369:489671-511661	Control_3C307_brain	HuB49_2S318_brain	0.447	1.6732	1.90427	-3.94545	7.96517e-05	0.00307451
Apl2_12848	scaffold16:944302-968207	Control_3C307_brain	HuB49_2S318_brain	1.96924	6.30561	1.67899	-3.31261	0.0009243	0.0212418
Apl2_12858	scaffold124:690474-780114	Control_3C307_brain	HuB49_2S318_brain	13.951	31.2736	1.16458	-3.62247	0.000291805	0.00884176
Apl2_12860	scaffold124:801552-836341	Control_3C307_brain	HuB49_2S318_brain	24.6528	64.924	1.397	-4.33126	1.4826e-05	0.000792193
Apl2_12863	scaffold124:987685-992917	Control_3C307_brain	HuB49_2S318_brain	8.0285	1.84018	-2.12528	4.72025	2.35557e-06	0.000164069
Apl2_12877	scaffold1265:293612-355301	Control_3C307_brain	HuB49_2S318_brain	5.51559	12.2579	1.15212	-3.45468	0.000550945	0.0143131
Apl2_12951	scaffold569:13318-13809	Control_3C307_brain	HuB49_2S318_brain	828.398	3716.07	2.16538	-4.47423	7.66873e-06	0.000456174
Apl2_12984	scaffold1709:216665-221823	Control_3C307_brain	HuB49_2S318_brain	41.7551	14.0254	-1.57392	3.28155	0.00103238	0.0231557
Apl2_13055	scaffold621:960684-1023394	Control_3C307_brain	HuB49_2S318_brain	0.425585	0.0605408	-2.81347	3.01059	0.00260742	0.045502
Apl2_13059	scaffold621:1134867-1178848	Control_3C307_brain	HuB49_2S318_brain	87.6433	43.7157	-1.00349	3.10945	0.00187436	0.0360208
Apl2_13084	scaffold635:468998-508060	Control_3C307_brain	HuB49_2S318_brain	0.419525	11.7703	4.81025	-11.6505	0	0
Apl2_13140	scaffold739:397307-584006	Control_3C307_brain	HuB49_2S318_brain	11.9253	38.5987	1.69453	-4.74365	2.09901e-06	0.000150024
Apl2_13176	scaffold225:111500-145254	Control_3C307_brain	HuB49_2S318_brain	14.4624	38.5596	1.41479	-4.10588	4.02773e-05	0.00175924
Apl2_13203	scaffold1035:490489-561144	Control_3C307_brain	HuB49_2S318_brain	7.69237	3.06364	-1.32818	3.07995	0.00207034	0.0387069
Apl2_13207	scaffold1035:689713-719693	Control_3C307_brain	HuB49_2S318_brain	20.9082	41.8765	1.00207	-3.09446	0.00197174	0.0371893
Apl2_13246	scaffold342:778680-782024	Control_3C307_brain	HuB49_2S318_brain	0.997468	0.307335	-1.69846	3.06036	0.00221073	0.0406198
Apl2_13267	scaffold2943:27183-32297	Control_3C307_brain	HuB49_2S318_brain	0.0647326	0.334829	2.37086	-3.68903	0.000225107	0.00718514
Apl2_13269	scaffold2943:63624-69268	Control_3C307_brain	HuB49_2S318_brain	26.4572	318.661	3.59029	-10.3012	0	0
Apl2_13270	scaffold2943:69796-71132	Control_3C307_brain	HuB49_2S318_brain	0	10.3143	1.79769e+308	1.79769e+308	0.000101635	0.00371205
Apl2_13273	scaffold2943:95945-97323	Control_3C307_brain	HuB49_2S318_brain	1.30762	5.35389	2.03365	-3.46709	0.000526128	0.0137883
Apl2_13283	scaffold603:218982-259085	Control_3C307_brain	HuB49_2S318_brain	0.346814	0	-1.79769e+308	-1.79769e+308	0.000706948	0.0171993
Apl2_13320	scaffold1811:96387-99767	Control_3C307_brain	HuB49_2S318_brain	0.185957	24.5285	7.04335	-4.7765	1.78373e-06	0.000130615
Apl2_13322	scaffold1811:122147-125120	Control_3C307_brain	HuB49_2S318_brain	57.4173	370.673	2.69059	-4.2588	2.05525e-05	0.0010166
Apl2_13342	scaffold501:859917-1075612	Control_3C307_brain	HuB49_2S318_brain	26.9191	10.9442	-1.29846	3.86632	0.000110489	0.00398666
Apl2_13351	scaffold1173:187691-191870	Control_3C307_brain	HuB49_2S318_brain	0.578095	3.55761	2.62153	-5.04484	4.53909e-07	4.18549e-05
Apl2_13408	scaffold1630:2691-10078	Control_3C307_brain	HuB49_2S318_brain	2.29196	6.3977	1.48097	-3.38832	0.000703231	0.0171648
Apl2_13443	scaffold3428:144314-159285	Control_3C307_brain	HuB49_2S318_brain	1.44755	4.35065	1.58762	-3.58021	0.000343312	0.0100557
Apl2_13463	scaffold76:96422-106195	Control_3C307_brain	HuB49_2S318_brain	0.734192	60.2578	6.35885	-13.288	0	0
Apl2_13464	scaffold76:109050-111373	Control_3C307_brain	HuB49_2S318_brain	0	0.371232	1.79769e+308	1.79769e+308	0.0012348	0.0263506
Apl2_13483	scaffold1885:269087-271746	Control_3C307_brain	HuB49_2S318_brain	13.6612	6.1579	-1.14957	3.01158	0.0025989	0.0454063
Apl2_13554	scaffold1190:166322-254133	Control_3C307_brain	HuB49_2S318_brain	56.8443	21.2486	-1.41965	4.39938	1.08558e-05	0.000607358
Apl2_13557	scaffold1190:462931-479696	Control_3C307_brain	HuB49_2S318_brain	26.2515	9.6651	-1.44155	3.51972	0.000432005	0.0119505
Apl2_13563	scaffold1190:850558-875743	Control_3C307_brain	HuB49_2S318_brain	11.4429	4.53888	-1.33405	3.05882	0.00222214	0.0407127
Apl2_13585	scaffold46:1269563-1310916	Control_3C307_brain	HuB49_2S318_brain	31.9211	15.6522	-1.02814	3.19612	0.00139288	0.0289789
Apl2_13593	scaffold502:46053-62700	Control_3C307_brain	HuB49_2S318_brain	0.115476	1.16414	3.33361	-3.62417	0.000289893	0.00880591
Apl2_13638	scaffold161:923276-927555	Control_3C307_brain	HuB49_2S318_brain	1613.34	3701.84	1.19819	-3.56364	0.00036575	0.0105584
Apl2_13644	scaffold1584:159662-178853	Control_3C307_brain	HuB49_2S318_brain	5.60221	1.53785	-1.86509	4.4189	9.92059e-06	0.000567792
Apl2_13656	scaffold640:73666-73921	Control_3C307_brain	HuB49_2S318_brain	68.2032	17.8204	-1.93631	4.07262	4.64867e-05	0.00199545
Apl2_13692	scaffold348:215282-222517	Control_3C307_brain	HuB49_2S318_brain	31.1688	62.6618	1.00748	-3.13777	0.0017024	0.0336382
Apl2_13694	scaffold1702:104521-105877	Control_3C307_brain	HuB49_2S318_brain	23.5536	10.1272	-1.21771	3.48403	0.000493924	0.0131285
Apl2_13716	scaffold890:222896-223070	Control_3C307_brain	HuB49_2S318_brain	1728.2	6276.93	1.86079	-4.31591	1.58947e-05	0.000836039
Apl2_13722	scaffold852:231293-232493	Control_3C307_brain	HuB49_2S318_brain	1256.35	4646.87	1.88703	-4.03508	5.45848e-05	0.00225869
Apl2_13755	scaffold1278:8769-9567	Control_3C307_brain	HuB49_2S318_brain	4.77514	1.52369	-1.64798	3.18244	0.00146037	0.0300897
Apl2_13764	scaffold1278:286427-305803	Control_3C307_brain	HuB49_2S318_brain	7.07084	16.8643	1.25402	-3.66236	0.000249905	0.00772894
Apl2_13920	scaffold809:542772-544778	Control_3C307_brain	HuB49_2S318_brain	0.288482	3.91193	3.76132	-6.11222	9.82537e-10	1.66786e-07
Apl2_13939	scaffold1592:16819-17196	Control_3C307_brain	HuB49_2S318_brain	380.511	2032.84	2.41749	-4.91855	8.71883e-07	7.15615e-05
Apl2_13944	scaffold1592:51809-55926	Control_3C307_brain	HuB49_2S318_brain	0.867268	0.213588	-2.02165	3.25858	0.00111971	0.0246336
Apl2_13954	scaffold1729:78203-139926	Control_3C307_brain	HuB49_2S318_brain	10.4897	21.9341	1.0642	-3.17829	0.00148149	0.0303157
Apl2_13961	scaffold1925:42053-42981	Control_3C307_brain	HuB49_2S318_brain	104.018	847.418	3.02624	-6.76065	1.37379e-11	3.16198e-09
Apl2_13980	scaffold865:283767-290034	Control_3C307_brain	HuB49_2S318_brain	3.40022	1.22581	-1.47189	3.36601	0.00076264	0.0182862
Apl2_13983	scaffold2589:7174-17776	Control_3C307_brain	HuB49_2S318_brain	6.538	19.4528	1.57306	-4.46788	7.89982e-06	0.000466433
Apl2_14012	scaffold2667:113200-113870	Control_3C307_brain	HuB49_2S318_brain	3634.81	9532.96	1.39104	-3.5558	0.000376832	0.0107426
Apl2_14015	scaffold2667:131077-132628	Control_3C307_brain	HuB49_2S318_brain	3.2886	14.4688	2.1374	-5.5465	2.91447e-08	3.511e-06
Apl2_14019	scaffold609:4248-6066	Control_3C307_brain	HuB49_2S318_brain	5.9471	17.8836	1.58838	-3.79775	0.000146013	0.00504895
Apl2_14057	scaffold791:16906-22171	Control_3C307_brain	HuB49_2S318_brain	1.9101	5.10081	1.41708	-3.57704	0.000347513	0.010139
Apl2_14058	scaffold791:23538-23919	Control_3C307_brain	HuB49_2S318_brain	35.605	131.546	1.88542	-3.10197	0.00192237	0.0366747
Apl2_14075	scaffold1827:237618-247001	Control_3C307_brain	HuB49_2S318_brain	0.201147	1.33462	2.7301	-4.92093	8.61323e-07	7.14802e-05
Apl2_14107	scaffold618:38107-41560	Control_3C307_brain	HuB49_2S318_brain	0.0578564	0.626346	3.43641	-4.24732	2.16339e-05	0.00106656
Apl2_14108	scaffold618:49958-78678	Control_3C307_brain	HuB49_2S318_brain	0.0737931	0.335783	2.18597	-3.36042	0.000778235	0.0185707
Apl2_14158	scaffold446:439790-498249	Control_3C307_brain	HuB49_2S318_brain	6.6735	2.98251	-1.16192	2.99058	0.00278447	0.0478096
Apl2_14174	scaffold1436:972422-995078	Control_3C307_brain	HuB49_2S318_brain	9.9113	21.0389	1.08592	-3.25522	0.00113306	0.0248908
Apl2_14183	scaffold695:645333-646500	Control_3C307_brain	HuB49_2S318_brain	14.7009	34.7792	1.24232	-3.29454	0.000985823	0.0223463
Apl2_14202	scaffold614:365165-392142	Control_3C307_brain	HuB49_2S318_brain	6.70852	16.0786	1.26107	-3.39843	0.000677746	0.0166809
Apl2_14249	scaffold963:597890-645312	Control_3C307_brain	HuB49_2S318_brain	12.2964	29.0948	1.24252	-3.84301	0.000121535	0.00431074
Apl2_14291	scaffold573:16969-52247	Control_3C307_brain	HuB49_2S318_brain	8.05669	2.94874	-1.45009	3.97491	7.04046e-05	0.00276764
Apl2_14297	scaffold573:544127-621168	Control_3C307_brain	HuB49_2S318_brain	68.4295	142.94	1.06272	-3.24624	0.0011694	0.0253572
Apl2_14308	scaffold434:680270-681766	Control_3C307_brain	HuB49_2S318_brain	308.816	679.343	1.13739	-3.53832	0.000402676	0.0113067
Apl2_14323	scaffold650:385248-387267	Control_3C307_brain	HuB49_2S318_brain	40.8121	83.476	1.03236	-3.06657	0.00216531	0.0401508
Apl2_14346	scaffold1498:35164-62026	Control_3C307_brain	HuB49_2S318_brain	0.176179	21.9617	6.9618	-13.918	0	0
Apl2_14367	scaffold934:8296-11260	Control_3C307_brain	HuB49_2S318_brain	0.539607	37.2717	6.11003	-8.72559	0	0
Apl2_14383	scaffold595:29175-29343	Control_3C307_brain	HuB49_2S318_brain	7457.88	17652.4	1.24303	-3.31773	0.000907533	0.0210182
Apl2_14387	scaffold595:78445-84730	Control_3C307_brain	HuB49_2S318_brain	2.35856	0.535521	-2.13889	4.3686	1.25048e-05	0.000681738
Apl2_14406	scaffold1899:161907-173216	Control_3C307_brain	HuB49_2S318_brain	0.247625	1.17593	2.24758	-3.55831	0.000373249	0.0106812
Apl2_14422	scaffold1272:29170-43698	Control_3C307_brain	HuB49_2S318_brain	13.6196	33.7676	1.30995	-4.07169	4.66742e-05	0.00199776
Apl2_14435	scaffold1133:47204-48653	Control_3C307_brain	HuB49_2S318_brain	21.3667	8.3677	-1.35246	3.9965	6.4285e-05	0.00256762
Apl2_14467	scaffold135:372698-372890	Control_3C307_brain	HuB49_2S318_brain	159.511	519.891	1.70455	-3.20626	0.00134474	0.0282919
Apl2_14531	scaffold2909:88767-90226	Control_3C307_brain	HuB49_2S318_brain	172.102	534.758	1.63562	-3.82716	0.000129631	0.00451383
Apl2_14604	scaffold2372:37234-38656	Control_3C307_brain	HuB49_2S318_brain	0.273626	2.01991	2.88401	-4.42829	9.4981e-06	0.000549933
Apl2_14665	scaffold803:198709-198841	Control_3C307_brain	HuB49_2S318_brain	2575.6	10596.1	2.04055	-4.15114	3.30822e-05	0.00150665
Apl2_14674	scaffold803:264558-264699	Control_3C307_brain	HuB49_2S318_brain	111.501	1034.69	3.21407	-3.36855	0.000755637	0.0182045
Apl2_14678	scaffold97:186470-231159	Control_3C307_brain	HuB49_2S318_brain	84.9663	39.5242	-1.10416	3.42314	0.00061903	0.0156465
Apl2_14685	scaffold97:1462267-1545047	Control_3C307_brain	HuB49_2S318_brain	11.9224	4.48718	-1.40979	3.3186	0.000904688	0.0209848
Apl2_14705	scaffold691:277988-293697	Control_3C307_brain	HuB49_2S318_brain	28.7296	12.2682	-1.22761	3.75701	0.000171958	0.00573372
Apl2_14750	scaffold2089:83635-130197	Control_3C307_brain	HuB49_2S318_brain	8.39284	22.0454	1.39325	-4.29393	1.75538e-05	0.000894945
Apl2_14751	scaffold2089:168527-173289	Control_3C307_brain	HuB49_2S318_brain	5.85987	13.2505	1.1771	-3.14389	0.0016672	0.0331178
Apl2_14786	scaffold170:513250-521542	Control_3C307_brain	HuB49_2S318_brain	12.8436	3.86262	-1.7334	3.42554	0.000613574	0.0155612
Apl2_14822	scaffold931:83112-222846	Control_3C307_brain	HuB49_2S318_brain	0.63983	1.78119	1.47708	-3.91048	9.21145e-05	0.00343144
Apl2_14845	scaffold741:333063-357850	Control_3C307_brain	HuB49_2S318_brain	0.632813	2.85373	2.173	-4.59991	4.22674e-06	0.000279376
Apl2_14969	scaffold253:58049-71943	Control_3C307_brain	HuB49_2S318_brain	0.22812	1.10636	2.27795	-3.98749	6.67754e-05	0.00263886
Apl2_14979	scaffold606:17387-23784	Control_3C307_brain	HuB49_2S318_brain	1.79174	0.263418	-2.76594	5.14683	2.64932e-07	2.65607e-05
Apl2_14980	scaffold606:30208-32992	Control_3C307_brain	HuB49_2S318_brain	1.20126	0.284222	-2.07946	3.60373	0.000313678	0.00937144
Apl2_15087	scaffold1927:492236-520373	Control_3C307_brain	HuB49_2S318_brain	39.7707	85.8438	1.11001	-3.45506	0.00055018	0.0143131
Apl2_15089	scaffold1008:8681-9002	Control_3C307_brain	HuB49_2S318_brain	1.17128	6.0772	2.37532	-3.54795	0.000388237	0.0109839
Apl2_15093	scaffold1008:162220-188073	Control_3C307_brain	HuB49_2S318_brain	4.21495	25.6228	2.60384	-7.95893	1.77636e-15	5.64579e-13
Apl2_15113	scaffold1686:87701-99398	Control_3C307_brain	HuB49_2S318_brain	1.19106	2.97646	1.32135	-3.00819	0.00262805	0.04576
Apl2_15188	scaffold228:220041-306871	Control_3C307_brain	HuB49_2S318_brain	7.27479	15.5533	1.09625	-3.40159	0.000669959	0.0165693
Apl2_15199	scaffold593:1099301-1099553	Control_3C307_brain	HuB49_2S318_brain	3.15208	0	-1.79769e+308	-1.79769e+308	0.00236615	0.0423809
Apl2_15215	scaffold637:614026-614221	Control_3C307_brain	HuB49_2S318_brain	664.405	1882.91	1.50283	-3.65979	0.000252422	0.00777833
Apl2_15255	scaffold188:42689-47205	Control_3C307_brain	HuB49_2S318_brain	7.2436	28.5323	1.97782	-3.62404	0.000290033	0.00880591
Apl2_15256	scaffold188:42689-47205	Control_3C307_brain	HuB49_2S318_brain	20.2842	102.584	2.33838	-3.56286	0.000366836	0.0105584
Apl2_15262	scaffold806:215200-218672	Control_3C307_brain	HuB49_2S318_brain	13.2746	37.7964	1.50958	-4.34109	1.4178e-05	0.000761836
Apl2_15263	scaffold806:253094-261987	Control_3C307_brain	HuB49_2S318_brain	2.96246	6.9746	1.23531	-3.30013	0.000966387	0.0219833
Apl2_15302	scaffold2060:25066-134232	Control_3C307_brain	HuB49_2S318_brain	15.861	3.8608	-2.03851	5.84399	5.0965e-09	6.98454e-07
Apl2_15332	scaffold2843:34445-36073	Control_3C307_brain	HuB49_2S318_brain	71.6082	172.103	1.26507	-2.98009	0.00288161	0.048971
Apl2_15374	scaffold620:197881-200733	Control_3C307_brain	HuB49_2S318_brain	0.143761	45.0155	8.29061	-7.90785	2.66454e-15	8.29226e-13
Apl2_15375	scaffold620:206856-212148	Control_3C307_brain	HuB49_2S318_brain	0.635059	263.171	8.69489	-17.1665	0	0
Apl2_15393	scaffold1867:31244-32735	Control_3C307_brain	HuB49_2S318_brain	0.409663	1.92451	2.23198	-3.4118	0.000645356	0.0162022
Apl2_15421	scaffold989:90225-140760	Control_3C307_brain	HuB49_2S318_brain	10.8283	2.89829	-1.90153	3.72844	0.000192667	0.00625664
Apl2_15422	scaffold989:269354-299777	Control_3C307_brain	HuB49_2S318_brain	0.26539	0	-1.79769e+308	-1.79769e+308	0.00100258	0.022589
Apl2_15424	scaffold989:350830-350998	Control_3C307_brain	HuB49_2S318_brain	574.078	1805.69	1.65323	-3.13826	0.00169957	0.0336382
Apl2_15457	scaffold2675:142700-143246	Control_3C307_brain	HuB49_2S318_brain	68.0436	24.3085	-1.485	4.0212	5.79026e-05	0.00236325
Apl2_15519	scaffold542:66960-82283	Control_3C307_brain	HuB49_2S318_brain	13.0658	28.6539	1.13294	-3.30878	0.000937047	0.0215017
Apl2_15556	scaffold3241:15440-19198	Control_3C307_brain	HuB49_2S318_brain	2947.32	13288.2	2.17267	-6.49712	8.18707e-11	1.65268e-08
Apl2_15562	scaffold3241:97716-182358	Control_3C307_brain	HuB49_2S318_brain	7.57668	17.4125	1.20048	-3.60244	0.00031524	0.00939931
Apl2_15575	scaffold1034:481995-482856	Control_3C307_brain	HuB49_2S318_brain	0.423923	0	-1.79769e+308	-1.79769e+308	0.00236615	0.0423809
Apl2_15576	scaffold1034:486395-493463	Control_3C307_brain	HuB49_2S318_brain	19.6139	8.33014	-1.23547	3.34375	0.000826553	0.0195056
Apl2_15586	scaffold2723:75045-94845	Control_3C307_brain	HuB49_2S318_brain	1.13035	4.5515	2.00957	-4.95588	7.20054e-07	6.21743e-05
Apl2_15601	scaffold789:17691-18346	Control_3C307_brain	HuB49_2S318_brain	293.249	723.267	1.3024	-4.01104	6.04526e-05	0.00244726
Apl2_15604	scaffold789:32895-34355	Control_3C307_brain	HuB49_2S318_brain	16.7429	89.0898	2.41171	-4.0291	5.59917e-05	0.00230414
Apl2_15615	scaffold3531:256425-273856	Control_3C307_brain	HuB49_2S318_brain	0.348449	1.14404	1.71512	-3.49443	0.000475078	0.0128564
Apl2_15682	scaffold2558:39956-40154	Control_3C307_brain	HuB49_2S318_brain	396.565	1218.94	1.61999	-3.76676	0.000165381	0.0055641
Apl2_15775	scaffold3179:35182-77763	Control_3C307_brain	HuB49_2S318_brain	7.48884	17.5879	1.23177	-3.62494	0.000289034	0.00880591
Apl2_15787	scaffold1114:99697-100078	Control_3C307_brain	HuB49_2S318_brain	160.024	1237.59	2.95117	-5.22709	1.72197e-07	1.7988e-05
Apl2_15855	scaffold2519:357342-359413	Control_3C307_brain	HuB49_2S318_brain	9.6335	37.0278	1.94248	-4.39334	1.11624e-05	0.000619863
Apl2_15856	scaffold2519:393527-400896	Control_3C307_brain	HuB49_2S318_brain	0.158807	1.09776	2.78922	-4.70989	2.47852e-06	0.000170618
Apl2_15880	scaffold241:100598-100829	Control_3C307_brain	HuB49_2S318_brain	27.5082	89.0334	1.69448	-3.49059	0.000481946	0.0129887
Apl2_15884	scaffold241:157448-194971	Control_3C307_brain	HuB49_2S318_brain	68.1447	33.0057	-1.04588	3.24656	0.00116809	0.0253572
Apl2_15913	scaffold134:208036-219231	Control_3C307_brain	HuB49_2S318_brain	2.59925	0.548001	-2.24584	3.56292	0.000366748	0.0105584
Apl2_15945	scaffold1371:167452-175543	Control_3C307_brain	HuB49_2S318_brain	0.0186992	0.488458	4.70718	-3.14481	0.00166197	0.0331021
Apl2_15983	scaffold380:234373-287656	Control_3C307_brain	HuB49_2S318_brain	1.1689	3.43178	1.5538	-4.32378	1.53376e-05	0.000809589
Apl2_15990	scaffold2380:550-3337	Control_3C307_brain	HuB49_2S318_brain	1.76401	4.4423	1.33245	-3.20921	0.00133102	0.0280829
Apl2_15999	scaffold2314:163351-179600	Control_3C307_brain	HuB49_2S318_brain	49.7999	123.266	1.30756	-4.01441	5.95938e-05	0.00241905
Apl2_16031	scaffold2235:6801-41640	Control_3C307_brain	HuB49_2S318_brain	0.979599	2.81451	1.52262	-3.47551	0.000509892	0.0135049
Apl2_16047	scaffold150:243662-344123	Control_3C307_brain	HuB49_2S318_brain	34.8558	16.4277	-1.08527	3.05641	0.00224003	0.0409065
Apl2_16052	scaffold150:1729195-1791976	Control_3C307_brain	HuB49_2S318_brain	29.9364	10.269	-1.54361	4.53542	5.74885e-06	0.000354861
Apl2_16067	scaffold2260:47114-87032	Control_3C307_brain	HuB49_2S318_brain	1.09073	30.0107	4.78212	-13.8125	0	0
Apl2_16086	scaffold1508:32658-188203	Control_3C307_brain	HuB49_2S318_brain	14.3505	51.4017	1.84072	-5.67838	1.35978e-08	1.75107e-06
Apl2_16097	scaffold919:168148-168289	Control_3C307_brain	HuB49_2S318_brain	323.251	3500.14	3.43668	-5.58035	2.40037e-08	2.91518e-06
Apl2_16103	scaffold1065:34980-35901	Control_3C307_brain	HuB49_2S318_brain	3.92202	12.9911	1.72786	-3.459	0.000542188	0.0141347
Apl2_16110	scaffold2653:4517-5817	Control_3C307_brain	HuB49_2S318_brain	55.7312	23.9501	-1.21845	3.56578	0.000362781	0.0105432
Apl2_16165	scaffold928:1178765-1257578	Control_3C307_brain	HuB49_2S318_brain	48.8532	127.884	1.38831	-4.28553	1.82306e-05	0.000913855
Apl2_16189	scaffold2548:331541-412712	Control_3C307_brain	HuB49_2S318_brain	11.9599	26.2882	1.13621	-3.53454	0.000408479	0.0114267
Apl2_16216	scaffold4027:27817-29217	Control_3C307_brain	HuB49_2S318_brain	3.70324	10.0554	1.44111	-3.19712	0.00138807	0.0289244
Apl2_16229	scaffold1077:43546-43883	Control_3C307_brain	HuB49_2S318_brain	60.5908	166.164	1.45544	-3.11937	0.00181239	0.0351419
Apl2_16231	scaffold698:8399-9883	Control_3C307_brain	HuB49_2S318_brain	960.293	2008.71	1.06472	-2.99775	0.00271976	0.0470229
Apl2_16316	scaffold224:555784-578682	Control_3C307_brain	HuB49_2S318_brain	12.5633	5.64356	-1.15453	2.98463	0.00283921	0.048487
Apl2_16380	scaffold763:346072-367075	Control_3C307_brain	HuB49_2S318_brain	12.7199	4.79291	-1.40812	3.85384	0.000116281	0.00415552
Apl2_16388	scaffold1412:80466-80630	Control_3C307_brain	HuB49_2S318_brain	370.038	0	-1.79769e+308	-1.79769e+308	0.000517758	0.0136648
Apl2_16411	scaffold1017:86878-90472	Control_3C307_brain	HuB49_2S318_brain	343.516	863.913	1.33051	-3.44187	0.000577698	0.0148021
Apl2_16457	scaffold1965:12747-12906	Control_3C307_brain	HuB49_2S318_brain	132.316	732.256	2.46836	-3.10067	0.00193086	0.0367266
Apl2_16577	scaffold205:92539-92719	Control_3C307_brain	HuB49_2S318_brain	298.341	1190.32	1.99631	-3.59813	0.000320513	0.00949965
Apl2_16593	scaffold2811:303901-304531	Control_3C307_brain	HuB49_2S318_brain	3.62311	13.0416	1.84782	-4.17093	3.03365e-05	0.00141615
Apl2_16612	scaffold696:304144-401109	Control_3C307_brain	HuB49_2S318_brain	3.68848	10.201	1.46762	-4.05301	5.05636e-05	0.00213972
Apl2_16635	scaffold1004:293961-294909	Control_3C307_brain	HuB49_2S318_brain	1.65096	7.07186	2.09879	-4.36624	1.26406e-05	0.000686638
Apl2_16659	scaffold1183:44861-48722	Control_3C307_brain	HuB49_2S318_brain	8.20289	32.4977	1.98613	-5.59474	2.20948e-08	2.7277e-06
Apl2_16671	scaffold411:748-34761	Control_3C307_brain	HuB49_2S318_brain	22.3327	10.3546	-1.10889	3.24562	0.00117195	0.025372
Apl2_16672	scaffold411:186104-339172	Control_3C307_brain	HuB49_2S318_brain	8.77128	3.79502	-1.20868	3.31313	0.000922586	0.0212351
Apl2_16706	scaffold638:4939-5549	Control_3C307_brain	HuB49_2S318_brain	139.868	497.7	1.83121	-5.63911	1.70927e-08	2.14563e-06
Apl2_16760	scaffold2086:415625-537686	Control_3C307_brain	HuB49_2S318_brain	6.99506	15.4431	1.14255	-3.29129	0.000997284	0.0225377
Apl2_16780	scaffold280:513953-564359	Control_3C307_brain	HuB49_2S318_brain	6.78598	18.4336	1.44171	-4.4087	1.03991e-05	0.0005843
Apl2_16789	scaffold2529:80193-81074	Control_3C307_brain	HuB49_2S318_brain	7544.27	16651.5	1.1422	-3.0494	0.00229298	0.0416337
Apl2_16790	scaffold679:689-1002	Control_3C307_brain	HuB49_2S318_brain	128.524	585.417	2.18743	-3.92443	8.69336e-05	0.00331279
Apl2_16791	scaffold679:7262-19175	Control_3C307_brain	HuB49_2S318_brain	33.1349	16.4091	-1.01386	3.06397	0.00218418	0.0403305
Apl2_16795	scaffold679:64098-73757	Control_3C307_brain	HuB49_2S318_brain	13.1006	53.543	2.03107	-6.28024	3.38045e-10	6.23422e-08
Apl2_16824	scaffold2557:135965-162236	Control_3C307_brain	HuB49_2S318_brain	5.81091	1.83523	-1.6628	3.13806	0.00170071	0.0336382
Apl2_16846	scaffold2070:21087-39744	Control_3C307_brain	HuB49_2S318_brain	2.46063	7.13856	1.53661	-4.31374	1.60515e-05	0.000841323
Apl2_16853	scaffold2177:17632-27742	Control_3C307_brain	HuB49_2S318_brain	12.57	35.5881	1.50141	-4.65771	3.19753e-06	0.000215157
Apl2_16877	scaffold94:262006-264794	Control_3C307_brain	HuB49_2S318_brain	0.174537	2.53263	3.85903	-3.52876	0.000417508	0.0115924
Apl2_16887	scaffold1457:259487-317660	Control_3C307_brain	HuB49_2S318_brain	2.35646	0.542006	-2.12024	3.48855	0.000485651	0.0130286
Apl2_16907	scaffold3609:3330-3465	Control_3C307_brain	HuB49_2S318_brain	1532.82	6904.58	2.17136	-4.30243	1.68938e-05	0.000870206
Apl2_16914	scaffold2911:21482-21662	Control_3C307_brain	HuB49_2S318_brain	899.737	9368.26	3.38021	-8.05679	8.88178e-16	2.94836e-13
Apl2_16934	scaffold1143:103931-112601	Control_3C307_brain	HuB49_2S318_brain	4.28	1.89835	-1.17286	2.99271	0.00276516	0.0476974
Apl2_16936	scaffold1109:52710-65266	Control_3C307_brain	HuB49_2S318_brain	6.59501	16.6812	1.33878	-3.97917	6.91553e-05	0.0027257
Apl2_16962	scaffold2530:141420-363282	Control_3C307_brain	HuB49_2S318_brain	168.825	614.437	1.86374	-3.79172	0.000149608	0.00513758
Apl2_16964	scaffold2530:387688-422249	Control_3C307_brain	HuB49_2S318_brain	3.03134	0.773986	-1.96958	3.83426	0.000125944	0.00440599
Apl2_16970	scaffold1738:141686-174300	Control_3C307_brain	HuB49_2S318_brain	4.46446	10.3722	1.21616	-3.73616	0.000186852	0.00610843
Apl2_17015	scaffold2384:71480-92693	Control_3C307_brain	HuB49_2S318_brain	2.0931	4.89003	1.2242	-3.45408	0.000552173	0.0143201
Apl2_17019	scaffold3859:65275-69912	Control_3C307_brain	HuB49_2S318_brain	37.6729	77.9274	1.0486	-3.26155	0.00110806	0.0244856
Apl2_17029	scaffold2453:276529-326904	Control_3C307_brain	HuB49_2S318_brain	0.428588	0.073767	-2.53855	3.35114	0.000804788	0.0190824
Apl2_17041	scaffold740:272971-273163	Control_3C307_brain	HuB49_2S318_brain	510.307	2462.58	2.27073	-5.28159	1.28069e-07	1.4171e-05
Apl2_17091	scaffold3191:1495-3036	Control_3C307_brain	HuB49_2S318_brain	11.8385	56.815	2.26278	-6.63094	3.3356e-11	6.92044e-09
Apl2_17093	scaffold3191:4660-7708	Control_3C307_brain	HuB49_2S318_brain	2.08079	12.9825	2.64136	-6.76042	1.37588e-11	3.16198e-09
Apl2_17094	scaffold3191:9212-14006	Control_3C307_brain	HuB49_2S318_brain	1.70003	12.0804	2.82903	-7.08621	1.37823e-12	3.54966e-10
Apl2_17169	scaffold419:716836-722176	Control_3C307_brain	HuB49_2S318_brain	264.447	113.303	-1.22279	3.04969	0.00229075	0.0416337
Apl2_17214	scaffold904:54774-61058	Control_3C307_brain	HuB49_2S318_brain	1.44188	3.79975	1.39795	-3.3984	0.000677824	0.0166809
Apl2_17228	scaffold2455:229100-232561	Control_3C307_brain	HuB49_2S318_brain	3.37894	16.144	2.25636	-3.9088	9.27569e-05	0.00344042
Apl2_17311	scaffold1723:99045-99860	Control_3C307_brain	HuB49_2S318_brain	4.61485	1665.76	8.49568	-20.4938	0	0
Apl2_17318	scaffold5519:250254-250614	Control_3C307_brain	HuB49_2S318_brain	2978.39	12466.7	2.06548	-6.07103	1.27096e-09	2.05985e-07
Apl2_17337	scaffold2727:1068-46407	Control_3C307_brain	HuB49_2S318_brain	0.887514	0.254558	-1.80178	3.67085	0.000241747	0.00755486
Apl2_17348	scaffold1440:210669-245448	Control_3C307_brain	HuB49_2S318_brain	6.1972	66.4877	3.4234	-10.2455	0	0
Apl2_17359	scaffold1429:17725-34845	Control_3C307_brain	HuB49_2S318_brain	26.4467	9.73719	-1.44151	3.55849	0.000372994	0.0106812
Apl2_17374	scaffold83:78858-97786	Control_3C307_brain	HuB49_2S318_brain	2.64082	7.72393	1.54835	-3.91189	9.15759e-05	0.0034199
Apl2_17398	scaffold363:269998-270801	Control_3C307_brain	HuB49_2S318_brain	66.088	244.007	1.88446	-3.01995	0.00252819	0.0444307
Apl2_17430	scaffold4663:114374-133540	Control_3C307_brain	HuB49_2S318_brain	13.7593	34.2702	1.31655	-4.07536	4.59439e-05	0.00197784
Apl2_17452	scaffold426:322905-370798	Control_3C307_brain	HuB49_2S318_brain	13.5191	6.60667	-1.033	3.09987	0.00193603	0.0367476
Apl2_17466	scaffold1441:181814-247102	Control_3C307_brain	HuB49_2S318_brain	3.00332	9.52735	1.66552	-4.92195	8.56878e-07	7.14802e-05
Apl2_17507	scaffold1851:198382-220034	Control_3C307_brain	HuB49_2S318_brain	1.09747	3.53624	1.68804	-3.07302	0.00211903	0.0395182
Apl2_17515	scaffold2176:23076-28794	Control_3C307_brain	HuB49_2S318_brain	23.7645	66.1609	1.47717	-4.55611	5.21105e-06	0.000329842
Apl2_17519	scaffold681:30644-126646	Control_3C307_brain	HuB49_2S318_brain	0.976575	2.44006	1.32112	-3.09107	0.00199436	0.037474
Apl2_17542	scaffold1185:475670-475835	Control_3C307_brain	HuB49_2S318_brain	455.632	1452.14	1.67224	-3.09724	0.00195332	0.0370287
Apl2_17575	scaffold2133:264655-266175	Control_3C307_brain	HuB49_2S318_brain	1203.48	3183.5	1.4034	-3.20545	0.0013485	0.0282919
Apl2_17582	scaffold1139:119638-119800	Control_3C307_brain	HuB49_2S318_brain	5938.42	14342.6	1.27216	-3.31412	0.000919326	0.0211927
Apl2_17613	scaffold1174:220083-225345	Control_3C307_brain	HuB49_2S318_brain	14.7567	7.08396	-1.05875	2.97339	0.00294535	0.049771
Apl2_17660	scaffold1281:356330-362381	Control_3C307_brain	HuB49_2S318_brain	7.34785	18.108	1.30123	-3.83925	0.00012341	0.00435817
Apl2_17668	scaffold407:378718-382800	Control_3C307_brain	HuB49_2S318_brain	1202.36	3553.59	1.5634	-4.42343	9.71462e-06	0.000560297
Apl2_17669	scaffold3395:31590-34117	Control_3C307_brain	HuB49_2S318_brain	3.38583	16.4719	2.28243	-6.05832	1.3755e-09	2.18587e-07
Apl2_17704	scaffold1951:240-2028	Control_3C307_brain	HuB49_2S318_brain	5.79204	15.2231	1.39412	-3.41579	0.000635967	0.0160204
Apl2_17848	scaffold2161:205-873	Control_3C307_brain	HuB49_2S318_brain	4.49177	15.348	1.7727	-4.02994	5.57915e-05	0.00230225
Apl2_17903	scaffold2092:85380-123114	Control_3C307_brain	HuB49_2S318_brain	9.00242	2.61682	-1.7825	4.2991	1.71492e-05	0.00087875
Apl2_17920	scaffold1044:19358-21759	Control_3C307_brain	HuB49_2S318_brain	3.2032	18.0942	2.49794	-6.04487	1.49528e-09	2.32671e-07
Apl2_17937	scaffold994:555705-558065	Control_3C307_brain	HuB49_2S318_brain	34.1039	143.616	2.07421	-6.41124	1.44338e-10	2.80015e-08
Apl2_17938	scaffold994:568975-578311	Control_3C307_brain	HuB49_2S318_brain	0.99763	4.51038	2.17667	-5.03614	4.75022e-07	4.3533e-05
Apl2_17965	scaffold2014:9016-13664	Control_3C307_brain	HuB49_2S318_brain	0.0851706	0.437871	2.36208	-3.11914	0.00181379	0.0351419
Apl2_17983	scaffold1052:426025-427431	Control_3C307_brain	HuB49_2S318_brain	0.52	29.8501	5.84308	-5.46592	4.60506e-08	5.33258e-06
Apl2_17986	scaffold3120:436885-472119	Control_3C307_brain	HuB49_2S318_brain	579.03	269.651	-1.10254	3.41066	0.000648055	0.0162104
Apl2_18021	scaffold1311:58761-59997	Control_3C307_brain	HuB49_2S318_brain	22.0476	48.8086	1.14652	-3.46813	0.000524101	0.0137883
Apl2_18051	scaffold3421:20513-21290	Control_3C307_brain	HuB49_2S318_brain	5.21976	1.46236	-1.83569	3.17502	0.00149824	0.0306165
Apl2_18086	scaffold972:257589-268173	Control_3C307_brain	HuB49_2S318_brain	3.33404	0.860165	-1.95459	2.99151	0.00277598	0.0477761
Apl2_18090	scaffold3177:19337-20257	Control_3C307_brain	HuB49_2S318_brain	1.14837	3.79773	1.72555	-3.23355	0.0012226	0.026165
Apl2_18100	scaffold1502:4733-6706	Control_3C307_brain	HuB49_2S318_brain	18.3407	394.093	4.42541	-11.0666	0	0
Apl2_18101	scaffold1502:14055-14769	Control_3C307_brain	HuB49_2S318_brain	4.62011	12.048	1.3828	-3.18339	0.0014556	0.0300328
Apl2_18133	scaffold1522:10405-10534	Control_3C307_brain	HuB49_2S318_brain	5546.48	15826.5	1.51269	-3.27484	0.00105723	0.0235363
Apl2_18166	scaffold133:24507-28227	Control_3C307_brain	HuB49_2S318_brain	0.40258	1.61991	2.00857	-4.21751	2.4701e-05	0.00119412
Apl2_18185	scaffold2108:3630-6525	Control_3C307_brain	HuB49_2S318_brain	0.143336	0.673874	2.23308	-3.34178	0.000832434	0.0196134
Apl2_18196	scaffold842:28929-31339	Control_3C307_brain	HuB49_2S318_brain	3.28538	21.8084	2.73075	-6.64152	3.10456e-11	6.81999e-09
Apl2_18220	scaffold2164:78755-93013	Control_3C307_brain	HuB49_2S318_brain	91.6487	219.166	1.25784	-3.82721	0.000129606	0.00451383
Apl2_18222	scaffold2164:317874-326483	Control_3C307_brain	HuB49_2S318_brain	28.9301	75.7841	1.38932	-4.16487	3.11533e-05	0.00144077
Apl2_18229	scaffold1869:10366-12257	Control_3C307_brain	HuB49_2S318_brain	56.9364	233.036	2.03313	-6.22025	4.96376e-10	8.93358e-08
Apl2_18240	scaffold3602:11435-11660	Control_3C307_brain	HuB49_2S318_brain	252.81	576.333	1.18885	-3.24866	0.00115949	0.0252853
Apl2_18278	scaffold4167:78877-79090	Control_3C307_brain	HuB49_2S318_brain	227.051	578.295	1.34879	-3.31474	0.000917284	0.0211784
Apl2_18279	scaffold4167:86725-93914	Control_3C307_brain	HuB49_2S318_brain	24.3065	71.8489	1.56363	-4.84333	1.27681e-06	9.78102e-05
Apl2_18310	scaffold1389:151113-261970	Control_3C307_brain	HuB49_2S318_brain	30.0402	12.5803	-1.25573	3.79637	0.000146827	0.00506537
Apl2_18347	scaffold252:203573-241248	Control_3C307_brain	HuB49_2S318_brain	23.7653	48.547	1.03053	-3.12385	0.00178504	0.0349475
Apl2_18362	scaffold3848:80655-85284	Control_3C307_brain	HuB49_2S318_brain	2.80301	53.7534	4.26131	-10.9765	0	0
Apl2_18416	scaffold5114:35920-42380	Control_3C307_brain	HuB49_2S318_brain	4.06124	33.693	3.05246	-3.96571	7.31778e-05	0.00285413
Apl2_18426	scaffold1826:146784-147729	Control_3C307_brain	HuB49_2S318_brain	14.7258	6.10548	-1.27017	3.19154	0.00141516	0.0293607
Apl2_18504	scaffold3849:66613-200816	Control_3C307_brain	HuB49_2S318_brain	13.2256	38.5463	1.54326	-4.78959	1.67124e-06	0.000124204
Apl2_18508	scaffold1560:33140-49707	Control_3C307_brain	HuB49_2S318_brain	3.50319	7.24205	1.04773	-2.9766	0.00291459	0.0494191
Apl2_18517	scaffold285:20140-21088	Control_3C307_brain	HuB49_2S318_brain	9.40995	21.9813	1.22402	-3.41821	0.00063034	0.0159054
Apl2_18556	scaffold208:270654-341008	Control_3C307_brain	HuB49_2S318_brain	27.4299	9.72488	-1.496	4.54832	5.40762e-06	0.000339408
Apl2_18633	scaffold1404:53761-76478	Control_3C307_brain	HuB49_2S318_brain	7.26458	2.18255	-1.73486	3.81985	0.000133533	0.00463886
Apl2_18638	scaffold2304:90193-104856	Control_3C307_brain	HuB49_2S318_brain	42.333	15.216	-1.47619	3.74505	0.000180361	0.00594754
Apl2_18662	scaffold3910:22847-27207	Control_3C307_brain	HuB49_2S318_brain	0.243971	2.25255	3.20677	-5.8504	4.90388e-09	6.84618e-07
Apl2_18730	scaffold986:72371-87905	Control_3C307_brain	HuB49_2S318_brain	60.927	20.9067	-1.54312	4.7616	1.92062e-06	0.0001386
Apl2_18813	scaffold1942:18083-19067	Control_3C307_brain	HuB49_2S318_brain	5.69244	16.238	1.51225	-3.93644	8.26982e-05	0.00317569
Apl2_18837	scaffold2222:66923-92244	Control_3C307_brain	HuB49_2S318_brain	11.8918	1.81521	-2.71176	5.58394	2.35135e-08	2.87906e-06
Apl2_18863	scaffold808:23949-98185	Control_3C307_brain	HuB49_2S318_brain	91.8852	40.3058	-1.18884	3.69882	0.000216607	0.0069435
Apl2_18909	scaffold5829:744-933	Control_3C307_brain	HuB49_2S318_brain	254.615	2391.09	3.23128	-6.80892	9.83325e-12	2.33157e-09
Apl2_18911	scaffold2648:157749-197271	Control_3C307_brain	HuB49_2S318_brain	8.8883	4.11338	-1.11158	3.18027	0.0014714	0.0301598
Apl2_18926	scaffold4998:1961-17326	Control_3C307_brain	HuB49_2S318_brain	1.25536	58.0526	5.53118	-13.627	0	0
Apl2_18941	scaffold4581:1845-2145	Control_3C307_brain	HuB49_2S318_brain	22.2762	276.005	3.63112	-5.40508	6.47809e-08	7.33103e-06
Apl2_18983	scaffold5845:117-921	Control_3C307_brain	HuB49_2S318_brain	25.9672	52.4264	1.0136	-3.02431	0.00249202	0.0440022
Apl2_18998	scaffold966:428642-487903	Control_3C307_brain	HuB49_2S318_brain	1.40751	3.90414	1.47187	-3.60025	0.000317908	0.00944118
Apl2_19010	scaffold106:246423-271826	Control_3C307_brain	HuB49_2S318_brain	16.8795	46.4435	1.46021	-4.4516	8.52335e-06	0.000497351
Apl2_19020	scaffold647:92575-94081	Control_3C307_brain	HuB49_2S318_brain	5625.2	14469.1	1.363	-4.19112	2.7758e-05	0.00131218
Apl2_19022	scaffold41:15737-40237	Control_3C307_brain	HuB49_2S318_brain	2.57115	8.50177	1.72535	-3.73453	0.000188063	0.00613381
Apl2_19023	scaffold2487:5104-21997	Control_3C307_brain	HuB49_2S318_brain	1.37276	3.85574	1.48993	-3.78306	0.000154911	0.00524838
Apl2_19058	scaffold4951:6682-7105	Control_3C307_brain	HuB49_2S318_brain	160.886	808.515	2.32924	-5.24499	1.56291e-07	1.66762e-05
Apl2_19088	scaffold184:77848-150505	Control_3C307_brain	HuB49_2S318_brain	35.975	11.5104	-1.64406	5.05667	4.2665e-07	3.98331e-05
Apl2_19097	scaffold1949:49524-50138	Control_3C307_brain	HuB49_2S318_brain	40.8255	19.2199	-1.08687	3.05065	0.0022835	0.0415986
Apl2_19115	scaffold3807:3490-12272	Control_3C307_brain	HuB49_2S318_brain	4.11281	10.7259	1.3829	-3.62137	0.000293048	0.00886144
Apl2_19122	scaffold4159:89498-97616	Control_3C307_brain	HuB49_2S318_brain	6.31967	2.25601	-1.48607	3.48659	0.000489214	0.0130966
Apl2_19152	scaffold4503:19851-25246	Control_3C307_brain	HuB49_2S318_brain	0.801309	5.71616	2.83462	-6.35562	2.07584e-10	3.97549e-08
Apl2_19175	scaffold4204:2-487	Control_3C307_brain	HuB49_2S318_brain	1084.74	3823	1.81736	-4.30656	1.65814e-05	0.000863041
Apl2_19190	scaffold11513:9812-14538	Control_3C307_brain	HuB49_2S318_brain	2.82366	7.36336	1.3828	-3.0548	0.0022521	0.0410768
Apl2_19208	scaffold2357:115408-255438	Control_3C307_brain	HuB49_2S318_brain	8.86351	2.37078	-1.90252	5.23883	1.61596e-07	1.712e-05
Apl2_19255	scaffold5374:219-617	Control_3C307_brain	HuB49_2S318_brain	371.448	1460.59	1.97532	-3.66917	0.000243335	0.0075728
Apl2_19260	scaffold9184:195-500	Control_3C307_brain	HuB49_2S318_brain	298.358	1224.48	2.03705	-5.14045	2.74078e-07	2.72945e-05
Apl2_19261	scaffold6910:0-247	Control_3C307_brain	HuB49_2S318_brain	1398.62	8480.15	2.60009	-5.31046	1.09347e-07	1.22814e-05
Apl2_19301	C18173669:48-159	Control_3C307_brain	HuB49_2S318_brain	8108.51	27785.7	1.77683	-3.71418	0.000203862	0.00657731
Apl2_19306	scaffold65:17608-17800	Control_3C307_brain	HuB49_2S318_brain	17.1679	107.567	2.64745	-3.13431	0.00172257	0.0339469
Apl2_19317	scaffold3018:127-689	Control_3C307_brain	HuB49_2S318_brain	305.52	1227.02	2.00583	-4.53858	5.66331e-06	0.000352494
Apl2_19323	scaffold4502:25-523	Control_3C307_brain	HuB49_2S318_brain	46.2256	112.661	1.28523	-3.46378	0.000532636	0.01391
Apl2_19361	C19329501:76-370	Control_3C307_brain	HuB49_2S318_brain	22.5658	76.083	1.75343	-4.14261	3.43371e-05	0.00155433
Apl2_19383	scaffold3193:199-388	Control_3C307_brain	HuB49_2S318_brain	400.48	1397.68	1.80323	-3.84657	0.000119782	0.00426025
Apl2_19391	scaffold13068:2-299	Control_3C307_brain	HuB49_2S318_brain	233.079	1022.1	2.13265	-3.58395	0.000338438	0.00995196
Apl2_19392	C18307590:0-189	Control_3C307_brain	HuB49_2S318_brain	123.657	701.383	2.50386	-4.41633	1.00393e-05	0.000571976
Apl2_19403	scaffold9100:1064-1187	Control_3C307_brain	HuB49_2S318_brain	572.893	2661.3	2.21579	-3.12634	0.00176996	0.0347433
Apl2_19418	scaffold6370:1-205	Control_3C307_brain	HuB49_2S318_brain	329.36	1891.14	2.52152	-6.63148	3.32334e-11	6.92044e-09
Apl2_19441	C18547690:7-256	Control_3C307_brain	HuB49_2S318_brain	6377.8	15875.2	1.31565	-3.2451	0.0011741	0.0253816
Apl2_19456	C18104926:0-147	Control_3C307_brain	HuB49_2S318_brain	3781.36	9100.82	1.26709	-2.97509	0.00292903	0.0496076
Apl2_19477	scaffold9695:0-286	Control_3C307_brain	HuB49_2S318_brain	6580.07	16900	1.36085	-3.48407	0.00049385	0.0131285
Apl2_19485	C18823621:139-370	Control_3C307_brain	HuB49_2S318_brain	487.363	1069.54	1.13393	-3.41029	0.000648935	0.0162104
Apl2_19493	C19419936:76-524	Control_3C307_brain	HuB49_2S318_brain	1293.78	3809.12	1.55786	-3.64637	0.000265966	0.0081414
Apl2_19501	scaffold5123:6732-15463	Control_3C307_brain	HuB49_2S318_brain	2.38909	0.423624	-2.49561	2.9915	0.00277612	0.0477761
Apl2_19514	C18800545:2-188	Control_3C307_brain	HuB49_2S318_brain	648.036	2228.17	1.78171	-3.90864	9.28164e-05	0.00344042
Apl2_19530	scaffold14271:130-799	Control_3C307_brain	HuB49_2S318_brain	3465.09	8733.33	1.33364	-4.16883	3.06172e-05	0.00142037
Apl2_19543	C18322458:91-193	Control_3C307_brain	HuB49_2S318_brain	8815.48	29534.3	1.74428	-3.27165	0.00106922	0.0236974
Apl2_19544	C19643550:0-820	Control_3C307_brain	HuB49_2S318_brain	277.43	924.052	1.73585	-3.42365	0.000617873	0.0156437
Apl2_19547	scaffold3131:351-4159	Control_3C307_brain	HuB49_2S318_brain	14.8936	5.42211	-1.45777	3.0685	0.00215137	0.0399716
Apl2_19557	scaffold3126:6689-6867	Control_3C307_brain	HuB49_2S318_brain	4120.39	13933.4	1.75769	-4.89704	9.72917e-07	7.89131e-05
Apl2_19566	scaffold897:1-586	Control_3C307_brain	HuB49_2S318_brain	203.869	499.329	1.29235	-3.1391	0.0016947	0.0336195
Apl2_19571	C20114135:33-1473	Control_3C307_brain	HuB49_2S318_brain	1.55864	293.537	7.55711	-18.6823	0	0
Apl2_19580	scaffold4352:2960-3261	Control_3C307_brain	HuB49_2S318_brain	6.4917	60.1224	3.21123	-3.26091	0.00111056	0.0245044
Apl2_19600	scaffold4968:2-38364	Control_3C307_brain	HuB49_2S318_brain	0.344652	0.107664	-1.67861	3.07239	0.00212352	0.0395525
Apl2_19603	scaffold5890:131-317	Control_3C307_brain	HuB49_2S318_brain	1585.21	4744.41	1.58155	-3.91692	8.96885e-05	0.00335781
Apl2_19611	C18966799:124-346	Control_3C307_brain	HuB49_2S318_brain	19.1216	58.8858	1.62272	-2.98708	0.0028166	0.0483059
Apl2_19622	C18262801:78-171	Control_3C307_brain	HuB49_2S318_brain	150276	747500	2.31446	-4.78309	1.72621e-06	0.000127025
Apl2_19628	scaffold9682:0-2946	Control_3C307_brain	HuB49_2S318_brain	293.127	1105.46	1.91506	-3.67151	0.000241122	0.0075511
Apl2_19630	C19006125:160-461	Control_3C307_brain	HuB49_2S318_brain	73.5442	269.084	1.87137	-3.88127	0.000103911	0.0037859
Apl2_19643	C19685558:11-965	Control_3C307_brain	HuB49_2S318_brain	10978.3	34561.7	1.65451	-4.99712	5.8192e-07	5.14563e-05
Apl2_19667	C18047855:2-137	Control_3C307_brain	HuB49_2S318_brain	7367.54	21653.9	1.55537	-3.83767	0.000124209	0.00436571
Apl2_19679	scaffold8361:1817-2495	Control_3C307_brain	HuB49_2S318_brain	141.166	404.191	1.51764	-3.5331	0.00041072	0.0114465
Apl2_19681	C18141698:0-153	Control_3C307_brain	HuB49_2S318_brain	2749.74	10642.6	1.95248	-4.55995	5.11654e-06	0.000325238
Apl2_19693	C19381542:248-374	Control_3C307_brain	HuB49_2S318_brain	25237.4	83985.2	1.73457	-4.82476	1.40174e-06	0.000105564
Apl2_19702	scaffold4180:139-3562	Control_3C307_brain	HuB49_2S318_brain	10.3787	88.4944	3.09195	-7.6925	1.44329e-14	4.31197e-12
Apl2_19704	C18669567:1-241	Control_3C307_brain	HuB49_2S318_brain	3932.5	16792.2	2.09427	-5.0484	4.45518e-07	4.13363e-05
Apl2_19725	scaffold4043:675-5890	Control_3C307_brain	HuB49_2S318_brain	4.77634	11.8785	1.31438	-3.67848	0.000234628	0.00737868
Apl2_19727	C19555845:211-346	Control_3C307_brain	HuB49_2S318_brain	35862	80857.9	1.17293	-3.43803	0.000585966	0.0149883
Apl2_19742	C19383942:16-656	Control_3C307_brain	HuB49_2S318_brain	405.371	1107.71	1.45027	-3.39971	0.000674572	0.0166558
Apl2_19748	scaffold3645:4452-12203	Control_3C307_brain	HuB49_2S318_brain	6.38991	2.13111	-1.58419	3.31927	0.000902539	0.0209675
Apl2_19749	scaffold374:242419-586206	Control_3C307_brain	HuB49_2S318_brain	6.04164	15.1307	1.32446	-3.51537	0.000439145	0.0120697
Apl2_19759	scaffold3230:551-1127	Control_3C307_brain	HuB49_2S318_brain	4.74433	12.9401	1.44757	-3.09627	0.00195972	0.037103
Apl2_19762	scaffold6627:0-399	Control_3C307_brain	HuB49_2S318_brain	35.6076	153.169	2.10487	-6.11788	9.48313e-10	1.62826e-07
Apl2_19763	C18514725:15-213	Control_3C307_brain	HuB49_2S318_brain	112.149	372.255	1.73088	-3.30649	0.000944734	0.0215457
Apl2_19780	scaffold2012:1024-1282	Control_3C307_brain	HuB49_2S318_brain	1053.96	3094.39	1.55383	-2.97935	0.00288864	0.0490346
Apl2_19786	scaffold2679:216-823	Control_3C307_brain	HuB49_2S318_brain	0	6.76246	1.79769e+308	1.79769e+308	0.00189235	0.0362875
Apl2_19787	scaffold941:466906-659016	Control_3C307_brain	HuB49_2S318_brain	11.2097	5.42867	-1.04608	3.02081	0.00252099	0.0443563
Apl2_19795	C18836897:88-313	Control_3C307_brain	HuB49_2S318_brain	142.785	402.328	1.49453	-3.71138	0.00020613	0.00663613
Apl2_19801	C17722865:1-100	Control_3C307_brain	HuB49_2S318_brain	7722.66	34266.8	2.14964	-3.53753	0.000403885	0.0113194
Apl2_19807	C18734185:0-309	Control_3C307_brain	HuB49_2S318_brain	11.869	74.4301	2.64869	-5.84645	5.02168e-09	6.94572e-07
Apl2_19813	scaffold3312:651-861	Control_3C307_brain	HuB49_2S318_brain	173.736	456.494	1.3937	-3.25003	0.00115393	0.0252009
Apl2_19820	scaffold4743:47-2047	Control_3C307_brain	HuB49_2S318_brain	12.6064	46.0936	1.87041	-4.589	4.45372e-06	0.000289259
Apl2_19865	C18428942:5-206	Control_3C307_brain	HuB49_2S318_brain	66.5888	270.055	2.0199	-3.89207	9.93941e-05	0.00363909
Apl2_19867	scaffold10643:358-574	Control_3C307_brain	HuB49_2S318_brain	1.97505	25.5159	3.69143	-3.28261	0.00102852	0.0231038
Apl2_19869	scaffold6861:1-307	Control_3C307_brain	HuB49_2S318_brain	1243.53	7421.47	2.57726	-7.31446	2.5846e-13	7.57034e-11
Apl2_19877	scaffold4537:407-759	Control_3C307_brain	HuB49_2S318_brain	678.647	1575.21	1.21481	-3.20974	0.00132854	0.0280808
Apl2_19881	C19317917:330-601	Control_3C307_brain	HuB49_2S318_brain	51456.7	132373	1.36318	-3.2836	0.00102492	0.0230576
Apl2_19889	C18154597:0-156	Control_3C307_brain	HuB49_2S318_brain	5672.31	35461.2	2.64423	-7.18858	6.54587e-13	1.84495e-10
Apl2_19893	scaffold14189:342-690	Control_3C307_brain	HuB49_2S318_brain	272.367	1050.24	1.94709	-4.50846	6.53009e-06	0.00039653
Apl2_19895	C19540135:488-680	Control_3C307_brain	HuB49_2S318_brain	311.121	2910.61	3.22578	-7.28915	3.11973e-13	8.96201e-11
Apl2_19905	scaffold2355:40043-104804	Control_3C307_brain	HuB49_2S318_brain	2.09221	0.721857	-1.53524	3.91885	8.89712e-05	0.00334774
Apl2_19932	scaffold12572:1-172	Control_3C307_brain	HuB49_2S318_brain	1264.33	5091.27	2.00965	-4.45971	8.20708e-06	0.000482667
Apl2_19952	C18585057:42-276	Control_3C307_brain	HuB49_2S318_brain	110.117	282.243	1.3579	-3.46742	0.000525473	0.0137883
Apl2_19953	C18848799:101-269	Control_3C307_brain	HuB49_2S318_brain	53.08	410.178	2.95001	-3.0429	0.00234307	0.0422715
Apl2_19958	scaffold1372:3703-32976	Control_3C307_brain	HuB49_2S318_brain	0.0876691	0.809307	3.20655	-5.27439	1.33199e-07	1.45235e-05
Apl2_19967	C18878613:56-257	Control_3C307_brain	HuB49_2S318_brain	107.9	504.588	2.22541	-4.49128	7.07976e-06	0.000426441
Apl2_19979	C19317119:189-327	Control_3C307_brain	HuB49_2S318_brain	269.71	1451.66	2.42822	-3.46412	0.000531974	0.01391
Apl2_19983	scaffold12828:1-353	Control_3C307_brain	HuB49_2S318_brain	18647.9	77865.2	2.06197	-6.44064	1.1897e-10	2.33839e-08
Apl2_19989	C18354373:1-202	Control_3C307_brain	HuB49_2S318_brain	532.798	1962.89	1.88132	-4.75525	1.98196e-06	0.000142339
Apl2_19990	scaffold4026:183-1119	Control_3C307_brain	HuB49_2S318_brain	0.859946	5.49363	2.67544	-4.36454	1.2739e-05	0.000689475
Apl2_19992	scaffold10585:2-137	Control_3C307_brain	HuB49_2S318_brain	9628.6	22894.5	1.2496	-2.9999	0.00270071	0.0468019
Apl2_19998	scaffold2246:8-128	Control_3C307_brain	HuB49_2S318_brain	50666.4	105518	1.05839	-2.99085	0.00278205	0.0478096
Apl2_20015	scaffold4889:0-177	Control_3C307_brain	HuB49_2S318_brain	4184.62	14078.1	1.75029	-4.85614	1.19699e-06	9.36158e-05
Apl2_20016	scaffold3452:2-2078	Control_3C307_brain	HuB49_2S318_brain	0.107055	0.748028	2.80474	-3.40821	0.0006539	0.0162799
Apl2_20029	C18322070:26-149	Control_3C307_brain	HuB49_2S318_brain	3565.17	20847.9	2.54786	-5.1214	3.03272e-07	2.95077e-05
Apl2_20035	C20212995:166-2074	Control_3C307_brain	HuB49_2S318_brain	1.90326	12.0261	2.65962	-3.44491	0.000571241	0.0146871
Apl2_20045	C19631562:16-719	Control_3C307_brain	HuB49_2S318_brain	10.871	30.6834	1.49698	-3.10122	0.00192726	0.0367212
Apl2_20061	scaffold9702:19-130	Control_3C307_brain	HuB49_2S318_brain	21620	69627	1.68728	-3.99788	6.39134e-05	0.00255962
Apl2_20070	C20126855:789-1966	Control_3C307_brain	HuB49_2S318_brain	1.47369	0.146196	-3.33346	3.0117	0.00259789	0.0454063
Apl2_20085	scaffold1698:9370-105454	Control_3C307_brain	HuB49_2S318_brain	0.240184	1.2316	2.35832	-4.58328	4.57741e-06	0.00029473
Apl2_20097	scaffold5289:1016-1163	Control_3C307_brain	HuB49_2S318_brain	2302.84	8981.66	1.96357	-4.45847	8.25459e-06	0.000483557
Apl2_20114	scaffold4626:49-1014	Control_3C307_brain	HuB49_2S318_brain	1.18182	6.88411	2.54226	-4.74006	2.13656e-06	0.00015126
Apl2_20132	C17705337:1-100	Control_3C307_brain	HuB49_2S318_brain	68277.1	236600	1.79297	-4.1176	3.82843e-05	0.001687
Apl2_20141	C18395744:20-155	Control_3C307_brain	HuB49_2S318_brain	6430.39	25984.8	2.01469	-4.83479	1.33283e-06	0.000101065
Apl2_20162	C18142978:5-110	Control_3C307_brain	HuB49_2S318_brain	75093.5	175275	1.22286	-3.12154	0.00179907	0.0350385
Apl2_20183	C18215723:2-149	Control_3C307_brain	HuB49_2S318_brain	26228	64598.5	1.30039	-3.8763	0.000106057	0.00384535
Apl2_20200	C19829369:20-590	Control_3C307_brain	HuB49_2S318_brain	4.33192	14.3317	1.72613	-4.02568	5.68117e-05	0.00232508
Apl2_20202	C19497980:648-807	Control_3C307_brain	HuB49_2S318_brain	604.275	5426.63	3.16678	-6.07362	1.25058e-09	2.05287e-07
Apl2_20239	scaffold4730:2492-2609	Control_3C307_brain	HuB49_2S318_brain	2070	7663.35	1.88834	-3.30667	0.000944107	0.0215457
Apl2_20253	scaffold2502:2497-4497	Control_3C307_brain	HuB49_2S318_brain	0.399605	0.0755134	-2.40377	3.60075	0.000317302	0.00944118
Apl2_20269	scaffold5810:199-388	Control_3C307_brain	HuB49_2S318_brain	854.837	2872.11	1.74839	-4.06833	4.73508e-05	0.00202093
Apl2_20280	scaffold7363:14-410	Control_3C307_brain	HuB49_2S318_brain	0.703405	3.77524	2.42414	-3.62769	0.000285963	0.00873562
Apl2_20302	scaffold3678:3193-14519	Control_3C307_brain	HuB49_2S318_brain	3.27635	9.61188	1.55273	-4.04694	5.18907e-05	0.00217127
Apl2_20327	scaffold2221:8-1103	Control_3C307_brain	HuB49_2S318_brain	6.97744	36.2018	2.37529	-6.19022	6.00821e-10	1.05589e-07
Apl2_20331	scaffold3036:7110-12906	Control_3C307_brain	HuB49_2S318_brain	4.82144	1.06391	-2.18008	4.05112	5.09721e-05	0.00214485
Apl2_20351	scaffold9832:939-3334	Control_3C307_brain	HuB49_2S318_brain	22.2879	47.3583	1.08736	-3.19707	0.00138832	0.0289244
Apl2_20363	scaffold14034:26-807	Control_3C307_brain	HuB49_2S318_brain	105.723	217.365	1.03982	-3.2415	0.00118901	0.0255929
Apl2_20434	scaffold3068:2541-2958	Control_3C307_brain	HuB49_2S318_brain	300.89	1337.47	2.15219	-4.97574	6.49998e-07	5.71157e-05
Apl2_20453	scaffold3974:63504-77345	Control_3C307_brain	HuB49_2S318_brain	1.09102	4.15054	1.92762	-4.19294	2.75368e-05	0.00131002
Apl2_20456	scaffold6674:0-677	Control_3C307_brain	HuB49_2S318_brain	39394.2	93619.1	1.24882	-3.75081	0.000176265	0.00583824
Apl2_20501	C18549212:46-232	Control_3C307_brain	HuB49_2S318_brain	1839.92	5480.23	1.5746	-4.03757	5.40068e-05	0.00224098
Apl2_20512	scaffold11123:16-865	Control_3C307_brain	HuB49_2S318_brain	241.615	685.614	1.50468	-4.0597	4.91355e-05	0.00208519
Apl2_20520	scaffold1792:65855-80962	Control_3C307_brain	HuB49_2S318_brain	2.56661	0.636868	-2.0108	3.75752	0.000171606	0.00573372
Apl2_20524	scaffold2551:11742-12275	Control_3C307_brain	HuB49_2S318_brain	37.3781	246.121	2.7191	-4.4199	9.87456e-06	0.000567331
Apl2_20532	C18552786:0-264	Control_3C307_brain	HuB49_2S318_brain	415.527	1853.25	2.15704	-4.86066	1.16993e-06	9.19813e-05
Apl2_20542	scaffold1377:36579-76476	Control_3C307_brain	HuB49_2S318_brain	5.44346	12.4243	1.19057	-3.20406	0.00135506	0.0283501
Apl2_20548	scaffold2635:3056-3248	Control_3C307_brain	HuB49_2S318_brain	157.623	489.765	1.63561	-2.98171	0.00286646	0.0488246
Apl2_20549	C19935835:491-1228	Control_3C307_brain	HuB49_2S318_brain	20.5258	0	-1.79769e+308	-1.79769e+308	0.000602462	0.0153315
Apl2_20550	C18631634:7-278	Control_3C307_brain	HuB49_2S318_brain	743.276	3476.29	2.22558	-5.02467	5.04291e-07	4.56552e-05
Apl2_20561	scaffold7837:1-371	Control_3C307_brain	HuB49_2S318_brain	366.517	895.647	1.28905	-3.003	0.00267329	0.0464885
Apl2_20574	scaffold520:348881-351404	Control_3C307_brain	HuB49_2S318_brain	1.98674	12.9673	2.7064	-7.11955	1.08291e-12	2.83799e-10
Apl2_20583	C18267723:2-179	Control_3C307_brain	HuB49_2S318_brain	87.9796	894.478	3.3458	-4.93069	8.19392e-07	6.87645e-05
Apl2_20585	scaffold12574:642-828	Control_3C307_brain	HuB49_2S318_brain	3445.23	10716.4	1.63715	-4.53719	5.70095e-06	0.000353364
Apl2_20589	scaffold5130:1035-1265	Control_3C307_brain	HuB49_2S318_brain	62.6877	393.38	2.64967	-4.06277	4.84937e-05	0.00206382
Apl2_20592	scaffold8841:2-1198	Control_3C307_brain	HuB49_2S318_brain	0	4.60848	1.79769e+308	1.79769e+308	1.4849e-05	0.000792193
Apl2_20594	scaffold8421:126-237	Control_3C307_brain	HuB49_2S318_brain	494.107	5586.06	3.49894	-3.69527	0.000219649	0.00702595
Apl2_20605	C18460284:79-208	Control_3C307_brain	HuB49_2S318_brain	4393.43	12257.2	1.48021	-3.11977	0.0018099	0.0351419
Apl2_20621	C19479340:44-778	Control_3C307_brain	HuB49_2S318_brain	0	3.91937	1.79769e+308	1.79769e+308	6.38021e-05	0.00255962
Apl2_20623	C19409282:444-732	Control_3C307_brain	HuB49_2S318_brain	3538.36	10097.9	1.5129	-4.22254	2.41568e-05	0.00117542
Apl2_20629	scaffold9671:722-926	Control_3C307_brain	HuB49_2S318_brain	1588.63	4761.39	1.5836	-4.78382	1.71993e-06	0.000127025
Apl2_20635	scaffold9605:0-297	Control_3C307_brain	HuB49_2S318_brain	1196.19	4677.22	1.9672	-5.66922	1.43448e-08	1.83147e-06
Apl2_20648	scaffold3140:43-223	Control_3C307_brain	HuB49_2S318_brain	122.634	68742.9	9.1307	-17.84	0	0

## Sheet: HuB49_3_vs_control_brain
gene_id	locus	sample_1	sample_2	value_1	value_2	log2(fold_change)	test_stat	p_value	q_value
Apl2_00048	scaffold376:1597174-1601295	Control_3C307_brain	HuB49_3S315_brain	1.69594	12.1616	2.84217	-4.09442	4.23235e-05	0.00117467
Apl2_00059	scaffold376:2365317-2365572	Control_3C307_brain	HuB49_3S315_brain	0.940871	9.87586	3.39184	-2.90948	0.00362027	0.0398125
Apl2_00062	scaffold376:2445634-2454940	Control_3C307_brain	HuB49_3S315_brain	163.574	46.3536	-1.81919	2.97753	0.00290578	0.0339508
Apl2_00087	scaffold376:3561912-3629502	Control_3C307_brain	HuB49_3S315_brain	39.682	3.10649	-3.67513	6.87664	6.12799e-12	9.28635e-10
Apl2_00089	scaffold376:3705735-3766942	Control_3C307_brain	HuB49_3S315_brain	1.905	0.302828	-2.65322	3.5785	0.000345578	0.00661223
Apl2_00095	scaffold376:4518703-4524197	Control_3C307_brain	HuB49_3S315_brain	21.3328	6.13198	-1.79865	2.97205	0.00295823	0.0344045
Apl2_00118	scaffold414:12221-30720	Control_3C307_brain	HuB49_3S315_brain	7.09094	20.9917	1.56577	-2.93788	0.0033046	0.0373246
Apl2_00199	scaffold414:4742956-4743859	Control_3C307_brain	HuB49_3S315_brain	98.4803	968.486	3.29782	-3.47312	0.000514442	0.00909779
Apl2_00207	scaffold414:5177586-5198254	Control_3C307_brain	HuB49_3S315_brain	83.3767	11.9593	-2.80152	5.47745	4.31509e-08	3.12875e-06
Apl2_00208	scaffold414:5229349-5344238	Control_3C307_brain	HuB49_3S315_brain	0.295346	0.0443473	-2.73549	2.91284	0.00358153	0.0395276
Apl2_00236	scaffold79:330885-606060	Control_3C307_brain	HuB49_3S315_brain	25.2886	7.26219	-1.80001	3.66165	0.000250595	0.00511795
Apl2_00248	scaffold79:1477916-1478471	Control_3C307_brain	HuB49_3S315_brain	1.92443	0.28469	-2.75696	2.94442	0.0032356	0.036811
Apl2_00249	scaffold79:1482544-1484073	Control_3C307_brain	HuB49_3S315_brain	6.95853	0.643589	-3.43457	4.47316	7.70725e-06	0.000284868
Apl2_00250	scaffold79:1485741-1486797	Control_3C307_brain	HuB49_3S315_brain	3.63222	0.270485	-3.74723	4.65814	3.19078e-06	0.000137758
Apl2_00251	scaffold79:1487241-1487748	Control_3C307_brain	HuB49_3S315_brain	2.44245	0.0892787	-4.77387	3.02094	0.00251987	0.0306716
Apl2_00256	scaffold79:1541212-1545079	Control_3C307_brain	HuB49_3S315_brain	35.8524	103.736	1.53278	-3.13529	0.00171682	0.0232107
Apl2_00289	scaffold79:3352024-3394352	Control_3C307_brain	HuB49_3S315_brain	39.2417	11.5512	-1.76435	3.24904	0.00115796	0.0170864
Apl2_00291	scaffold79:3471820-3478291	Control_3C307_brain	HuB49_3S315_brain	0.468654	4.77971	3.35033	-4.51207	6.41968e-06	0.000246913
Apl2_00312	scaffold79:4677131-4679155	Control_3C307_brain	HuB49_3S315_brain	29.4894	2.17093	-3.76381	6.30778	2.83066e-10	3.22525e-08
Apl2_00328	scaffold79:5085723-5086254	Control_3C307_brain	HuB49_3S315_brain	1.29378	13.064	3.33593	-4.53669	5.71439e-06	0.000223185
Apl2_00351	scaffold731:467052-476272	Control_3C307_brain	HuB49_3S315_brain	125.677	39.233	-1.67957	3.41669	0.000633874	0.0107207
Apl2_00373	scaffold731:1863670-1864612	Control_3C307_brain	HuB49_3S315_brain	0.389326	2.61099	2.74555	-3.37407	0.000740667	0.0120949
Apl2_00376	scaffold731:1919440-1922649	Control_3C307_brain	HuB49_3S315_brain	0.809369	7.84433	3.27678	-4.50835	6.53331e-06	0.000249385
Apl2_00401	scaffold731:2864182-2891710	Control_3C307_brain	HuB49_3S315_brain	77.3971	29.243	-1.40419	2.90561	0.0036654	0.0402212
Apl2_00415	scaffold731:3742853-3745619	Control_3C307_brain	HuB49_3S315_brain	101.586	32.7922	-1.63127	3.19633	0.00139187	0.0198237
Apl2_00454	scaffold276:357596-360950	Control_3C307_brain	HuB49_3S315_brain	10.4309	41.6047	1.99588	-3.28244	0.00102913	0.0154871
Apl2_00455	scaffold276:373666-380088	Control_3C307_brain	HuB49_3S315_brain	5.85181	44.4194	2.92424	-5.19835	2.0107e-07	1.21395e-05
Apl2_00483	scaffold276:1025508-1025646	Control_3C307_brain	HuB49_3S315_brain	187.436	1462.83	2.96429	-3.08426	0.00204062	0.0263602
Apl2_00490	scaffold276:1323361-1347308	Control_3C307_brain	HuB49_3S315_brain	8.91621	27.4293	1.62121	-3.26564	0.00109217	0.0162741
Apl2_00493	scaffold276:1429878-1430034	Control_3C307_brain	HuB49_3S315_brain	2223.74	30096.8	3.75855	-5.93645	2.91251e-09	2.74138e-07
Apl2_00521	scaffold276:1830600-1834589	Control_3C307_brain	HuB49_3S315_brain	0.022818	0.849181	5.21783	-3.47309	0.000514505	0.00909779
Apl2_00536	scaffold736:73032-111668	Control_3C307_brain	HuB49_3S315_brain	37.9472	11.6819	-1.69972	3.45115	0.000558205	0.00966747
Apl2_00537	scaffold736:128227-167273	Control_3C307_brain	HuB49_3S315_brain	0.312755	34.8267	6.79902	-10.8615	0	0
Apl2_00584	scaffold736:987623-992311	Control_3C307_brain	HuB49_3S315_brain	1.05619	4.85682	2.20114	-3.13276	0.0017317	0.023306
Apl2_00634	scaffold477:262734-290632	Control_3C307_brain	HuB49_3S315_brain	4.93999	1.2601	-1.97098	3.16506	0.00155054	0.0214387
Apl2_00639	scaffold477:548794-584401	Control_3C307_brain	HuB49_3S315_brain	33.8754	2.13742	-3.9863	6.73102	1.68476e-11	2.40858e-09
Apl2_00656	scaffold477:1210330-1221331	Control_3C307_brain	HuB49_3S315_brain	0.136433	3.369	4.62606	-4.86458	1.14702e-06	5.8509e-05
Apl2_00660	scaffold477:1280289-1289173	Control_3C307_brain	HuB49_3S315_brain	0.128002	1.24042	3.27659	-3.34927	0.000810261	0.0129659
Apl2_00716	scaffold477:3488339-3495374	Control_3C307_brain	HuB49_3S315_brain	2.46162	14.3503	2.5434	-4.59645	4.29744e-06	0.000175535
Apl2_00724	scaffold716:80395-80798	Control_3C307_brain	HuB49_3S315_brain	7.082	0.585621	-3.59612	3.05109	0.00228016	0.0286039
Apl2_00741	scaffold716:517108-517944	Control_3C307_brain	HuB49_3S315_brain	37.8668	313.012	3.04721	-5.70479	1.16487e-08	9.80689e-07
Apl2_00756	scaffold716:1250524-1260096	Control_3C307_brain	HuB49_3S315_brain	27.5695	6.63108	-2.05576	3.69605	0.000218984	0.00460901
Apl2_00763	scaffold716:1692381-1698626	Control_3C307_brain	HuB49_3S315_brain	13.0662	47.2198	1.85355	-3.40798	0.000654452	0.0109728
Apl2_00766	scaffold716:1761715-1777710	Control_3C307_brain	HuB49_3S315_brain	33.0179	12.4708	-1.40469	2.86642	0.00415141	0.0443007
Apl2_00782	scaffold716:2394865-2484866	Control_3C307_brain	HuB49_3S315_brain	26.0238	6.26885	-2.05356	4.13859	3.49443e-05	0.00101058
Apl2_00783	scaffold716:2488371-2498646	Control_3C307_brain	HuB49_3S315_brain	5.86486	0.679505	-3.10954	4.20177	2.64841e-05	0.000803539
Apl2_00818	scaffold229:1144202-1167840	Control_3C307_brain	HuB49_3S315_brain	54.2259	7.56994	-2.84063	5.3589	8.37294e-08	5.56507e-06
Apl2_00864	scaffold229:3543800-3569372	Control_3C307_brain	HuB49_3S315_brain	0.920733	3.4761	1.91662	-2.91587	0.00354696	0.039391
Apl2_00866	scaffold229:3585685-3596340	Control_3C307_brain	HuB49_3S315_brain	0.0130208	0.556194	5.4167	-3.61469	0.000300706	0.00589792
Apl2_00874	scaffold229:3684475-3688112	Control_3C307_brain	HuB49_3S315_brain	53.926	12.3013	-2.13217	3.83799	0.000124048	0.00288492
Apl2_00875	scaffold229:3698903-3702889	Control_3C307_brain	HuB49_3S315_brain	22.2863	6.97374	-1.67615	2.8165	0.00485503	0.0498211
Apl2_00940	scaffold625:2523013-2529491	Control_3C307_brain	HuB49_3S315_brain	0.505431	0.0805871	-2.64889	3.00584	0.00264847	0.0318532
Apl2_00964	scaffold519:874719-1082589	Control_3C307_brain	HuB49_3S315_brain	13.5733	4.55674	-1.5747	3.13527	0.00171699	0.0232107
Apl2_00968	scaffold519:1831984-1850466	Control_3C307_brain	HuB49_3S315_brain	241.387	66.2797	-1.86471	3.79007	0.000150608	0.00339317
Apl2_00994	scaffold519:3046554-3083659	Control_3C307_brain	HuB49_3S315_brain	10.3959	2.1269	-2.2892	3.83471	0.000125715	0.00291297
Apl2_01000	scaffold519:3630194-3841083	Control_3C307_brain	HuB49_3S315_brain	16.4194	3.54865	-2.21006	4.2393	2.24217e-05	0.000703476
Apl2_01023	scaffold519:5024809-5033389	Control_3C307_brain	HuB49_3S315_brain	88.1037	28.9678	-1.60475	3.28929	0.0010044	0.0151462
Apl2_01025	scaffold519:5053431-5072564	Control_3C307_brain	HuB49_3S315_brain	0.89489	22.3803	4.64438	-8.06068	6.66134e-16	1.68243e-13
Apl2_01075	scaffold210:401624-410222	Control_3C307_brain	HuB49_3S315_brain	3.53262	0.364679	-3.27604	4.47702	7.56909e-06	0.000280445
Apl2_01076	scaffold210:411934-415919	Control_3C307_brain	HuB49_3S315_brain	1.82694	0.0755394	-4.59606	2.90197	0.00370821	0.040515
Apl2_01077	scaffold210:423703-586582	Control_3C307_brain	HuB49_3S315_brain	28.297	3.10839	-3.18641	6.18445	6.23176e-10	6.69759e-08
Apl2_01087	scaffold210:1115573-1120697	Control_3C307_brain	HuB49_3S315_brain	0.0609627	0.533596	3.12975	-3.1914	0.00141584	0.0200895
Apl2_01088	scaffold210:1134991-1137735	Control_3C307_brain	HuB49_3S315_brain	0.0644488	1.4946	4.53547	-2.99969	0.00270256	0.0322224
Apl2_01117	scaffold870:616934-694800	Control_3C307_brain	HuB49_3S315_brain	12.5476	1.98361	-2.66121	4.3891	1.1382e-05	0.00040394
Apl2_01119	scaffold870:838665-839161	Control_3C307_brain	HuB49_3S315_brain	49.7389	330.356	2.73157	-3.20807	0.00133631	0.0191947
Apl2_01131	scaffold870:1414974-1483129	Control_3C307_brain	HuB49_3S315_brain	34.8532	7.97935	-2.12695	4.21615	2.48512e-05	0.000766996
Apl2_01165	scaffold870:2837276-2863520	Control_3C307_brain	HuB49_3S315_brain	0.413913	0.0522469	-2.98591	3.32403	0.000887252	0.0138758
Apl2_01171	scaffold455:177313-178759	Control_3C307_brain	HuB49_3S315_brain	39.8386	12.1608	-1.71193	3.41279	0.000643011	0.010851
Apl2_01217	scaffold455:1363124-1367913	Control_3C307_brain	HuB49_3S315_brain	13.0613	74.444	2.51086	-4.47889	7.5031e-06	0.000278681
Apl2_01228	scaffold455:1626374-1626684	Control_3C307_brain	HuB49_3S315_brain	91.3878	686.032	2.9082	-4.1762	2.96422e-05	0.000880781
Apl2_01238	scaffold233:12766-48003	Control_3C307_brain	HuB49_3S315_brain	1.12726	0.132861	-3.08483	3.63765	0.000275134	0.0055352
Apl2_01242	scaffold233:73966-76400	Control_3C307_brain	HuB49_3S315_brain	243.924	1033.63	2.08322	-3.66767	0.000244771	0.00501929
Apl2_01246	scaffold233:224889-245941	Control_3C307_brain	HuB49_3S315_brain	0.0984598	0.638759	2.69767	-3.18862	0.00142951	0.0202268
Apl2_01248	scaffold233:261828-263925	Control_3C307_brain	HuB49_3S315_brain	5.73418	154.867	4.7553	-8.09739	6.66134e-16	1.68243e-13
Apl2_01256	scaffold233:554156-555212	Control_3C307_brain	HuB49_3S315_brain	0.0864155	0.596675	2.78758	-2.81644	0.00485586	0.0498211
Apl2_01318	scaffold192:724691-761744	Control_3C307_brain	HuB49_3S315_brain	0.0165043	0.448211	4.76327	-5.92075	3.20471e-09	2.99779e-07
Apl2_01382	scaffold522:210199-234672	Control_3C307_brain	HuB49_3S315_brain	1.77492	0.192326	-3.20613	3.4654	0.000529442	0.00927139
Apl2_01404	scaffold522:1146468-1147521	Control_3C307_brain	HuB49_3S315_brain	665.68	12019.3	4.17439	-6.83434	8.2383e-12	1.22547e-09
Apl2_01406	scaffold522:1148892-1153845	Control_3C307_brain	HuB49_3S315_brain	0.459522	2.28261	2.31248	-3.29725	0.000976364	0.0148702
Apl2_01408	scaffold522:1170718-1172250	Control_3C307_brain	HuB49_3S315_brain	0.270028	8.09682	4.90618	-5.54404	2.95578e-08	2.25085e-06
Apl2_01419	scaffold522:1524599-1524809	Control_3C307_brain	HuB49_3S315_brain	9.73341	206.29	4.40559	-5.13422	2.83317e-07	1.64498e-05
Apl2_01422	scaffold522:1607297-1612768	Control_3C307_brain	HuB49_3S315_brain	3.93369	17.9904	2.19327	-3.28927	0.00100448	0.0151462
Apl2_01443	scaffold443:169355-171705	Control_3C307_brain	HuB49_3S315_brain	19.2086	2.66558	-2.84923	4.79813	1.60158e-06	7.80395e-05
Apl2_01447	scaffold443:219853-220039	Control_3C307_brain	HuB49_3S315_brain	133.228	839.022	2.65481	-3.45212	0.000556197	0.00964372
Apl2_01466	scaffold443:388965-391774	Control_3C307_brain	HuB49_3S315_brain	29.126	790.183	4.76181	-8.45933	0	0
Apl2_01476	scaffold443:465450-474727	Control_3C307_brain	HuB49_3S315_brain	0.422633	2.00495	2.24609	-2.95937	0.00308265	0.0355243
Apl2_01479	scaffold443:623066-624272	Control_3C307_brain	HuB49_3S315_brain	19.2866	5.10202	-1.91846	3.17892	0.00147824	0.0207035
Apl2_01488	scaffold443:748987-754771	Control_3C307_brain	HuB49_3S315_brain	1.04842	8.0821	2.94652	-4.52893	5.92827e-06	0.000230351
Apl2_01489	scaffold443:759809-767503	Control_3C307_brain	HuB49_3S315_brain	0.765213	6.05454	2.98408	-4.13749	3.51124e-05	0.00101351
Apl2_01496	scaffold365:13820-84065	Control_3C307_brain	HuB49_3S315_brain	9.981	2.42861	-2.03905	3.41089	0.000647508	0.0108905
Apl2_01565	scaffold273:66615-66810	Control_3C307_brain	HuB49_3S315_brain	1264.43	9894.2	2.96809	-5.37072	7.8425e-08	5.30559e-06
Apl2_01574	scaffold273:243637-243950	Control_3C307_brain	HuB49_3S315_brain	361.956	5325.39	3.879	-6.07339	1.25237e-09	1.26523e-07
Apl2_01611	scaffold273:2083420-2092060	Control_3C307_brain	HuB49_3S315_brain	136.486	515.285	1.91662	-2.81793	0.0048334	0.0496916
Apl2_01649	scaffold108:962842-963144	Control_3C307_brain	HuB49_3S315_brain	1405.76	13177.2	3.22862	-4.44436	8.81534e-06	0.000322675
Apl2_01663	scaffold108:1199356-1203990	Control_3C307_brain	HuB49_3S315_brain	0.190602	8.73819	5.5187	-8.15002	4.44089e-16	1.18065e-13
Apl2_01672	scaffold108:1575216-1575847	Control_3C307_brain	HuB49_3S315_brain	32.7157	457.179	3.80471	-6.46125	1.03843e-10	1.31137e-08
Apl2_01673	scaffold108:1577157-1578332	Control_3C307_brain	HuB49_3S315_brain	0.927176	13.8589	3.90182	-4.99783	5.79793e-07	3.11567e-05
Apl2_01674	scaffold108:1579334-1580073	Control_3C307_brain	HuB49_3S315_brain	0.348829	234.792	9.39465	-6.43402	1.24273e-10	1.54364e-08
Apl2_01676	scaffold108:1583423-1584156	Control_3C307_brain	HuB49_3S315_brain	0.636373	790.462	10.2786	-9.79669	0	0
Apl2_01715	scaffold52:1070352-1092418	Control_3C307_brain	HuB49_3S315_brain	2.54535	177.83	6.12649	-10.0251	0	0
Apl2_01721	scaffold52:1331437-1337849	Control_3C307_brain	HuB49_3S315_brain	0.0570316	3.57934	5.97179	-5.42476	5.80336e-08	4.10953e-06
Apl2_01750	scaffold504:382-470823	Control_3C307_brain	HuB49_3S315_brain	34.889	3.32072	-3.3932	6.34115	2.28057e-10	2.71047e-08
Apl2_01758	scaffold504:689731-752114	Control_3C307_brain	HuB49_3S315_brain	32.6273	8.85765	-1.88108	3.82779	0.000129298	0.00297778
Apl2_01774	scaffold504:1211740-1221522	Control_3C307_brain	HuB49_3S315_brain	0.65905	12.6044	4.25739	-5.99637	2.01775e-09	1.96006e-07
Apl2_01779	scaffold504:1316229-1351510	Control_3C307_brain	HuB49_3S315_brain	2.07809	6.81808	1.7141	-2.95	0.00317769	0.0363074
Apl2_01785	scaffold504:1552867-1582485	Control_3C307_brain	HuB49_3S315_brain	1.02005	6.45994	2.66287	-3.79343	0.000148583	0.00336875
Apl2_01797	scaffold504:1878163-1879255	Control_3C307_brain	HuB49_3S315_brain	2.7157	0.476885	-2.50961	3.38958	0.000699994	0.0115427
Apl2_01803	scaffold504:2615554-2795444	Control_3C307_brain	HuB49_3S315_brain	90.1833	19.4581	-2.21249	4.4676	7.9101e-06	0.000291654
Apl2_01814	scaffold297:16501-18461	Control_3C307_brain	HuB49_3S315_brain	0.676735	3.79425	2.48715	-3.25398	0.00113799	0.0168081
Apl2_01817	scaffold297:61645-74256	Control_3C307_brain	HuB49_3S315_brain	24.774	104.172	2.07207	-3.77626	0.000159199	0.00353739
Apl2_01818	scaffold297:76478-76704	Control_3C307_brain	HuB49_3S315_brain	0.780797	25.4077	5.02417	-3.24684	0.00116694	0.0171368
Apl2_01827	scaffold297:466543-471508	Control_3C307_brain	HuB49_3S315_brain	0.546724	53.1684	6.60361	-10.6855	0	0
Apl2_01872	scaffold297:1683526-1689025	Control_3C307_brain	HuB49_3S315_brain	1.40098	20.5274	3.87304	-6.40125	1.54114e-10	1.88342e-08
Apl2_01882	scaffold629:516100-558104	Control_3C307_brain	HuB49_3S315_brain	0.418191	0.0541581	-2.94891	3.27612	0.00105246	0.0157754
Apl2_01931	scaffold629:2917543-2917753	Control_3C307_brain	HuB49_3S315_brain	22.9168	222.588	3.2799	-4.08756	4.35929e-05	0.00119675
Apl2_01937	scaffold660:338419-347067	Control_3C307_brain	HuB49_3S315_brain	74.6449	26.9899	-1.46762	2.98624	0.00282427	0.0332032
Apl2_01941	scaffold660:495952-497542	Control_3C307_brain	HuB49_3S315_brain	7.26477	1.52849	-2.24881	3.29121	0.00099756	0.0151019
Apl2_02001	scaffold148:46419-47356	Control_3C307_brain	HuB49_3S315_brain	4738.25	16440.6	1.79484	-3.68806	0.000225972	0.00472329
Apl2_02027	scaffold148:1101885-1102645	Control_3C307_brain	HuB49_3S315_brain	4.26637	0.380603	-3.48665	3.92696	8.6028e-05	0.00215839
Apl2_02029	scaffold148:1119303-1119993	Control_3C307_brain	HuB49_3S315_brain	7.98686	0.262444	-4.92755	5.00283	5.64962e-07	3.07063e-05
Apl2_02090	scaffold330:1569063-1583118	Control_3C307_brain	HuB49_3S315_brain	1.43975	0.0591298	-4.60579	4.65053	3.31078e-06	0.000140931
Apl2_02114	scaffold13:100498-106276	Control_3C307_brain	HuB49_3S315_brain	0	0.716135	1.79769e+308	1.79769e+308	0.00404571	0.0432971
Apl2_02128	scaffold13:779501-779699	Control_3C307_brain	HuB49_3S315_brain	810.718	8824.93	3.44431	-6.23005	4.66287e-10	5.12038e-08
Apl2_02225	scaffold126:3368995-3381200	Control_3C307_brain	HuB49_3S315_brain	14.0505	4.46911	-1.65256	2.88665	0.00389369	0.0421237
Apl2_02229	scaffold109:104120-112798	Control_3C307_brain	HuB49_3S315_brain	30.7647	3.49015	-3.13991	5.2749	1.32827e-07	8.3521e-06
Apl2_02233	scaffold109:207588-312427	Control_3C307_brain	HuB49_3S315_brain	2.5422	0.628862	-2.01526	2.85583	0.00429238	0.0452027
Apl2_02282	scaffold109:3504174-3561971	Control_3C307_brain	HuB49_3S315_brain	1.92843	0.321387	-2.58504	3.17282	0.00150967	0.0210078
Apl2_02321	scaffold1598:850703-877223	Control_3C307_brain	HuB49_3S315_brain	10.3952	39.091	1.91092	-3.82898	0.000128677	0.00296798
Apl2_02355	scaffold453:651710-656122	Control_3C307_brain	HuB49_3S315_brain	134.936	411.038	1.607	-3.26318	0.00110169	0.0163837
Apl2_02368	scaffold453:1056857-1068294	Control_3C307_brain	HuB49_3S315_brain	1.16031	0.151373	-2.93833	3.58931	0.000331549	0.00637601
Apl2_02373	scaffold453:1156701-1157082	Control_3C307_brain	HuB49_3S315_brain	1.24738	16.2364	3.70226	-3.75355	0.000174349	0.00377441
Apl2_02374	scaffold453:1162245-1167960	Control_3C307_brain	HuB49_3S315_brain	39.638	138.58	1.80576	-3.67702	0.000235976	0.00487855
Apl2_02383	scaffold453:1375146-1402330	Control_3C307_brain	HuB49_3S315_brain	60.4985	21.7909	-1.47318	3.03338	0.00241832	0.0298187
Apl2_02387	scaffold453:1542916-1545387	Control_3C307_brain	HuB49_3S315_brain	0.813518	3.30245	2.02129	-2.81817	0.00482987	0.049689
Apl2_02398	scaffold458:203944-209970	Control_3C307_brain	HuB49_3S315_brain	24.0401	7.58517	-1.66419	3.12577	0.00177339	0.0236984
Apl2_02411	scaffold458:488752-505974	Control_3C307_brain	HuB49_3S315_brain	0.491976	0.0150999	-5.02598	3.18612	0.00144197	0.0203459
Apl2_02421	scaffold458:635287-637503	Control_3C307_brain	HuB49_3S315_brain	0.649642	0.0262313	-4.63028	2.92168	0.00348154	0.0388221
Apl2_02447	scaffold543:22154-210241	Control_3C307_brain	HuB49_3S315_brain	17.9879	3.4545	-2.38047	4.52079	6.16081e-06	0.000238775
Apl2_02457	scaffold543:1519594-1556125	Control_3C307_brain	HuB49_3S315_brain	1.80277	0.0544776	-5.04841	3.19765	0.00138551	0.0197588
Apl2_02471	scaffold543:2550246-2670351	Control_3C307_brain	HuB49_3S315_brain	25.7302	7.24608	-1.82819	3.50603	0.00045484	0.00827449
Apl2_02507	scaffold22:627001-629178	Control_3C307_brain	HuB49_3S315_brain	4.42466	20.3184	2.19915	-3.60824	0.000308278	0.00601924
Apl2_02518	scaffold22:1653312-1653501	Control_3C307_brain	HuB49_3S315_brain	634.822	2812.37	2.14736	-3.20345	0.00135794	0.0194317
Apl2_02536	scaffold22:2284100-2302919	Control_3C307_brain	HuB49_3S315_brain	188.939	61.7147	-1.61424	3.29569	0.000981789	0.0149378
Apl2_02592	scaffold1064:702371-702898	Control_3C307_brain	HuB49_3S315_brain	7.00985	1.13138	-2.6313	3.1957	0.00139492	0.0198484
Apl2_02593	scaffold1064:703375-708893	Control_3C307_brain	HuB49_3S315_brain	28.0887	1.40366	-4.32272	6.48512	8.86611e-11	1.13862e-08
Apl2_02598	scaffold1064:817453-830139	Control_3C307_brain	HuB49_3S315_brain	4.61783	0.403624	-3.51613	5.18607	2.14779e-07	1.27638e-05
Apl2_02663	scaffold112:56295-65817	Control_3C307_brain	HuB49_3S315_brain	126.372	43.1861	-1.54903	3.13433	0.00172248	0.0232434
Apl2_02676	scaffold112:519529-524287	Control_3C307_brain	HuB49_3S315_brain	0.80262	74.5492	6.53733	-10.5828	0	0
Apl2_02679	scaffold112:694714-756987	Control_3C307_brain	HuB49_3S315_brain	6.29622	1.06286	-2.56654	3.69211	0.000222404	0.00466802
Apl2_02686	scaffold112:1265309-1301320	Control_3C307_brain	HuB49_3S315_brain	28.2541	7.72772	-1.87035	3.77469	0.000160207	0.00355458
Apl2_02698	scaffold112:2179841-2182120	Control_3C307_brain	HuB49_3S315_brain	15.6111	1.0983	-3.82922	5.00201	5.67359e-07	3.07063e-05
Apl2_02699	scaffold112:2189753-2191860	Control_3C307_brain	HuB49_3S315_brain	14.9292	0.537916	-4.79462	6.93935	3.93907e-12	6.09109e-10
Apl2_02701	scaffold112:2406744-2411837	Control_3C307_brain	HuB49_3S315_brain	205.051	31.569	-2.6994	4.68088	2.85647e-06	0.000125107
Apl2_02727	scaffold1862:426577-438350	Control_3C307_brain	HuB49_3S315_brain	3.5389	24.1748	2.77213	-3.95244	7.73575e-05	0.00196361
Apl2_02759	scaffold1862:2155587-2157134	Control_3C307_brain	HuB49_3S315_brain	0.705478	12.9532	4.19856	-6.09788	1.07488e-09	1.10059e-07
Apl2_02857	scaffold1127:806435-807527	Control_3C307_brain	HuB49_3S315_brain	128.303	19.8888	-2.68953	5.25305	1.49604e-07	9.29136e-06
Apl2_02882	scaffold58:681529-698285	Control_3C307_brain	HuB49_3S315_brain	35.497	9.21895	-1.94502	3.39848	0.000677625	0.0112472
Apl2_02902	scaffold58:1754431-1842574	Control_3C307_brain	HuB49_3S315_brain	9.18237	1.33858	-2.77817	4.24254	2.21003e-05	0.000695492
Apl2_02931	scaffold940:828177-834800	Control_3C307_brain	HuB49_3S315_brain	9.26281	1.1567	-3.00144	4.54711	5.43882e-06	0.000214635
Apl2_02946	scaffold940:1823476-2076585	Control_3C307_brain	HuB49_3S315_brain	12.5021	4.07378	-1.61773	3.14092	0.00168417	0.0228897
Apl2_02963	scaffold940:2722052-2725116	Control_3C307_brain	HuB49_3S315_brain	16.6032	2.97702	-2.47952	3.45908	0.000542023	0.00943033
Apl2_02977	scaffold787:79515-80374	Control_3C307_brain	HuB49_3S315_brain	213.559	28.8334	-2.88882	4.41892	9.91945e-06	0.000357903
Apl2_02988	scaffold787:817444-838496	Control_3C307_brain	HuB49_3S315_brain	2.48655	9.13514	1.87728	-3.27678	0.00104999	0.0157541
Apl2_03048	scaffold821:1465662-1476819	Control_3C307_brain	HuB49_3S315_brain	0.0446722	0.763977	4.09608	-3.6281	0.000285518	0.00565647
Apl2_03051	scaffold821:1582471-1589493	Control_3C307_brain	HuB49_3S315_brain	0.160203	1.00152	2.64421	-2.86289	0.00419801	0.0445807
Apl2_03053	scaffold821:1630742-1650017	Control_3C307_brain	HuB49_3S315_brain	11.2766	0.343787	-5.03567	6.98352	2.87881e-12	4.49747e-10
Apl2_03055	scaffold821:1806044-1838336	Control_3C307_brain	HuB49_3S315_brain	5.45134	14.6819	1.42935	-2.83471	0.00458669	0.0477381
Apl2_03057	scaffold821:1862714-1885231	Control_3C307_brain	HuB49_3S315_brain	0.028614	0.443922	3.95551	-4.11248	3.91425e-05	0.0011108
Apl2_03066	scaffold821:2464569-2477480	Control_3C307_brain	HuB49_3S315_brain	6.99373	96.1867	3.7817	-7.09466	1.29674e-12	2.18342e-10
Apl2_03082	scaffold179:286668-287303	Control_3C307_brain	HuB49_3S315_brain	2.04375	18.2725	3.16038	-4.71537	2.41271e-06	0.000107221
Apl2_03083	scaffold179:287881-292478	Control_3C307_brain	HuB49_3S315_brain	0.153296	1.92996	3.65417	-3.19855	0.00138119	0.0197272
Apl2_03089	scaffold179:334038-334638	Control_3C307_brain	HuB49_3S315_brain	1.6245	89.5306	5.78431	-9.12796	0	0
Apl2_03103	scaffold179:448970-454771	Control_3C307_brain	HuB49_3S315_brain	2.59436	0.4704	-2.46342	3.06286	0.0021923	0.0277545
Apl2_03125	scaffold336:601949-649546	Control_3C307_brain	HuB49_3S315_brain	3.3302	13.7254	2.04317	-3.64633	0.00026601	0.00537482
Apl2_03140	scaffold336:2396606-2399803	Control_3C307_brain	HuB49_3S315_brain	1.22223	5.6416	2.20659	-3.00615	0.00264581	0.0318463
Apl2_03164	scaffold336:3868622-3883185	Control_3C307_brain	HuB49_3S315_brain	48.7483	9.9361	-2.2946	3.67098	0.000241621	0.0049749
Apl2_03172	scaffold360:152176-152437	Control_3C307_brain	HuB49_3S315_brain	0.626512	8.50136	3.76228	-3.27348	0.00106233	0.015892
Apl2_03193	scaffold360:703682-709982	Control_3C307_brain	HuB49_3S315_brain	1.14283	8.06318	2.81874	-4.3313	1.4823e-05	0.000496794
Apl2_03196	scaffold360:770613-771136	Control_3C307_brain	HuB49_3S315_brain	4.45633	56.5998	3.66687	-3.37	0.000751673	0.0122351
Apl2_03203	scaffold360:841305-845560	Control_3C307_brain	HuB49_3S315_brain	60.6176	15.0413	-2.0108	4.06758	4.7503e-05	0.00128547
Apl2_03209	scaffold360:1023478-1036150	Control_3C307_brain	HuB49_3S315_brain	2.6967	0.529284	-2.34908	3.00036	0.00269661	0.0321933
Apl2_03240	scaffold316:1916763-1928563	Control_3C307_brain	HuB49_3S315_brain	1.08958	0.216525	-2.33117	2.88709	0.00388827	0.0421179
Apl2_03247	scaffold316:2537549-2537753	Control_3C307_brain	HuB49_3S315_brain	36.3184	325.839	3.16539	-4.06083	4.88984e-05	0.00131852
Apl2_03289	scaffold293:1173775-1175999	Control_3C307_brain	HuB49_3S315_brain	1.91298	12.9052	2.75406	-3.88008	0.000104422	0.00253186
Apl2_03300	scaffold293:1607372-1635269	Control_3C307_brain	HuB49_3S315_brain	2.19065	13.248	2.59634	-4.55393	5.26521e-06	0.000208872
Apl2_03315	scaffold202:458687-466540	Control_3C307_brain	HuB49_3S315_brain	2.2052	121.995	5.78977	-9.66392	0	0
Apl2_03317	scaffold202:477589-487193	Control_3C307_brain	HuB49_3S315_brain	10.6484	40.1533	1.91488	-3.63655	0.000276311	0.0055352
Apl2_03326	scaffold202:915914-917338	Control_3C307_brain	HuB49_3S315_brain	3.74327	76.2079	4.34757	-7.01428	2.31148e-12	3.72641e-10
Apl2_03331	scaffold202:1052232-1056870	Control_3C307_brain	HuB49_3S315_brain	1.58222	111.458	6.13841	-9.98912	0	0
Apl2_03362	scaffold1249:472442-473093	Control_3C307_brain	HuB49_3S315_brain	2.16252	126.073	5.86541	-9.79189	0	0
Apl2_03375	scaffold1249:1555101-1579129	Control_3C307_brain	HuB49_3S315_brain	15.2376	5.09381	-1.58082	2.91572	0.00354867	0.039391
Apl2_03396	scaffold246:48801-51491	Control_3C307_brain	HuB49_3S315_brain	3.1296	16.7451	2.41969	-4.16448	3.12069e-05	0.000921851
Apl2_03425	scaffold246:797404-803754	Control_3C307_brain	HuB49_3S315_brain	1.07416	3.57851	1.73615	-2.85778	0.00426611	0.0451142
Apl2_03426	scaffold246:812810-812960	Control_3C307_brain	HuB49_3S315_brain	372.646	4686.64	3.65268	-4.74367	2.09882e-06	9.63805e-05
Apl2_03439	scaffold246:965646-970580	Control_3C307_brain	HuB49_3S315_brain	15.4848	54.2877	1.80977	-3.69723	0.000217965	0.00459394
Apl2_03493	scaffold873:308763-308910	Control_3C307_brain	HuB49_3S315_brain	10231.8	1945.24	-2.39504	3.4599	0.000540366	0.00941231
Apl2_03495	scaffold873:447921-481983	Control_3C307_brain	HuB49_3S315_brain	28.414	3.66647	-2.95414	5.10283	3.3461e-07	1.92802e-05
Apl2_03501	scaffold873:672396-677211	Control_3C307_brain	HuB49_3S315_brain	1.67634	0.164078	-3.35286	4.05333	5.04941e-05	0.00135431
Apl2_03511	scaffold873:1172112-1192805	Control_3C307_brain	HuB49_3S315_brain	0.374285	2.75551	2.88011	-4.08863	4.33929e-05	0.00119559
Apl2_03518	scaffold873:1415808-1419929	Control_3C307_brain	HuB49_3S315_brain	0.0652963	0.919366	3.81557	-3.36149	0.000775222	0.0124976
Apl2_03525	scaffold873:1774950-1780076	Control_3C307_brain	HuB49_3S315_brain	29.9559	6.68221	-2.16444	3.8041	0.00014232	0.00323831
Apl2_03526	scaffold873:1782317-1794076	Control_3C307_brain	HuB49_3S315_brain	33.5926	6.97272	-2.26835	3.92477	8.68133e-05	0.00217091
Apl2_03561	scaffold871:673663-690363	Control_3C307_brain	HuB49_3S315_brain	5.91832	29.2161	2.3035	-4.34591	1.38699e-05	0.000472323
Apl2_03596	scaffold191:387323-388478	Control_3C307_brain	HuB49_3S315_brain	0.475769	9.62567	4.33855	-4.51072	6.46066e-06	0.000247294
Apl2_03597	scaffold191:390841-408464	Control_3C307_brain	HuB49_3S315_brain	0.0595392	0.753911	3.66248	-4.3448	1.39402e-05	0.000473653
Apl2_03610	scaffold191:662719-675602	Control_3C307_brain	HuB49_3S315_brain	17.9333	2.26168	-2.98718	4.64513	3.39862e-06	0.000143465
Apl2_03637	scaffold319:564169-567818	Control_3C307_brain	HuB49_3S315_brain	0.142925	3.89433	4.76805	-5.02427	5.05348e-07	2.78474e-05
Apl2_03638	scaffold319:591757-640741	Control_3C307_brain	HuB49_3S315_brain	0.0701061	0.440312	2.65091	-3.44427	0.000572612	0.00984945
Apl2_03640	scaffold319:884976-997496	Control_3C307_brain	HuB49_3S315_brain	7.2072	45.8015	2.66788	-5.19263	2.07339e-07	1.2419e-05
Apl2_03680	scaffold213:975996-980657	Control_3C307_brain	HuB49_3S315_brain	8.35625	1.14172	-2.87164	4.02177	5.77614e-05	0.00152229
Apl2_03681	scaffold213:984532-986008	Control_3C307_brain	HuB49_3S315_brain	23.0155	7.74783	-1.57074	2.93804	0.00330291	0.0373246
Apl2_03692	scaffold213:1565081-1583066	Control_3C307_brain	HuB49_3S315_brain	14.7636	0.850075	-4.11831	6.09855	1.07036e-09	1.10059e-07
Apl2_03734	scaffold144:1261887-1290112	Control_3C307_brain	HuB49_3S315_brain	0.652899	0.0586533	-3.47658	3.44091	0.000579769	0.00995226
Apl2_03735	scaffold144:1293549-1501039	Control_3C307_brain	HuB49_3S315_brain	32.2745	2.47415	-3.70539	5.17547	2.2734e-07	1.33016e-05
Apl2_03776	scaffold700:1126944-1141681	Control_3C307_brain	HuB49_3S315_brain	37.148	5.63179	-2.72162	3.98961	6.61825e-05	0.00170566
Apl2_03777	scaffold700:1143787-1300510	Control_3C307_brain	HuB49_3S315_brain	51.344	16.7877	-1.61279	2.8697	0.00410868	0.043878
Apl2_03782	scaffold700:1473849-1478787	Control_3C307_brain	HuB49_3S315_brain	5.77424	1.34777	-2.09906	2.88102	0.00396394	0.0425422
Apl2_03809	scaffold74:1333823-1358860	Control_3C307_brain	HuB49_3S315_brain	8.54843	0.476653	-4.16465	4.77036	1.83898e-06	8.70751e-05
Apl2_03827	scaffold74:2897723-2928004	Control_3C307_brain	HuB49_3S315_brain	16.7367	3.13191	-2.41791	3.56032	0.000370408	0.00699896
Apl2_03849	scaffold347:965562-991257	Control_3C307_brain	HuB49_3S315_brain	6.60887	55.9042	3.08048	-5.99423	2.04451e-09	1.97341e-07
Apl2_03852	scaffold347:1127022-1141259	Control_3C307_brain	HuB49_3S315_brain	0.0864574	0.560084	2.69558	-3.02809	0.00246102	0.0301254
Apl2_03935	scaffold286:581336-614544	Control_3C307_brain	HuB49_3S315_brain	25.1692	8.3711	-1.58817	3.04656	0.00231479	0.0289187
Apl2_03940	scaffold286:924267-930174	Control_3C307_brain	HuB49_3S315_brain	15.3085	57.7849	1.91636	-3.37657	0.000733959	0.0120242
Apl2_03944	scaffold286:1006108-1010058	Control_3C307_brain	HuB49_3S315_brain	38.6152	271.153	2.81187	-3.94388	8.01742e-05	0.00202831
Apl2_03955	scaffold286:1577892-1578903	Control_3C307_brain	HuB49_3S315_brain	44.4379	14.533	-1.61246	3.24687	0.00116682	0.0171368
Apl2_03986	scaffold222:1136127-1167397	Control_3C307_brain	HuB49_3S315_brain	21.57	5.29592	-2.02607	3.68319	0.000230331	0.00479456
Apl2_04005	scaffold492:4978-8702	Control_3C307_brain	HuB49_3S315_brain	0.418039	16.3972	5.29367	-7.92696	2.22045e-15	5.02218e-13
Apl2_04006	scaffold492:20814-27355	Control_3C307_brain	HuB49_3S315_brain	0.916022	0.10103	-3.1806	3.75058	0.000176426	0.00380848
Apl2_04036	scaffold492:423951-431071	Control_3C307_brain	HuB49_3S315_brain	3.61076	10.5007	1.54011	-2.82267	0.00476256	0.0490965
Apl2_04040	scaffold492:461049-469220	Control_3C307_brain	HuB49_3S315_brain	0.767282	187.817	7.93535	-12.139	0	0
Apl2_04041	scaffold492:472783-479009	Control_3C307_brain	HuB49_3S315_brain	0.729151	60.2276	6.36806	-10.3413	0	0
Apl2_04042	scaffold492:482699-484151	Control_3C307_brain	HuB49_3S315_brain	23.8343	92.4756	1.95604	-3.38982	0.000699389	0.0115427
Apl2_04065	scaffold38:1224188-1225775	Control_3C307_brain	HuB49_3S315_brain	7.9165	0.65351	-3.59858	5.27894	1.29932e-07	8.23846e-06
Apl2_04072	scaffold38:1895789-1933190	Control_3C307_brain	HuB49_3S315_brain	17.1805	0.947929	-4.17985	7.02223	2.18336e-12	3.55771e-10
Apl2_04086	scaffold38:3630081-3634475	Control_3C307_brain	HuB49_3S315_brain	1.43947	8.63848	2.58524	-3.88907	0.000100627	0.00247149
Apl2_04090	scaffold831:357153-358212	Control_3C307_brain	HuB49_3S315_brain	0.227672	1.28245	2.49387	-2.86495	0.00417073	0.0443843
Apl2_04149	scaffold1505:1206564-1207998	Control_3C307_brain	HuB49_3S315_brain	81.9208	6.84405	-3.58131	6.5118	7.42575e-11	9.61793e-09
Apl2_04166	scaffold1505:2346780-2348058	Control_3C307_brain	HuB49_3S315_brain	226.887	824.98	1.86239	-3.35252	0.00080078	0.0128277
Apl2_04169	scaffold1505:2479779-2480107	Control_3C307_brain	HuB49_3S315_brain	56.8602	4.15623	-3.77407	5.35905	8.36611e-08	5.56507e-06
Apl2_04219	scaffold337:273996-279879	Control_3C307_brain	HuB49_3S315_brain	5.77587	1.27922	-2.17478	3.08567	0.00203094	0.0263291
Apl2_04268	scaffold1026:300128-300389	Control_3C307_brain	HuB49_3S315_brain	3.9675	22.9049	2.52936	-3.08565	0.00203106	0.0263291
Apl2_04291	scaffold1244:78072-117998	Control_3C307_brain	HuB49_3S315_brain	29.5773	7.53284	-1.97323	3.95164	7.76184e-05	0.00196694
Apl2_04295	scaffold1244:458911-459638	Control_3C307_brain	HuB49_3S315_brain	47.7486	1196.18	4.64683	-3.01246	0.00259141	0.031391
Apl2_04331	scaffold456:56958-69908	Control_3C307_brain	HuB49_3S315_brain	63.0654	23.7712	-1.40763	2.9003	0.0037281	0.0407029
Apl2_04343	scaffold456:1085318-1098809	Control_3C307_brain	HuB49_3S315_brain	9.45682	1.21727	-2.9577	4.73445	2.19655e-06	9.93625e-05
Apl2_04360	scaffold456:2750802-2752081	Control_3C307_brain	HuB49_3S315_brain	7.66659	0.944968	-3.02025	4.37253	1.22815e-05	0.000428835
Apl2_04363	scaffold456:2821698-2912257	Control_3C307_brain	HuB49_3S315_brain	30.5477	8.05991	-1.92223	3.32884	0.000872071	0.0136947
Apl2_04419	scaffold367:573336-595090	Control_3C307_brain	HuB49_3S315_brain	26.1154	3.44601	-2.9219	4.62909	3.67276e-06	0.000153325
Apl2_04425	scaffold367:803770-812048	Control_3C307_brain	HuB49_3S315_brain	1.83054	9.99507	2.44894	-3.95704	7.58855e-05	0.00193478
Apl2_04441	scaffold367:1134308-1137372	Control_3C307_brain	HuB49_3S315_brain	0.110674	1.02445	3.21047	-3.51742	0.000435765	0.00799735
Apl2_04445	scaffold367:1161651-1162004	Control_3C307_brain	HuB49_3S315_brain	213.951	1710.94	2.99944	-5.39144	6.98941e-08	4.83642e-06
Apl2_04455	scaffold483:202211-243045	Control_3C307_brain	HuB49_3S315_brain	21.0922	2.83748	-2.89403	4.83313	1.34405e-06	6.69989e-05
Apl2_04458	scaffold483:543365-550196	Control_3C307_brain	HuB49_3S315_brain	8.7558	38.0911	2.12114	-4.15234	3.29096e-05	0.000967791
Apl2_04468	scaffold483:721343-722921	Control_3C307_brain	HuB49_3S315_brain	0.408195	4.05687	3.31304	-4.57954	4.66008e-06	0.000187816
Apl2_04483	scaffold483:944918-947234	Control_3C307_brain	HuB49_3S315_brain	17.8149	213.451	3.58275	-4.10702	4.00802e-05	0.00113105
Apl2_04497	scaffold1793:581483-592867	Control_3C307_brain	HuB49_3S315_brain	0.298603	1.53929	2.36597	-3.08403	0.00204216	0.0263602
Apl2_04503	scaffold1793:693839-695111	Control_3C307_brain	HuB49_3S315_brain	1.98099	15.5414	2.97183	-4.77686	1.7805e-06	8.48482e-05
Apl2_04557	scaffold289:1412962-1646738	Control_3C307_brain	HuB49_3S315_brain	0.124139	0.382819	1.6247	-3.13871	0.00169696	0.0230427
Apl2_04581	scaffold851:1176204-1178183	Control_3C307_brain	HuB49_3S315_brain	268.835	79.3829	-1.75982	3.27889	0.00104214	0.0156673
Apl2_04610	scaffold436:61818-142514	Control_3C307_brain	HuB49_3S315_brain	107.055	39.75	-1.42933	2.94116	0.00326985	0.0370893
Apl2_04614	scaffold436:229387-250024	Control_3C307_brain	HuB49_3S315_brain	0.154559	1.98278	3.6813	-5.15636	2.51803e-07	1.46762e-05
Apl2_04622	scaffold436:453296-458593	Control_3C307_brain	HuB49_3S315_brain	9.10021	51.1533	2.49086	-4.79065	1.6624e-06	8.07435e-05
Apl2_04623	scaffold436:474740-475770	Control_3C307_brain	HuB49_3S315_brain	0.360159	42.0903	6.86871	-4.61161	3.99561e-06	0.000164537
Apl2_04636	scaffold436:820317-823436	Control_3C307_brain	HuB49_3S315_brain	8.57772	35.512	2.04964	-3.87411	0.000107013	0.00258641
Apl2_04638	scaffold436:828310-830004	Control_3C307_brain	HuB49_3S315_brain	2.71231	0	-1.79769e+308	-1.79769e+308	0.00239402	0.0295673
Apl2_04655	scaffold737:676787-679315	Control_3C307_brain	HuB49_3S315_brain	0.0445659	0.777006	4.12391	-3.6503	0.000261932	0.00529948
Apl2_04656	scaffold737:690344-691874	Control_3C307_brain	HuB49_3S315_brain	11.2827	2.21522	-2.34859	3.34786	0.000814374	0.0130042
Apl2_04662	scaffold737:763178-772139	Control_3C307_brain	HuB49_3S315_brain	5.41879	0.353314	-3.93895	4.86397	1.15057e-06	5.8509e-05
Apl2_04668	scaffold737:1057356-1073115	Control_3C307_brain	HuB49_3S315_brain	1.58828	0.31673	-2.32614	3.08576	0.0020303	0.0263291
Apl2_04717	scaffold1279:1767467-1767611	Control_3C307_brain	HuB49_3S315_brain	105.302	844.902	3.00425	-2.91365	0.00357227	0.0394852
Apl2_04718	scaffold1279:1768811-1769220	Control_3C307_brain	HuB49_3S315_brain	0	809.387	1.79769e+308	1.79769e+308	0.00115931	0.0170896
Apl2_04732	scaffold594:477753-494665	Control_3C307_brain	HuB49_3S315_brain	7.30965	92.6771	3.66434	-6.8249	8.79874e-12	1.29453e-09
Apl2_04733	scaffold594:505301-527867	Control_3C307_brain	HuB49_3S315_brain	2.86026	11.0611	1.95127	-3.54057	0.000399267	0.0074756
Apl2_04810	scaffold1495:1461231-1462782	Control_3C307_brain	HuB49_3S315_brain	1.85542	7.19751	1.95576	-3.13476	0.00171995	0.02323
Apl2_04857	scaffold932:1787572-1796801	Control_3C307_brain	HuB49_3S315_brain	9.10207	26.4926	1.54132	-3.03201	0.00242929	0.0298922
Apl2_04870	scaffold932:2515425-2549588	Control_3C307_brain	HuB49_3S315_brain	42.3041	15.8485	-1.41645	2.91172	0.00359448	0.0396151
Apl2_04916	scaffold690:300161-301355	Control_3C307_brain	HuB49_3S315_brain	45.0392	14.0205	-1.68365	3.29779	0.000974492	0.0148566
Apl2_04949	scaffold1323:284745-285066	Control_3C307_brain	HuB49_3S315_brain	2359.27	14933.6	2.66215	-4.06776	4.7467e-05	0.00128547
Apl2_04956	scaffold1323:316354-316549	Control_3C307_brain	HuB49_3S315_brain	232.562	2447.34	3.39552	-5.00247	5.66001e-07	3.07063e-05
Apl2_04977	scaffold1323:1148005-1170251	Control_3C307_brain	HuB49_3S315_brain	181.102	38.1108	-2.24853	4.47994	7.4664e-06	0.000278
Apl2_04984	scaffold759:139035-166463	Control_3C307_brain	HuB49_3S315_brain	1.73711	6.84544	1.97846	-3.49446	0.000475027	0.00857993
Apl2_05000	scaffold759:950584-950800	Control_3C307_brain	HuB49_3S315_brain	44.9298	273.842	2.6076	-3.44793	0.000564894	0.00974653
Apl2_05027	scaffold8:180037-184794	Control_3C307_brain	HuB49_3S315_brain	0.129008	1.33507	3.37138	-2.94708	0.00320793	0.0365511
Apl2_05029	scaffold8:193456-197617	Control_3C307_brain	HuB49_3S315_brain	0.178103	4.30196	4.59421	-5.17853	2.23642e-07	1.31359e-05
Apl2_05030	scaffold8:207024-212590	Control_3C307_brain	HuB49_3S315_brain	0.879205	4.44467	2.3378	-3.18186	0.00146334	0.0205519
Apl2_05062	scaffold1233:255264-286372	Control_3C307_brain	HuB49_3S315_brain	2.93866	11.9879	2.02835	-3.72891	0.00019231	0.00409882
Apl2_05063	scaffold1233:301639-357745	Control_3C307_brain	HuB49_3S315_brain	43.7894	11.9162	-1.87765	3.66955	0.000242982	0.00498936
Apl2_05071	scaffold1233:868597-895738	Control_3C307_brain	HuB49_3S315_brain	1.80061	0.0228554	-6.2998	4.02878	5.60671e-05	0.00148871
Apl2_05086	scaffold1233:1533285-1533780	Control_3C307_brain	HuB49_3S315_brain	1.89879	21.4503	3.49785	-4.81643	1.46146e-06	7.20408e-05
Apl2_05092	scaffold1233:1648234-1651473	Control_3C307_brain	HuB49_3S315_brain	12.4673	90.2581	2.85591	-4.37937	1.19023e-05	0.000418485
Apl2_05096	scaffold93:268177-310266	Control_3C307_brain	HuB49_3S315_brain	0.346763	0.0540273	-2.68219	3.42186	0.000621954	0.0105544
Apl2_05097	scaffold93:375520-391888	Control_3C307_brain	HuB49_3S315_brain	6.04226	1.41909	-2.09012	2.91615	0.0035438	0.039391
Apl2_05106	scaffold93:752913-845462	Control_3C307_brain	HuB49_3S315_brain	124.612	22.9023	-2.44389	4.82652	1.38936e-06	6.90309e-05
Apl2_05144	scaffold767:1241098-1313395	Control_3C307_brain	HuB49_3S315_brain	8.75207	1.36795	-2.67761	4.2088	2.56735e-05	0.000787563
Apl2_05145	scaffold767:1313747-1330721	Control_3C307_brain	HuB49_3S315_brain	87.076	14.1276	-2.62375	4.41262	1.02127e-05	0.000365009
Apl2_05153	scaffold767:2042191-2068967	Control_3C307_brain	HuB49_3S315_brain	1.8869	0	-1.79769e+308	-1.79769e+308	0.00260446	0.0314339
Apl2_05166	scaffold767:2669963-2868017	Control_3C307_brain	HuB49_3S315_brain	4.45297	11.916	1.42006	-2.82737	0.0046932	0.0486462
Apl2_05184	scaffold320:1039532-1045362	Control_3C307_brain	HuB49_3S315_brain	7.72184	53.2442	2.78561	-4.94679	7.54488e-07	3.9838e-05
Apl2_05240	scaffold983:8401-13383	Control_3C307_brain	HuB49_3S315_brain	1.71774	0.199099	-3.10895	3.56939	0.000357816	0.00679507
Apl2_05253	scaffold983:346783-348765	Control_3C307_brain	HuB49_3S315_brain	1.90871	0	-1.79769e+308	-1.79769e+308	0.0041541	0.0443007
Apl2_05274	scaffold983:707079-719429	Control_3C307_brain	HuB49_3S315_brain	3.15555	8.7142	1.46548	-2.84196	0.00448373	0.0468654
Apl2_05298	scaffold597:3097941-3101925	Control_3C307_brain	HuB49_3S315_brain	509.213	3183.22	2.64414	-3.56154	0.000368682	0.00697504
Apl2_05326	scaffold734:761539-806712	Control_3C307_brain	HuB49_3S315_brain	8.74027	26.5292	1.60183	-2.99853	0.00271284	0.0322941
Apl2_05390	scaffold78:586667-593788	Control_3C307_brain	HuB49_3S315_brain	15.6075	80.0115	2.35797	-4.73264	2.21616e-06	9.99513e-05
Apl2_05419	scaffold562:51739-90519	Control_3C307_brain	HuB49_3S315_brain	69.5841	25.8778	-1.42704	2.88184	0.0039536	0.0424613
Apl2_05425	scaffold562:405108-405566	Control_3C307_brain	HuB49_3S315_brain	1145.35	327.737	-1.80518	3.58408	0.000338274	0.00648067
Apl2_05448	scaffold562:1705919-1962740	Control_3C307_brain	HuB49_3S315_brain	23.0653	7.23745	-1.67217	3.1081	0.00188293	0.0248987
Apl2_05456	scaffold57:1038628-1040239	Control_3C307_brain	HuB49_3S315_brain	40.4378	13.0171	-1.6353	3.33523	0.000852284	0.0134397
Apl2_05462	scaffold57:2052936-2059908	Control_3C307_brain	HuB49_3S315_brain	9.20162	40.3625	2.13306	-3.40763	0.000655299	0.0109728
Apl2_05507	scaffold811:236909-237777	Control_3C307_brain	HuB49_3S315_brain	0.602127	4.7793	2.98866	-3.7802	0.000156701	0.00351799
Apl2_05520	scaffold811:479947-482263	Control_3C307_brain	HuB49_3S315_brain	5.60616	65.0198	3.53579	-6.1504	7.7289e-10	8.0775e-08
Apl2_05523	scaffold811:498390-501956	Control_3C307_brain	HuB49_3S315_brain	35.185	11.6869	-1.59007	3.21242	0.00131622	0.0190324
Apl2_05536	scaffold310:484572-486042	Control_3C307_brain	HuB49_3S315_brain	21.9748	7.95925	-1.46515	2.91996	0.00350077	0.0390079
Apl2_05554	scaffold310:875385-876645	Control_3C307_brain	HuB49_3S315_brain	47.2398	16.3207	-1.5333	3.13276	0.00173173	0.023306
Apl2_05580	scaffold466:2459161-2512286	Control_3C307_brain	HuB49_3S315_brain	65.9251	13.028	-2.33921	3.8596	0.000113573	0.00270129
Apl2_05596	scaffold168:384803-402602	Control_3C307_brain	HuB49_3S315_brain	13.9062	3.45733	-2.008	3.46413	0.000531959	0.00929794
Apl2_05601	scaffold168:606622-732353	Control_3C307_brain	HuB49_3S315_brain	18.7642	3.2112	-2.5468	4.4342	9.2415e-06	0.000335841
Apl2_05627	scaffold168:1999540-2000524	Control_3C307_brain	HuB49_3S315_brain	0.284185	2.37461	3.06279	-3.79284	0.000148933	0.00336875
Apl2_05657	scaffold835:1161176-1162401	Control_3C307_brain	HuB49_3S315_brain	237.446	813.019	1.77569	-2.99819	0.00271589	0.032305
Apl2_05678	scaffold866:772622-781733	Control_3C307_brain	HuB49_3S315_brain	9.6615	30.8624	1.67553	-3.08491	0.00203616	0.0263602
Apl2_05686	scaffold866:863037-864561	Control_3C307_brain	HuB49_3S315_brain	280.739	2304.02	3.03685	-4.33089	1.48507e-05	0.000496794
Apl2_05690	scaffold866:999251-1002873	Control_3C307_brain	HuB49_3S315_brain	14.2493	2.60085	-2.45384	3.80567	0.000141418	0.00322264
Apl2_05699	scaffold636:82154-92132	Control_3C307_brain	HuB49_3S315_brain	11.8833	1.79416	-2.72756	4.43308	9.28945e-06	0.000336776
Apl2_05700	scaffold636:120901-123928	Control_3C307_brain	HuB49_3S315_brain	197.891	31.4427	-2.65391	5.21848	1.80399e-07	1.10679e-05
Apl2_05711	scaffold636:344115-355608	Control_3C307_brain	HuB49_3S315_brain	4.39366	16.8161	1.93634	-3.53381	0.000409621	0.0076258
Apl2_05724	scaffold636:850625-859242	Control_3C307_brain	HuB49_3S315_brain	0.0841355	0.66108	2.97404	-3.36071	0.000777437	0.0125067
Apl2_05777	scaffold631:812755-1132356	Control_3C307_brain	HuB49_3S315_brain	3.47601	0.398756	-3.12386	4.56743	4.93737e-06	0.000197939
Apl2_05778	scaffold631:1168720-1201438	Control_3C307_brain	HuB49_3S315_brain	9.12284	1.94452	-2.23007	3.95585	7.62642e-05	0.00193911
Apl2_05781	scaffold631:1389718-1402494	Control_3C307_brain	HuB49_3S315_brain	49.3495	12.7724	-1.95001	3.60684	0.000309948	0.00603432
Apl2_05782	scaffold631:1497860-1513991	Control_3C307_brain	HuB49_3S315_brain	83.6725	21.0296	-1.99233	4.01324	5.98916e-05	0.00156884
Apl2_05794	scaffold631:1892181-1897628	Control_3C307_brain	HuB49_3S315_brain	2.15858	93.8927	5.44286	-9.23333	0	0
Apl2_05795	scaffold631:1933731-1934167	Control_3C307_brain	HuB49_3S315_brain	18.283	0.531986	-5.10297	5.20851	1.90365e-07	1.15855e-05
Apl2_05803	scaffold81:32215-33110	Control_3C307_brain	HuB49_3S315_brain	2412.7	14872.9	2.62396	-5.17949	2.22494e-07	1.31193e-05
Apl2_05808	scaffold81:62288-66355	Control_3C307_brain	HuB49_3S315_brain	0	1.25065	1.79769e+308	1.79769e+308	0.00235668	0.029297
Apl2_05818	scaffold81:678980-710042	Control_3C307_brain	HuB49_3S315_brain	322.586	100.579	-1.68135	3.37482	0.000738636	0.0120747
Apl2_05826	scaffold81:883603-894593	Control_3C307_brain	HuB49_3S315_brain	1.13556	4.36956	1.94409	-3.2103	0.00132599	0.0191239
Apl2_05832	scaffold81:1134497-1179067	Control_3C307_brain	HuB49_3S315_brain	2.17311	8.70184	2.00156	-3.85137	0.000117457	0.00277683
Apl2_05835	scaffold267:5552-6096	Control_3C307_brain	HuB49_3S315_brain	16.1	113.504	2.8176	-3.18419	0.00145158	0.0204436
Apl2_05892	scaffold517:618748-640828	Control_3C307_brain	HuB49_3S315_brain	0.0600027	0.362081	2.59321	-2.99474	0.00274683	0.0325199
Apl2_05898	scaffold517:1306405-1548500	Control_3C307_brain	HuB49_3S315_brain	5.1369	1.53134	-1.7461	3.25485	0.00113451	0.0167731
Apl2_05907	scaffold1131:191045-191928	Control_3C307_brain	HuB49_3S315_brain	5717.23	27059.8	2.24276	-4.67859	2.88851e-06	0.000125492
Apl2_05921	scaffold1131:701960-703280	Control_3C307_brain	HuB49_3S315_brain	2.60678	11.4462	2.13453	-3.36224	0.000773129	0.0124904
Apl2_05935	scaffold1131:1559712-1603827	Control_3C307_brain	HuB49_3S315_brain	70.6938	17.2754	-2.03286	4.12611	3.68944e-05	0.0010589
Apl2_05948	scaffold288:276447-276998	Control_3C307_brain	HuB49_3S315_brain	0	37.8666	1.79769e+308	1.79769e+308	0.000784202	0.0125888
Apl2_05949	scaffold288:278413-279401	Control_3C307_brain	HuB49_3S315_brain	1.045	32.9463	4.97855	-6.03896	1.55112e-09	1.53632e-07
Apl2_05966	scaffold288:1185723-1205580	Control_3C307_brain	HuB49_3S315_brain	0.0839271	1.38048	4.03989	-4.19794	2.69358e-05	0.000811502
Apl2_05970	scaffold1952:61013-75901	Control_3C307_brain	HuB49_3S315_brain	0.498937	15.2318	4.93209	-7.50881	5.973e-14	1.14576e-11
Apl2_06004	scaffold433:33597-57454	Control_3C307_brain	HuB49_3S315_brain	8.10328	51.2073	2.65977	-5.28208	1.27728e-07	8.13272e-06
Apl2_06019	scaffold433:637245-653334	Control_3C307_brain	HuB49_3S315_brain	9.52526	2.08925	-2.18877	3.22398	0.00126423	0.0183507
Apl2_06039	scaffold1032:33713-33929	Control_3C307_brain	HuB49_3S315_brain	44.1409	826.688	4.22715	-6.0565	1.39115e-09	1.39612e-07
Apl2_06058	scaffold1032:179859-181757	Control_3C307_brain	HuB49_3S315_brain	120.784	42.8539	-1.49493	3.06976	0.00214228	0.0272747
Apl2_06069	scaffold1011:16921-21227	Control_3C307_brain	HuB49_3S315_brain	0.403916	2.89004	2.83896	-3.84697	0.000119589	0.00281405
Apl2_06070	scaffold1011:27741-35274	Control_3C307_brain	HuB49_3S315_brain	0.071529	0.839816	3.55347	-3.65753	0.000254653	0.00517988
Apl2_06072	scaffold1011:45121-53012	Control_3C307_brain	HuB49_3S315_brain	1.16646	14.9212	3.67716	-5.51642	3.4597e-08	2.58267e-06
Apl2_06088	scaffold1011:1244836-1255471	Control_3C307_brain	HuB49_3S315_brain	0.0823817	0.588066	2.83558	-3.07808	0.00208342	0.0266559
Apl2_06114	scaffold427:818000-853044	Control_3C307_brain	HuB49_3S315_brain	0.0892305	1.35802	3.92782	-3.47177	0.000517045	0.00910024
Apl2_06140	scaffold1160:518272-523241	Control_3C307_brain	HuB49_3S315_brain	1.44065	7.55731	2.39115	-3.84912	0.000118543	0.00279378
Apl2_06149	scaffold1160:783569-787899	Control_3C307_brain	HuB49_3S315_brain	13.3118	0.823802	-4.01426	5.71221	1.11518e-08	9.44105e-07
Apl2_06163	scaffold1160:1131416-1146626	Control_3C307_brain	HuB49_3S315_brain	70.3536	22.6227	-1.63685	3.03694	0.00238994	0.0295673
Apl2_06196	scaffold699:1244838-1261485	Control_3C307_brain	HuB49_3S315_brain	2.10757	0.172472	-3.61115	5.37234	7.77204e-08	5.2815e-06
Apl2_06211	scaffold1:450221-457869	Control_3C307_brain	HuB49_3S315_brain	0.0627792	0.788312	3.65041	-3.20986	0.00132801	0.0191299
Apl2_06221	scaffold1:762740-779374	Control_3C307_brain	HuB49_3S315_brain	0.101349	0.746106	2.88005	-2.91507	0.00355609	0.0394213
Apl2_06241	scaffold1674:880969-885230	Control_3C307_brain	HuB49_3S315_brain	21.6146	5.36693	-2.00983	3.0312	0.00243586	0.0299375
Apl2_06245	scaffold1674:920911-945605	Control_3C307_brain	HuB49_3S315_brain	11.0219	85.411	2.95405	-5.79063	7.01248e-09	6.28799e-07
Apl2_06248	scaffold1674:960367-961800	Control_3C307_brain	HuB49_3S315_brain	30.8538	219.817	2.83278	-3.49121	0.000480837	0.00865392
Apl2_06297	scaffold2214:491458-493692	Control_3C307_brain	HuB49_3S315_brain	1.21928	5.1554	2.08005	-2.89199	0.00382816	0.0416154
Apl2_06342	scaffold2065:457032-458179	Control_3C307_brain	HuB49_3S315_brain	70.8647	12.7192	-2.47806	4.14974	3.32855e-05	0.00097376
Apl2_06385	scaffold421:959485-963712	Control_3C307_brain	HuB49_3S315_brain	197.358	2866.92	3.86062	-6.20171	5.58525e-10	6.08913e-08
Apl2_06403	scaffold701:178754-180405	Control_3C307_brain	HuB49_3S315_brain	2.80687	142.261	5.66343	-5.7822	7.37292e-09	6.49589e-07
Apl2_06427	scaffold32:89843-107455	Control_3C307_brain	HuB49_3S315_brain	1.18746	15.8768	3.74097	-6.25972	3.85665e-10	4.29733e-08
Apl2_06443	scaffold32:1652644-1653090	Control_3C307_brain	HuB49_3S315_brain	3.89021	0.317734	-3.61396	3.05914	0.00221972	0.0280279
Apl2_06477	scaffold1148:441878-459384	Control_3C307_brain	HuB49_3S315_brain	4.26293	14.6708	1.78303	-3.24225	0.00118592	0.0173302
Apl2_06501	scaffold779:233739-243737	Control_3C307_brain	HuB49_3S315_brain	7.62025	30.6044	2.00583	-3.82643	0.000130013	0.0029897
Apl2_06517	scaffold779:927758-928172	Control_3C307_brain	HuB49_3S315_brain	737.099	218.856	-1.75188	3.4612	0.00053777	0.00938867
Apl2_06529	scaffold61:113530-116412	Control_3C307_brain	HuB49_3S315_brain	0.741618	3.53358	2.25238	-3.36391	0.00076846	0.0124415
Apl2_06589	scaffold1879:111986-114287	Control_3C307_brain	HuB49_3S315_brain	0.316397	1.56117	2.30281	-3.15769	0.00159024	0.0218482
Apl2_06596	scaffold1879:208504-229659	Control_3C307_brain	HuB49_3S315_brain	24.1756	118.923	2.29841	-4.17323	3.00307e-05	0.000890579
Apl2_06602	scaffold1879:416945-427916	Control_3C307_brain	HuB49_3S315_brain	1.67466	6.2465	1.89918	-3.09407	0.0019743	0.0258543
Apl2_06620	scaffold1316:367533-373487	Control_3C307_brain	HuB49_3S315_brain	2.95248	12.8502	2.12179	-4.09201	4.27644e-05	0.00118474
Apl2_06632	scaffold1316:936802-937034	Control_3C307_brain	HuB49_3S315_brain	117.793	25.5361	-2.20565	2.88402	0.0039264	0.0422645
Apl2_06637	scaffold1316:1028486-1037143	Control_3C307_brain	HuB49_3S315_brain	0.502241	3.61828	2.84885	-4.12021	3.78531e-05	0.0010796
Apl2_06638	scaffold1316:1064523-1093368	Control_3C307_brain	HuB49_3S315_brain	7.56769	23.5845	1.63991	-3.25654	0.00112781	0.0167229
Apl2_06643	scaffold194:654032-666851	Control_3C307_brain	HuB49_3S315_brain	11.2041	2.2918	-2.28947	3.76102	0.000169221	0.00369507
Apl2_06647	scaffold194:722267-726816	Control_3C307_brain	HuB49_3S315_brain	3.08504	0.661561	-2.22134	2.98498	0.00283599	0.0333152
Apl2_06658	scaffold194:985577-986594	Control_3C307_brain	HuB49_3S315_brain	281.245	938.025	1.7378	-3.34159	0.000833013	0.01326
Apl2_06680	scaffold26:221582-222529	Control_3C307_brain	HuB49_3S315_brain	2770.5	22396.7	3.01507	-5.63064	1.79547e-08	1.47073e-06
Apl2_06681	scaffold26:224948-225642	Control_3C307_brain	HuB49_3S315_brain	11383.4	77531.1	2.76784	-5.6076	2.05152e-08	1.65366e-06
Apl2_06693	scaffold26:466175-470203	Control_3C307_brain	HuB49_3S315_brain	0.137709	2.31198	4.06943	-5.07825	3.80918e-07	2.16196e-05
Apl2_06707	scaffold53:111916-112096	Control_3C307_brain	HuB49_3S315_brain	608.041	2705.98	2.15391	-3.0614	0.00220302	0.027867
Apl2_06721	scaffold53:1354677-1354881	Control_3C307_brain	HuB49_3S315_brain	489.147	10638.8	4.44292	-8.00353	1.11022e-15	2.7136e-13
Apl2_06728	scaffold53:1679825-1743827	Control_3C307_brain	HuB49_3S315_brain	42.5741	7.59715	-2.48645	4.71304	2.44053e-06	0.00010814
Apl2_06732	scaffold53:1931196-1994199	Control_3C307_brain	HuB49_3S315_brain	6.78746	21.2092	1.64375	-2.84089	0.00449884	0.0469851
Apl2_06742	scaffold1434:469720-509839	Control_3C307_brain	HuB49_3S315_brain	3.39661	0.0938345	-5.17783	6.5565	5.50862e-11	7.3874e-09
Apl2_06745	scaffold1434:722784-755009	Control_3C307_brain	HuB49_3S315_brain	30.8389	10.4953	-1.555	3.133	0.00173031	0.023306
Apl2_06749	scaffold1434:841327-853281	Control_3C307_brain	HuB49_3S315_brain	0.742304	3.96534	2.41736	-3.55822	0.00037337	0.00703738
Apl2_06762	scaffold1434:1151475-1186676	Control_3C307_brain	HuB49_3S315_brain	1.64722	11.4499	2.79723	-3.67054	0.000242041	0.00497678
Apl2_06771	scaffold1351:290004-344654	Control_3C307_brain	HuB49_3S315_brain	10.9235	2.81766	-1.95487	3.37976	0.000725484	0.0118982
Apl2_06783	scaffold1351:1204627-1215313	Control_3C307_brain	HuB49_3S315_brain	49.5391	6.59963	-2.90811	5.33118	9.7574e-08	6.37343e-06
Apl2_06795	scaffold827:170396-175410	Control_3C307_brain	HuB49_3S315_brain	0	6.68259	1.79769e+308	1.79769e+308	0.00199285	0.0260342
Apl2_06806	scaffold827:492189-496366	Control_3C307_brain	HuB49_3S315_brain	188.455	71.3883	-1.40046	2.88906	0.00386398	0.0418846
Apl2_06807	scaffold827:575590-578245	Control_3C307_brain	HuB49_3S315_brain	39.4006	5.33847	-2.88372	4.65443	3.24882e-06	0.000139075
Apl2_06838	scaffold129:895797-918506	Control_3C307_brain	HuB49_3S315_brain	0.555787	0.0462693	-3.58641	3.02124	0.00251743	0.0306665
Apl2_06863	scaffold1140:181044-188226	Control_3C307_brain	HuB49_3S315_brain	2.47855	11.4053	2.20214	-4.23866	2.24861e-05	0.000704038
Apl2_06892	scaffold171:361879-362785	Control_3C307_brain	HuB49_3S315_brain	28.5129	1.67924	-4.08573	6.26385	3.75578e-10	4.21594e-08
Apl2_06914	scaffold255:55641-128820	Control_3C307_brain	HuB49_3S315_brain	0.560258	0.127356	-2.13722	2.92683	0.00342434	0.0384104
Apl2_06927	scaffold255:930476-931034	Control_3C307_brain	HuB49_3S315_brain	0.145854	2.77299	4.24885	-3.77042	0.000162973	0.0036054
Apl2_06935	scaffold255:1678189-1682447	Control_3C307_brain	HuB49_3S315_brain	6.39864	48.625	2.92586	-5.402	6.59011e-08	4.61389e-06
Apl2_06937	scaffold255:1734608-1743748	Control_3C307_brain	HuB49_3S315_brain	0.0839016	0.54207	2.69171	-3.03016	0.00244425	0.0300164
Apl2_06954	scaffold102:328635-347809	Control_3C307_brain	HuB49_3S315_brain	12.1116	32.6745	1.43178	-2.95426	0.00313422	0.0359546
Apl2_06976	scaffold27:98934-99292	Control_3C307_brain	HuB49_3S315_brain	2.14842	271.995	6.98416	-8.05163	8.88178e-16	2.20647e-13
Apl2_06980	scaffold27:142937-148302	Control_3C307_brain	HuB49_3S315_brain	0.768768	3.5535	2.20862	-3.48855	0.000485655	0.00870961
Apl2_06989	scaffold27:359157-371623	Control_3C307_brain	HuB49_3S315_brain	10.477	1.94179	-2.43177	3.61885	0.000295914	0.00583891
Apl2_07008	scaffold113:265502-279273	Control_3C307_brain	HuB49_3S315_brain	0.725235	2.76595	1.93125	-2.93897	0.00329309	0.0373246
Apl2_07012	scaffold113:658703-928443	Control_3C307_brain	HuB49_3S315_brain	16.2271	5.94028	-1.4498	2.97133	0.00296518	0.0344588
Apl2_07026	scaffold113:2074616-2082936	Control_3C307_brain	HuB49_3S315_brain	0.957959	12.4998	3.70579	-4.07009	4.69959e-05	0.0012763
Apl2_07029	scaffold856:4210-4464	Control_3C307_brain	HuB49_3S315_brain	8.69275	140.273	4.01228	-5.49505	3.90609e-08	2.85956e-06
Apl2_07051	scaffold856:523710-585064	Control_3C307_brain	HuB49_3S315_brain	0.640213	0.0802938	-2.99519	3.33437	0.000854938	0.0134675
Apl2_07077	scaffold822:278805-285835	Control_3C307_brain	HuB49_3S315_brain	102.704	30.6162	-1.74613	3.56854	0.000358981	0.00680302
Apl2_07121	scaffold279:48405-116864	Control_3C307_brain	HuB49_3S315_brain	1.34019	0.270025	-2.31127	2.81542	0.0048714	0.0499467
Apl2_07133	scaffold279:259633-267306	Control_3C307_brain	HuB49_3S315_brain	3.795	0.35054	-3.43645	4.62063	3.8258e-06	0.000158405
Apl2_07166	scaffold28:1084239-1092343	Control_3C307_brain	HuB49_3S315_brain	94.3534	10.8882	-3.11531	5.65451	1.5629e-08	1.28718e-06
Apl2_07167	scaffold28:1099663-1104808	Control_3C307_brain	HuB49_3S315_brain	2.25841	11.3083	2.324	-3.44084	0.000579903	0.00995226
Apl2_07184	scaffold1937:212293-247604	Control_3C307_brain	HuB49_3S315_brain	0.139387	0.988615	2.82632	-3.63177	0.000281487	0.00560533
Apl2_07195	scaffold1937:470169-474937	Control_3C307_brain	HuB49_3S315_brain	1.92574	0.447221	-2.10635	2.98803	0.0028078	0.0331267
Apl2_07214	scaffold186:330255-333572	Control_3C307_brain	HuB49_3S315_brain	114.351	37.0908	-1.62433	3.30341	0.000955157	0.0146502
Apl2_07265	scaffold979:91618-131275	Control_3C307_brain	HuB49_3S315_brain	2.2579	6.86092	1.60342	-3.01135	0.00260086	0.0314301
Apl2_07287	scaffold979:1067900-1069180	Control_3C307_brain	HuB49_3S315_brain	28.4499	7.27158	-1.96809	3.75866	0.000170825	0.00371403
Apl2_07296	scaffold961:820742-820865	Control_3C307_brain	HuB49_3S315_brain	39039.7	328870	3.0745	-5.91109	3.39857e-09	3.15963e-07
Apl2_07311	scaffold961:1188673-1191496	Control_3C307_brain	HuB49_3S315_brain	6.16081	22.8453	1.89071	-3.25594	0.00113019	0.0167324
Apl2_07330	scaffold264:803536-850174	Control_3C307_brain	HuB49_3S315_brain	1.81162	0.384074	-2.23783	3.09685	0.0019559	0.0256621
Apl2_07353	scaffold581:535480-538038	Control_3C307_brain	HuB49_3S315_brain	2.38881	15.1695	2.66681	-3.57277	0.000353219	0.00673294
Apl2_07359	scaffold581:1001411-1036164	Control_3C307_brain	HuB49_3S315_brain	14.4926	2.40583	-2.5907	4.08793	4.35243e-05	0.00119675
Apl2_07395	scaffold653:1761065-1767214	Control_3C307_brain	HuB49_3S315_brain	3.69947	20.0992	2.44175	-3.61432	0.000301136	0.00589792
Apl2_07400	scaffold1801:2315-9168	Control_3C307_brain	HuB49_3S315_brain	0.502845	3.04613	2.59879	-3.88597	0.000101921	0.00248315
Apl2_07405	scaffold1801:103887-109050	Control_3C307_brain	HuB49_3S315_brain	1.8156	9.18341	2.33858	-4.18319	2.87442e-05	0.00085665
Apl2_07420	scaffold1801:585084-590134	Control_3C307_brain	HuB49_3S315_brain	0.0326527	0.915908	4.80993	-4.31009	1.63191e-05	0.000535281
Apl2_07443	scaffold2034:182804-184340	Control_3C307_brain	HuB49_3S315_brain	1.05972	214.884	7.66374	-10.4584	0	0
Apl2_07453	scaffold2034:407158-440031	Control_3C307_brain	HuB49_3S315_brain	32.4982	7.6225	-2.09202	4.02264	5.7549e-05	0.00151933
Apl2_07474	scaffold116:2034404-2034578	Control_3C307_brain	HuB49_3S315_brain	57.7363	453.435	2.97334	-3.07793	0.00208442	0.0266559
Apl2_07492	scaffold5:387312-568216	Control_3C307_brain	HuB49_3S315_brain	15.0629	41.5483	1.46379	-2.95011	0.00317662	0.0363074
Apl2_07498	scaffold5:1199092-1204414	Control_3C307_brain	HuB49_3S315_brain	300.705	97.9412	-1.61836	3.24401	0.00117859	0.0172564
Apl2_07508	scaffold5:3001965-3008473	Control_3C307_brain	HuB49_3S315_brain	54.0867	14.9219	-1.85785	3.12332	0.00178821	0.0238753
Apl2_07518	scaffold977:399943-452025	Control_3C307_brain	HuB49_3S315_brain	15.5881	4.56088	-1.77306	3.14784	0.0016448	0.0224552
Apl2_07520	scaffold977:667978-679932	Control_3C307_brain	HuB49_3S315_brain	27.7391	6.10679	-2.18344	3.32778	0.000875396	0.0137327
Apl2_07522	scaffold977:702078-732147	Control_3C307_brain	HuB49_3S315_brain	4.02751	0.140434	-4.84192	6.58415	4.57501e-11	6.21148e-09
Apl2_07556	scaffold1668:473673-506307	Control_3C307_brain	HuB49_3S315_brain	14.7384	2.60406	-2.50075	4.10228	4.09103e-05	0.00115019
Apl2_07573	scaffold111:92226-114203	Control_3C307_brain	HuB49_3S315_brain	192.648	25.4082	-2.9226	5.52459	3.30253e-08	2.47755e-06
Apl2_07577	scaffold111:161897-164093	Control_3C307_brain	HuB49_3S315_brain	217.452	782.563	1.84751	-3.03997	0.00236603	0.0293651
Apl2_07583	scaffold111:256620-257527	Control_3C307_brain	HuB49_3S315_brain	135.413	505.143	1.89932	-3.78992	0.000150693	0.00339317
Apl2_07593	scaffold111:422829-424419	Control_3C307_brain	HuB49_3S315_brain	722.619	4211.73	2.5431	-4.89119	1.00229e-06	5.20111e-05
Apl2_07595	scaffold111:466748-486207	Control_3C307_brain	HuB49_3S315_brain	10.58	1.98163	-2.41658	3.90062	9.59458e-05	0.00236802
Apl2_07612	scaffold1645:773487-778013	Control_3C307_brain	HuB49_3S315_brain	52.8833	1.55521	-5.08763	8.58416	0	0
Apl2_07615	scaffold1645:1023495-1030230	Control_3C307_brain	HuB49_3S315_brain	0.142857	1.94062	3.76388	-3.88921	0.000100571	0.00247149
Apl2_07617	scaffold1645:1085548-1111688	Control_3C307_brain	HuB49_3S315_brain	1.99278	45.1569	4.50209	-7.93136	2.22045e-15	5.02218e-13
Apl2_07635	scaffold44:519696-536497	Control_3C307_brain	HuB49_3S315_brain	7.39313	1.17578	-2.65257	3.90187	9.54517e-05	0.00235967
Apl2_07664	scaffold2550:525272-534248	Control_3C307_brain	HuB49_3S315_brain	0.598253	3.00649	2.32925	-3.20453	0.00135283	0.0193952
Apl2_07672	scaffold2550:753376-772452	Control_3C307_brain	HuB49_3S315_brain	151.644	25.2623	-2.58563	5.0767	3.84053e-07	2.17162e-05
Apl2_07678	scaffold704:420999-421155	Control_3C307_brain	HuB49_3S315_brain	940.199	5207.5	2.46955	-3.41126	0.000646646	0.0108881
Apl2_07683	scaffold704:1409279-1436150	Control_3C307_brain	HuB49_3S315_brain	0.547802	0.0953253	-2.52272	3.17111	0.00151859	0.0210858
Apl2_07691	scaffold704:1889399-1892439	Control_3C307_brain	HuB49_3S315_brain	5.23561	130.856	4.64348	-7.80355	5.9952e-15	1.31669e-12
Apl2_07693	scaffold704:1898678-1906924	Control_3C307_brain	HuB49_3S315_brain	0.327214	76.5635	7.87028	-11.0942	0	0
Apl2_07728	scaffold354:1278475-1280037	Control_3C307_brain	HuB49_3S315_brain	3.44368	0.179706	-4.26025	5.36304	8.18311e-08	5.51141e-06
Apl2_07748	scaffold344:1441264-1445686	Control_3C307_brain	HuB49_3S315_brain	1.89337	20.9903	3.47069	-4.25761	2.0662e-05	0.000659322
Apl2_07773	scaffold461:330464-374597	Control_3C307_brain	HuB49_3S315_brain	35.2243	10.4299	-1.75585	3.18747	0.00143525	0.020289
Apl2_07778	scaffold461:610296-612840	Control_3C307_brain	HuB49_3S315_brain	48.4852	14.7525	-1.71658	3.23891	0.00119989	0.0174837
Apl2_07780	scaffold461:638162-783087	Control_3C307_brain	HuB49_3S315_brain	45.3655	11.206	-2.01732	4.02866	5.60945e-05	0.00148871
Apl2_07790	scaffold548:129075-153187	Control_3C307_brain	HuB49_3S315_brain	65.6856	14.9834	-2.13222	4.25637	2.07773e-05	0.000661469
Apl2_07815	scaffold400:270542-271349	Control_3C307_brain	HuB49_3S315_brain	3896.7	14686.4	1.91416	-3.81068	0.000138583	0.00317234
Apl2_07856	scaffold277:828751-854590	Control_3C307_brain	HuB49_3S315_brain	3.10101	16.4451	2.40685	-4.18296	2.87736e-05	0.00085665
Apl2_07859	scaffold277:1346551-1353862	Control_3C307_brain	HuB49_3S315_brain	3.10286	0.0570077	-5.7663	3.67426	0.000238539	0.00491811
Apl2_07865	scaffold1179:16878-18905	Control_3C307_brain	HuB49_3S315_brain	16.447	52.3936	1.67156	-3.22145	0.00127542	0.0184954
Apl2_07868	scaffold1179:58693-113474	Control_3C307_brain	HuB49_3S315_brain	3.33521	11.4322	1.77725	-3.64461	0.000267802	0.00540382
Apl2_07870	scaffold1179:129500-132666	Control_3C307_brain	HuB49_3S315_brain	5.12917	22.1349	2.10953	-3.97529	7.02933e-05	0.00180183
Apl2_07872	scaffold1179:144240-147238	Control_3C307_brain	HuB49_3S315_brain	0.849772	4.10611	2.27262	-3.15702	0.00159392	0.021868
Apl2_07896	scaffold902:189701-240056	Control_3C307_brain	HuB49_3S315_brain	36.5259	10.9203	-1.74191	3.55961	0.000371408	0.00700911
Apl2_07944	scaffold579:66340-110432	Control_3C307_brain	HuB49_3S315_brain	46.8888	17.0279	-1.46134	2.88397	0.00392691	0.0422645
Apl2_07961	scaffold579:1607543-1838317	Control_3C307_brain	HuB49_3S315_brain	89.3883	31.2446	-1.51648	3.00143	0.00268715	0.0321906
Apl2_07966	scaffold579:2057168-2058248	Control_3C307_brain	HuB49_3S315_brain	7.65788	43.8252	2.51674	-4.54534	5.48478e-06	0.000215887
Apl2_07967	scaffold783:37786-47784	Control_3C307_brain	HuB49_3S315_brain	0.653265	0.0117626	-5.79539	3.69431	0.000220485	0.00463416
Apl2_07975	scaffold783:811428-939006	Control_3C307_brain	HuB49_3S315_brain	39.6665	12.0899	-1.71412	3.49188	0.000479631	0.00864248
Apl2_07976	scaffold783:1054877-1057794	Control_3C307_brain	HuB49_3S315_brain	0	5.48323	1.79769e+308	1.79769e+308	0.00229187	0.0286796
Apl2_07982	scaffold783:1208604-1224697	Control_3C307_brain	HuB49_3S315_brain	0.272354	1.62462	2.57655	-3.47231	0.000515997	0.00909833
Apl2_07984	scaffold783:1236946-1343563	Control_3C307_brain	HuB49_3S315_brain	4.22187	13.2587	1.65099	-2.95266	0.00315052	0.0360597
Apl2_07988	scaffold783:1424104-1458611	Control_3C307_brain	HuB49_3S315_brain	0.961237	0.154681	-2.63559	3.36085	0.000777021	0.0125067
Apl2_07989	scaffold783:1576891-1585110	Control_3C307_brain	HuB49_3S315_brain	462.556	105.225	-2.13616	4.0105	6.05896e-05	0.00158306
Apl2_07990	scaffold783:1697521-1718715	Control_3C307_brain	HuB49_3S315_brain	19.9515	5.88239	-1.76202	3.18011	0.00147218	0.0206377
Apl2_08002	scaffold539:487658-498337	Control_3C307_brain	HuB49_3S315_brain	1.40376	9.77648	2.80002	-4.74829	2.05148e-06	9.44928e-05
Apl2_08011	scaffold539:909220-913503	Control_3C307_brain	HuB49_3S315_brain	50.5732	150.254	1.57095	-3.20385	0.00135605	0.0194231
Apl2_08049	scaffold34:578737-582997	Control_3C307_brain	HuB49_3S315_brain	1.33856	7.26622	2.44052	-3.51009	0.000447948	0.00817856
Apl2_08051	scaffold34:608175-692755	Control_3C307_brain	HuB49_3S315_brain	11.6846	2.30883	-2.33937	4.08974	4.31849e-05	0.00119203
Apl2_08072	scaffold432:463177-464038	Control_3C307_brain	HuB49_3S315_brain	0.162238	1.0458	2.68843	-3.01312	0.00258574	0.0313474
Apl2_08148	scaffold702:1121698-1122421	Control_3C307_brain	HuB49_3S315_brain	0.391694	24.6799	5.97746	-8.33318	0	0
Apl2_08157	scaffold2275:161218-170706	Control_3C307_brain	HuB49_3S315_brain	1.47233	9.46975	2.68523	-4.96218	6.97049e-07	3.70634e-05
Apl2_08184	scaffold62:2110922-2117299	Control_3C307_brain	HuB49_3S315_brain	1.8623	8.78244	2.23754	-3.47253	0.00051558	0.00909833
Apl2_08192	scaffold62:2664705-2699204	Control_3C307_brain	HuB49_3S315_brain	42.5685	12.396	-1.77991	3.62926	0.000284234	0.0056526
Apl2_08225	scaffold141:2145932-2296204	Control_3C307_brain	HuB49_3S315_brain	20.3142	6.03064	-1.75211	3.48447	0.000493115	0.00880172
Apl2_08231	scaffold663:513186-532469	Control_3C307_brain	HuB49_3S315_brain	1.37923	0.160413	-3.104	3.57178	0.000354558	0.00674996
Apl2_08238	scaffold663:670056-678418	Control_3C307_brain	HuB49_3S315_brain	0.336757	2.37815	2.82006	-3.81925	0.000133858	0.00307346
Apl2_08239	scaffold663:683087-691714	Control_3C307_brain	HuB49_3S315_brain	0.978166	4.92623	2.33233	-3.36867	0.00075532	0.0122681
Apl2_08246	scaffold663:942958-952191	Control_3C307_brain	HuB49_3S315_brain	4.54928	13.9254	1.61401	-2.9132	0.0035775	0.0395142
Apl2_08282	scaffold3597:55351-62053	Control_3C307_brain	HuB49_3S315_brain	0.137415	1.0983	2.99865	-3.86878	0.000109382	0.00263107
Apl2_08283	scaffold3597:68367-71248	Control_3C307_brain	HuB49_3S315_brain	0.243112	2.87256	3.56264	-4.20694	2.58848e-05	0.000790843
Apl2_08339	scaffold1223:563899-564816	Control_3C307_brain	HuB49_3S315_brain	1047.51	3194.29	1.60853	-3.3737	0.000741661	0.0120981
Apl2_08358	scaffold1119:59094-70236	Control_3C307_brain	HuB49_3S315_brain	0.806058	0.127525	-2.6601	3.10162	0.00192467	0.0254063
Apl2_08384	scaffold308:323122-346862	Control_3C307_brain	HuB49_3S315_brain	0.149001	0.734377	2.3012	-3.01776	0.00254649	0.0309621
Apl2_08439	scaffold596:762078-786524	Control_3C307_brain	HuB49_3S315_brain	65.0421	23.7083	-1.45598	2.91927	0.00350852	0.0390655
Apl2_08455	scaffold193:153570-156419	Control_3C307_brain	HuB49_3S315_brain	5.21859	0.687419	-2.9244	3.45263	0.000555144	0.00963649
Apl2_08474	scaffold193:839894-900247	Control_3C307_brain	HuB49_3S315_brain	6.84941	1.82267	-1.90992	3.30071	0.000964392	0.0147465
Apl2_08479	scaffold355:16999-18523	Control_3C307_brain	HuB49_3S315_brain	1.3175	10.4523	2.98795	-4.22002	2.44278e-05	0.000755466
Apl2_08507	scaffold200:110492-111965	Control_3C307_brain	HuB49_3S315_brain	0.0224154	2.95589	7.04296	-4.74974	2.0368e-06	9.41026e-05
Apl2_08510	scaffold200:203624-204801	Control_3C307_brain	HuB49_3S315_brain	203.693	2369.47	3.54009	-4.9984	5.78092e-07	3.11567e-05
Apl2_08517	scaffold200:328364-331739	Control_3C307_brain	HuB49_3S315_brain	1.46453	8.99854	2.61925	-3.69078	0.000223569	0.00467952
Apl2_08518	scaffold200:334554-342687	Control_3C307_brain	HuB49_3S315_brain	0.574964	2.3458	2.02854	-2.85543	0.00429782	0.0452286
Apl2_08530	scaffold227:198302-253524	Control_3C307_brain	HuB49_3S315_brain	5.19876	19.5832	1.91337	-3.91165	9.16689e-05	0.00227357
Apl2_08536	scaffold227:589731-604030	Control_3C307_brain	HuB49_3S315_brain	3.77145	16.0332	2.08787	-3.71855	0.000200368	0.00424669
Apl2_08562	scaffold388:379564-385445	Control_3C307_brain	HuB49_3S315_brain	0.657812	13.8466	4.39571	-6.32311	2.56352e-10	2.98828e-08
Apl2_08563	scaffold388:407183-417889	Control_3C307_brain	HuB49_3S315_brain	16.3489	51.6731	1.66022	-3.33574	0.000850738	0.0134397
Apl2_08584	scaffold1903:619809-620079	Control_3C307_brain	HuB49_3S315_brain	1.2769	13.3299	3.38395	-3.65326	0.000258933	0.00525988
Apl2_08592	scaffold1903:905681-907821	Control_3C307_brain	HuB49_3S315_brain	2.07276	0.386863	-2.42166	2.88	0.0039768	0.0426267
Apl2_08601	scaffold1903:1090039-1091948	Control_3C307_brain	HuB49_3S315_brain	0.436519	2.49376	2.51421	-3.07835	0.00208147	0.0266559
Apl2_08610	scaffold1762:293004-309324	Control_3C307_brain	HuB49_3S315_brain	1.55753	5.16165	1.72857	-2.83081	0.0046431	0.0481928
Apl2_08612	scaffold1762:317124-351155	Control_3C307_brain	HuB49_3S315_brain	10.4536	48.7929	2.22267	-4.38784	1.14482e-05	0.00040534
Apl2_08682	scaffold1579:725868-747519	Control_3C307_brain	HuB49_3S315_brain	0.436533	0.00854705	-5.67452	3.61578	0.000299444	0.00589321
Apl2_08683	scaffold1579:755971-768170	Control_3C307_brain	HuB49_3S315_brain	39.3124	7.39897	-2.40959	4.15662	3.22989e-05	0.000952253
Apl2_08684	scaffold1579:778164-802679	Control_3C307_brain	HuB49_3S315_brain	27.3683	9.79806	-1.48194	3.04553	0.00232269	0.0289696
Apl2_08718	scaffold70:1370275-1493580	Control_3C307_brain	HuB49_3S315_brain	481.972	92.6072	-2.37975	3.74997	0.000176856	0.00381235
Apl2_08736	scaffold1824:347830-355566	Control_3C307_brain	HuB49_3S315_brain	21.7875	69.9572	1.68297	-3.30138	0.000962091	0.0147417
Apl2_08751	scaffold662:74482-74881	Control_3C307_brain	HuB49_3S315_brain	40.0832	5.14657	-2.96131	4.33872	1.43317e-05	0.000485867
Apl2_08764	scaffold662:571209-601681	Control_3C307_brain	HuB49_3S315_brain	1.84221	0.279465	-2.7207	3.2457	0.00117163	0.017181
Apl2_08767	scaffold662:955486-988793	Control_3C307_brain	HuB49_3S315_brain	22.2768	5.21959	-2.09353	3.5185	0.00043399	0.00799112
Apl2_08768	scaffold662:1066727-1075135	Control_3C307_brain	HuB49_3S315_brain	26.7823	8.70942	-1.62063	2.8632	0.00419392	0.0445685
Apl2_08780	scaffold2290:341795-376538	Control_3C307_brain	HuB49_3S315_brain	74.5985	17.1227	-2.12324	4.25757	2.06663e-05	0.000659322
Apl2_08785	scaffold2290:619942-654678	Control_3C307_brain	HuB49_3S315_brain	25.5934	8.71557	-1.5541	2.92409	0.00345469	0.0386935
Apl2_08786	scaffold2290:670265-671051	Control_3C307_brain	HuB49_3S315_brain	14.0298	1.13559	-3.62698	5.27561	1.32317e-07	8.3521e-06
Apl2_08798	scaffold506:3175-3292	Control_3C307_brain	HuB49_3S315_brain	435.371	3751.61	3.10719	-3.36418	0.000767708	0.0124415
Apl2_08825	scaffold945:430503-435352	Control_3C307_brain	HuB49_3S315_brain	0.0363225	0.574225	3.98268	-4.95924	7.07695e-07	3.74979e-05
Apl2_08861	scaffold1426:306002-314150	Control_3C307_brain	HuB49_3S315_brain	0	0.512588	1.79769e+308	1.79769e+308	0.00393697	0.0423126
Apl2_08891	scaffold169:2418051-2418807	Control_3C307_brain	HuB49_3S315_brain	12.0295	48.7801	2.01972	-3.72051	0.00019882	0.00423162
Apl2_08893	scaffold810:1674-2457	Control_3C307_brain	HuB49_3S315_brain	82048.3	259054	1.65871	-3.49397	0.000475897	0.0085854
Apl2_08897	scaffold810:84030-113429	Control_3C307_brain	HuB49_3S315_brain	7.21502	1.7511	-2.04275	3.41707	0.000632997	0.0107178
Apl2_08899	scaffold810:128942-132019	Control_3C307_brain	HuB49_3S315_brain	20.3803	5.1641	-1.98059	3.03826	0.0023795	0.0295081
Apl2_08900	scaffold810:134472-143277	Control_3C307_brain	HuB49_3S315_brain	1.99344	116.557	5.86963	-9.79865	0	0
Apl2_08901	scaffold810:145603-172456	Control_3C307_brain	HuB49_3S315_brain	2.70886	93.4033	5.10771	-8.80686	0	0
Apl2_08914	scaffold810:355542-359586	Control_3C307_brain	HuB49_3S315_brain	0.624802	82.0429	7.03683	-11.1866	0	0
Apl2_08944	scaffold390:99294-99543	Control_3C307_brain	HuB49_3S315_brain	233.406	651.654	1.48126	-2.85615	0.0042881	0.0452027
Apl2_08973	scaffold510:332612-336422	Control_3C307_brain	HuB49_3S315_brain	9.63083	2.30957	-2.06004	3.32702	0.000877796	0.0137561
Apl2_08976	scaffold510:378003-378579	Control_3C307_brain	HuB49_3S315_brain	0.114785	1.14443	3.31763	-2.88659	0.00389437	0.0421237
Apl2_08978	scaffold510:385340-387613	Control_3C307_brain	HuB49_3S315_brain	1.21639	170.805	7.1336	-11.1757	0	0
Apl2_08988	scaffold510:572185-576187	Control_3C307_brain	HuB49_3S315_brain	541.286	17855.1	5.0438	-9.0914	0	0
Apl2_09025	scaffold98:1594669-1597963	Control_3C307_brain	HuB49_3S315_brain	71.7188	15.6078	-2.20009	3.31039	0.000931666	0.0144066
Apl2_09036	scaffold98:1994529-2001408	Control_3C307_brain	HuB49_3S315_brain	226.527	52.3134	-2.11443	4.25113	2.12693e-05	0.000674298
Apl2_09040	scaffold1159:26315-30621	Control_3C307_brain	HuB49_3S315_brain	9.65601	165.113	4.09588	-7.21688	5.32019e-13	9.48496e-11
Apl2_09066	scaffold497:422877-425304	Control_3C307_brain	HuB49_3S315_brain	1296.9	360.342	-1.84763	3.61423	0.00030124	0.00589792
Apl2_09084	scaffold1087:6839-7916	Control_3C307_brain	HuB49_3S315_brain	1.16128	6.64005	2.51548	-3.65039	0.000261839	0.00529948
Apl2_09098	scaffold1087:401514-438444	Control_3C307_brain	HuB49_3S315_brain	0.138992	1.19345	3.10206	-3.51701	0.00043644	0.00799735
Apl2_09106	scaffold2210:14063-28850	Control_3C307_brain	HuB49_3S315_brain	14.6401	3.47497	-2.07485	3.92207	8.77912e-05	0.00219174
Apl2_09173	scaffold151:312857-322654	Control_3C307_brain	HuB49_3S315_brain	1.35787	5.39323	1.9898	-2.89136	0.00383582	0.0416645
Apl2_09206	scaffold790:779150-780407	Control_3C307_brain	HuB49_3S315_brain	27.8444	8.61565	-1.69235	3.01198	0.00259551	0.0314157
Apl2_09226	scaffold420:307468-468190	Control_3C307_brain	HuB49_3S315_brain	18.0215	6.2124	-1.5365	2.88373	0.00393001	0.0422678
Apl2_09243	scaffold420:1526516-1541993	Control_3C307_brain	HuB49_3S315_brain	3.55777	30.7465	3.11138	-5.78642	7.19019e-09	6.37194e-07
Apl2_09249	scaffold800:88176-118368	Control_3C307_brain	HuB49_3S315_brain	27.6403	5.30596	-2.38109	4.75041	2.03002e-06	9.40764e-05
Apl2_09254	scaffold800:424310-426689	Control_3C307_brain	HuB49_3S315_brain	1.64864	11.5541	2.80905	-4.67862	2.88807e-06	0.000125492
Apl2_09255	scaffold800:432864-435216	Control_3C307_brain	HuB49_3S315_brain	0.223469	1.09905	2.29811	-2.96466	0.00303015	0.0349877
Apl2_09256	scaffold800:469131-472177	Control_3C307_brain	HuB49_3S315_brain	5.55193	25.0236	2.17223	-3.88597	0.000101921	0.00248315
Apl2_09257	scaffold800:633656-700082	Control_3C307_brain	HuB49_3S315_brain	1.70808	0.253469	-2.75249	4.34921	1.36629e-05	0.000466325
Apl2_09280	scaffold428:598940-599048	Control_3C307_brain	HuB49_3S315_brain	7707.7	61962.5	3.00702	-4.20107	2.65655e-05	0.000803539
Apl2_09289	scaffold428:940419-940608	Control_3C307_brain	HuB49_3S315_brain	120.069	1192.7	3.3123	-4.38344	1.16822e-05	0.000411702
Apl2_09292	scaffold23:289050-680870	Control_3C307_brain	HuB49_3S315_brain	18.6396	6.5647	-1.50557	3.06437	0.00218129	0.0276381
Apl2_09303	scaffold23:911393-911601	Control_3C307_brain	HuB49_3S315_brain	25.5501	211.863	3.05173	-3.78556	0.000153362	0.00344815
Apl2_09317	scaffold1527:36961-40117	Control_3C307_brain	HuB49_3S315_brain	17.0554	3.20002	-2.41407	3.77872	0.000157635	0.00352332
Apl2_09319	scaffold1527:94004-108394	Control_3C307_brain	HuB49_3S315_brain	4.46726	17.3141	1.95448	-3.59375	0.000325952	0.00630839
Apl2_09321	scaffold1527:132332-135831	Control_3C307_brain	HuB49_3S315_brain	0.471115	4.33915	3.20326	-4.08075	4.48915e-05	0.00122574
Apl2_09327	scaffold1527:231702-232597	Control_3C307_brain	HuB49_3S315_brain	1.03469	14.8035	3.83867	-4.38947	1.13626e-05	0.00040394
Apl2_09328	scaffold1527:236585-238962	Control_3C307_brain	HuB49_3S315_brain	5.42671	215.539	5.31173	-9.10702	0	0
Apl2_09368	scaffold154:707378-1033440	Control_3C307_brain	HuB49_3S315_brain	26.0419	9.36321	-1.47576	3.01675	0.00255498	0.0310242
Apl2_09369	scaffold154:1388506-1404013	Control_3C307_brain	HuB49_3S315_brain	1.84727	7.3295	1.98832	-3.47034	0.000519802	0.00912756
Apl2_09370	scaffold154:1404552-1405287	Control_3C307_brain	HuB49_3S315_brain	2.15263	9.77143	2.18247	-3.33588	0.000850287	0.0134397
Apl2_09385	scaffold584:113953-116182	Control_3C307_brain	HuB49_3S315_brain	2.20493	11.8271	2.42329	-3.97496	7.03896e-05	0.00180183
Apl2_09398	scaffold584:1163215-1176619	Control_3C307_brain	HuB49_3S315_brain	44.9985	13.7225	-1.71333	3.31451	0.000918035	0.0142686
Apl2_09447	scaffold12:709998-716144	Control_3C307_brain	HuB49_3S315_brain	0.0945836	6.80717	6.16932	-4.14155	3.44968e-05	0.00100146
Apl2_09448	scaffold12:722095-731101	Control_3C307_brain	HuB49_3S315_brain	0	0.331733	1.79769e+308	1.79769e+308	0.00471452	0.0487977
Apl2_09450	scaffold12:751374-751624	Control_3C307_brain	HuB49_3S315_brain	110170	525916	2.2551	-4.72874	2.25918e-06	0.000101589
Apl2_09451	scaffold2276:7627-21819	Control_3C307_brain	HuB49_3S315_brain	0.962919	0.157734	-2.60992	3.28982	0.00100253	0.0151462
Apl2_09481	scaffold1663:103090-111713	Control_3C307_brain	HuB49_3S315_brain	10.6875	41.7238	1.96495	-3.4087	0.000652739	0.0109663
Apl2_09511	scaffold804:116449-117260	Control_3C307_brain	HuB49_3S315_brain	76.6017	774.762	3.3383	-4.84704	1.25316e-06	6.33014e-05
Apl2_09514	scaffold804:128895-129153	Control_3C307_brain	HuB49_3S315_brain	5.57123	73.4048	3.71981	-4.83606	1.32436e-06	6.62355e-05
Apl2_09517	scaffold804:154761-155242	Control_3C307_brain	HuB49_3S315_brain	132.306	713.492	2.43101	-4.71914	2.36838e-06	0.00010556
Apl2_09529	scaffold1000:269770-271639	Control_3C307_brain	HuB49_3S315_brain	20.0604	3.35851	-2.57846	4.60198	4.185e-06	0.000171404
Apl2_09547	scaffold830:317717-319272	Control_3C307_brain	HuB49_3S315_brain	5.32391	0.866063	-2.61994	3.18392	0.00145296	0.020444
Apl2_09559	scaffold830:1347034-1400601	Control_3C307_brain	HuB49_3S315_brain	9.06328	25.2682	1.47922	-3.05949	0.00221717	0.0280226
Apl2_09560	scaffold830:1418980-1432898	Control_3C307_brain	HuB49_3S315_brain	0.860476	7.51946	3.12742	-4.24366	2.199e-05	0.000694241
Apl2_09611	scaffold1755:90682-90960	Control_3C307_brain	HuB49_3S315_brain	5595.24	21484	1.94099	-4.0524	5.06952e-05	0.00135731
Apl2_09617	scaffold1755:177671-184475	Control_3C307_brain	HuB49_3S315_brain	0.0374944	3.25519	6.43992	-5.88759	3.91877e-09	3.59909e-07
Apl2_09619	scaffold1755:364672-372941	Control_3C307_brain	HuB49_3S315_brain	3.01085	12.3865	2.04052	-3.16334	0.00155968	0.0215336
Apl2_09622	scaffold1755:412426-421600	Control_3C307_brain	HuB49_3S315_brain	11.1483	3.13673	-1.82949	3.20875	0.00133315	0.0191676
Apl2_09625	scaffold1755:453362-453542	Control_3C307_brain	HuB49_3S315_brain	214.831	3630.72	4.07898	-5.54102	3.00722e-08	2.27857e-06
Apl2_09632	scaffold11:203150-203904	Control_3C307_brain	HuB49_3S315_brain	215.308	1190.6	2.46721	-4.01304	5.99419e-05	0.00156884
Apl2_09637	scaffold11:414449-419672	Control_3C307_brain	HuB49_3S315_brain	0.351856	1.7231	2.29195	-2.92722	0.0034201	0.0383913
Apl2_09646	scaffold11:897857-938970	Control_3C307_brain	HuB49_3S315_brain	0.153891	71.0513	8.8508	-11.2785	0	0
Apl2_09650	scaffold77:38807-100959	Control_3C307_brain	HuB49_3S315_brain	40.4356	12.8873	-1.64968	3.12957	0.00175065	0.0235179
Apl2_09664	scaffold77:314507-315780	Control_3C307_brain	HuB49_3S315_brain	19.5555	4.52533	-2.11148	3.03642	0.00239403	0.0295673
Apl2_09678	scaffold139:388863-390779	Control_3C307_brain	HuB49_3S315_brain	285.064	95.5534	-1.57691	2.90921	0.00362346	0.0398187
Apl2_09679	scaffold139:398682-423062	Control_3C307_brain	HuB49_3S315_brain	206.199	43.3334	-2.25049	4.41318	1.01861e-05	0.000364918
Apl2_09699	scaffold402:296536-299054	Control_3C307_brain	HuB49_3S315_brain	7.77903	45.049	2.53383	-4.27643	1.89918e-05	0.000612345
Apl2_09700	scaffold402:300570-301800	Control_3C307_brain	HuB49_3S315_brain	6.52148	30.7883	2.23911	-4.15203	3.29537e-05	0.000967791
Apl2_09729	scaffold826:365580-371633	Control_3C307_brain	HuB49_3S315_brain	1.29768	0.121397	-3.41813	3.69131	0.0002231	0.00467615
Apl2_09737	scaffold826:708961-718816	Control_3C307_brain	HuB49_3S315_brain	3.49942	11.2042	1.67885	-3.18682	0.00143846	0.0203154
Apl2_09744	scaffold209:862016-863039	Control_3C307_brain	HuB49_3S315_brain	0.938637	3.90654	2.05725	-2.94446	0.00323514	0.036811
Apl2_09754	scaffold209:1546139-1636021	Control_3C307_brain	HuB49_3S315_brain	26.6895	3.67456	-2.86063	5.55139	2.83405e-08	2.19118e-06
Apl2_09755	scaffold209:1640539-1657129	Control_3C307_brain	HuB49_3S315_brain	0.950442	0.0586424	-4.01858	3.40702	0.000656753	0.0109734
Apl2_09759	scaffold209:1873826-1943486	Control_3C307_brain	HuB49_3S315_brain	0.856176	0.0236832	-5.17597	5.27325	1.34027e-07	8.39278e-06
Apl2_09787	scaffold84:357041-358669	Control_3C307_brain	HuB49_3S315_brain	6.54001	60.6656	3.21352	-5.75858	8.48239e-09	7.34526e-07
Apl2_09788	scaffold84:362043-367999	Control_3C307_brain	HuB49_3S315_brain	6.60636	104.499	3.98349	-7.09615	1.28275e-12	2.18342e-10
Apl2_09790	scaffold84:386666-397100	Control_3C307_brain	HuB49_3S315_brain	0.627808	3.39737	2.43602	-3.14722	0.0016483	0.0224691
Apl2_09803	scaffold84:1445379-1448648	Control_3C307_brain	HuB49_3S315_brain	8.21716	2.35025	-1.80582	2.99622	0.00273348	0.0324633
Apl2_09809	scaffold488:146764-147829	Control_3C307_brain	HuB49_3S315_brain	0.491953	3.29126	2.74205	-3.51704	0.000436393	0.00799735
Apl2_09817	scaffold488:524764-548789	Control_3C307_brain	HuB49_3S315_brain	71.1765	20.2566	-1.81301	3.48688	0.000488683	0.00874321
Apl2_09823	scaffold488:683568-685562	Control_3C307_brain	HuB49_3S315_brain	1.48825	10.3535	2.79843	-3.7021	0.000213824	0.00451293
Apl2_09826	scaffold266:14408-22055	Control_3C307_brain	HuB49_3S315_brain	130.202	1110.47	3.09234	-4.55111	5.33625e-06	0.000211137
Apl2_09833	scaffold266:310872-352422	Control_3C307_brain	HuB49_3S315_brain	1.92226	0.365509	-2.39483	3.52427	0.000424649	0.00784491
Apl2_09858	scaffold1451:149525-157262	Control_3C307_brain	HuB49_3S315_brain	14.2571	49.057	1.78278	-3.60663	0.000310198	0.00603432
Apl2_09930	scaffold559:1712641-1720692	Control_3C307_brain	HuB49_3S315_brain	2.81889	9.41594	1.73998	-2.94355	0.00324474	0.0368596
Apl2_09974	scaffold1071:965943-966589	Control_3C307_brain	HuB49_3S315_brain	6.12044	28.5255	2.22055	-2.84613	0.00442536	0.0464096
Apl2_09987	scaffold60:227116-276044	Control_3C307_brain	HuB49_3S315_brain	51.3903	15.5375	-1.72574	3.54036	0.00039958	0.0074756
Apl2_09988	scaffold60:327870-386512	Control_3C307_brain	HuB49_3S315_brain	40.6768	14.1915	-1.51918	3.04295	0.00234269	0.0291856
Apl2_09997	scaffold1679:5387-12326	Control_3C307_brain	HuB49_3S315_brain	4.41919	36.5474	3.04791	-5.38495	7.2463e-08	4.99138e-06
Apl2_10013	scaffold1679:202482-202692	Control_3C307_brain	HuB49_3S315_brain	2.56545	295.162	6.84615	-6.05125	1.43726e-09	1.43291e-07
Apl2_10019	scaffold235:36625-53474	Control_3C307_brain	HuB49_3S315_brain	0.513398	2.30101	2.16412	-3.0824	0.00205338	0.0264375
Apl2_10022	scaffold235:90776-91511	Control_3C307_brain	HuB49_3S315_brain	0.183018	1.80952	3.30555	-3.62466	0.000289342	0.00572414
Apl2_10092	scaffold706:712430-712892	Control_3C307_brain	HuB49_3S315_brain	0.721614	5.49436	2.92865	-3.54358	0.000394732	0.00741235
Apl2_10109	scaffold1742:388245-397801	Control_3C307_brain	HuB49_3S315_brain	2.83754	14.8904	2.39167	-4.09006	4.31266e-05	0.00119203
Apl2_10111	scaffold1742:573223-584027	Control_3C307_brain	HuB49_3S315_brain	0.371695	4.02205	3.43574	-3.51195	0.000444832	0.00814129
Apl2_10115	scaffold1742:638687-674950	Control_3C307_brain	HuB49_3S315_brain	1.08274	9.24607	3.09415	-5.33973	9.30831e-08	6.13296e-06
Apl2_10119	scaffold1742:1053975-1140360	Control_3C307_brain	HuB49_3S315_brain	0.14035	0.734619	2.38797	-2.8619	0.00421107	0.0446743
Apl2_10124	scaffold627:54912-88614	Control_3C307_brain	HuB49_3S315_brain	17.2375	5.21121	-1.72586	3.13092	0.00174257	0.0234311
Apl2_10125	scaffold627:135608-154242	Control_3C307_brain	HuB49_3S315_brain	8.06406	0.876707	-3.20134	4.36804	1.25365e-05	0.000433477
Apl2_10132	scaffold627:837080-839239	Control_3C307_brain	HuB49_3S315_brain	2.09646	10.2481	2.28933	-3.09029	0.00199959	0.0260997
Apl2_10133	scaffold627:842324-847079	Control_3C307_brain	HuB49_3S315_brain	3.14678	0.214279	-3.87631	4.75406	1.99373e-06	9.2678e-05
Apl2_10145	scaffold1706:98654-100632	Control_3C307_brain	HuB49_3S315_brain	0.582014	8.794	3.91739	-4.77834	1.76748e-06	8.44934e-05
Apl2_10163	scaffold1706:1192335-1252296	Control_3C307_brain	HuB49_3S315_brain	4.76287	1.21925	-1.96583	3.4077	0.000655138	0.0109728
Apl2_10184	scaffold165:882906-885554	Control_3C307_brain	HuB49_3S315_brain	14.5757	299.852	4.36261	-7.77206	7.77156e-15	1.6357e-12
Apl2_10213	scaffold1231:399579-520680	Control_3C307_brain	HuB49_3S315_brain	0.318777	2.6524	3.05668	-4.26647	1.98586e-05	0.000637516
Apl2_10228	scaffold67:479777-482697	Control_3C307_brain	HuB49_3S315_brain	0	1.10684	1.79769e+308	1.79769e+308	0.00340255	0.0382794
Apl2_10230	scaffold67:497991-507414	Control_3C307_brain	HuB49_3S315_brain	0.289177	8.5974	4.89388	-7.24746	4.24771e-13	7.66308e-11
Apl2_10247	scaffold67:920115-921054	Control_3C307_brain	HuB49_3S315_brain	15.7716	2.21041	-2.83494	4.18534	2.84744e-05	0.000851088
Apl2_10259	scaffold140:213885-214080	Control_3C307_brain	HuB49_3S315_brain	692.823	3321.96	2.26147	-3.62358	0.000290554	0.00574063
Apl2_10309	scaffold195:1009910-1063416	Control_3C307_brain	HuB49_3S315_brain	67.5654	6.15631	-3.45615	6.31949	2.62433e-10	3.01282e-08
Apl2_10311	scaffold764:1255-1640	Control_3C307_brain	HuB49_3S315_brain	44.0596	585.586	3.73235	-3.17778	0.00148406	0.0207276
Apl2_10400	scaffold39:48010-49381	Control_3C307_brain	HuB49_3S315_brain	14.3661	4.65342	-1.62631	2.81667	0.00485249	0.0498211
Apl2_10416	scaffold324:203498-208478	Control_3C307_brain	HuB49_3S315_brain	6.44095	1.57418	-2.03267	3.07518	0.00210372	0.0268123
Apl2_10468	scaffold2367:942464-950046	Control_3C307_brain	HuB49_3S315_brain	4.68741	0.117215	-5.32156	3.38536	0.000710845	0.0116739
Apl2_10481	scaffold449:136942-140864	Control_3C307_brain	HuB49_3S315_brain	0.0354888	0.289499	3.02812	-3.08372	0.00204432	0.0263657
Apl2_10520	scaffold469:63391-68276	Control_3C307_brain	HuB49_3S315_brain	3.81372	34.5052	3.17754	-5.78898	7.08163e-09	6.31265e-07
Apl2_10527	scaffold469:392187-392574	Control_3C307_brain	HuB49_3S315_brain	5.82309	0.412635	-3.81885	4.1912	2.77481e-05	0.000832662
Apl2_10546	scaffold403:301133-303560	Control_3C307_brain	HuB49_3S315_brain	27.5939	2.97285	-3.21443	5.20702	1.91903e-07	1.16324e-05
Apl2_10554	scaffold403:1014696-1220478	Control_3C307_brain	HuB49_3S315_brain	32.4737	11.3134	-1.52123	3.12296	0.00179044	0.0238841
Apl2_10557	scaffold226:32135-33539	Control_3C307_brain	HuB49_3S315_brain	4.28146	14.5604	1.76588	-2.95906	0.00308576	0.0355332
Apl2_10599	scaffold3342:79989-102926	Control_3C307_brain	HuB49_3S315_brain	17.4594	66.511	1.92959	-3.86675	0.000110296	0.00264466
Apl2_10622	scaffold551:427597-434185	Control_3C307_brain	HuB49_3S315_brain	36.0042	10.268	-1.81001	3.63648	0.000276391	0.0055352
Apl2_10624	scaffold551:575882-634925	Control_3C307_brain	HuB49_3S315_brain	2.42847	0.3944	-2.62232	3.0657	0.00217164	0.0275389
Apl2_10632	scaffold551:1032844-1036839	Control_3C307_brain	HuB49_3S315_brain	2.94558	16.8006	2.51189	-4.09745	4.17735e-05	0.00116862
Apl2_10660	scaffold878:58296-61765	Control_3C307_brain	HuB49_3S315_brain	63.791	21.8723	-1.54425	3.08009	0.00206935	0.0265528
Apl2_10661	scaffold878:63822-71711	Control_3C307_brain	HuB49_3S315_brain	4.09154	133.371	5.02666	-8.55812	0	0
Apl2_10662	scaffold878:71968-75548	Control_3C307_brain	HuB49_3S315_brain	17.28	60.176	1.80008	-3.63338	0.000279738	0.00557782
Apl2_10663	scaffold878:77505-79994	Control_3C307_brain	HuB49_3S315_brain	0.036076	7.70498	7.73861	-5.25007	1.52042e-07	9.40428e-06
Apl2_10664	scaffold878:80420-83614	Control_3C307_brain	HuB49_3S315_brain	0.727158	44.3283	5.92982	-9.55966	0	0
Apl2_10666	scaffold878:91012-93677	Control_3C307_brain	HuB49_3S315_brain	0.0319501	1.0788	5.07747	-4.56526	4.98878e-06	0.000199472
Apl2_10704	scaffold540:1350004-1547089	Control_3C307_brain	HuB49_3S315_brain	50.8792	12.8485	-1.98548	4.03077	5.55953e-05	0.00148065
Apl2_10743	scaffold1232:520301-550250	Control_3C307_brain	HuB49_3S315_brain	16.7175	3.49422	-2.25831	3.7656	0.000166152	0.00365232
Apl2_10745	scaffold1232:670910-716753	Control_3C307_brain	HuB49_3S315_brain	41.719	7.13478	-2.54776	4.89053	1.00563e-06	5.20111e-05
Apl2_10777	scaffold724:71825-77811	Control_3C307_brain	HuB49_3S315_brain	0.991236	0.0305664	-5.01921	4.31378	1.60487e-05	0.000531009
Apl2_10779	scaffold724:115932-116949	Control_3C307_brain	HuB49_3S315_brain	0.143613	3.98489	4.79428	-5.06518	4.08011e-07	2.27316e-05
Apl2_10783	scaffold724:204397-204625	Control_3C307_brain	HuB49_3S315_brain	381.59	1302.17	1.77082	-3.30044	0.000965324	0.0147465
Apl2_10785	scaffold724:277680-279307	Control_3C307_brain	HuB49_3S315_brain	49.3713	11.6237	-2.0866	3.33898	0.000840857	0.0133357
Apl2_10790	scaffold724:463597-497627	Control_3C307_brain	HuB49_3S315_brain	20.5196	7.35245	-1.48071	3.05143	0.00227755	0.0285948
Apl2_10814	scaffold1930:49340-50892	Control_3C307_brain	HuB49_3S315_brain	0	1.68106	1.79769e+308	1.79769e+308	0.00223073	0.0280768
Apl2_10815	scaffold1930:54448-71309	Control_3C307_brain	HuB49_3S315_brain	0.785858	66.4505	6.40187	-10.1093	0	0
Apl2_10831	scaffold19:152151-165019	Control_3C307_brain	HuB49_3S315_brain	0.262822	1.41673	2.43041	-3.07693	0.00209146	0.0267009
Apl2_10834	scaffold19:218181-223928	Control_3C307_brain	HuB49_3S315_brain	1.40774	28.9891	4.36406	-7.42555	1.12355e-13	2.09278e-11
Apl2_10841	scaffold19:526511-527223	Control_3C307_brain	HuB49_3S315_brain	23.7763	188.192	2.98461	-3.37293	0.000743722	0.0121187
Apl2_10860	scaffold923:510589-540087	Control_3C307_brain	HuB49_3S315_brain	13.0515	1.66622	-2.96957	4.5582	5.1594e-06	0.000205211
Apl2_10886	scaffold1517:655045-656906	Control_3C307_brain	HuB49_3S315_brain	1774.85	532.401	-1.73711	3.42843	0.000607091	0.0103486
Apl2_10896	scaffold906:162835-165988	Control_3C307_brain	HuB49_3S315_brain	1.92462	110.769	5.84684	-3.76431	0.000167011	0.00365744
Apl2_10900	scaffold906:199633-200764	Control_3C307_brain	HuB49_3S315_brain	7.0947	1.75645	-2.01408	3.14714	0.00164878	0.0224691
Apl2_10901	scaffold906:227578-243092	Control_3C307_brain	HuB49_3S315_brain	5.81945	17.638	1.59974	-3.2005	0.0013719	0.0196131
Apl2_10909	scaffold4000:36619-38157	Control_3C307_brain	HuB49_3S315_brain	1.57058	0.134912	-3.5412	2.98639	0.00282288	0.0332032
Apl2_10915	scaffold4000:112579-127293	Control_3C307_brain	HuB49_3S315_brain	3.43504	14.0859	2.03585	-3.08334	0.00204689	0.0263764
Apl2_10924	scaffold4000:616878-625310	Control_3C307_brain	HuB49_3S315_brain	7.87306	0.558799	-3.81652	5.83676	5.32262e-09	4.85898e-07
Apl2_10932	scaffold1444:497537-516519	Control_3C307_brain	HuB49_3S315_brain	0.522218	0.0345993	-3.91584	3.90538	9.40779e-05	0.0023295
Apl2_10949	scaffold670:875742-881826	Control_3C307_brain	HuB49_3S315_brain	0.993296	0.0513155	-4.27476	3.63637	0.000276504	0.0055352
Apl2_10973	scaffold661:705542-722286	Control_3C307_brain	HuB49_3S315_brain	26.9393	88.9629	1.72349	-3.50507	0.000456481	0.00828445
Apl2_10997	scaffold2255:265712-273093	Control_3C307_brain	HuB49_3S315_brain	0.212418	1.74266	3.03631	-3.29996	0.000966992	0.0147571
Apl2_11001	scaffold430:2216-3134	Control_3C307_brain	HuB49_3S315_brain	0.102441	1.56887	3.93686	-3.47141	0.000517734	0.00910179
Apl2_11002	scaffold430:4680-9892	Control_3C307_brain	HuB49_3S315_brain	0.0889889	0.604053	2.76298	-2.98728	0.00281468	0.0331419
Apl2_11003	scaffold430:11077-13855	Control_3C307_brain	HuB49_3S315_brain	0.322021	2.85943	3.1505	-3.57733	0.000347123	0.00663341
Apl2_11005	scaffold430:15954-23668	Control_3C307_brain	HuB49_3S315_brain	0.59535	5.45657	3.19618	-4.59356	4.3574e-06	0.000177337
Apl2_11037	scaffold54:363073-387162	Control_3C307_brain	HuB49_3S315_brain	4.41978	35.4652	3.00435	-5.80915	6.27916e-09	5.66395e-07
Apl2_11039	scaffold683:90205-179360	Control_3C307_brain	HuB49_3S315_brain	25.9937	4.8655	-2.4175	4.8419	1.28601e-06	6.4745e-05
Apl2_11046	scaffold683:407772-536716	Control_3C307_brain	HuB49_3S315_brain	57.401	16.523	-1.7966	3.47388	0.000512984	0.00909772
Apl2_11053	scaffold683:1180423-1191821	Control_3C307_brain	HuB49_3S315_brain	2.72373	0.0299125	-6.50869	4.16869	3.0635e-05	0.000906724
Apl2_11073	scaffold1955:388693-392976	Control_3C307_brain	HuB49_3S315_brain	0.535359	2.13508	1.99571	-2.82019	0.00479947	0.0494433
Apl2_11079	scaffold1211:41902-42636	Control_3C307_brain	HuB49_3S315_brain	0	5.82312	1.79769e+308	1.79769e+308	0.00416166	0.044345
Apl2_11080	scaffold1211:43468-44509	Control_3C307_brain	HuB49_3S315_brain	0.308227	3.3521	3.443	-3.00071	0.00269352	0.0321933
Apl2_11086	scaffold1211:77140-79304	Control_3C307_brain	HuB49_3S315_brain	4.72845	33.7871	2.83703	-5.45663	4.8526e-08	3.48513e-06
Apl2_11090	scaffold1211:162536-181479	Control_3C307_brain	HuB49_3S315_brain	197.531	36.2053	-2.44781	4.76836	1.85735e-06	8.71404e-05
Apl2_11102	scaffold478:600865-631707	Control_3C307_brain	HuB49_3S315_brain	37.3974	7.87429	-2.24771	4.48492	7.2943e-06	0.000274263
Apl2_11113	scaffold95:3075-3660	Control_3C307_brain	HuB49_3S315_brain	416.08	1302.12	1.64594	-3.17622	0.00149208	0.0208013
Apl2_11128	scaffold95:245999-249936	Control_3C307_brain	HuB49_3S315_brain	1.6636	8.393	2.33488	-3.86153	0.000112678	0.00268477
Apl2_11147	scaffold1573:922038-947956	Control_3C307_brain	HuB49_3S315_brain	1.82063	7.28351	2.00019	-3.02809	0.00246108	0.0301254
Apl2_11150	scaffold305:49814-51696	Control_3C307_brain	HuB49_3S315_brain	139.221	27.9833	-2.31474	4.48381	7.33232e-06	0.000274356
Apl2_11162	scaffold305:578306-578825	Control_3C307_brain	HuB49_3S315_brain	17.0646	3.50193	-2.28479	3.40225	0.00066834	0.0111175
Apl2_11168	scaffold1167:63767-73234	Control_3C307_brain	HuB49_3S315_brain	0.595921	4.18373	2.8116	-4.24537	2.18234e-05	0.000690421
Apl2_11196	scaffold1194:402464-418753	Control_3C307_brain	HuB49_3S315_brain	19.3574	57.197	1.56305	-2.91554	0.00355075	0.039391
Apl2_11202	scaffold1375:7842-210628	Control_3C307_brain	HuB49_3S315_brain	8.40543	2.84789	-1.56143	3.11269	0.00185388	0.0245789
Apl2_11209	scaffold1375:766014-766233	Control_3C307_brain	HuB49_3S315_brain	4.68988	76.548	4.02874	-4.37702	1.20314e-05	0.000422048
Apl2_11212	scaffold1375:884142-886862	Control_3C307_brain	HuB49_3S315_brain	0.0567563	11.7352	7.69184	-7.17828	7.0588e-13	1.24383e-10
Apl2_11222	scaffold905:91404-92508	Control_3C307_brain	HuB49_3S315_brain	5.6237	19.177	1.76978	-3.0002	0.002698	0.0321933
Apl2_11235	scaffold905:305398-312709	Control_3C307_brain	HuB49_3S315_brain	0.529406	2.39201	2.17578	-2.899	0.00374351	0.0408418
Apl2_11254	scaffold294:1281933-1331465	Control_3C307_brain	HuB49_3S315_brain	0.777961	2.85632	1.87639	-2.81843	0.00482591	0.0496819
Apl2_11263	scaffold2440:103384-105807	Control_3C307_brain	HuB49_3S315_brain	9.32874	0.34311	-4.76494	4.09525	4.2172e-05	0.00117446
Apl2_11292	scaffold189:17932-167553	Control_3C307_brain	HuB49_3S315_brain	76.8862	21.7939	-1.8188	3.54161	0.000397687	0.00745859
Apl2_11315	scaffold753:352675-361328	Control_3C307_brain	HuB49_3S315_brain	1.49391	8.47898	2.50479	-3.64211	0.000270414	0.00544927
Apl2_11323	scaffold753:714477-830676	Control_3C307_brain	HuB49_3S315_brain	40.0909	8.84966	-2.17958	4.37457	1.21672e-05	0.000425823
Apl2_11327	scaffold753:1589499-1616188	Control_3C307_brain	HuB49_3S315_brain	46.17	16.3349	-1.499	3.05825	0.00222635	0.0280449
Apl2_11331	scaffold318:480185-513470	Control_3C307_brain	HuB49_3S315_brain	190.533	57.4301	-1.73016	2.97218	0.00295695	0.0344045
Apl2_11348	scaffold6:207790-340738	Control_3C307_brain	HuB49_3S315_brain	65.6199	15.9117	-2.04404	4.10159	4.10324e-05	0.00115149
Apl2_11353	scaffold6:769420-890666	Control_3C307_brain	HuB49_3S315_brain	3.30363	0.333308	-3.30913	4.13039	3.62154e-05	0.00104336
Apl2_11363	scaffold513:12194-27039	Control_3C307_brain	HuB49_3S315_brain	2.51853	10.482	2.05726	-3.22728	0.00124973	0.0181576
Apl2_11410	scaffold949:326931-327054	Control_3C307_brain	HuB49_3S315_brain	1854.93	8958.83	2.27195	-2.90796	0.00363799	0.0399494
Apl2_11418	scaffold1779:120285-148861	Control_3C307_brain	HuB49_3S315_brain	38.4148	9.76988	-1.97525	3.99239	6.54097e-05	0.00169439
Apl2_11442	scaffold608:151471-151699	Control_3C307_brain	HuB49_3S315_brain	13.4469	74.5823	2.47156	-3.10092	0.00192922	0.0254442
Apl2_11443	scaffold608:153533-154295	Control_3C307_brain	HuB49_3S315_brain	20319.1	74712.7	1.87851	-3.56938	0.000357824	0.00679507
Apl2_11461	scaffold177:558220-559333	Control_3C307_brain	HuB49_3S315_brain	16.4262	1.29934	-3.66015	5.42652	5.74637e-08	4.08829e-06
Apl2_11467	scaffold346:220387-222995	Control_3C307_brain	HuB49_3S315_brain	48.8506	11.9631	-2.02979	3.42127	0.000623292	0.0105653
Apl2_11468	scaffold346:226590-269729	Control_3C307_brain	HuB49_3S315_brain	43.74	13.4266	-1.70386	3.21675	0.0012965	0.0187759
Apl2_11493	scaffold1567:327519-383301	Control_3C307_brain	HuB49_3S315_brain	55.1731	16.8003	-1.71548	3.47451	0.000511789	0.0090922
Apl2_11513	scaffold1082:434508-434861	Control_3C307_brain	HuB49_3S315_brain	9.1479	49.9494	2.44896	-3.12595	0.00177234	0.0236984
Apl2_11514	scaffold1082:435019-435344	Control_3C307_brain	HuB49_3S315_brain	33.8734	469.47	3.79281	-4.77526	1.79472e-06	8.52578e-05
Apl2_11519	scaffold1152:538941-550239	Control_3C307_brain	HuB49_3S315_brain	0.967246	6.78212	2.80978	-3.79283	0.000148942	0.00336875
Apl2_11523	scaffold1152:716650-716948	Control_3C307_brain	HuB49_3S315_brain	26.863	280.828	3.38599	-4.69974	2.60491e-06	0.000114752
Apl2_11538	scaffold3998:146975-168122	Control_3C307_brain	HuB49_3S315_brain	23.7779	82.3792	1.79266	-2.82795	0.00468475	0.0485919
Apl2_11552	scaffold1437:75255-82961	Control_3C307_brain	HuB49_3S315_brain	1.11395	0.227252	-2.29332	3.05415	0.00225698	0.0283836
Apl2_11554	scaffold1437:91991-103844	Control_3C307_brain	HuB49_3S315_brain	5.62844	137.124	4.6066	-7.79375	6.43929e-15	1.39402e-12
Apl2_11559	scaffold1437:206969-255994	Control_3C307_brain	HuB49_3S315_brain	16.0915	5.03381	-1.67657	3.34863	0.000812123	0.012982
Apl2_11560	scaffold1437:256780-264011	Control_3C307_brain	HuB49_3S315_brain	0.92728	0.130512	-2.82882	3.30428	0.000952198	0.0146197
Apl2_11561	scaffold1437:291671-294699	Control_3C307_brain	HuB49_3S315_brain	4.24342	20.227	2.25298	-3.66296	0.000249319	0.00509875
Apl2_11582	scaffold490:799516-835364	Control_3C307_brain	HuB49_3S315_brain	4.93904	88.3681	4.16122	-7.67959	1.59872e-14	3.27392e-12
Apl2_11671	scaffold1332:250151-251258	Control_3C307_brain	HuB49_3S315_brain	0	12.1039	1.79769e+308	1.79769e+308	0.0031922	0.0364169
Apl2_11711	scaffold577:186516-186630	Control_3C307_brain	HuB49_3S315_brain	162.629	3409.46	4.38989	-2.82629	0.00470901	0.0487768
Apl2_11718	scaffold577:267574-268403	Control_3C307_brain	HuB49_3S315_brain	19.3975	2.77201	-2.80686	4.55833	5.15624e-06	0.000205211
Apl2_11720	scaffold1445:69432-71724	Control_3C307_brain	HuB49_3S315_brain	2.75745	13.2974	2.26974	-3.91875	8.90086e-05	0.00221848
Apl2_11763	scaffold2353:320536-326864	Control_3C307_brain	HuB49_3S315_brain	0.943989	4.78781	2.34252	-3.27357	0.00106197	0.015892
Apl2_11765	scaffold2353:388324-389134	Control_3C307_brain	HuB49_3S315_brain	3.02763	15.4143	2.348	-3.50363	0.000458966	0.00831958
Apl2_11772	scaffold1040:203397-272354	Control_3C307_brain	HuB49_3S315_brain	2.0852	0.399592	-2.38359	3.46036	0.000539454	0.00940724
Apl2_11774	scaffold1040:298299-311342	Control_3C307_brain	HuB49_3S315_brain	7.78421	1.8048	-2.10871	3.0801	0.00206932	0.0265528
Apl2_11795	scaffold24:95356-99758	Control_3C307_brain	HuB49_3S315_brain	8.05988	22.1422	1.45797	-3.0087	0.00262369	0.0316304
Apl2_11820	scaffold1464:818457-953067	Control_3C307_brain	HuB49_3S315_brain	27.9975	7.69009	-1.86423	3.6151	0.000300231	0.00589792
Apl2_11827	scaffold358:887960-973117	Control_3C307_brain	HuB49_3S315_brain	0.772581	0.0305863	-4.65873	2.94154	0.00326583	0.0370714
Apl2_11839	scaffold1707:63011-65688	Control_3C307_brain	HuB49_3S315_brain	10.7333	58.2891	2.44113	-3.97101	7.15676e-05	0.0018289
Apl2_11842	scaffold1707:214555-215179	Control_3C307_brain	HuB49_3S315_brain	0.754873	61.828	6.35588	-9.0811	0	0
Apl2_11846	scaffold1707:396982-408262	Control_3C307_brain	HuB49_3S315_brain	0.414617	3.01897	2.86421	-3.98991	6.60994e-05	0.00170566
Apl2_11847	scaffold1707:412535-420355	Control_3C307_brain	HuB49_3S315_brain	0.178934	3.82756	4.41893	-4.61824	3.87001e-06	0.000159799
Apl2_11861	scaffold2336:309101-327012	Control_3C307_brain	HuB49_3S315_brain	0.435995	10.8923	4.64285	-5.5939	2.22025e-08	1.76155e-06
Apl2_11876	scaffold269:216828-222017	Control_3C307_brain	HuB49_3S315_brain	0.0301281	0.283007	3.23165	-3.31062	0.000930909	0.0144066
Apl2_11914	scaffold587:403132-403453	Control_3C307_brain	HuB49_3S315_brain	0.565121	24.7803	5.45449	-5.77489	7.70023e-09	6.70628e-07
Apl2_11922	scaffold775:100994-125505	Control_3C307_brain	HuB49_3S315_brain	0.674801	2.50587	1.89278	-2.96453	0.00303147	0.0349877
Apl2_11925	scaffold775:150794-153860	Control_3C307_brain	HuB49_3S315_brain	375.503	1172.5	1.64269	-3.40144	0.000670325	0.0111383
Apl2_11935	scaffold9:464989-572793	Control_3C307_brain	HuB49_3S315_brain	10.8107	3.55336	-1.60521	3.02289	0.00250377	0.0305246
Apl2_11949	scaffold9:1970877-1971218	Control_3C307_brain	HuB49_3S315_brain	7.4032	0	-1.79769e+308	-1.79769e+308	0.00429195	0.0452027
Apl2_11958	scaffold1363:115215-115446	Control_3C307_brain	HuB49_3S315_brain	109.608	562.631	2.35984	-3.74293	0.000181884	0.00390406
Apl2_11960	scaffold1363:122666-123695	Control_3C307_brain	HuB49_3S315_brain	0.858403	3.41933	1.99399	-2.84192	0.00448429	0.0468654
Apl2_11985	scaffold304:154414-154570	Control_3C307_brain	HuB49_3S315_brain	4405.47	22711.7	2.36607	-3.81106	0.000138371	0.00317229
Apl2_11995	scaffold304:874617-931595	Control_3C307_brain	HuB49_3S315_brain	0.321218	1.76588	2.45876	-2.99548	0.00274009	0.0324909
Apl2_12012	scaffold423:363001-372160	Control_3C307_brain	HuB49_3S315_brain	2.53333	0.560555	-2.17611	2.96941	0.00298375	0.0345686
Apl2_12022	scaffold263:296555-298996	Control_3C307_brain	HuB49_3S315_brain	0.0914462	3.55711	5.28164	-4.75785	1.95664e-06	9.12337e-05
Apl2_12023	scaffold263:319300-323507	Control_3C307_brain	HuB49_3S315_brain	1.22283	38.6338	4.98157	-7.78513	6.88338e-15	1.46917e-12
Apl2_12024	scaffold263:351947-353217	Control_3C307_brain	HuB49_3S315_brain	25.7903	164.918	2.67685	-3.55367	0.000379895	0.00715146
Apl2_12037	scaffold258:241076-248066	Control_3C307_brain	HuB49_3S315_brain	20.7528	60.1698	1.53573	-3.14382	0.00166759	0.0226846
Apl2_12053	scaffold375:481649-493310	Control_3C307_brain	HuB49_3S315_brain	572.856	155.152	-1.88449	3.63667	0.000276187	0.0055352
Apl2_12072	scaffold557:441354-484880	Control_3C307_brain	HuB49_3S315_brain	4.06396	15.5993	1.94052	-3.74571	0.000179885	0.00386663
Apl2_12075	scaffold557:551267-557095	Control_3C307_brain	HuB49_3S315_brain	179.966	597.568	1.73138	-3.52856	0.000417832	0.00774097
Apl2_12100	scaffold1365:97459-241441	Control_3C307_brain	HuB49_3S315_brain	12.3424	1.16103	-3.41015	4.58233	4.59823e-06	0.000185817
Apl2_12112	scaffold481:8635-49770	Control_3C307_brain	HuB49_3S315_brain	35.744	5.70023	-2.64861	5.19312	2.06794e-07	1.2419e-05
Apl2_12116	scaffold481:146720-151257	Control_3C307_brain	HuB49_3S315_brain	1.55146	0.260546	-2.57402	3.44962	0.00056138	0.00970028
Apl2_12124	scaffold481:219401-225450	Control_3C307_brain	HuB49_3S315_brain	20.7426	6.39025	-1.69866	3.4798	0.000501793	0.00893763
Apl2_12137	scaffold2869:169864-176087	Control_3C307_brain	HuB49_3S315_brain	9.53864	1.8377	-2.37589	3.32145	0.000895505	0.0139611
Apl2_12154	scaffold1210:220797-223246	Control_3C307_brain	HuB49_3S315_brain	0.633136	3.90485	2.62468	-2.94845	0.00319375	0.0364169
Apl2_12181	scaffold529:205031-213003	Control_3C307_brain	HuB49_3S315_brain	0.0455641	1.19777	4.71631	-5.3282	9.91909e-08	6.45124e-06
Apl2_12213	scaffold1531:347255-366312	Control_3C307_brain	HuB49_3S315_brain	0.181848	1.53589	3.07827	-4.44538	8.77367e-06	0.000321928
Apl2_12214	scaffold1531:402511-408596	Control_3C307_brain	HuB49_3S315_brain	4.30946	0.586962	-2.87617	4.04433	5.24719e-05	0.0014024
Apl2_12227	scaffold326:239013-240796	Control_3C307_brain	HuB49_3S315_brain	1.16863	6.28033	2.42603	-3.35436	0.000795481	0.0127563
Apl2_12243	scaffold921:946420-990995	Control_3C307_brain	HuB49_3S315_brain	64.7116	22.0333	-1.55434	3.18488	0.00144813	0.0204139
Apl2_12245	scaffold921:1066975-1117535	Control_3C307_brain	HuB49_3S315_brain	26.7847	6.944	-1.94757	3.80368	0.000142561	0.00323893
Apl2_12248	scaffold921:1246004-1271087	Control_3C307_brain	HuB49_3S315_brain	12.5011	3.83404	-1.70511	2.89528	0.00378817	0.0412399
Apl2_12257	scaffold1652:239143-305289	Control_3C307_brain	HuB49_3S315_brain	21.7407	3.92197	-2.47075	4.88569	1.03069e-06	5.31261e-05
Apl2_12281	scaffold1407:273-4017	Control_3C307_brain	HuB49_3S315_brain	3.76658	11.8431	1.65272	-2.95821	0.00309434	0.0356048
Apl2_12292	scaffold1407:140054-141906	Control_3C307_brain	HuB49_3S315_brain	0.988214	0.0522375	-4.24167	3.60601	0.000310936	0.00604093
Apl2_12330	scaffold667:97854-118135	Control_3C307_brain	HuB49_3S315_brain	69.1322	14.7649	-2.22718	4.36876	1.24953e-05	0.000433303
Apl2_12364	scaffold1481:98729-99410	Control_3C307_brain	HuB49_3S315_brain	24.2739	0	-1.79769e+308	-1.79769e+308	0.000645736	0.0108849
Apl2_12406	scaffold333:110962-118720	Control_3C307_brain	HuB49_3S315_brain	2.01369	6.69133	1.73245	-2.95355	0.00314144	0.0360101
Apl2_12420	scaffold1213:573935-576887	Control_3C307_brain	HuB49_3S315_brain	7.42013	67.2332	3.17966	-5.1803	2.21527e-07	1.31134e-05
Apl2_12446	scaffold498:68236-68437	Control_3C307_brain	HuB49_3S315_brain	78.5784	2280.88	4.85931	-6.89811	5.27001e-12	8.06684e-10
Apl2_12462	scaffold2170:2395-8153	Control_3C307_brain	HuB49_3S315_brain	10.9405	3.39227	-1.68936	2.9794	0.00288814	0.0337968
Apl2_12505	scaffold534:1164359-1177425	Control_3C307_brain	HuB49_3S315_brain	16.3181	62.1037	1.92821	-3.8358	0.000125155	0.00290443
Apl2_12513	scaffold373:449892-450387	Control_3C307_brain	HuB49_3S315_brain	13.1794	331.345	4.65198	-6.72931	1.70475e-11	2.41437e-09
Apl2_12522	scaffold773:586812-587870	Control_3C307_brain	HuB49_3S315_brain	52.6541	2.3919	-4.46032	7.68034	1.57652e-14	3.27268e-12
Apl2_12537	scaffold735:17234-92676	Control_3C307_brain	HuB49_3S315_brain	314.659	62.4638	-2.3327	4.2832	1.84222e-05	0.000599076
Apl2_12560	scaffold927:254152-258389	Control_3C307_brain	HuB49_3S315_brain	3.08594	11.9534	1.95364	-3.3235	0.000888959	0.0138758
Apl2_12615	scaffold3143:89382-92328	Control_3C307_brain	HuB49_3S315_brain	0.158814	7.9636	5.64801	-7.04628	1.83764e-12	3.02691e-10
Apl2_12622	scaffold3143:184348-187563	Control_3C307_brain	HuB49_3S315_brain	0.372199	2.08224	2.48399	-3.29461	0.000985595	0.0149806
Apl2_12640	scaffold480:1330945-1345563	Control_3C307_brain	HuB49_3S315_brain	1.34365	0.149844	-3.16463	3.99283	6.52891e-05	0.00169416
Apl2_12657	scaffold484:38846-39923	Control_3C307_brain	HuB49_3S315_brain	0.942346	11.6598	3.62914	-5.06987	3.98097e-07	2.23435e-05
Apl2_12659	scaffold484:61136-62102	Control_3C307_brain	HuB49_3S315_brain	0.0792664	1.03953	3.71308	-3.2712	0.00107091	0.0159887
Apl2_12688	scaffold505:411807-421716	Control_3C307_brain	HuB49_3S315_brain	0.535714	6.05251	3.498	-4.64601	3.3841e-06	0.000143465
Apl2_12701	scaffold332:160197-178349	Control_3C307_brain	HuB49_3S315_brain	1.72112	13.3807	2.95874	-4.7695	1.8468e-06	8.70751e-05
Apl2_12711	scaffold332:592446-595099	Control_3C307_brain	HuB49_3S315_brain	34.438	111.742	1.6981	-3.13675	0.00170829	0.0231551
Apl2_12731	scaffold1067:110567-128581	Control_3C307_brain	HuB49_3S315_brain	3.1444	9.02246	1.52074	-3.13584	0.00171362	0.0232066
Apl2_12748	scaffold1104:367824-389548	Control_3C307_brain	HuB49_3S315_brain	21.671	6.58132	-1.71932	3.23985	0.00119595	0.0174552
Apl2_12822	scaffold955:81373-88819	Control_3C307_brain	HuB49_3S315_brain	1.35418	6.07506	2.16547	-3.05358	0.00226131	0.0284145
Apl2_12833	scaffold369:489671-511661	Control_3C307_brain	HuB49_3S315_brain	0.470555	1.90819	2.01977	-2.891	0.00384013	0.0416645
Apl2_12848	scaffold16:944302-968207	Control_3C307_brain	HuB49_3S315_brain	2.07295	16.4456	2.98795	-4.31591	1.58946e-05	0.00052706
Apl2_12856	scaffold124:376668-536397	Control_3C307_brain	HuB49_3S315_brain	179.981	33.6269	-2.42016	4.02624	5.66766e-05	0.00149891
Apl2_12863	scaffold124:987685-992917	Control_3C307_brain	HuB49_3S315_brain	8.45114	2.29467	-1.88086	2.85714	0.00427474	0.0451739
Apl2_12877	scaffold1265:293612-355301	Control_3C307_brain	HuB49_3S315_brain	5.80611	18.3812	1.66259	-3.36806	0.000756979	0.0122819
Apl2_12883	scaffold1788:105750-115001	Control_3C307_brain	HuB49_3S315_brain	3.10688	12.1847	1.97153	-2.95704	0.0031061	0.0356589
Apl2_12965	scaffold1238:278027-375935	Control_3C307_brain	HuB49_3S315_brain	20.7771	6.04345	-1.78155	3.42921	0.000605335	0.0103317
Apl2_12979	scaffold1709:8931-47590	Control_3C307_brain	HuB49_3S315_brain	0.143445	0.605867	2.0785	-2.93844	0.0032987	0.0373246
Apl2_12984	scaffold1709:216665-221823	Control_3C307_brain	HuB49_3S315_brain	43.9546	5.79156	-2.92399	3.84458	0.000120761	0.00283712
Apl2_13084	scaffold635:468998-508060	Control_3C307_brain	HuB49_3S315_brain	0.441625	41.7184	6.56172	-10.6251	0	0
Apl2_13101	scaffold92:1306667-1308748	Control_3C307_brain	HuB49_3S315_brain	127.316	550.001	2.11102	-4.25306	2.10874e-05	0.000669932
Apl2_13104	scaffold397:7010-15551	Control_3C307_brain	HuB49_3S315_brain	3.04559	10.2237	1.74712	-3.32393	0.000887595	0.0138758
Apl2_13117	scaffold397:322050-437067	Control_3C307_brain	HuB49_3S315_brain	2.70664	0.85102	-1.66924	2.9726	0.00295292	0.0343955
Apl2_13133	scaffold739:75853-88183	Control_3C307_brain	HuB49_3S315_brain	7.98167	23.5934	1.56362	-3.0971	0.00195425	0.0256621
Apl2_13155	scaffold634:627508-628066	Control_3C307_brain	HuB49_3S315_brain	0.0680165	2.14805	4.981	-3.30943	0.000934877	0.014422
Apl2_13176	scaffold225:111500-145254	Control_3C307_brain	HuB49_3S315_brain	15.2241	45.6653	1.58474	-3.07848	0.00208058	0.0266559
Apl2_13177	scaffold225:267414-342572	Control_3C307_brain	HuB49_3S315_brain	46.2624	15.8856	-1.54212	3.10884	0.00187823	0.0248582
Apl2_13185	scaffold225:708893-715004	Control_3C307_brain	HuB49_3S315_brain	184.448	42.0272	-2.13382	4.27895	1.87779e-05	0.000609338
Apl2_13201	scaffold1035:179001-201432	Control_3C307_brain	HuB49_3S315_brain	1.20685	8.95153	2.89088	-4.26602	1.98987e-05	0.000637516
Apl2_13224	scaffold172:405069-406179	Control_3C307_brain	HuB49_3S315_brain	63.2383	212.596	1.74925	-3.41518	0.000637409	0.0107684
Apl2_13231	scaffold1764:113093-113240	Control_3C307_brain	HuB49_3S315_brain	6166.99	68708.4	3.47785	-2.92624	0.00343085	0.038455
Apl2_13243	scaffold342:669098-755082	Control_3C307_brain	HuB49_3S315_brain	0.628038	0.064742	-3.27808	4.72579	2.29225e-06	0.000102468
Apl2_13267	scaffold2943:27183-32297	Control_3C307_brain	HuB49_3S315_brain	0.0681418	0.821589	3.59181	-4.43883	9.04474e-06	0.000329481
Apl2_13269	scaffold2943:63624-69268	Control_3C307_brain	HuB49_3S315_brain	27.8501	1330.01	5.57761	-9.60748	0	0
Apl2_13270	scaffold2943:69796-71132	Control_3C307_brain	HuB49_3S315_brain	0	26.0897	1.79769e+308	1.79769e+308	0.00206613	0.0265528
Apl2_13272	scaffold2943:77066-91044	Control_3C307_brain	HuB49_3S315_brain	0.195853	1.11463	2.50873	-3.30923	0.000935517	0.014422
Apl2_13273	scaffold2943:95945-97323	Control_3C307_brain	HuB49_3S315_brain	1.37649	9.92862	2.8506	-3.68702	0.000226899	0.0047296
Apl2_13296	scaffold1751:138401-150318	Control_3C307_brain	HuB49_3S315_brain	0.467232	6.29776	3.75263	-4.87814	1.07091e-06	5.50121e-05
Apl2_13303	scaffold1751:338674-396260	Control_3C307_brain	HuB49_3S315_brain	258.722	83.0185	-1.6399	3.11645	0.00183046	0.0242896
Apl2_13306	scaffold1103:18927-19371	Control_3C307_brain	HuB49_3S315_brain	10.219	54.0742	2.40368	-2.97096	0.00296866	0.0344729
Apl2_13320	scaffold1811:96387-99767	Control_3C307_brain	HuB49_3S315_brain	0.195747	754.402	11.9121	-8.24094	2.22045e-16	6.00869e-14
Apl2_13322	scaffold1811:122147-125120	Control_3C307_brain	HuB49_3S315_brain	60.4407	646.981	3.42013	-4.19048	2.78367e-05	0.000833671
Apl2_13342	scaffold501:859917-1075612	Control_3C307_brain	HuB49_3S315_brain	28.3376	9.15556	-1.62999	3.17847	0.00148055	0.0207167
Apl2_13346	scaffold1173:87490-94841	Control_3C307_brain	HuB49_3S315_brain	0.129362	1.0577	3.03145	-3.86187	0.000112523	0.00268477
Apl2_13351	scaffold1173:187691-191870	Control_3C307_brain	HuB49_3S315_brain	0.608548	12.3667	4.34494	-6.33935	2.30731e-10	2.71047e-08
Apl2_13353	scaffold1173:200589-202392	Control_3C307_brain	HuB49_3S315_brain	0.929224	36.9689	5.31414	-5.58638	2.31848e-08	1.82991e-06
Apl2_13375	scaffold180:428728-472739	Control_3C307_brain	HuB49_3S315_brain	2.59717	10.1105	1.96085	-3.16555	0.00154788	0.0214215
Apl2_13463	scaffold76:96422-106195	Control_3C307_brain	HuB49_3S315_brain	0.772855	122.042	7.30296	-11.09	0	0
Apl2_13470	scaffold76:330554-334989	Control_3C307_brain	HuB49_3S315_brain	7.94504	41.4369	2.38279	-3.91545	9.0235e-05	0.00224168
Apl2_13519	scaffold2099:331351-332339	Control_3C307_brain	HuB49_3S315_brain	17.5442	4.23186	-2.05163	3.60196	0.00031583	0.00612815
Apl2_13536	scaffold1202:822876-870071	Control_3C307_brain	HuB49_3S315_brain	5.89612	0.906965	-2.70065	3.92892	8.53265e-05	0.00214434
Apl2_13537	scaffold1202:944001-1143739	Control_3C307_brain	HuB49_3S315_brain	11.1593	2.69274	-2.05109	3.53856	0.000402323	0.00750837
Apl2_13554	scaffold1190:166322-254133	Control_3C307_brain	HuB49_3S315_brain	59.8389	8.35761	-2.83992	5.55183	2.82692e-08	2.19118e-06
Apl2_13557	scaffold1190:462931-479696	Control_3C307_brain	HuB49_3S315_brain	27.6342	1.36567	-4.33878	6.16328	7.12553e-10	7.55107e-08
Apl2_13558	scaffold1190:623667-625674	Control_3C307_brain	HuB49_3S315_brain	4.58652	28.1715	2.61877	-3.84384	0.000121123	0.00283712
Apl2_13563	scaffold1190:850558-875743	Control_3C307_brain	HuB49_3S315_brain	12.0455	1.4901	-3.01501	4.31136	1.62256e-05	0.000533368
Apl2_13585	scaffold46:1269563-1310916	Control_3C307_brain	HuB49_3S315_brain	33.6033	2.76016	-3.60578	6.77082	1.28053e-11	1.84811e-09
Apl2_13612	scaffold622:95066-119735	Control_3C307_brain	HuB49_3S315_brain	0.707768	0.147695	-2.26065	3.01402	0.00257811	0.0312799
Apl2_13613	scaffold622:125094-177803	Control_3C307_brain	HuB49_3S315_brain	2.44897	0.421634	-2.53811	3.14554	0.00165779	0.0225715
Apl2_13626	scaffold715:442465-442603	Control_3C307_brain	HuB49_3S315_brain	775.175	9030.27	3.54218	-4.65224	3.28344e-06	0.000140161
Apl2_13638	scaffold161:923276-927555	Control_3C307_brain	HuB49_3S315_brain	1698.25	7642.44	2.16998	-4.2329	2.307e-05	0.000720829
Apl2_13644	scaffold1584:159662-178853	Control_3C307_brain	HuB49_3S315_brain	5.89735	1.56392	-1.9149	3.01158	0.0025989	0.0314301
Apl2_13652	scaffold1584:656813-668764	Control_3C307_brain	HuB49_3S315_brain	46.4717	181.109	1.96243	-3.74913	0.000177451	0.00381974
Apl2_13656	scaffold640:73666-73921	Control_3C307_brain	HuB49_3S315_brain	71.7976	9.88469	-2.86067	3.88721	0.000101402	0.0024789
Apl2_13676	scaffold1881:168539-179629	Control_3C307_brain	HuB49_3S315_brain	2.14563	9.11037	2.08611	-3.67498	0.000237865	0.0049109
Apl2_13679	scaffold1881:245770-247036	Control_3C307_brain	HuB49_3S315_brain	57.4235	317.428	2.46672	-3.55289	0.000381017	0.00716369
Apl2_13686	scaffold348:95177-106548	Control_3C307_brain	HuB49_3S315_brain	9.54949	30.3084	1.66622	-3.12142	0.00179979	0.0239666
Apl2_13694	scaffold1702:104521-105877	Control_3C307_brain	HuB49_3S315_brain	24.7943	4.16527	-2.57353	4.48744	7.20846e-06	0.000271734
Apl2_13716	scaffold890:222896-223070	Control_3C307_brain	HuB49_3S315_brain	1819.18	10157.9	2.48125	-3.87204	0.000107929	0.0026044
Apl2_13752	scaffold578:895399-918697	Control_3C307_brain	HuB49_3S315_brain	0.0310484	0.585101	4.23609	-3.76537	0.0001663	0.00365232
Apl2_13755	scaffold1278:8769-9567	Control_3C307_brain	HuB49_3S315_brain	5.02659	1.00966	-2.31571	3.06694	0.00216263	0.0274707
Apl2_13764	scaffold1278:286427-305803	Control_3C307_brain	HuB49_3S315_brain	7.44334	32.0394	2.10583	-4.14887	3.34114e-05	0.000975563
Apl2_13817	scaffold1061:17894-72092	Control_3C307_brain	HuB49_3S315_brain	65.9275	22.0699	-1.5788	3.24765	0.00116361	0.0171365
Apl2_13839	scaffold3138:1098-2849	Control_3C307_brain	HuB49_3S315_brain	40.7314	219.269	2.42849	-4.80388	1.55621e-06	7.60735e-05
Apl2_13916	scaffold809:242579-243053	Control_3C307_brain	HuB49_3S315_brain	2.66446	0.206587	-3.68902	3.68147	0.000231893	0.00482046
Apl2_13920	scaffold809:542772-544778	Control_3C307_brain	HuB49_3S315_brain	0.303676	28.0782	6.53077	-8.76848	0	0
Apl2_13956	scaffold1729:196062-214305	Control_3C307_brain	HuB49_3S315_brain	18.8143	6.9193	-1.44313	2.86178	0.00421272	0.0446743
Apl2_13958	scaffold1729:233204-282828	Control_3C307_brain	HuB49_3S315_brain	2.39017	7.19253	1.58939	-3.26332	0.00110116	0.0163837
Apl2_13961	scaffold1925:42053-42981	Control_3C307_brain	HuB49_3S315_brain	109.492	853.003	2.96173	-4.23135	2.32294e-05	0.000724319
Apl2_13969	scaffold1925:108641-108854	Control_3C307_brain	HuB49_3S315_brain	2.5883	103.098	5.31587	-5.31053	1.09307e-07	7.07879e-06
Apl2_13980	scaffold865:283767-290034	Control_3C307_brain	HuB49_3S315_brain	3.57929	0.851382	-2.07179	3.0916	0.00199078	0.0260295
Apl2_14002	scaffold1780:787645-788285	Control_3C307_brain	HuB49_3S315_brain	55.2176	279.711	2.34074	-3.1569	0.00159457	0.021868
Apl2_14012	scaffold2667:113200-113870	Control_3C307_brain	HuB49_3S315_brain	3826.24	23975.3	2.64755	-4.67164	2.98808e-06	0.000129375
Apl2_14013	scaffold2667:116575-119101	Control_3C307_brain	HuB49_3S315_brain	0.235225	59.8119	7.99025	-5.41858	6.0075e-08	4.23431e-06
Apl2_14019	scaffold609:4248-6066	Control_3C307_brain	HuB49_3S315_brain	6.26012	70.8688	3.50089	-5.9426	2.80536e-09	2.65703e-07
Apl2_14028	scaffold609:175376-177449	Control_3C307_brain	HuB49_3S315_brain	5.58225	1.15338	-2.27498	2.92211	0.0034767	0.0388221
Apl2_14058	scaffold791:23538-23919	Control_3C307_brain	HuB49_3S315_brain	37.4789	356.457	3.24958	-4.07372	4.62683e-05	0.0012588
Apl2_14094	scaffold1769:102076-110088	Control_3C307_brain	HuB49_3S315_brain	0.444306	2.68277	2.5941	-3.30649	0.00094474	0.0145494
Apl2_14107	scaffold618:38107-41560	Control_3C307_brain	HuB49_3S315_brain	0.0609036	10.7567	7.46449	-9.0141	0	0
Apl2_14108	scaffold618:49958-78678	Control_3C307_brain	HuB49_3S315_brain	0.0776808	0.45297	2.54379	-3.05868	0.00222314	0.0280279
Apl2_14111	scaffold618:103115-108868	Control_3C307_brain	HuB49_3S315_brain	1.05412	6.208	2.55809	-3.98509	6.74559e-05	0.00173553
Apl2_14117	scaffold853:53003-56575	Control_3C307_brain	HuB49_3S315_brain	46.8322	13.4911	-1.79549	3.51742	0.000435757	0.00799735
Apl2_14124	scaffold853:118686-124394	Control_3C307_brain	HuB49_3S315_brain	78.19	445.361	2.50992	-4.92161	8.58332e-07	4.51637e-05
Apl2_14126	scaffold853:161342-165222	Control_3C307_brain	HuB49_3S315_brain	0.227437	1.24304	2.45033	-3.28643	0.00101465	0.0152843
Apl2_14139	scaffold327:1507-15791	Control_3C307_brain	HuB49_3S315_brain	0.75935	0.0745555	-3.34838	3.75873	0.000170777	0.00371403
Apl2_14153	scaffold446:343227-362684	Control_3C307_brain	HuB49_3S315_brain	9.84064	33.4475	1.76507	-3.58528	0.00033672	0.00645906
Apl2_14162	scaffold446:895768-915767	Control_3C307_brain	HuB49_3S315_brain	8.51778	112.892	3.72832	-6.83416	8.24851e-12	1.22547e-09
Apl2_14174	scaffold1436:972422-995078	Control_3C307_brain	HuB49_3S315_brain	10.4335	30.6682	1.55553	-3.14872	0.00163987	0.0224283
Apl2_14183	scaffold695:645333-646500	Control_3C307_brain	HuB49_3S315_brain	15.4753	50.2312	1.69862	-3.00651	0.00264265	0.0318337
Apl2_14204	scaffold614:469374-522748	Control_3C307_brain	HuB49_3S315_brain	0.55748	2.35332	2.07771	-3.47372	0.0005133	0.00909772
Apl2_14244	scaffold215:1579315-1712392	Control_3C307_brain	HuB49_3S315_brain	15.9191	6.12056	-1.37902	2.83418	0.00459436	0.0477535
Apl2_14281	scaffold1093:40562-43398	Control_3C307_brain	HuB49_3S315_brain	0.751709	0.137623	-2.44945	2.84762	0.00440474	0.0462254
Apl2_14291	scaffold573:16969-52247	Control_3C307_brain	HuB49_3S315_brain	8.48122	1.77578	-2.25582	3.88717	0.00010142	0.0024789
Apl2_14294	scaffold573:237000-315353	Control_3C307_brain	HuB49_3S315_brain	22.9445	8.40743	-1.44841	2.97015	0.00297656	0.0345117
Apl2_14303	scaffold434:349409-350621	Control_3C307_brain	HuB49_3S315_brain	20.4327	3.50711	-2.54253	4.39947	1.08515e-05	0.000386927
Apl2_14308	scaffold434:680270-681766	Control_3C307_brain	HuB49_3S315_brain	325.085	2336.27	2.84532	-5.49505	3.90608e-08	2.85956e-06
Apl2_14311	scaffold434:714291-715471	Control_3C307_brain	HuB49_3S315_brain	0.388693	3.37868	3.11975	-3.16297	0.00156167	0.0215337
Apl2_14323	scaffold650:385248-387267	Control_3C307_brain	HuB49_3S315_brain	42.9627	177.887	2.0498	-4.12056	3.77953e-05	0.0010796
Apl2_14334	scaffold697:52448-53981	Control_3C307_brain	HuB49_3S315_brain	10.3607	3.0466	-1.76585	2.91015	0.00361259	0.0397568
Apl2_14346	scaffold1498:35164-62026	Control_3C307_brain	HuB49_3S315_brain	0.185462	113.619	9.25886	-13.2216	0	0
Apl2_14355	scaffold1498:319487-360180	Control_3C307_brain	HuB49_3S315_brain	0.206815	1.25843	2.60521	-3.67934	0.00023384	0.004841
Apl2_14367	scaffold934:8296-11260	Control_3C307_brain	HuB49_3S315_brain	0.568049	27.0284	5.57232	-6.61783	3.6452e-11	5.02175e-09
Apl2_14368	scaffold934:15688-19922	Control_3C307_brain	HuB49_3S315_brain	34.7305	4.20877	-3.04473	5.09016	3.57758e-07	2.04584e-05
Apl2_14371	scaffold934:151837-187572	Control_3C307_brain	HuB49_3S315_brain	6.21612	2.0438	-1.60476	2.90499	0.00367263	0.0402714
Apl2_14388	scaffold595:86950-87189	Control_3C307_brain	HuB49_3S315_brain	78859.6	315566	2.00058	-3.27747	0.0010474	0.0157308
Apl2_14397	scaffold1983:235972-271243	Control_3C307_brain	HuB49_3S315_brain	5.10205	1.49516	-1.77077	3.0319	0.0024302	0.0298922
Apl2_14406	scaffold1899:161907-173216	Control_3C307_brain	HuB49_3S315_brain	0.260662	1.65942	2.67043	-3.27175	0.00106885	0.0159737
Apl2_14419	scaffold797:700021-842989	Control_3C307_brain	HuB49_3S315_brain	35.5327	9.81487	-1.85611	3.70477	0.000211583	0.00447186
Apl2_14421	scaffold797:896875-1069218	Control_3C307_brain	HuB49_3S315_brain	19.9477	6.23863	-1.67692	3.37499	0.00073819	0.0120747
Apl2_14422	scaffold1272:29170-43698	Control_3C307_brain	HuB49_3S315_brain	14.3369	45.9124	1.67915	-3.34659	0.000818113	0.0130502
Apl2_14435	scaffold1133:47204-48653	Control_3C307_brain	HuB49_3S315_brain	22.4915	2.30915	-3.28395	5.73608	9.68951e-09	8.29575e-07
Apl2_14438	scaffold1133:133450-137228	Control_3C307_brain	HuB49_3S315_brain	27.2499	9.81176	-1.47367	3.0428	0.00234386	0.0291856
Apl2_14467	scaffold135:372698-372890	Control_3C307_brain	HuB49_3S315_brain	167.914	751.384	2.16183	-2.8984	0.00375072	0.0408909
Apl2_14480	scaffold616:90546-93718	Control_3C307_brain	HuB49_3S315_brain	7.22778	61.8698	3.09761	-3.92968	8.50605e-05	0.00214121
Apl2_14518	scaffold1657:122120-123047	Control_3C307_brain	HuB49_3S315_brain	0.0726646	0.687479	3.24199	-2.82552	0.00472034	0.0487977
Apl2_14531	scaffold2909:88767-90226	Control_3C307_brain	HuB49_3S315_brain	181.17	1582.28	3.12658	-4.7867	1.69547e-06	8.15655e-05
Apl2_14548	scaffold2061:46447-74446	Control_3C307_brain	HuB49_3S315_brain	12.2987	0.356726	-5.10755	6.15548	7.48519e-10	7.87713e-08
Apl2_14565	scaffold1992:10613-14366	Control_3C307_brain	HuB49_3S315_brain	7.71727	28.3639	1.87789	-3.61712	0.0002979	0.00587045
Apl2_14586	scaffold1171:235506-244190	Control_3C307_brain	HuB49_3S315_brain	1.21783	5.40965	2.15123	-3.38529	0.000711034	0.0116739
Apl2_14590	scaffold1403:33298-41417	Control_3C307_brain	HuB49_3S315_brain	0.138763	0.709501	2.35418	-3.19275	0.00140924	0.0200147
Apl2_14600	scaffold2372:5553-8427	Control_3C307_brain	HuB49_3S315_brain	11.0761	29.5911	1.41772	-2.82338	0.00475205	0.0490549
Apl2_14602	scaffold2372:29819-33230	Control_3C307_brain	HuB49_3S315_brain	5.67547	26.9227	2.24601	-4.31995	1.56064e-05	0.000519778
Apl2_14604	scaffold2372:37234-38656	Control_3C307_brain	HuB49_3S315_brain	0.288033	6.60784	4.51988	-5.60067	2.13529e-08	1.70785e-06
Apl2_14626	scaffold312:494811-511563	Control_3C307_brain	HuB49_3S315_brain	0.273326	1.92663	2.81738	-3.65189	0.000260321	0.005281
Apl2_14627	scaffold312:535329-885520	Control_3C307_brain	HuB49_3S315_brain	3.00068	0.721351	-2.05652	2.92177	0.00348049	0.0388221
Apl2_14662	scaffold14:265952-269139	Control_3C307_brain	HuB49_3S315_brain	2.98856	78.7925	4.72054	-7.30509	2.77112e-13	5.05946e-11
Apl2_14674	scaffold803:264558-264699	Control_3C307_brain	HuB49_3S315_brain	117.375	2513.13	4.42029	-4.49519	6.95094e-06	0.000264084
Apl2_14678	scaffold97:186470-231159	Control_3C307_brain	HuB49_3S315_brain	89.4403	21.4195	-2.062	4.09731	4.17971e-05	0.00116862
Apl2_14685	scaffold97:1462267-1545047	Control_3C307_brain	HuB49_3S315_brain	12.5501	1.9356	-2.69684	4.00559	6.18621e-05	0.00161075
Apl2_14702	scaffold691:178950-179112	Control_3C307_brain	HuB49_3S315_brain	42.8547	872.014	4.34682	-3.76765	0.000164794	0.00364035
Apl2_14705	scaffold691:277988-293697	Control_3C307_brain	HuB49_3S315_brain	30.2434	7.7092	-1.97197	3.93493	8.32223e-05	0.00209842
Apl2_14706	scaffold691:304419-305091	Control_3C307_brain	HuB49_3S315_brain	15.1851	3.4133	-2.15341	2.84838	0.00439427	0.0461475
Apl2_14747	scaffold244:229622-233348	Control_3C307_brain	HuB49_3S315_brain	17.5435	103.742	2.56399	-5.10913	3.23638e-07	1.87191e-05
Apl2_14775	scaffold1013:751727-752077	Control_3C307_brain	HuB49_3S315_brain	23.1946	341.46	3.87985	-4.63621	3.54849e-06	0.000148546
Apl2_14785	scaffold170:301132-489304	Control_3C307_brain	HuB49_3S315_brain	17.6096	6.22082	-1.50119	3.0982	0.00194703	0.0256003
Apl2_14792	scaffold1022:70162-70369	Control_3C307_brain	HuB49_3S315_brain	18.067	202.859	3.48905	-4.1041	4.05883e-05	0.00114326
Apl2_14890	scaffold356:175162-183738	Control_3C307_brain	HuB49_3S315_brain	16.1386	3.98357	-2.01839	3.06958	0.0021436	0.0272747
Apl2_14915	scaffold2082:290948-337660	Control_3C307_brain	HuB49_3S315_brain	44.4572	15.8298	-1.48978	2.96487	0.00302815	0.0349877
Apl2_14969	scaffold253:58049-71943	Control_3C307_brain	HuB49_3S315_brain	0.240136	5.6494	4.55617	-6.32079	2.60234e-10	3.01037e-08
Apl2_15029	scaffold839:5450-11651	Control_3C307_brain	HuB49_3S315_brain	37.4073	7.55638	-2.30755	4.60641	4.09679e-06	0.000168246
Apl2_15093	scaffold1008:162220-188073	Control_3C307_brain	HuB49_3S315_brain	4.43698	99.5103	4.4872	-7.65893	1.86517e-14	3.76865e-12
Apl2_15094	scaffold1008:238286-249785	Control_3C307_brain	HuB49_3S315_brain	20.0543	5.86331	-1.77412	3.35838	0.000784002	0.0125888
Apl2_15110	scaffold1686:38116-43350	Control_3C307_brain	HuB49_3S315_brain	224.945	58.5027	-1.943	3.76059	0.00016951	0.00369605
Apl2_15167	scaffold1452:38659-39089	Control_3C307_brain	HuB49_3S315_brain	65.3271	193.192	1.56428	-3.02567	0.00248081	0.0302934
Apl2_15205	scaffold925:61327-62503	Control_3C307_brain	HuB49_3S315_brain	0.203979	1.8267	3.16275	-3.79087	0.000150119	0.00339032
Apl2_15215	scaffold637:614026-614221	Control_3C307_brain	HuB49_3S315_brain	699.379	2641	1.91694	-3.0176	0.00254782	0.0309621
Apl2_15231	scaffold646:56145-56616	Control_3C307_brain	HuB49_3S315_brain	1244.87	8976.23	2.85012	-3.5766	0.000348092	0.00664357
Apl2_15247	scaffold936:870841-1023109	Control_3C307_brain	HuB49_3S315_brain	17.9834	5.87405	-1.61423	3.32346	0.000889096	0.0138758
Apl2_15252	scaffold188:24132-24555	Control_3C307_brain	HuB49_3S315_brain	5.23232	23.4843	2.16618	-2.96659	0.00301127	0.0348342
Apl2_15255	scaffold188:42689-47205	Control_3C307_brain	HuB49_3S315_brain	7.62527	62.2061	3.0282	-3.80862	0.000139747	0.00319416
Apl2_15256	scaffold188:42689-47205	Control_3C307_brain	HuB49_3S315_brain	21.3528	421.251	4.30218	-4.64513	3.39871e-06	0.000143465
Apl2_15267	scaffold1201:46244-93548	Control_3C307_brain	HuB49_3S315_brain	1.78678	5.98524	1.74405	-2.9106	0.0036073	0.0397275
Apl2_15274	scaffold1201:317651-325687	Control_3C307_brain	HuB49_3S315_brain	0.508106	13.5507	4.7371	-7.42433	1.13243e-13	2.09278e-11
Apl2_15302	scaffold2060:25066-134232	Control_3C307_brain	HuB49_3S315_brain	16.6964	1.08127	-3.94874	6.72718	1.72977e-11	2.42713e-09
Apl2_15330	scaffold2843:16670-17610	Control_3C307_brain	HuB49_3S315_brain	7.23197	29.8371	2.04465	-2.99675	0.00272873	0.0324323
Apl2_15332	scaffold2843:34445-36073	Control_3C307_brain	HuB49_3S315_brain	75.3801	323.029	2.09941	-3.24682	0.00116703	0.0171368
Apl2_15336	scaffold2843:81618-84095	Control_3C307_brain	HuB49_3S315_brain	5.90963	26.7604	2.17896	-2.8255	0.00472069	0.0487977
Apl2_15351	scaffold1303:478973-481202	Control_3C307_brain	HuB49_3S315_brain	0.0475299	1.06914	4.49148	-2.9706	0.00297223	0.0344879
Apl2_15374	scaffold620:197881-200733	Control_3C307_brain	HuB49_3S315_brain	0.151334	131.294	9.76085	-9.29241	0	0
Apl2_15375	scaffold620:206856-212148	Control_3C307_brain	HuB49_3S315_brain	0.668513	1197.96	10.8073	-14.214	0	0
Apl2_15376	scaffold620:251432-272378	Control_3C307_brain	HuB49_3S315_brain	28.3484	7.13325	-1.99063	3.4065	0.000658009	0.0109818
Apl2_15383	scaffold2880:3013-77236	Control_3C307_brain	HuB49_3S315_brain	14.0239	3.85619	-1.86263	3.77949	0.000157149	0.00352283
Apl2_15391	scaffold2880:307419-323110	Control_3C307_brain	HuB49_3S315_brain	1.42942	5.65884	1.98508	-3.04869	0.00229845	0.0287382
Apl2_15421	scaffold989:90225-140760	Control_3C307_brain	HuB49_3S315_brain	11.3985	1.08859	-3.38831	4.30135	1.69758e-05	0.000553228
Apl2_15438	scaffold518:105506-106861	Control_3C307_brain	HuB49_3S315_brain	1.45118	5.50352	1.92313	-2.83831	0.00453538	0.0473015
Apl2_15457	scaffold2675:142700-143246	Control_3C307_brain	HuB49_3S315_brain	71.6276	5.36015	-3.74017	5.98657	2.14308e-09	2.05546e-07
Apl2_15519	scaffold542:66960-82283	Control_3C307_brain	HuB49_3S315_brain	13.7542	66.4768	2.27298	-4.48861	7.16905e-06	0.000270922
Apl2_15531	scaffold1181:56492-62025	Control_3C307_brain	HuB49_3S315_brain	10.1999	33.1329	1.69971	-3.31311	0.000922646	0.0143161
Apl2_15535	scaffold1181:96429-97333	Control_3C307_brain	HuB49_3S315_brain	10.3297	2.48193	-2.05727	3.21022	0.00132633	0.0191239
Apl2_15545	scaffold881:42-8335	Control_3C307_brain	HuB49_3S315_brain	0.247225	11.4379	5.53186	-5.50106	3.77515e-08	2.79066e-06
Apl2_15553	scaffold881:111428-113395	Control_3C307_brain	HuB49_3S315_brain	7.18535	35.0967	2.2882	-4.11992	3.79005e-05	0.0010796
Apl2_15556	scaffold3241:15440-19198	Control_3C307_brain	HuB49_3S315_brain	3102.56	28522.4	3.20056	-6.54812	5.82672e-11	7.74544e-09
Apl2_15572	scaffold1034:33925-163316	Control_3C307_brain	HuB49_3S315_brain	1.20946	0.346483	-1.80351	2.98464	0.0028391	0.0333259
Apl2_15576	scaffold1034:486395-493463	Control_3C307_brain	HuB49_3S315_brain	20.6474	5.04731	-2.03237	3.4652	0.000529829	0.00927139
Apl2_15583	scaffold2723:27995-28388	Control_3C307_brain	HuB49_3S315_brain	340.973	120.875	-1.49614	3.03669	0.00239188	0.0295673
Apl2_15601	scaffold789:17691-18346	Control_3C307_brain	HuB49_3S315_brain	308.696	1319.43	2.09566	-4.33671	1.44633e-05	0.000489236
Apl2_15603	scaffold789:20497-30228	Control_3C307_brain	HuB49_3S315_brain	0.466885	2.92785	2.6487	-3.58946	0.00033136	0.00637601
Apl2_15604	scaffold789:32895-34355	Control_3C307_brain	HuB49_3S315_brain	17.6252	5052.55	8.16323	-11.6066	0	0
Apl2_15613	scaffold3531:252266-255320	Control_3C307_brain	HuB49_3S315_brain	30.9406	0.678847	-5.51027	5.61055	2.01687e-08	1.63442e-06
Apl2_15614	scaffold3531:252266-255320	Control_3C307_brain	HuB49_3S315_brain	65.4909	4.25729	-3.94329	4.202	2.6457e-05	0.000803539
Apl2_15615	scaffold3531:256425-273856	Control_3C307_brain	HuB49_3S315_brain	0.366802	4.57801	3.64165	-5.54688	2.90812e-08	2.23704e-06
Apl2_15651	scaffold2351:209824-210046	Control_3C307_brain	HuB49_3S315_brain	1.8526	27.2449	3.87836	-3.73509	0.000187649	0.00401643
Apl2_15658	scaffold1594:114612-114801	Control_3C307_brain	HuB49_3S315_brain	5.3266	130.974	4.61992	-2.92177	0.00348046	0.0388221
Apl2_15662	scaffold1224:3376-3853	Control_3C307_brain	HuB49_3S315_brain	1.26628	32.1897	4.66793	-6.77869	1.21267e-11	1.76701e-09
Apl2_15682	scaffold2558:39956-40154	Control_3C307_brain	HuB49_3S315_brain	417.456	1557.4	1.89945	-2.85323	0.00432767	0.0454795
Apl2_15713	scaffold1523:138877-151667	Control_3C307_brain	HuB49_3S315_brain	4.83784	29.6185	2.61407	-4.49149	7.07278e-06	0.000267952
Apl2_15742	scaffold995:50260-58294	Control_3C307_brain	HuB49_3S315_brain	77.2198	5.17127	-3.90038	5.60018	2.14129e-08	1.70785e-06
Apl2_15778	scaffold3179:152323-172797	Control_3C307_brain	HuB49_3S315_brain	0.0138188	0.751236	5.76456	-3.85731	0.000114641	0.00271449
Apl2_15787	scaffold1114:99697-100078	Control_3C307_brain	HuB49_3S315_brain	168.454	1423.16	3.07868	-3.99074	6.58668e-05	0.00170332
Apl2_15808	scaffold1343:50356-66688	Control_3C307_brain	HuB49_3S315_brain	1.55495	7.28571	2.2282	-3.29406	0.000987504	0.014991
Apl2_15841	scaffold1487:119021-130082	Control_3C307_brain	HuB49_3S315_brain	6.5815	29.2911	2.15397	-3.75633	0.000172424	0.00373808
Apl2_15855	scaffold2519:357342-359413	Control_3C307_brain	HuB49_3S315_brain	10.1412	43.5828	2.10352	-3.19531	0.00139682	0.0198569
Apl2_15856	scaffold2519:393527-400896	Control_3C307_brain	HuB49_3S315_brain	0.167176	9.05465	5.75922	-7.96973	1.55431e-15	3.68032e-13
Apl2_15878	scaffold241:30735-41853	Control_3C307_brain	HuB49_3S315_brain	55.613	161.692	1.53975	-3.02623	0.00247623	0.0302679
Apl2_15880	scaffold241:100598-100829	Control_3C307_brain	HuB49_3S315_brain	28.9577	124.167	2.10026	-2.922	0.00347793	0.0388221
Apl2_15884	scaffold241:157448-194971	Control_3C307_brain	HuB49_3S315_brain	71.7338	16.0775	-2.15761	4.31862	1.57011e-05	0.000521784
Apl2_15892	scaffold475:347769-349210	Control_3C307_brain	HuB49_3S315_brain	170.54	47.9473	-1.83059	3.29245	0.00099318	0.0150506
Apl2_15893	scaffold475:362439-364327	Control_3C307_brain	HuB49_3S315_brain	140.66	808.501	2.52303	-4.48067	7.44094e-06	0.000277734
Apl2_15899	scaffold1695:256775-263514	Control_3C307_brain	HuB49_3S315_brain	0.0303189	0.375725	3.63139	-3.18982	0.0014236	0.0201808
Apl2_15945	scaffold1371:167452-175543	Control_3C307_brain	HuB49_3S315_brain	0.0196839	5.37314	8.0926	-5.5081	3.62732e-08	2.69453e-06
Apl2_16016	scaffold10589:68185-73514	Control_3C307_brain	HuB49_3S315_brain	1.08348	10.0706	3.2164	-4.36768	1.25575e-05	0.000433477
Apl2_16029	scaffold2475:295052-315707	Control_3C307_brain	HuB49_3S315_brain	57.2896	9.87166	-2.53691	4.74056	2.13128e-06	9.72812e-05
Apl2_16031	scaffold2235:6801-41640	Control_3C307_brain	HuB49_3S315_brain	1.0312	5.27467	2.35475	-3.73161	0.000190257	0.00406079
Apl2_16032	scaffold2235:46162-49793	Control_3C307_brain	HuB49_3S315_brain	6.87264	25.6295	1.89887	-3.3868	0.000707117	0.0116348
Apl2_16034	scaffold2235:115642-163613	Control_3C307_brain	HuB49_3S315_brain	15.0152	3.70961	-2.01709	3.3461	0.000819577	0.0130598
Apl2_16047	scaffold150:243662-344123	Control_3C307_brain	HuB49_3S315_brain	36.6922	6.46553	-2.50463	4.27742	1.89072e-05	0.000610916
Apl2_16052	scaffold150:1729195-1791976	Control_3C307_brain	HuB49_3S315_brain	31.513	8.48531	-1.89291	3.59075	0.000329732	0.00635721
Apl2_16066	scaffold2260:40320-41371	Control_3C307_brain	HuB49_3S315_brain	0.17571	12.1548	6.11219	-4.08522	4.40349e-05	0.0012067
Apl2_16067	scaffold2260:47114-87032	Control_3C307_brain	HuB49_3S315_brain	1.14818	94.0815	6.35649	-9.77776	0	0
Apl2_16077	scaffold1825:446001-504473	Control_3C307_brain	HuB49_3S315_brain	36.9365	12.5045	-1.5626	3.17094	0.00151945	0.0210858
Apl2_16097	scaffold919:168148-168289	Control_3C307_brain	HuB49_3S315_brain	340.291	1879.93	2.46583	-2.91421	0.00356592	0.0394725
Apl2_16103	scaffold1065:34980-35901	Control_3C307_brain	HuB49_3S315_brain	4.12857	21.0801	2.35217	-3.33544	0.000851641	0.0134397
Apl2_16114	scaffold2653:83056-85037	Control_3C307_brain	HuB49_3S315_brain	0.852878	4.33605	2.34597	-2.92773	0.00341451	0.0383569
Apl2_16152	scaffold1358:747984-748926	Control_3C307_brain	HuB49_3S315_brain	0.156378	3.37314	4.43098	-4.63833	3.51237e-06	0.000147442
Apl2_16170	scaffold1030:42070-42775	Control_3C307_brain	HuB49_3S315_brain	3.30873	0.180839	-4.1935	4.20125	2.65451e-05	0.000803539
Apl2_16220	scaffold4027:75066-76896	Control_3C307_brain	HuB49_3S315_brain	21.6414	6.02013	-1.84593	3.63357	0.000279525	0.00557782
Apl2_16229	scaffold1077:43546-43883	Control_3C307_brain	HuB49_3S315_brain	63.7801	830.529	3.70285	-5.52905	3.21966e-08	2.4274e-06
Apl2_16231	scaffold698:8399-9883	Control_3C307_brain	HuB49_3S315_brain	1010.88	5801.35	2.52078	-4.67848	2.89012e-06	0.000125492
Apl2_16303	scaffold828:94350-101520	Control_3C307_brain	HuB49_3S315_brain	0.10981	1.23542	3.49192	-3.58781	0.000333464	0.00640471
Apl2_16341	scaffold474:774126-851589	Control_3C307_brain	HuB49_3S315_brain	2.83312	0.722515	-1.97129	3.07606	0.00209754	0.0267561
Apl2_16348	scaffold371:356706-357168	Control_3C307_brain	HuB49_3S315_brain	5.07064	0.494461	-3.35824	3.7643	0.000167015	0.00365744
Apl2_16350	scaffold935:4023-4605	Control_3C307_brain	HuB49_3S315_brain	0.79333	5.11998	2.69015	-3.17709	0.00148759	0.0207578
Apl2_16354	scaffold935:19471-20083	Control_3C307_brain	HuB49_3S315_brain	26.4813	229.288	3.11412	-4.78743	1.68931e-06	8.15281e-05
Apl2_16367	scaffold1480:207581-219347	Control_3C307_brain	HuB49_3S315_brain	0.64898	3.89617	2.58581	-3.75754	0.000171589	0.00372531
Apl2_16376	scaffold1632:75140-75806	Control_3C307_brain	HuB49_3S315_brain	0.255741	1.46182	2.51501	-2.8925	0.0038219	0.0415772
Apl2_16380	scaffold763:346072-367075	Control_3C307_brain	HuB49_3S315_brain	13.39	2.08349	-2.68409	4.51261	6.40362e-06	0.000246913
Apl2_16387	scaffold1412:74129-74348	Control_3C307_brain	HuB49_3S315_brain	20.6771	0	-1.79769e+308	-1.79769e+308	0.00460225	0.0478016
Apl2_16401	scaffold1153:154319-156184	Control_3C307_brain	HuB49_3S315_brain	0.122761	5.03988	5.35946	-4.83696	1.31838e-06	6.61546e-05
Apl2_16411	scaffold1017:86878-90472	Control_3C307_brain	HuB49_3S315_brain	361.6	3191.68	3.14185	-5.37676	7.58392e-08	5.20031e-06
Apl2_16426	scaffold926:217616-224356	Control_3C307_brain	HuB49_3S315_brain	0.141323	1.01564	2.84531	-3.08864	0.00201078	0.0261781
Apl2_16456	scaffold1965:12375-12597	Control_3C307_brain	HuB49_3S315_brain	1089.57	31236.7	4.84141	-6.47697	9.35854e-11	1.19176e-08
Apl2_16457	scaffold1965:12747-12906	Control_3C307_brain	HuB49_3S315_brain	139.282	11006.9	6.30424	-7.44925	9.39249e-14	1.77917e-11
Apl2_16490	scaffold331:83144-169085	Control_3C307_brain	HuB49_3S315_brain	24.5051	8.75886	-1.48427	3.00116	0.0026895	0.0321933
Apl2_16549	scaffold953:86546-133516	Control_3C307_brain	HuB49_3S315_brain	6.83526	17.5655	1.36168	-2.82442	0.00473661	0.0489288
Apl2_16563	scaffold1846:273556-300490	Control_3C307_brain	HuB49_3S315_brain	51.2238	15.927	-1.68534	3.08189	0.00205689	0.0264602
Apl2_16575	scaffold205:54373-62368	Control_3C307_brain	HuB49_3S315_brain	27.8788	83.6573	1.58532	-3.07719	0.00208961	0.0266998
Apl2_16577	scaffold205:92539-92719	Control_3C307_brain	HuB49_3S315_brain	314.048	1626	2.37227	-3.12591	0.00177258	0.0236984
Apl2_16579	scaffold205:111594-115262	Control_3C307_brain	HuB49_3S315_brain	2.36716	0.401063	-2.56126	3.48987	0.000483255	0.00868712
Apl2_16598	scaffold3431:47915-50771	Control_3C307_brain	HuB49_3S315_brain	3.13872	0.24855	-3.65857	4.37054	1.23938e-05	0.000431761
Apl2_16635	scaffold1004:293961-294909	Control_3C307_brain	HuB49_3S315_brain	1.73787	18.5234	3.41396	-5.18903	2.11394e-07	1.2612e-05
Apl2_16643	scaffold1266:104127-106904	Control_3C307_brain	HuB49_3S315_brain	23.0172	2.60271	-3.14462	5.73614	9.6857e-09	8.29575e-07
Apl2_16659	scaffold1183:44861-48722	Control_3C307_brain	HuB49_3S315_brain	8.63489	39.1699	2.1815	-4.09688	4.1876e-05	0.00116867
Apl2_16671	scaffold411:748-34761	Control_3C307_brain	HuB49_3S315_brain	23.5093	4.80141	-2.2917	4.14215	3.44066e-05	0.00100076
Apl2_16672	scaffold411:186104-339172	Control_3C307_brain	HuB49_3S315_brain	9.23328	3.00891	-1.6176	2.85954	0.00424256	0.0449279
Apl2_16689	scaffold232:275427-312413	Control_3C307_brain	HuB49_3S315_brain	0.657096	3.57021	2.44183	-3.86792	0.000109766	0.00263612
Apl2_16702	scaffold823:114320-130751	Control_3C307_brain	HuB49_3S315_brain	0.524001	2.33972	2.1587	-2.97375	0.00294188	0.0342933
Apl2_16706	scaffold638:4939-5549	Control_3C307_brain	HuB49_3S315_brain	147.238	535.963	1.86399	-3.83016	0.000128059	0.00296275
Apl2_16714	scaffold1062:111611-141661	Control_3C307_brain	HuB49_3S315_brain	3.63215	0.53473	-2.76394	4.00791	6.12591e-05	0.0015978
Apl2_16715	scaffold1062:154857-443284	Control_3C307_brain	HuB49_3S315_brain	69.5781	25.6504	-1.43965	2.93635	0.00332104	0.0374736
Apl2_16729	scaffold3948:101954-105881	Control_3C307_brain	HuB49_3S315_brain	75.0704	25.4958	-1.55799	3.16324	0.00156024	0.0215336
Apl2_16744	scaffold394:59100-90842	Control_3C307_brain	HuB49_3S315_brain	2.98005	14.0942	2.24169	-3.99338	6.51369e-05	0.00169311
Apl2_16767	scaffold605:982440-995018	Control_3C307_brain	HuB49_3S315_brain	119.117	28.783	-2.0491	3.84189	0.00012209	0.00285077
Apl2_16769	scaffold924:13422-27757	Control_3C307_brain	HuB49_3S315_brain	0.746158	5.87619	2.97733	-3.44772	0.000565342	0.00974653
Apl2_16789	scaffold2529:80193-81074	Control_3C307_brain	HuB49_3S315_brain	7941.78	26376.1	1.7317	-3.09387	0.00197567	0.0258543
Apl2_16790	scaffold679:689-1002	Control_3C307_brain	HuB49_3S315_brain	135.293	2011.63	3.89421	-5.30482	1.12783e-07	7.27285e-06
Apl2_16791	scaffold679:7262-19175	Control_3C307_brain	HuB49_3S315_brain	34.8803	12.2726	-1.50697	3.00176	0.00268424	0.0321812
Apl2_16809	scaffold2256:18761-19892	Control_3C307_brain	HuB49_3S315_brain	2.16304	0.192313	-3.49154	4.05445	5.02529e-05	0.00135024
Apl2_16824	scaffold2557:135965-162236	Control_3C307_brain	HuB49_3S315_brain	6.11671	0.498725	-3.61644	4.31176	1.61957e-05	0.000533368
Apl2_16846	scaffold2070:21087-39744	Control_3C307_brain	HuB49_3S315_brain	2.59019	9.37451	1.85568	-3.4882	0.000486278	0.00871047
Apl2_16849	scaffold2070:62955-86272	Control_3C307_brain	HuB49_3S315_brain	13.8034	43.1268	1.64356	-3.33884	0.000841293	0.0133357
Apl2_16850	scaffold2070:106502-119855	Control_3C307_brain	HuB49_3S315_brain	43.3353	11.9333	-1.86055	3.36275	0.000771714	0.0124809
Apl2_16853	scaffold2177:17632-27742	Control_3C307_brain	HuB49_3S315_brain	13.2323	57.1273	2.11012	-4.21047	2.54844e-05	0.000783348
Apl2_16877	scaffold94:262006-264794	Control_3C307_brain	HuB49_3S315_brain	0.183732	6.49416	5.14347	-4.6246	3.75329e-06	0.000156256
Apl2_16907	scaffold3609:3330-3465	Control_3C307_brain	HuB49_3S315_brain	1613.61	14613.9	3.17898	-4.49511	6.95325e-06	0.000264084
Apl2_16914	scaffold2911:21482-21662	Control_3C307_brain	HuB49_3S315_brain	947.136	15479.9	4.03068	-6.51182	7.42475e-11	9.61793e-09
Apl2_16939	scaffold1109:116464-126942	Control_3C307_brain	HuB49_3S315_brain	3.25193	14.0475	2.11095	-3.84345	0.000121318	0.00283712
Apl2_16962	scaffold2530:141420-363282	Control_3C307_brain	HuB49_3S315_brain	177.719	1773.35	3.3188	-4.59228	4.38435e-06	0.000177648
Apl2_16997	scaffold216:71009-179000	Control_3C307_brain	HuB49_3S315_brain	21.19	3.69315	-2.52046	4.30311	1.68416e-05	0.000551226
Apl2_16999	scaffold216:514517-532146	Control_3C307_brain	HuB49_3S315_brain	26.1163	4.6326	-2.49505	4.10912	3.97164e-05	0.00112498
Apl2_17014	scaffold2384:50410-61675	Control_3C307_brain	HuB49_3S315_brain	7.23938	47.1481	2.70326	-3.42208	0.000621436	0.0105544
Apl2_17015	scaffold2384:71480-92693	Control_3C307_brain	HuB49_3S315_brain	2.20337	9.46179	2.1024	-4.01994	5.82141e-05	0.0015289
Apl2_17029	scaffold2453:276529-326904	Control_3C307_brain	HuB49_3S315_brain	0.451165	0	-1.79769e+308	-1.79769e+308	0.00390667	0.0421965
Apl2_17041	scaffold740:272971-273163	Control_3C307_brain	HuB49_3S315_brain	537.198	2976.91	2.47029	-3.7395	0.000184385	0.00395215
Apl2_17045	scaffold1391:61657-66037	Control_3C307_brain	HuB49_3S315_brain	0.13671	2.65076	4.27722	-4.78954	1.67165e-06	8.09333e-05
Apl2_17047	scaffold1391:120320-120542	Control_3C307_brain	HuB49_3S315_brain	81.661	412.672	2.33728	-3.46548	0.000529289	0.00927139
Apl2_17053	scaffold1688:43716-56867	Control_3C307_brain	HuB49_3S315_brain	0.189506	0.936827	2.30554	-3.4223	0.000620943	0.0105544
Apl2_17091	scaffold3191:1495-3036	Control_3C307_brain	HuB49_3S315_brain	12.462	314.384	4.65692	-8.30151	0	0
Apl2_17093	scaffold3191:4660-7708	Control_3C307_brain	HuB49_3S315_brain	2.19033	78.0019	5.15429	-8.80008	0	0
Apl2_17094	scaffold3191:9212-14006	Control_3C307_brain	HuB49_3S315_brain	1.78951	105.717	5.8845	-9.78033	0	0
Apl2_17108	scaffold1719:379812-400670	Control_3C307_brain	HuB49_3S315_brain	133.579	458.066	1.77786	-3.4529	0.000554591	0.00963649
Apl2_17134	scaffold472:20522-24959	Control_3C307_brain	HuB49_3S315_brain	1.84443	12.9575	2.81254	-3.36154	0.000775087	0.0124976
Apl2_17201	scaffold1161:93494-293839	Control_3C307_brain	HuB49_3S315_brain	5.73284	1.47985	-1.9538	3.47974	0.000501909	0.00893763
Apl2_17214	scaffold904:54774-61058	Control_3C307_brain	HuB49_3S315_brain	1.51782	7.49241	2.30343	-3.83912	0.000123476	0.00287871
Apl2_17219	scaffold2297:28110-29084	Control_3C307_brain	HuB49_3S315_brain	227.466	1018.42	2.16261	-3.65862	0.000253578	0.00516495
Apl2_17228	scaffold2455:229100-232561	Control_3C307_brain	HuB49_3S315_brain	3.55697	42.1957	3.56838	-4.70299	2.56382e-06	0.000113271
Apl2_17238	scaffold2534:43994-45158	Control_3C307_brain	HuB49_3S315_brain	0.989289	0.0521503	-4.24565	3.6094	0.000306908	0.00600114
Apl2_17262	scaffold1023:302885-307569	Control_3C307_brain	HuB49_3S315_brain	9.03355	1.8652	-2.27596	3.04081	0.00235946	0.0293076
Apl2_17266	scaffold2282:21805-26090	Control_3C307_brain	HuB49_3S315_brain	0.971815	4.20278	2.11259	-3.33573	0.000850764	0.0134397
Apl2_17277	scaffold1735:6235-6826	Control_3C307_brain	HuB49_3S315_brain	28.1474	8.37259	-1.74925	2.86355	0.00418921	0.0445497
Apl2_17278	scaffold1735:85665-102853	Control_3C307_brain	HuB49_3S315_brain	2.03097	0.103557	-4.29367	4.91966	8.66931e-07	4.54584e-05
Apl2_17302	scaffold675:126545-218554	Control_3C307_brain	HuB49_3S315_brain	10.3945	0.916326	-3.50382	5.89693	3.70322e-09	3.42187e-07
Apl2_17311	scaffold1723:99045-99860	Control_3C307_brain	HuB49_3S315_brain	4.85782	6515.35	10.3893	-13.109	0	0
Apl2_17318	scaffold5519:250254-250614	Control_3C307_brain	HuB49_3S315_brain	3135.14	27235.6	3.11889	-6.28884	3.1985e-10	3.61717e-08
Apl2_17333	scaffold530:50168-62504	Control_3C307_brain	HuB49_3S315_brain	28.991	6.81665	-2.08847	4.1955	2.7227e-05	0.000818646
Apl2_17335	scaffold530:259634-298073	Control_3C307_brain	HuB49_3S315_brain	0.509201	0.0764689	-2.73529	2.91264	0.00358393	0.0395276
Apl2_17338	scaffold2727:66645-85915	Control_3C307_brain	HuB49_3S315_brain	2.3094	20.8204	3.17241	-5.03883	4.68383e-07	2.59047e-05
Apl2_17348	scaffold1440:210669-245448	Control_3C307_brain	HuB49_3S315_brain	6.52367	141.941	4.44347	-7.92323	2.22045e-15	5.02218e-13
Apl2_17359	scaffold1429:17725-34845	Control_3C307_brain	HuB49_3S315_brain	27.8391	8.14872	-1.77246	2.84241	0.00447743	0.0468584
Apl2_17361	scaffold1429:238729-419023	Control_3C307_brain	HuB49_3S315_brain	1.53155	6.36233	2.05456	-3.20602	0.00134585	0.0193134
Apl2_17369	scaffold448:5695-14887	Control_3C307_brain	HuB49_3S315_brain	0.0950167	1.6074	4.0804	-4.24233	2.21214e-05	0.000695492
Apl2_17398	scaffold363:269998-270801	Control_3C307_brain	HuB49_3S315_brain	69.5699	472.712	2.76443	-3.42917	0.000605424	0.0103317
Apl2_17406	scaffold206:33479-50765	Control_3C307_brain	HuB49_3S315_brain	0.508591	2.15056	2.08014	-2.88438	0.00392187	0.0422645
Apl2_17430	scaffold4663:114374-133540	Control_3C307_brain	HuB49_3S315_brain	14.4841	130.957	3.17655	-5.98355	2.18321e-09	2.08078e-07
Apl2_17438	scaffold265:817396-979602	Control_3C307_brain	HuB49_3S315_brain	23.8263	8.49044	-1.48864	3.05041	0.00228531	0.0286212
Apl2_17449	scaffold426:111350-112346	Control_3C307_brain	HuB49_3S315_brain	3.46744	17.3709	2.32473	-3.73338	0.000188928	0.0040381
Apl2_17452	scaffold426:322905-370798	Control_3C307_brain	HuB49_3S315_brain	14.2314	5.19119	-1.45494	2.87107	0.00409082	0.043749
Apl2_17480	scaffold3250:19206-20185	Control_3C307_brain	HuB49_3S315_brain	9.12995	0.952838	-3.2603	4.12531	3.7024e-05	0.00106061
Apl2_17500	scaffold399:129651-132967	Control_3C307_brain	HuB49_3S315_brain	88.8375	9.54999	-3.2176	5.33985	9.3024e-08	6.13296e-06
Apl2_17502	scaffold399:257062-398050	Control_3C307_brain	HuB49_3S315_brain	0.0538346	0.414093	2.94335	-4.0341	5.48109e-05	0.00146233
Apl2_17504	scaffold1851:2282-9102	Control_3C307_brain	HuB49_3S315_brain	54.837	16.5532	-1.72804	3.24252	0.00118476	0.01733
Apl2_17514	scaffold2176:7321-12087	Control_3C307_brain	HuB49_3S315_brain	8.0806	24.1989	1.58241	-3.15232	0.00161979	0.0221938
Apl2_17542	scaffold1185:475670-475835	Control_3C307_brain	HuB49_3S315_brain	479.653	0	-1.79769e+308	-1.79769e+308	0.00369073	0.0404113
Apl2_17553	scaffold130:38605-40302	Control_3C307_brain	HuB49_3S315_brain	63.1541	437.317	2.79173	-4.10789	3.99285e-05	0.00112887
Apl2_17561	scaffold238:152617-189669	Control_3C307_brain	HuB49_3S315_brain	1.56836	11.3044	2.84956	-4.5932	4.36496e-06	0.000177337
Apl2_17590	scaffold1257:54767-71315	Control_3C307_brain	HuB49_3S315_brain	0.632365	0.0890845	-2.82751	3.01083	0.00260532	0.0314339
Apl2_17598	scaffold5274:45005-46161	Control_3C307_brain	HuB49_3S315_brain	1.48632	5.78843	1.96143	-2.84378	0.0044582	0.0466894
Apl2_17621	scaffold4174:27859-41590	Control_3C307_brain	HuB49_3S315_brain	6.93897	30.9045	2.15502	-4.35377	1.33814e-05	0.000458781
Apl2_17638	scaffold600:361565-439749	Control_3C307_brain	HuB49_3S315_brain	0.089101	0.460303	2.36907	-2.83417	0.00459447	0.0477535
Apl2_17658	scaffold643:438562-446656	Control_3C307_brain	HuB49_3S315_brain	1.01353	5.07525	2.32409	-3.39428	0.000688086	0.0113711
Apl2_17666	scaffold407:295240-304259	Control_3C307_brain	HuB49_3S315_brain	139.353	45.3427	-1.6198	3.18243	0.00146046	0.0205305
Apl2_17668	scaffold407:378718-382800	Control_3C307_brain	HuB49_3S315_brain	1265.68	10021.8	2.98515	-5.66961	1.43125e-08	1.1852e-06
Apl2_17669	scaffold3395:31590-34117	Control_3C307_brain	HuB49_3S315_brain	3.56417	11.2136	1.65361	-2.83561	0.00457376	0.0476362
Apl2_17685	scaffold2447:51902-71025	Control_3C307_brain	HuB49_3S315_brain	0.490747	12.9082	4.71717	-5.72629	1.02649e-08	8.73904e-07
Apl2_17691	scaffold3446:97786-100411	Control_3C307_brain	HuB49_3S315_brain	15.0989	4.51578	-1.7414	2.85881	0.00425227	0.0449992
Apl2_17704	scaffold1951:240-2028	Control_3C307_brain	HuB49_3S315_brain	6.0972	41.8833	2.78016	-4.72586	2.29142e-06	0.000102468
Apl2_17705	scaffold1951:4756-10591	Control_3C307_brain	HuB49_3S315_brain	31.2428	111.7	1.83803	-3.18929	0.00142623	0.0201992
Apl2_17732	scaffold401:1054075-1060584	Control_3C307_brain	HuB49_3S315_brain	0.657449	6.47741	3.30047	-5.09791	3.43419e-07	1.97128e-05
Apl2_17737	scaffold2425:111073-111358	Control_3C307_brain	HuB49_3S315_brain	0.798756	6.88108	3.10681	-3.11194	0.00185863	0.0246203
Apl2_17749	scaffold1018:7672-8070	Control_3C307_brain	HuB49_3S315_brain	12.2698	2.01813	-2.60403	3.17219	0.00151292	0.0210337
Apl2_17757	scaffold2271:63281-63570	Control_3C307_brain	HuB49_3S315_brain	71.6141	349.313	2.28621	-3.10257	0.00191849	0.0253468
Apl2_17759	scaffold840:146857-323867	Control_3C307_brain	HuB49_3S315_brain	64.9828	19.9124	-1.70639	3.47214	0.000516337	0.00909833
Apl2_17848	scaffold2161:205-873	Control_3C307_brain	HuB49_3S315_brain	4.7282	106.477	4.49311	-7.52008	5.4845e-14	1.06554e-11
Apl2_17851	scaffold2161:26831-30739	Control_3C307_brain	HuB49_3S315_brain	0.134311	0.782038	2.54166	-2.93234	0.00336415	0.0378755
Apl2_17856	scaffold259:6727-116254	Control_3C307_brain	HuB49_3S315_brain	61.5295	22.18	-1.47202	2.98859	0.00280272	0.033104
Apl2_17871	scaffold553:706309-707329	Control_3C307_brain	HuB49_3S315_brain	0.0778167	0.777192	3.32012	-2.90227	0.00370472	0.040515
Apl2_17878	scaffold1978:29427-34403	Control_3C307_brain	HuB49_3S315_brain	13.4629	0.910634	-3.88598	3.31301	0.000922981	0.0143161
Apl2_17883	scaffold1292:239541-426842	Control_3C307_brain	HuB49_3S315_brain	48.6589	17.7111	-1.45805	2.99572	0.00273796	0.0324909
Apl2_17896	scaffold166:5393-6504	Control_3C307_brain	HuB49_3S315_brain	1.82585	11.419	2.6448	-3.7191	0.000199937	0.00424466
Apl2_17903	scaffold2092:85380-123114	Control_3C307_brain	HuB49_3S315_brain	9.47637	2.05412	-2.20582	3.44712	0.000566602	0.00975714
Apl2_17920	scaffold1044:19358-21759	Control_3C307_brain	HuB49_3S315_brain	3.37184	17.7938	2.39977	-3.85927	0.000113727	0.00270129
Apl2_17927	scaffold3393:38521-38758	Control_3C307_brain	HuB49_3S315_brain	1.22582	38.2064	4.96199	-4.36315	1.28205e-05	0.000441548
Apl2_17937	scaffold994:555705-558065	Control_3C307_brain	HuB49_3S315_brain	35.8994	151.841	2.08053	-4.13948	3.481e-05	0.00100863
Apl2_17946	scaffold2642:16660-33240	Control_3C307_brain	HuB49_3S315_brain	30.3951	85.6394	1.49443	-2.99311	0.00276146	0.0326421
Apl2_17951	scaffold440:256431-278064	Control_3C307_brain	HuB49_3S315_brain	24.0047	6.24952	-1.9415	3.43759	0.000586926	0.0100614
Apl2_17977	scaffold6660:3898-4986	Control_3C307_brain	HuB49_3S315_brain	0.616375	2.90499	2.23665	-3.00037	0.00269655	0.0321933
Apl2_17983	scaffold1052:426025-427431	Control_3C307_brain	HuB49_3S315_brain	0.547409	1368.58	11.2878	-10.7419	0	0
Apl2_17986	scaffold3120:436885-472119	Control_3C307_brain	HuB49_3S315_brain	609.533	131.92	-2.20804	4.33477	1.4591e-05	0.000492091
Apl2_17995	scaffold1591:78524-85295	Control_3C307_brain	HuB49_3S315_brain	40.2935	133.012	1.72294	-3.52543	0.000422794	0.00782299
Apl2_18002	scaffold2852:11212-16467	Control_3C307_brain	HuB49_3S315_brain	27.0879	10.099	-1.42344	2.89094	0.00384092	0.0416645
Apl2_18017	scaffold1400:5481-7176	Control_3C307_brain	HuB49_3S315_brain	9.52953	28.5539	1.58321	-2.90211	0.00370658	0.040515
Apl2_18018	scaffold1400:7692-9104	Control_3C307_brain	HuB49_3S315_brain	49.1592	212.861	2.11438	-4.26897	1.96377e-05	0.000631827
Apl2_18044	scaffold973:40067-41038	Control_3C307_brain	HuB49_3S315_brain	1016.77	5080.71	2.32103	-3.30608	0.000946099	0.0145555
Apl2_18053	scaffold214:4903-9764	Control_3C307_brain	HuB49_3S315_brain	44.7142	184.852	2.04757	-3.21659	0.00129724	0.0187759
Apl2_18082	scaffold1962:24294-33686	Control_3C307_brain	HuB49_3S315_brain	4.95526	18.011	1.86184	-3.51042	0.000447406	0.00817852
Apl2_18086	scaffold972:257589-268173	Control_3C307_brain	HuB49_3S315_brain	3.50975	0.220051	-3.99546	3.39453	0.000687458	0.0113711
Apl2_18100	scaffold1502:4733-6706	Control_3C307_brain	HuB49_3S315_brain	19.3068	784.544	5.34467	-9.0374	0	0
Apl2_18104	scaffold1352:213638-220893	Control_3C307_brain	HuB49_3S315_brain	0.250281	2.74991	3.45776	-4.06231	4.85897e-05	0.00131253
Apl2_18106	scaffold1352:484839-485058	Control_3C307_brain	HuB49_3S315_brain	1.79901	30.7907	4.09722	-3.40542	0.000660628	0.0110013
Apl2_18119	scaffold5269:88273-88937	Control_3C307_brain	HuB49_3S315_brain	960.113	243.878	-1.97705	3.52404	0.000425015	0.00784491
Apl2_18130	scaffold1102:131734-210494	Control_3C307_brain	HuB49_3S315_brain	40.3496	15.1401	-1.41418	2.87982	0.00397898	0.0426267
Apl2_18150	scaffold560:996527-1113000	Control_3C307_brain	HuB49_3S315_brain	2.37533	0.697162	-1.76856	2.82296	0.00475832	0.0490862
Apl2_18161	scaffold1288:699810-810164	Control_3C307_brain	HuB49_3S315_brain	5.05592	0.727734	-2.79649	4.43906	9.03524e-06	0.000329481
Apl2_18162	scaffold1288:861264-892573	Control_3C307_brain	HuB49_3S315_brain	2.69004	0.470911	-2.5141	3.77703	0.000158709	0.00353508
Apl2_18166	scaffold133:24507-28227	Control_3C307_brain	HuB49_3S315_brain	0.423773	3.71634	3.13252	-4.73701	2.16892e-06	9.87024e-05
Apl2_18185	scaffold2108:3630-6525	Control_3C307_brain	HuB49_3S315_brain	0.150883	0.976965	2.69488	-3.19755	0.00138601	0.0197588
Apl2_18186	scaffold2108:8133-9375	Control_3C307_brain	HuB49_3S315_brain	0.145639	0.974608	2.74243	-3.32031	0.000899168	0.0139897
Apl2_18192	scaffold366:18663-30838	Control_3C307_brain	HuB49_3S315_brain	1.93576	0	-1.79769e+308	-1.79769e+308	0.00390667	0.0421965
Apl2_18211	scaffold2470:187710-188405	Control_3C307_brain	HuB49_3S315_brain	1091.33	8599.47	2.97816	-4.22217	2.4196e-05	0.000751365
Apl2_18218	scaffold6035:18082-29619	Control_3C307_brain	HuB49_3S315_brain	1982.61	415.274	-2.25527	3.92567	8.64903e-05	0.0021664
Apl2_18229	scaffold1869:10366-12257	Control_3C307_brain	HuB49_3S315_brain	59.9361	335.338	2.48412	-4.98021	6.35161e-07	3.40114e-05
Apl2_18240	scaffold3602:11435-11660	Control_3C307_brain	HuB49_3S315_brain	266.134	1516.11	2.51015	-4.51819	6.23695e-06	0.000241109
Apl2_18254	scaffold1843:160696-160813	Control_3C307_brain	HuB49_3S315_brain	21465.5	3021.14	-2.82885	3.49908	0.000466875	0.00845283
Apl2_18270	scaffold968:84299-111239	Control_3C307_brain	HuB49_3S315_brain	3.29446	0.960551	-1.77811	2.88478	0.00391691	0.0422645
Apl2_18278	scaffold4167:78877-79090	Control_3C307_brain	HuB49_3S315_brain	239.014	1420.11	2.57083	-4.05625	4.98669e-05	0.00134224
Apl2_18279	scaffold4167:86725-93914	Control_3C307_brain	HuB49_3S315_brain	25.5869	106.343	2.05525	-3.88305	0.000103153	0.00250912
Apl2_18291	scaffold4329:2236-5168	Control_3C307_brain	HuB49_3S315_brain	2.83676	0	-1.79769e+308	-1.79769e+308	0.00162716	0.0222746
Apl2_18310	scaffold1389:151113-261970	Control_3C307_brain	HuB49_3S315_brain	31.6226	8.95955	-1.81946	3.59216	0.000327945	0.00633887
Apl2_18339	scaffold2872:35248-47415	Control_3C307_brain	HuB49_3S315_brain	38.1114	135.244	1.82727	-3.52855	0.000417851	0.00774097
Apl2_18362	scaffold3848:80655-85284	Control_3C307_brain	HuB49_3S315_brain	2.95067	296.532	6.651	-10.7463	0	0
Apl2_18365	scaffold846:38268-58159	Control_3C307_brain	HuB49_3S315_brain	37.2697	5.93943	-2.64961	4.90425	9.37864e-07	4.88398e-05
Apl2_18415	scaffold5114:11363-25952	Control_3C307_brain	HuB49_3S315_brain	56.0943	7.1963	-2.96253	5.77719	7.59566e-09	6.65345e-07
Apl2_18416	scaffold5114:35920-42380	Control_3C307_brain	HuB49_3S315_brain	4.2752	100.128	4.54971	-5.02035	5.15783e-07	2.83195e-05
Apl2_18426	scaffold1826:146784-147729	Control_3C307_brain	HuB49_3S315_brain	15.5013	4.35056	-1.83311	2.9571	0.00310544	0.0356589
Apl2_18429	scaffold7089:1109-1235	Control_3C307_brain	HuB49_3S315_brain	490.289	3991.96	3.02539	-3.53997	0.000400168	0.00747736
Apl2_18453	scaffold275:349086-358073	Control_3C307_brain	HuB49_3S315_brain	9.89464	1.81603	-2.44586	3.76269	0.000168098	0.00367584
Apl2_18457	scaffold1853:23584-23918	Control_3C307_brain	HuB49_3S315_brain	1.19927	62.8875	5.71254	-6.03079	1.63162e-09	1.60556e-07
Apl2_18481	scaffold4171:5021-5168	Control_3C307_brain	HuB49_3S315_brain	516.974	3120.77	2.59374	-3.26843	0.00108146	0.0161303
Apl2_18500	scaffold2236:42531-50033	Control_3C307_brain	HuB49_3S315_brain	3.77425	12.7921	1.76099	-2.99493	0.00274503	0.0325199
Apl2_18502	scaffold2160:7277-15041	Control_3C307_brain	HuB49_3S315_brain	11.3769	96.8186	3.08917	-2.83908	0.00452441	0.0472197
Apl2_18508	scaffold1560:33140-49707	Control_3C307_brain	HuB49_3S315_brain	3.68771	16.696	2.17871	-4.21305	2.51947e-05	0.000776017
Apl2_18517	scaffold285:20140-21088	Control_3C307_brain	HuB49_3S315_brain	9.90536	39.9937	2.01349	-3.80763	0.000140305	0.00320209
Apl2_18519	scaffold2721:29107-29815	Control_3C307_brain	HuB49_3S315_brain	20.9768	2.87354	-2.8679	4.51067	6.46222e-06	0.000247294
Apl2_18531	scaffold3760:1635-12789	Control_3C307_brain	HuB49_3S315_brain	1.9039	0	-1.79769e+308	-1.79769e+308	0.00235624	0.029297
Apl2_18533	scaffold3760:16894-17646	Control_3C307_brain	HuB49_3S315_brain	4.17492	0	-1.79769e+308	-1.79769e+308	0.00291811	0.0340686
Apl2_18544	scaffold2403:65201-75411	Control_3C307_brain	HuB49_3S315_brain	1.89999	0.213127	-3.1562	3.08604	0.00202844	0.0263291
Apl2_18556	scaffold208:270654-341008	Control_3C307_brain	HuB49_3S315_brain	28.8743	8.67088	-1.73554	3.50798	0.000451521	0.00823388
Apl2_18567	scaffold2294:110377-160369	Control_3C307_brain	HuB49_3S315_brain	35.2835	7.24187	-2.28456	3.88039	0.000104288	0.00253186
Apl2_18618	scaffold2044:597-11192	Control_3C307_brain	HuB49_3S315_brain	2.00673	0.209453	-3.26015	3.76658	0.000165496	0.00364588
Apl2_18619	scaffold2044:12137-36334	Control_3C307_brain	HuB49_3S315_brain	16.1643	3.11397	-2.37599	4.22057	2.43681e-05	0.000755163
Apl2_18633	scaffold1404:53761-76478	Control_3C307_brain	HuB49_3S315_brain	7.64717	1.23442	-2.63109	3.77679	0.000158861	0.00353508
Apl2_18638	scaffold2304:90193-104856	Control_3C307_brain	HuB49_3S315_brain	44.5613	11.1629	-1.99709	3.25785	0.00112259	0.0166781
Apl2_18645	scaffold1975:31919-41134	Control_3C307_brain	HuB49_3S315_brain	0.104598	1.5836	3.92028	-4.35143	1.35254e-05	0.000462673
Apl2_18662	scaffold3910:22847-27207	Control_3C307_brain	HuB49_3S315_brain	0.256826	6.69988	4.70527	-6.58364	4.59077e-11	6.21148e-09
Apl2_18672	scaffold5939:7299-8857	Control_3C307_brain	HuB49_3S315_brain	21.3063	6.42163	-1.73027	3.00427	0.00266222	0.0319684
Apl2_18722	scaffold2571:28379-36799	Control_3C307_brain	HuB49_3S315_brain	0.298721	1.55612	2.38108	-3.56842	0.000359141	0.00680302
Apl2_18730	scaffold986:72371-87905	Control_3C307_brain	HuB49_3S315_brain	64.1361	8.80839	-2.86419	5.55234	2.81875e-08	2.19118e-06
Apl2_18734	scaffold2657:25370-31584	Control_3C307_brain	HuB49_3S315_brain	9.40069	27.0157	1.52296	-2.87972	0.00398026	0.0426267
Apl2_18738	scaffold3286:64-949	Control_3C307_brain	HuB49_3S315_brain	1.83207	0.105302	-4.12087	4.12638	3.68524e-05	0.0010589
Apl2_18791	scaffold2706:153-615	Control_3C307_brain	HuB49_3S315_brain	2.63147	31.7971	3.59495	-5.46032	4.75274e-08	3.42967e-06
Apl2_18794	scaffold3198:21533-25334	Control_3C307_brain	HuB49_3S315_brain	0.107142	0.719571	2.74761	-2.97483	0.0029315	0.0341986
Apl2_18802	scaffold1129:35514-68754	Control_3C307_brain	HuB49_3S315_brain	3.83161	11.5834	1.59603	-2.93464	0.0033393	0.0376236
Apl2_18813	scaffold1942:18083-19067	Control_3C307_brain	HuB49_3S315_brain	5.99219	19.9036	1.73188	-2.98348	0.00284995	0.0334015
Apl2_18831	scaffold398:2451-18859	Control_3C307_brain	HuB49_3S315_brain	9.51618	0	-1.79769e+308	-1.79769e+308	0.000927808	0.0143763
Apl2_18832	scaffold398:22420-55296	Control_3C307_brain	HuB49_3S315_brain	13.9283	4.5836	-1.60347	3.08452	0.0020388	0.0263602
Apl2_18834	scaffold3437:6084-33281	Control_3C307_brain	HuB49_3S315_brain	46.517	10.774	-2.1102	3.47638	0.000508238	0.00903971
Apl2_18837	scaffold2222:66923-92244	Control_3C307_brain	HuB49_3S315_brain	12.5183	2.20091	-2.50787	3.62807	0.000285548	0.00565647
Apl2_18842	scaffold2918:12516-12949	Control_3C307_brain	HuB49_3S315_brain	38.4109	377.268	3.296	-4.42421	9.67951e-06	0.000350079
Apl2_18863	scaffold808:23949-98185	Control_3C307_brain	HuB49_3S315_brain	96.7229	12.2123	-2.98552	5.80943	6.26868e-09	5.66395e-07
Apl2_18870	scaffold10988:2-111	Control_3C307_brain	HuB49_3S315_brain	429.804	11162.2	4.6988	-3.4895	0.000483921	0.00868879
Apl2_18887	scaffold4040:1268-1487	Control_3C307_brain	HuB49_3S315_brain	88.7098	519.329	2.54948	-3.68706	0.000226861	0.0047296
Apl2_18890	scaffold1658:233778-234327	Control_3C307_brain	HuB49_3S315_brain	27.8286	7.38753	-1.9134	3.09808	0.00194781	0.0256003
Apl2_18892	scaffold2408:148241-252521	Control_3C307_brain	HuB49_3S315_brain	1.37595	0.0685268	-4.32762	4.76913	1.85022e-06	8.70751e-05
Apl2_18896	scaffold4121:27834-31096	Control_3C307_brain	HuB49_3S315_brain	2.80563	0.11007	-4.67184	5.68802	1.28517e-08	1.076e-06
Apl2_18897	scaffold1839:52173-89379	Control_3C307_brain	HuB49_3S315_brain	12.422	3.42492	-1.85875	3.16174	0.00156827	0.0216051
Apl2_18908	scaffold9887:1626-2592	Control_3C307_brain	HuB49_3S315_brain	0.303977	4.89008	4.00783	-3.53695	0.000404774	0.00754482
Apl2_18909	scaffold5829:744-933	Control_3C307_brain	HuB49_3S315_brain	268.02	5003.27	4.22246	-6.188	6.09323e-10	6.59549e-08
Apl2_18926	scaffold4998:1961-17326	Control_3C307_brain	HuB49_3S315_brain	1.32149	192.325	7.18524	-11.3384	0	0
Apl2_18928	scaffold1264:33137-46990	Control_3C307_brain	HuB49_3S315_brain	13.916	3.33798	-2.0597	3.87871	0.000105014	0.00254214
Apl2_18941	scaffold4581:1845-2145	Control_3C307_brain	HuB49_3S315_brain	23.4492	1669.77	6.15396	-7.54895	4.39648e-14	8.65251e-12
Apl2_19020	scaffold647:92575-94081	Control_3C307_brain	HuB49_3S315_brain	5921.7	35187.4	2.57097	-4.86479	1.14579e-06	5.8509e-05
Apl2_19023	scaffold2487:5104-21997	Control_3C307_brain	HuB49_3S315_brain	1.44505	22.6604	3.97098	-6.99403	2.67097e-12	4.21624e-10
Apl2_19037	scaffold4775:2122-2912	Control_3C307_brain	HuB49_3S315_brain	60.8947	474.254	2.96127	-4.35658	1.32113e-05	0.000453978
Apl2_19051	scaffold507:71669-207203	Control_3C307_brain	HuB49_3S315_brain	23.9486	8.12636	-1.55926	3.15876	0.00158443	0.021788
Apl2_19058	scaffold4951:6682-7105	Control_3C307_brain	HuB49_3S315_brain	169.366	1999.19	3.5612	-5.36159	8.24904e-08	5.53124e-06
Apl2_19064	scaffold463:51998-91409	Control_3C307_brain	HuB49_3S315_brain	7.34524	1.39828	-2.39316	3.43209	0.000598956	0.010256
Apl2_19088	scaffold184:77848-150505	Control_3C307_brain	HuB49_3S315_brain	37.87	4.02618	-3.23357	6.12887	8.85075e-10	9.1866e-08
Apl2_19097	scaffold1949:49524-50138	Control_3C307_brain	HuB49_3S315_brain	42.976	12.7053	-1.7581	3.11827	0.00181914	0.0241606
Apl2_19113	scaffold5955:1295-7775	Control_3C307_brain	HuB49_3S315_brain	3.82686	0.13402	-4.83564	4.15093	3.31132e-05	0.000970596
Apl2_19114	scaffold5955:9002-25447	Control_3C307_brain	HuB49_3S315_brain	3.57353	0	-1.79769e+308	-1.79769e+308	0.000411541	0.00764276
Apl2_19118	scaffold9640:510-720	Control_3C307_brain	HuB49_3S315_brain	207.375	1215.53	2.55128	-3.89045	0.000100059	0.00246553
Apl2_19122	scaffold4159:89498-97616	Control_3C307_brain	HuB49_3S315_brain	6.65247	1.47495	-2.17322	3.29385	0.000988257	0.014991
Apl2_19152	scaffold4503:19851-25246	Control_3C307_brain	HuB49_3S315_brain	0.843505	29.9283	5.14897	-8.39345	0	0
Apl2_19163	scaffold1381:116839-122803	Control_3C307_brain	HuB49_3S315_brain	0.418835	1.90356	2.18425	-3.05879	0.00222233	0.0280279
Apl2_19209	scaffold4153:599-4245	Control_3C307_brain	HuB49_3S315_brain	5.88538	0	-1.79769e+308	-1.79769e+308	0.000869784	0.0136729
Apl2_19213	scaffold1910:2122-2344	Control_3C307_brain	HuB49_3S315_brain	12.2821	82.2967	2.74427	-3.40701	0.00065678	0.0109734
Apl2_19233	scaffold3967:175908-211654	Control_3C307_brain	HuB49_3S315_brain	24.5648	2.33477	-3.39524	6.37777	1.79679e-10	2.17266e-08
Apl2_19239	scaffold1931:514-19565	Control_3C307_brain	HuB49_3S315_brain	36.2431	11.4066	-1.66783	3.08892	0.00200884	0.0261754
Apl2_19244	scaffold1572:17581-24036	Control_3C307_brain	HuB49_3S315_brain	7.51225	25.3953	1.75724	-3.02899	0.00245375	0.0300842
Apl2_19247	scaffold3354:4403-13021	Control_3C307_brain	HuB49_3S315_brain	9.56706	30.7561	1.68472	-3.06919	0.00214642	0.0272877
Apl2_19251	scaffold3710:10143-10263	Control_3C307_brain	HuB49_3S315_brain	15714	0	-1.79769e+308	-1.79769e+308	0.000682338	0.0113131
Apl2_19260	scaffold9184:195-500	Control_3C307_brain	HuB49_3S315_brain	314.081	9075.06	4.8527	-8.61212	0	0
Apl2_19261	scaffold6910:0-247	Control_3C307_brain	HuB49_3S315_brain	1472.25	16250	3.46435	-4.97744	6.44297e-07	3.43791e-05
Apl2_19269	C19164332:52-507	Control_3C307_brain	HuB49_3S315_brain	1.02339	50.925	5.63695	-5.01317	5.35417e-07	2.92914e-05
Apl2_19273	scaffold4762:321-465	Control_3C307_brain	HuB49_3S315_brain	2255.7	12028.8	2.41485	-3.49702	0.000470484	0.00850802
Apl2_19284	scaffold2923:2-425	Control_3C307_brain	HuB49_3S315_brain	18.2596	64.1949	1.8138	-3.0335	0.00241736	0.0298187
Apl2_19301	C18173669:48-159	Control_3C307_brain	HuB49_3S315_brain	8535.52	272413	4.99617	-7.9701	1.55431e-15	3.68032e-13
Apl2_19306	scaffold65:17608-17800	Control_3C307_brain	HuB49_3S315_brain	18.0722	501.069	4.79317	-5.29951	1.16116e-07	7.45604e-06
Apl2_19310	scaffold12905:698-899	Control_3C307_brain	HuB49_3S315_brain	4.37302	96.9284	4.47022	-3.67977	0.000233449	0.004841
Apl2_19317	scaffold3018:127-689	Control_3C307_brain	HuB49_3S315_brain	321.616	2978.4	3.21113	-4.85705	1.19145e-06	6.03852e-05
Apl2_19318	scaffold3582:47-600	Control_3C307_brain	HuB49_3S315_brain	1.39293	45.4974	5.02959	-3.18086	0.00146841	0.0206039
Apl2_19323	scaffold4502:25-523	Control_3C307_brain	HuB49_3S315_brain	48.662	209.285	2.1046	-3.83784	0.000124123	0.00288492
Apl2_19340	scaffold1687:51303-58013	Control_3C307_brain	HuB49_3S315_brain	2.62771	8.78536	1.7413	-3.03257	0.00242479	0.0298742
Apl2_19353	scaffold3222:12685-14798	Control_3C307_brain	HuB49_3S315_brain	151.451	49.8916	-1.60198	2.85423	0.00431418	0.0453693
Apl2_19363	C18954549:0-373	Control_3C307_brain	HuB49_3S315_brain	71.7597	636.908	3.14984	-4.54298	5.54642e-06	0.000217747
Apl2_19373	scaffold464:6943-56704	Control_3C307_brain	HuB49_3S315_brain	74.4293	25.9942	-1.51768	2.96727	0.00300455	0.034783
Apl2_19383	scaffold3193:199-388	Control_3C307_brain	HuB49_3S315_brain	421.583	4393.8	3.38158	-5.08075	3.75953e-07	2.1418e-05
Apl2_19392	C18307590:0-189	Control_3C307_brain	HuB49_3S315_brain	130.167	3399.12	4.70673	-6.41104	1.44526e-10	1.78061e-08
Apl2_19398	scaffold7942:351-793	Control_3C307_brain	HuB49_3S315_brain	3.88435	18.6609	2.26427	-3.12774	0.00176158	0.0236029
Apl2_19412	scaffold2800:2132-31922	Control_3C307_brain	HuB49_3S315_brain	1.85822	0	-1.79769e+308	-1.79769e+308	0.00317936	0.0363074
Apl2_19413	scaffold10009:183-791	Control_3C307_brain	HuB49_3S315_brain	28.6229	164.473	2.5226	-2.88412	0.00392507	0.0422645
Apl2_19418	scaffold6370:1-205	Control_3C307_brain	HuB49_3S315_brain	346.721	5037.67	3.86091	-6.68077	2.37685e-11	3.30448e-09
Apl2_19428	scaffold2118:4039-4346	Control_3C307_brain	HuB49_3S315_brain	327.507	1785.29	2.44656	-4.27797	1.88605e-05	0.000610709
Apl2_19441	C18547690:7-256	Control_3C307_brain	HuB49_3S315_brain	6713.28	34020.1	2.3413	-3.93902	8.18143e-05	0.00206636
Apl2_19444	C19616911:640-933	Control_3C307_brain	HuB49_3S315_brain	92.9551	987.748	3.40954	-4.65609	3.22274e-06	0.000138743
Apl2_19445	C19302027:217-645	Control_3C307_brain	HuB49_3S315_brain	2004.12	412.029	-2.28215	4.36975	1.2439e-05	0.00043234
Apl2_19448	C17782747:5-107	Control_3C307_brain	HuB49_3S315_brain	1700.15	20118.5	3.56479	-3.76654	0.000165525	0.00364588
Apl2_19460	C18153917:0-153	Control_3C307_brain	HuB49_3S315_brain	54.4184	840.463	3.94902	-3.38743	0.000705516	0.0116211
Apl2_19461	scaffold460:2616-3576	Control_3C307_brain	HuB49_3S315_brain	17.0074	3.00742	-2.49956	3.87137	0.000108223	0.00260734
Apl2_19465	scaffold5055:1117-1228	Control_3C307_brain	HuB49_3S315_brain	5131.58	24379.3	2.24818	-3.00426	0.00266227	0.0319684
Apl2_19483	scaffold4333:2267-10452	Control_3C307_brain	HuB49_3S315_brain	8.76553	0.551945	-3.98925	5.06304	4.12624e-07	2.29044e-05
Apl2_19487	scaffold5215:9647-18564	Control_3C307_brain	HuB49_3S315_brain	17.2193	46.6455	1.43772	-2.95271	0.00314996	0.0360597
Apl2_19497	scaffold5599:649-6071	Control_3C307_brain	HuB49_3S315_brain	22.566	0.731301	-4.94754	7.60913	2.75335e-14	5.49004e-12
Apl2_19512	scaffold4377:2653-3592	Control_3C307_brain	HuB49_3S315_brain	5.43817	0.409821	-3.73006	4.75913	1.94432e-06	9.09389e-05
Apl2_19514	C18800545:2-188	Control_3C307_brain	HuB49_3S315_brain	682.184	3542.3	2.37645	-3.53326	0.000410465	0.00763214
Apl2_19515	scaffold2740:68-409	Control_3C307_brain	HuB49_3S315_brain	289.62	1974.73	2.76942	-4.78458	1.71347e-06	8.21708e-05
Apl2_19517	scaffold5987:399-10673	Control_3C307_brain	HuB49_3S315_brain	6.046	0.561606	-3.42835	4.14832	3.3492e-05	0.000976036
Apl2_19530	scaffold14271:130-799	Control_3C307_brain	HuB49_3S315_brain	3647.71	20657.6	2.50161	-5.24182	1.58998e-07	9.79455e-06
Apl2_19544	C19643550:0-820	Control_3C307_brain	HuB49_3S315_brain	292.051	1365.25	2.22488	-3.09461	0.00197071	0.025834
Apl2_19547	scaffold3131:351-4159	Control_3C307_brain	HuB49_3S315_brain	15.6778	2.8434	-2.46304	3.39444	0.000687685	0.0113711
Apl2_19554	scaffold48:87997-147008	Control_3C307_brain	HuB49_3S315_brain	26.5067	9.53698	-1.47475	3.02361	0.00249775	0.0304758
Apl2_19556	scaffold4462:132-435	Control_3C307_brain	HuB49_3S315_brain	1.03896	7.76001	2.90091	-3.23419	0.00121988	0.017741
Apl2_19559	scaffold2016:2097-15054	Control_3C307_brain	HuB49_3S315_brain	2.78342	8.85405	1.66948	-3.12217	0.00179521	0.0239266
Apl2_19566	scaffold897:1-586	Control_3C307_brain	HuB49_3S315_brain	214.61	1616.93	2.91347	-4.65494	3.24076e-06	0.000139075
Apl2_19567	scaffold1961:2972-21639	Control_3C307_brain	HuB49_3S315_brain	7.06824	0	-1.79769e+308	-1.79769e+308	0.00100127	0.015143
Apl2_19571	C20114135:33-1473	Control_3C307_brain	HuB49_3S315_brain	1.64076	1301.87	9.63201	-12.5796	0	0
Apl2_19572	scaffold2509:1058-1371	Control_3C307_brain	HuB49_3S315_brain	30.0864	313.903	3.38313	-4.22824	2.35527e-05	0.000732891
Apl2_19574	scaffold598:692-3173	Control_3C307_brain	HuB49_3S315_brain	443.602	40.7567	-3.44416	2.99439	0.00274997	0.0325317
Apl2_19576	scaffold2358:631-5732	Control_3C307_brain	HuB49_3S315_brain	4.34689	0.448299	-3.27745	4.38703	1.14907e-05	0.000405899
Apl2_19579	scaffold742:19848-28037	Control_3C307_brain	HuB49_3S315_brain	10.2422	0.0293941	-8.44478	5.48434	4.15023e-08	3.02368e-06
Apl2_19580	scaffold4352:2960-3261	Control_3C307_brain	HuB49_3S315_brain	6.83383	557.23	6.34944	-6.51766	7.14104e-11	9.41003e-09
Apl2_19591	C19715424:299-1039	Control_3C307_brain	HuB49_3S315_brain	3.40319	0.115725	-4.87812	3.09889	0.00194249	0.0255747
Apl2_19603	scaffold5890:131-317	Control_3C307_brain	HuB49_3S315_brain	1668.66	9906.07	2.56962	-4.33445	1.46127e-05	0.000492091
Apl2_19611	C18966799:124-346	Control_3C307_brain	HuB49_3S315_brain	20.13	189.856	3.23749	-4.31148	1.62168e-05	0.000533368
Apl2_19612	scaffold7715:2812-4757	Control_3C307_brain	HuB49_3S315_brain	1.64873	6.06449	1.87903	-2.96114	0.003065	0.0353478
Apl2_19622	C18262801:78-171	Control_3C307_brain	HuB49_3S315_brain	158193	1787430	3.49813	-5.07529	3.869e-07	2.17958e-05
Apl2_19626	scaffold1253:556-17640	Control_3C307_brain	HuB49_3S315_brain	3.05862	0.567828	-2.42935	3.1379	0.0017016	0.0230851
Apl2_19627	scaffold13398:0-183	Control_3C307_brain	HuB49_3S315_brain	584.385	2849.4	2.28567	-3.32117	0.00089641	0.0139611
Apl2_19628	scaffold9682:0-2946	Control_3C307_brain	HuB49_3S315_brain	308.571	1496.56	2.27798	-3.11951	0.00181154	0.024102
Apl2_19630	C19006125:160-461	Control_3C307_brain	HuB49_3S315_brain	77.4208	1010.34	3.70598	-5.33213	9.70688e-08	6.36788e-06
Apl2_19642	C18539533:8-230	Control_3C307_brain	HuB49_3S315_brain	112.685	561.482	2.31694	-3.50631	0.000454366	0.00827449
Apl2_19643	C19685558:11-965	Control_3C307_brain	HuB49_3S315_brain	11556.3	58108.4	2.33006	-4.81886	1.44384e-06	7.15029e-05
Apl2_19647	C18013965:1-133	Control_3C307_brain	HuB49_3S315_brain	10310.2	1500.57	-2.78049	3.43092	0.000601537	0.0102886
Apl2_19666	scaffold4064:7-389	Control_3C307_brain	HuB49_3S315_brain	0.443117	3.66885	3.04957	-3.08666	0.00202422	0.0263291
Apl2_19667	C18047855:2-137	Control_3C307_brain	HuB49_3S315_brain	7755.78	29474.2	1.92611	-3.12875	0.0017555	0.0235423
Apl2_19673	scaffold10845:62-662	Control_3C307_brain	HuB49_3S315_brain	34.6489	8.79584	-1.97791	2.93781	0.00330537	0.0373246
Apl2_19679	scaffold8361:1817-2495	Control_3C307_brain	HuB49_3S315_brain	148.605	1792.13	3.59212	-5.61119	2.00941e-08	1.63442e-06
Apl2_19681	C18141698:0-153	Control_3C307_brain	HuB49_3S315_brain	2894.62	15378.8	2.4095	-3.75148	0.000175792	0.00380022
Apl2_19691	scaffold13671:542-761	Control_3C307_brain	HuB49_3S315_brain	35.7443	179.161	2.32547	-3.17051	0.00152171	0.0210978
Apl2_19692	scaffold8546:246-447	Control_3C307_brain	HuB49_3S315_brain	3.76916	306.101	6.34362	-5.54525	2.93539e-08	2.24661e-06
Apl2_19693	C19381542:248-374	Control_3C307_brain	HuB49_3S315_brain	26567.2	139019	2.38756	-4.44644	8.73049e-06	0.000321121
Apl2_19702	scaffold4180:139-3562	Control_3C307_brain	HuB49_3S315_brain	10.9258	137.427	3.65286	-6.16912	6.86693e-10	7.32827e-08
Apl2_19704	C18669567:1-241	Control_3C307_brain	HuB49_3S315_brain	4139.42	22233.4	2.42523	-3.8633	0.000111867	0.00267809
Apl2_19709	scaffold10339:24-529	Control_3C307_brain	HuB49_3S315_brain	2351.22	8269.04	1.81431	-3.6352	0.000277767	0.00555315
Apl2_19722	C19542923:62-663	Control_3C307_brain	HuB49_3S315_brain	18.9072	112.709	2.57559	-2.86041	0.0042309	0.0448357
Apl2_19725	scaffold4043:675-5890	Control_3C307_brain	HuB49_3S315_brain	5.02787	239.944	5.5766	-9.3564	0	0
Apl2_19726	C18679823:35-296	Control_3C307_brain	HuB49_3S315_brain	20.8087	84.3785	2.01969	-2.9572	0.00310448	0.0356589
Apl2_19742	C19383942:16-656	Control_3C307_brain	HuB49_3S315_brain	426.739	3273.66	2.93948	-4.64095	3.46818e-06	0.000145991
Apl2_19744	C19210234:79-581	Control_3C307_brain	HuB49_3S315_brain	81.6948	398.203	2.28519	-3.60795	0.000308628	0.00601924
Apl2_19753	scaffold6771:691-1617	Control_3C307_brain	HuB49_3S315_brain	1.48898	0.15004	-3.31091	3.25582	0.00113065	0.0167324
Apl2_19759	scaffold3230:551-1127	Control_3C307_brain	HuB49_3S315_brain	4.99383	0	-1.79769e+308	-1.79769e+308	0.00228435	0.0286212
Apl2_19763	C18514725:15-213	Control_3C307_brain	HuB49_3S315_brain	118.056	1116.94	3.24201	-4.48441	7.31176e-06	0.000274263
Apl2_19780	scaffold2012:1024-1282	Control_3C307_brain	HuB49_3S315_brain	1109.48	14737.2	3.73151	-5.37399	7.70125e-08	5.25697e-06
Apl2_19788	scaffold1070:19396-32265	Control_3C307_brain	HuB49_3S315_brain	22.9619	1.02516	-4.48533	6.99523	2.64833e-12	4.21624e-10
Apl2_19795	C18836897:88-313	Control_3C307_brain	HuB49_3S315_brain	150.309	856.817	2.51105	-4.02134	5.7869e-05	0.00152248
Apl2_19801	C17722865:1-100	Control_3C307_brain	HuB49_3S315_brain	8129.5	49648.1	2.6105	-3.23476	0.00121747	0.0177229
Apl2_19807	C18734185:0-309	Control_3C307_brain	HuB49_3S315_brain	12.494	495.676	5.31009	-8.64798	0	0
Apl2_19809	C19154438:33-545	Control_3C307_brain	HuB49_3S315_brain	4160.51	1021.83	-2.02561	2.93806	0.00330274	0.0373246
Apl2_19812	scaffold3850:1738-4918	Control_3C307_brain	HuB49_3S315_brain	0.48939	19.1202	5.28797	-7.81115	5.77316e-15	1.28657e-12
Apl2_19813	scaffold3312:651-861	Control_3C307_brain	HuB49_3S315_brain	182.884	1637.78	3.16274	-4.9117	9.02915e-07	4.7182e-05
Apl2_19814	scaffold2553:2767-31745	Control_3C307_brain	HuB49_3S315_brain	1.99686	7.99003	2.00046	-3.82921	0.000128553	0.00296798
Apl2_19820	scaffold4743:47-2047	Control_3C307_brain	HuB49_3S315_brain	13.2707	120.078	3.17766	-5.4014	6.61246e-08	4.61389e-06
Apl2_19828	C19285141:318-628	Control_3C307_brain	HuB49_3S315_brain	36.7827	194.567	2.40317	-2.93539	0.00333125	0.0375608
Apl2_19837	scaffold666:3428-8494	Control_3C307_brain	HuB49_3S315_brain	2.63251	0	-1.79769e+308	-1.79769e+308	0.00444085	0.0465399
Apl2_19861	scaffold6253:2063-2288	Control_3C307_brain	HuB49_3S315_brain	974.258	4853.13	2.31654	-4.81373	1.48141e-06	7.26516e-05
Apl2_19865	C18428942:5-206	Control_3C307_brain	HuB49_3S315_brain	70.0968	969.168	3.78933	-5.25551	1.47613e-07	9.20546e-06
Apl2_19867	scaffold10643:358-574	Control_3C307_brain	HuB49_3S315_brain	2.07912	287.07	7.10928	-6.3403	2.29316e-10	2.71047e-08
Apl2_19869	scaffold6861:1-307	Control_3C307_brain	HuB49_3S315_brain	1309.04	9612.1	2.87635	-5.2825	1.27432e-07	8.13272e-06
Apl2_19877	scaffold4537:407-759	Control_3C307_brain	HuB49_3S315_brain	714.414	3987.82	2.48077	-4.30251	1.68878e-05	0.000551546
Apl2_19889	C18154597:0-156	Control_3C307_brain	HuB49_3S315_brain	5971.05	68049.3	3.51052	-6.45061	1.114e-10	1.39517e-08
Apl2_19893	scaffold14189:342-690	Control_3C307_brain	HuB49_3S315_brain	286.719	2259.77	2.97847	-4.5386	5.66279e-06	0.000221742
Apl2_19895	C19540135:488-680	Control_3C307_brain	HuB49_3S315_brain	327.509	4452.16	3.7649	-5.66979	1.42974e-08	1.1852e-06
Apl2_19899	C18351421:19-160	Control_3C307_brain	HuB49_3S315_brain	2535.2	15252.2	2.58885	-3.77892	0.000157513	0.00352332
Apl2_19905	scaffold2355:40043-104804	Control_3C307_brain	HuB49_3S315_brain	2.20239	0.599096	-1.87821	3.09898	0.00194185	0.0255747
Apl2_19907	scaffold1462:15195-24808	Control_3C307_brain	HuB49_3S315_brain	2.04401	0.26788	-2.93174	3.67956	0.000233633	0.004841
Apl2_19923	scaffold13352:0-836	Control_3C307_brain	HuB49_3S315_brain	0.535355	3.3213	2.63318	-2.94381	0.00324202	0.0368564
Apl2_19925	scaffold4139:14044-22453	Control_3C307_brain	HuB49_3S315_brain	8.55352	36.7615	2.10361	-4.1993	2.67743e-05	0.000808241
Apl2_19932	scaffold12572:1-172	Control_3C307_brain	HuB49_3S315_brain	1330.88	6560.73	2.30148	-3.4242	0.000616623	0.0104992
Apl2_19952	C18585057:42-276	Control_3C307_brain	HuB49_3S315_brain	115.915	402.089	1.79445	-2.91446	0.00356308	0.0394699
Apl2_19955	C18836473:120-365	Control_3C307_brain	HuB49_3S315_brain	2057.48	5509.93	1.42116	-2.97912	0.00289078	0.0338016
Apl2_19958	scaffold1372:3703-32976	Control_3C307_brain	HuB49_3S315_brain	0.0922848	2.32618	4.65573	-6.02146	1.72855e-09	1.68996e-07
Apl2_19964	scaffold9748:866-1208	Control_3C307_brain	HuB49_3S315_brain	5.79381	26.0174	2.16689	-2.98405	0.00284462	0.0333648
Apl2_19966	C19092734:24-261	Control_3C307_brain	HuB49_3S315_brain	12.7144	65.5205	2.36549	-3.12932	0.00175213	0.0235179
Apl2_19967	C18878613:56-257	Control_3C307_brain	HuB49_3S315_brain	113.58	2308.91	4.34543	-6.25716	3.92058e-10	4.33667e-08
Apl2_19974	scaffold3300:46-738	Control_3C307_brain	HuB49_3S315_brain	5.02996	0	-1.79769e+308	-1.79769e+308	0.00239402	0.0295673
Apl2_19979	C19317119:189-327	Control_3C307_brain	HuB49_3S315_brain	283.908	4578.48	4.01138	-4.74142	2.12224e-06	9.71613e-05
Apl2_19989	C18354373:1-202	Control_3C307_brain	HuB49_3S315_brain	560.846	3039.92	2.43835	-3.91681	8.9727e-05	0.00223271
Apl2_19990	scaffold4026:183-1119	Control_3C307_brain	HuB49_3S315_brain	0.905221	68.4424	6.24048	-8.53988	0	0
Apl2_19992	scaffold10585:2-137	Control_3C307_brain	HuB49_3S315_brain	10135.7	47550.3	2.23001	-3.62886	0.00028468	0.00565406
Apl2_19994	scaffold817:2797-5655	Control_3C307_brain	HuB49_3S315_brain	3.4621	0	-1.79769e+308	-1.79769e+308	0.00429195	0.0452027
Apl2_20009	C18949295:278-413	Control_3C307_brain	HuB49_3S315_brain	4599.01	17083.7	1.89323	-2.87083	0.00409394	0.0437515
Apl2_20013	scaffold3867:565-10561	Control_3C307_brain	HuB49_3S315_brain	5.65584	0.640499	-3.14247	3.86213	0.000112402	0.00268477
Apl2_20015	scaffold4889:0-177	Control_3C307_brain	HuB49_3S315_brain	4405.24	15661.6	1.82994	-3.33378	0.000856729	0.0134817
Apl2_20016	scaffold3452:2-2078	Control_3C307_brain	HuB49_3S315_brain	0.112692	1.54931	3.78117	-4.20319	2.63185e-05	0.000802475
Apl2_20027	C17961183:15-105	Control_3C307_brain	HuB49_3S315_brain	152095	1345770	3.14539	-3.02919	0.0024521	0.0300842
Apl2_20028	scaffold5940:1179-11932	Control_3C307_brain	HuB49_3S315_brain	11.0916	2.05891	-2.42951	4.09488	4.22385e-05	0.00117446
Apl2_20036	scaffold12529:26-307	Control_3C307_brain	HuB49_3S315_brain	106.763	743.593	2.8001	-4.41444	1.0127e-05	0.000364373
Apl2_20049	C17822149:0-111	Control_3C307_brain	HuB49_3S315_brain	424.26	4425.05	3.38267	-3.30049	0.000965149	0.0147465
Apl2_20050	C19943185:478-1004	Control_3C307_brain	HuB49_3S315_brain	0.527083	3.8742	2.8778	-3.23965	0.00119678	0.0174552
Apl2_20061	scaffold9702:19-130	Control_3C307_brain	HuB49_3S315_brain	22758.5	134008	2.55784	-4.08166	4.47155e-05	0.00122314
Apl2_20071	scaffold3290:6106-9622	Control_3C307_brain	HuB49_3S315_brain	3.76182	0.336411	-3.48314	3.45053	0.000559496	0.00967878
Apl2_20072	scaffold7716:1-296	Control_3C307_brain	HuB49_3S315_brain	71.5093	477.192	2.73837	-4.02673	5.65575e-05	0.00149838
Apl2_20085	scaffold1698:9370-105454	Control_3C307_brain	HuB49_3S315_brain	0.25283	3.31939	3.71468	-5.40072	6.63738e-08	4.61389e-06
Apl2_20091	scaffold13837:619-997	Control_3C307_brain	HuB49_3S315_brain	228.75	673.092	1.55703	-3.24553	0.00117231	0.017181
Apl2_20095	scaffold1640:1762-7414	Control_3C307_brain	HuB49_3S315_brain	3.11681	0.0428204	-6.18563	3.95678	7.59665e-05	0.00193478
Apl2_20096	scaffold3084:2358-10661	Control_3C307_brain	HuB49_3S315_brain	3.20485	0.330476	-3.27764	5.06667	4.04841e-07	2.26383e-05
Apl2_20103	scaffold3719:482-5349	Control_3C307_brain	HuB49_3S315_brain	5.48755	0.238016	-4.52703	5.21733	1.81518e-07	1.10916e-05
Apl2_20111	scaffold2401:966-13179	Control_3C307_brain	HuB49_3S315_brain	36.4017	2.51488	-3.85544	7.11192	1.14442e-12	1.97074e-10
Apl2_20114	scaffold4626:49-1014	Control_3C307_brain	HuB49_3S315_brain	1.24404	92.2421	6.21232	-9.35901	0	0
Apl2_20118	scaffold993:326-2528	Control_3C307_brain	HuB49_3S315_brain	26.2354	112.786	2.104	-4.11362	3.89499e-05	0.0011074
Apl2_20132	C17705337:1-100	Control_3C307_brain	HuB49_3S315_brain	71872.8	449136	2.64364	-4.07853	4.53215e-05	0.00123526
Apl2_20141	C18395744:20-155	Control_3C307_brain	HuB49_3S315_brain	6769.05	27976.3	2.04718	-3.17563	0.00149509	0.0208241
Apl2_20154	scaffold40:490937-648251	Control_3C307_brain	HuB49_3S315_brain	6.69848	1.28115	-2.38639	3.66363	0.000248663	0.00509222
Apl2_20171	scaffold2411:998-13894	Control_3C307_brain	HuB49_3S315_brain	1.97213	0	-1.79769e+308	-1.79769e+308	0.0028601	0.0334945
Apl2_20179	scaffold2956:20594-20840	Control_3C307_brain	HuB49_3S315_brain	37.68	0	-1.79769e+308	-1.79769e+308	0.00164435	0.0224552
Apl2_20184	scaffold2684:290-9147	Control_3C307_brain	HuB49_3S315_brain	5.55491	0	-1.79769e+308	-1.79769e+308	0.00157769	0.0217151
Apl2_20189	scaffold3171:12546-26575	Control_3C307_brain	HuB49_3S315_brain	7.96903	0	-1.79769e+308	-1.79769e+308	0.000100921	0.00247469
Apl2_20196	scaffold3893:103499-105056	Control_3C307_brain	HuB49_3S315_brain	38.326	10.4297	-1.87763	3.71903	0.000199993	0.00424466
Apl2_20200	C19829369:20-590	Control_3C307_brain	HuB49_3S315_brain	4.56015	125.331	4.78052	-8.08067	6.66134e-16	1.68243e-13
Apl2_20202	C19497980:648-807	Control_3C307_brain	HuB49_3S315_brain	636.1	19661.6	4.94998	-7.11626	1.10889e-12	1.93151e-10
Apl2_20208	C18131844:0-126	Control_3C307_brain	HuB49_3S315_brain	22493.7	75748.4	1.75169	-2.98766	0.0028112	0.0331267
Apl2_20209	scaffold3770:914-4610	Control_3C307_brain	HuB49_3S315_brain	4.67499	0.932082	-2.32643	2.92266	0.00347058	0.0388221
Apl2_20210	C18479663:0-231	Control_3C307_brain	HuB49_3S315_brain	535.713	1613.12	1.59032	-3.17812	0.00148234	0.0207227
Apl2_20217	C17950263:26-125	Control_3C307_brain	HuB49_3S315_brain	1200.31	20833.5	4.11742	-3.51964	0.000432138	0.0079667
Apl2_20221	C20205285:289-2229	Control_3C307_brain	HuB49_3S315_brain	0.252251	1.68679	2.74135	-3.08912	0.00200748	0.0261754
Apl2_20236	scaffold5590:2543-3143	Control_3C307_brain	HuB49_3S315_brain	15.583	4.38877	-1.82808	2.85654	0.00428283	0.0452027
Apl2_20237	C18389474:91-181	Control_3C307_brain	HuB49_3S315_brain	101397	3887790	5.26086	-4.62116	3.81606e-06	0.000158405
Apl2_20246	C19210042:135-583	Control_3C307_brain	HuB49_3S315_brain	24.8653	178.67	2.8451	-2.98784	0.00280955	0.0331267
Apl2_20256	scaffold2208:3835-20815	Control_3C307_brain	HuB49_3S315_brain	2.41673	0	-1.79769e+308	-1.79769e+308	0.00153111	0.0212088
Apl2_20261	scaffold1028:9506-10656	Control_3C307_brain	HuB49_3S315_brain	20.9503	0	-1.79769e+308	-1.79769e+308	0.000753767	0.012256
Apl2_20262	scaffold4548:93771-98290	Control_3C307_brain	HuB49_3S315_brain	0.806214	5.26057	2.70599	-3.40588	0.00065952	0.0109949
Apl2_20269	scaffold5810:199-388	Control_3C307_brain	HuB49_3S315_brain	899.864	3404.19	1.91953	-2.91365	0.00357225	0.0394852
Apl2_20271	C18704849:87-234	Control_3C307_brain	HuB49_3S315_brain	336.059	3147.79	3.22755	-3.98097	6.86345e-05	0.00176286
Apl2_20275	scaffold1450:0-287	Control_3C307_brain	HuB49_3S315_brain	283.849	1723.54	2.60218	-3.85855	0.000114062	0.00270499
Apl2_20293	scaffold4822:2-464	Control_3C307_brain	HuB49_3S315_brain	54.6665	327.939	2.5847	-3.6613	0.000250939	0.00511808
Apl2_20295	scaffold2964:1546-13306	Control_3C307_brain	HuB49_3S315_brain	3.58217	0	-1.79769e+308	-1.79769e+308	0.000491012	0.00877452
Apl2_20296	scaffold1894:3991-23532	Control_3C307_brain	HuB49_3S315_brain	2.1239	0	-1.79769e+308	-1.79769e+308	0.00133206	0.0191676
Apl2_20302	scaffold3678:3193-14519	Control_3C307_brain	HuB49_3S315_brain	3.44891	29.8469	3.11337	-5.56541	2.61539e-08	2.05355e-06
Apl2_20327	scaffold2221:8-1103	Control_3C307_brain	HuB49_3S315_brain	7.34489	227.171	4.95089	-8.56166	0	0
Apl2_20331	scaffold3036:7110-12906	Control_3C307_brain	HuB49_3S315_brain	5.07525	1.07014	-2.24568	3.00281	0.00267496	0.0320952
Apl2_20338	C19034291:1-475	Control_3C307_brain	HuB49_3S315_brain	2.96928	17.9755	2.59785	-3.77306	0.000161255	0.00357259
Apl2_20352	C18949773:8-200	Control_3C307_brain	HuB49_3S315_brain	70.8335	365.645	2.36794	-2.91676	0.00353689	0.0393524
Apl2_20385	C18416852:3-210	Control_3C307_brain	HuB49_3S315_brain	75.7574	469.795	2.63257	-3.59107	0.000329321	0.00635721
Apl2_20394	scaffold3727:4635-5158	Control_3C307_brain	HuB49_3S315_brain	98.7641	2.71155	-5.18679	3.3399	0.0008381	0.0133269
Apl2_20411	scaffold1482:3245-18145	Control_3C307_brain	HuB49_3S315_brain	1.12825	0.0248055	-5.50728	3.50526	0.000456154	0.00828445
Apl2_20412	C18942475:0-385	Control_3C307_brain	HuB49_3S315_brain	0	19.6302	1.79769e+308	1.79769e+308	0.00456083	0.0475343
Apl2_20420	scaffold3028:6106-15272	Control_3C307_brain	HuB49_3S315_brain	1.93364	0	-1.79769e+308	-1.79769e+308	0.00203745	0.0263602
Apl2_20434	scaffold3068:2541-2958	Control_3C307_brain	HuB49_3S315_brain	316.74	2661.1	3.07066	-4.69285	2.69428e-06	0.000118345
Apl2_20436	C19740908:24-653	Control_3C307_brain	HuB49_3S315_brain	1.03788	17.7041	4.09238	-4.53037	5.88792e-06	0.000229372
Apl2_20439	scaffold9201:273-2305	Control_3C307_brain	HuB49_3S315_brain	47.3295	0.322447	-7.19753	6.37695	1.80649e-10	2.17266e-08
Apl2_20450	scaffold960:11331-25850	Control_3C307_brain	HuB49_3S315_brain	5.55881	0	-1.79769e+308	-1.79769e+308	0.00181816	0.0241606
Apl2_20456	scaffold6674:0-677	Control_3C307_brain	HuB49_3S315_brain	41467.4	117037	1.49692	-3.04617	0.00231777	0.0289321
Apl2_20461	scaffold9915:18-769	Control_3C307_brain	HuB49_3S315_brain	35.8109	162.63	2.18313	-3.0658	0.00217085	0.0275389
Apl2_20486	C20269202:125-1071	Control_3C307_brain	HuB49_3S315_brain	0.320412	36.1001	6.81593	-4.57618	4.73553e-06	0.000190351
Apl2_20487	scaffold1477:81-429	Control_3C307_brain	HuB49_3S315_brain	0.465953	6.21458	3.7374	-3.84351	0.000121287	0.00283712
Apl2_20490	C18772344:39-168	Control_3C307_brain	HuB49_3S315_brain	372.51	2980.49	3.0002	-3.33938	0.000839651	0.0133357
Apl2_20501	C18549212:46-232	Control_3C307_brain	HuB49_3S315_brain	1936.88	7357.17	1.92541	-3.25752	0.00112391	0.0166815
Apl2_20505	scaffold6077:4186-6838	Control_3C307_brain	HuB49_3S315_brain	9.81669	0	-1.79769e+308	-1.79769e+308	0.000934843	0.014422
Apl2_20512	scaffold11123:16-865	Control_3C307_brain	HuB49_3S315_brain	254.351	1694.66	2.73611	-4.81606	1.4642e-06	7.20408e-05
Apl2_20519	scaffold12515:5-962	Control_3C307_brain	HuB49_3S315_brain	129.461	438.319	1.75947	-3.02617	0.00247672	0.0302679
Apl2_20532	C18552786:0-264	Control_3C307_brain	HuB49_3S315_brain	437.421	3058.73	2.80584	-4.20721	2.58543e-05	0.000790843
Apl2_20548	scaffold2635:3056-3248	Control_3C307_brain	HuB49_3S315_brain	165.924	1198.43	2.85256	-3.85029	0.000117977	0.00278477
Apl2_20549	C19935835:491-1228	Control_3C307_brain	HuB49_3S315_brain	21.6068	917.997	5.40893	-7.07421	1.50302e-12	2.50294e-10
Apl2_20550	C18631634:7-278	Control_3C307_brain	HuB49_3S315_brain	782.429	4497.9	2.52322	-3.77729	0.000158541	0.00353508
Apl2_20553	scaffold313:10906-12913	Control_3C307_brain	HuB49_3S315_brain	2.67331	0	-1.79769e+308	-1.79769e+308	0.000949115	0.0145871
Apl2_20561	scaffold7837:1-371	Control_3C307_brain	HuB49_3S315_brain	385.822	2750.95	2.83393	-4.41402	1.01468e-05	0.000364373
Apl2_20572	scaffold1768:527-7611	Control_3C307_brain	HuB49_3S315_brain	4.56577	0.934556	-2.2885	2.89675	0.00377055	0.0410776
Apl2_20574	scaffold520:348881-351404	Control_3C307_brain	HuB49_3S315_brain	2.09137	13.7052	2.7122	-4.73635	2.17599e-06	9.87274e-05
Apl2_20575	scaffold6992:150-3107	Control_3C307_brain	HuB49_3S315_brain	4.8154	0	-1.79769e+308	-1.79769e+308	0.00369073	0.0404113
Apl2_20583	C18267723:2-179	Control_3C307_brain	HuB49_3S315_brain	92.6127	2178.73	4.55613	-5.43744	5.40508e-08	3.86361e-06
Apl2_20585	scaffold12574:642-828	Control_3C307_brain	HuB49_3S315_brain	3626.64	18104.2	2.31962	-4.33265	1.47323e-05	0.00049502
Apl2_20594	scaffold8421:126-237	Control_3C307_brain	HuB49_3S315_brain	520.138	4280.55	3.04083	-2.9285	0.00340607	0.0382904
Apl2_20606	C19530315:180-803	Control_3C307_brain	HuB49_3S315_brain	5.35047	21.5066	2.00704	-2.99913	0.0027075	0.0322559
Apl2_20607	scaffold7467:533-638	Control_3C307_brain	HuB49_3S315_brain	39410.9	145505	1.8844	-2.86545	0.00416411	0.044345
Apl2_20614	scaffold4915:2-311	Control_3C307_brain	HuB49_3S315_brain	5.47379	36.7668	2.74779	-3.5947	0.000324769	0.00629354
Apl2_20621	C19479340:44-778	Control_3C307_brain	HuB49_3S315_brain	0	12.3401	1.79769e+308	1.79769e+308	0.00131833	0.0190448
Apl2_20629	scaffold9671:722-926	Control_3C307_brain	HuB49_3S315_brain	1672.37	7675.11	2.19829	-4.32512	1.5245e-05	0.000508861
Apl2_20635	scaffold9605:0-297	Control_3C307_brain	HuB49_3S315_brain	1259.24	11207.7	3.15386	-6.074	1.24766e-09	1.26523e-07
Apl2_20641	scaffold7372:67-565	Control_3C307_brain	HuB49_3S315_brain	0.528895	4.59242	3.1182	-3.71232	0.000205366	0.00434652
Apl2_20648	scaffold3140:43-223	Control_3C307_brain	HuB49_3S315_brain	129.093	95182.1	9.52614	-13.937	0	0

## Sheet: HuB65_1_vs_control_brain
gene_id	locus	sample_1	sample_2	value_1	value_2	log2(fold_change)	test_stat	p_value	q_value
Apl2_00120	scaffold414:89058-118962	Control_3C307_brain	HuB65_1H336_brain	4.6112	1.94579	-1.24479	3.21472	0.00130571	0.0484594
Apl2_00203	scaffold414:5084133-5123107	Control_3C307_brain	HuB65_1H336_brain	12.0042	5.27894	-1.18522	4.46528	7.99657e-06	0.000841582
Apl2_00288	scaffold79:3019281-3022394	Control_3C307_brain	HuB65_1H336_brain	11.3547	3.3645	-1.75483	3.28304	0.00102694	0.0404796
Apl2_00292	scaffold79:3522822-3557284	Control_3C307_brain	HuB65_1H336_brain	36.6345	17.5405	-1.06251	4.48724	7.21521e-06	0.000774672
Apl2_00350	scaffold731:372635-411291	Control_3C307_brain	HuB65_1H336_brain	0.701986	2.26556	1.69035	-3.77492	0.000160057	0.00958649
Apl2_00493	scaffold276:1429878-1430034	Control_3C307_brain	HuB65_1H336_brain	2003.07	0	-1.79769e+308	-1.79769e+308	2.23731e-06	0.000281748
Apl2_00532	scaffold736:5593-9269	Control_3C307_brain	HuB65_1H336_brain	147.308	49.4165	-1.57577	5.93594	2.92167e-09	6.9432e-07
Apl2_00709	scaffold477:3265852-3266621	Control_3C307_brain	HuB65_1H336_brain	12.2003	3.46171	-1.81736	3.30215	0.000959483	0.0386257
Apl2_00866	scaffold229:3585685-3596340	Control_3C307_brain	HuB65_1H336_brain	0.0117293	0.594227	5.66282	-3.63776	0.000275017	0.0148974
Apl2_00868	scaffold229:3622445-3624837	Control_3C307_brain	HuB65_1H336_brain	1.82784	0.457533	-1.99819	3.60929	0.000307036	0.0163316
Apl2_00871	scaffold229:3645149-3646976	Control_3C307_brain	HuB65_1H336_brain	0.0472002	0.447732	3.24577	-3.378	0.000730155	0.0315487
Apl2_00899	scaffold625:855247-908782	Control_3C307_brain	HuB65_1H336_brain	4.05516	1.89139	-1.10031	3.99341	6.51302e-05	0.00472723
Apl2_01025	scaffold519:5053431-5072564	Control_3C307_brain	HuB65_1H336_brain	0.806139	2.03164	1.33354	-3.68354	0.000230019	0.0126933
Apl2_01066	scaffold210:149468-150146	Control_3C307_brain	HuB65_1H336_brain	5.28287	1.22006	-2.11436	4.1988	2.68338e-05	0.00227449
Apl2_01072	scaffold210:246605-253611	Control_3C307_brain	HuB65_1H336_brain	1.90083	6.49277	1.77221	-4.34181	1.41312e-05	0.00138806
Apl2_01188	scaffold455:676330-691528	Control_3C307_brain	HuB65_1H336_brain	3.34277	1.62853	-1.03748	3.21095	0.00132297	0.0488537
Apl2_01248	scaffold233:261828-263925	Control_3C307_brain	HuB65_1H336_brain	5.16529	16.0197	1.63293	-4.25746	2.06765e-05	0.00185761
Apl2_01450	scaffold443:237795-246083	Control_3C307_brain	HuB65_1H336_brain	1.57391	0.0147775	-6.73481	4.80757	1.52776e-06	0.000200983
Apl2_01451	scaffold443:250303-254794	Control_3C307_brain	HuB65_1H336_brain	0.0304981	1.62055	5.73162	-5.14591	2.66226e-07	4.56113e-05
Apl2_01614	scaffold273:2541825-2553783	Control_3C307_brain	HuB65_1H336_brain	18.6689	43.5597	1.22236	-4.3017	1.69495e-05	0.00158473
Apl2_01659	scaffold108:1105881-1108700	Control_3C307_brain	HuB65_1H336_brain	25.7004	54.235	1.07743	-3.89941	9.64259e-05	0.00637103
Apl2_01663	scaffold108:1199356-1203990	Control_3C307_brain	HuB65_1H336_brain	0.171703	0.826531	2.26716	-4.2504	2.13385e-05	0.00190546
Apl2_01715	scaffold52:1070352-1092418	Control_3C307_brain	HuB65_1H336_brain	2.29295	14.1887	2.62947	-8.41217	0	0
Apl2_01827	scaffold297:466543-471508	Control_3C307_brain	HuB65_1H336_brain	0.492477	3.08023	2.64491	-6.8804	5.96834e-12	1.99858e-09
Apl2_01840	scaffold297:799646-806377	Control_3C307_brain	HuB65_1H336_brain	1.66744	0.377037	-2.14486	4.08752	4.36001e-05	0.00331136
Apl2_01853	scaffold297:1246575-1250644	Control_3C307_brain	HuB65_1H336_brain	33.2654	16.215	-1.03669	4.17858	2.93334e-05	0.00241452
Apl2_02031	scaffold148:1144724-1152744	Control_3C307_brain	HuB65_1H336_brain	188.149	53.9322	-1.80265	7.52528	5.26246e-14	2.34961e-11
Apl2_02054	scaffold330:40723-79361	Control_3C307_brain	HuB65_1H336_brain	0.0293669	0.484732	4.04492	-4.89463	9.84895e-07	0.000139533
Apl2_02073	scaffold330:549752-552754	Control_3C307_brain	HuB65_1H336_brain	140.901	35.8828	-1.97331	7.52532	5.26246e-14	2.34961e-11
Apl2_02080	scaffold330:943809-991637	Control_3C307_brain	HuB65_1H336_brain	12.1451	5.36613	-1.17842	3.36628	0.000761889	0.0327279
Apl2_02090	scaffold330:1569063-1583118	Control_3C307_brain	HuB65_1H336_brain	1.29689	0.323725	-2.00221	3.6842	0.00022942	0.0126933
Apl2_02164	scaffold13:3605091-3637830	Control_3C307_brain	HuB65_1H336_brain	18.3282	8.16023	-1.16738	3.32191	0.00089405	0.0370026
Apl2_02354	scaffold453:638199-647289	Control_3C307_brain	HuB65_1H336_brain	11.5265	23.9566	1.05547	-3.73158	0.000190279	0.0109089
Apl2_02363	scaffold453:858223-871611	Control_3C307_brain	HuB65_1H336_brain	0.309117	0	-1.79769e+308	-1.79769e+308	0.000722442	0.0313072
Apl2_02590	scaffold1064:657517-658426	Control_3C307_brain	HuB65_1H336_brain	79.564	163.386	1.03809	-4.40212	1.07199e-05	0.00110453
Apl2_02598	scaffold1064:817453-830139	Control_3C307_brain	HuB65_1H336_brain	4.15986	0.633986	-2.71401	6.64634	3.00471e-11	9.2232e-09
Apl2_02676	scaffold112:519529-524287	Control_3C307_brain	HuB65_1H336_brain	0.723043	6.21441	3.10346	-9.06556	0	0
Apl2_02716	scaffold1862:85701-138083	Control_3C307_brain	HuB65_1H336_brain	16.619	7.9753	-1.05923	3.77643	0.000159091	0.00958649
Apl2_02774	scaffold1009:420552-440059	Control_3C307_brain	HuB65_1H336_brain	4.40217	1.7879	-1.29995	3.52861	0.000417748	0.0210791
Apl2_02789	scaffold1009:867636-1006356	Control_3C307_brain	HuB65_1H336_brain	2.714	0.52395	-2.37292	6.6308	3.33873e-11	9.83857e-09
Apl2_02991	scaffold787:931979-954104	Control_3C307_brain	HuB65_1H336_brain	1.20757	3.05895	1.34093	-3.7198	0.000199381	0.0112555
Apl2_03053	scaffold821:1630742-1650017	Control_3C307_brain	HuB65_1H336_brain	10.1583	20.8777	1.0393	-3.57617	0.000348663	0.0180324
Apl2_03066	scaffold821:2464569-2477480	Control_3C307_brain	HuB65_1H336_brain	6.30004	14.7333	1.22564	-4.17405	2.9923e-05	0.00243583
Apl2_03089	scaffold179:334038-334638	Control_3C307_brain	HuB65_1H336_brain	1.46329	5.87659	2.00576	-4.23648	2.27049e-05	0.0020032
Apl2_03212	scaffold316:32404-89969	Control_3C307_brain	HuB65_1H336_brain	0.4436	1.97459	2.15422	-5.17652	2.26068e-07	4.03191e-05
Apl2_03253	scaffold316:2758923-3016063	Control_3C307_brain	HuB65_1H336_brain	1.71104	0.222156	-2.94523	6.33612	2.3562e-10	6.02283e-08
Apl2_03281	scaffold293:1020304-1023055	Control_3C307_brain	HuB65_1H336_brain	0.294824	0	-1.79769e+308	-1.79769e+308	0.000722442	0.0313073
Apl2_03315	scaffold202:458687-466540	Control_3C307_brain	HuB65_1H336_brain	1.98643	13.032	2.71381	-8.38122	0	0
Apl2_03326	scaffold202:915914-917338	Control_3C307_brain	HuB65_1H336_brain	3.37191	9.51178	1.49615	-3.38608	0.000708983	0.0310898
Apl2_03331	scaffold202:1052232-1056870	Control_3C307_brain	HuB65_1H336_brain	1.42532	12.4334	3.12487	-10.5173	0	0
Apl2_03396	scaffold246:48801-51491	Control_3C307_brain	HuB65_1H336_brain	2.81908	0.0930962	-4.92036	7.33924	2.14717e-13	9.03898e-11
Apl2_03437	scaffold246:937300-947459	Control_3C307_brain	HuB65_1H336_brain	0.774433	0.253148	-1.61316	3.23716	0.00120725	0.0457265
Apl2_03448	scaffold199:350909-362155	Control_3C307_brain	HuB65_1H336_brain	5.22946	2.21674	-1.23822	4.10433	4.05488e-05	0.00317791
Apl2_03474	scaffold199:783827-784847	Control_3C307_brain	HuB65_1H336_brain	1.00886	3.74944	1.89395	-4.12939	3.63732e-05	0.00286634
Apl2_03636	scaffold319:545032-557908	Control_3C307_brain	HuB65_1H336_brain	1.07988	0.0499366	-4.43463	4.31638	1.58612e-05	0.00152318
Apl2_03661	scaffold319:2235294-2244811	Control_3C307_brain	HuB65_1H336_brain	8.49162	24.1651	1.50881	-5.05303	4.3485e-07	7.04075e-05
Apl2_03671	scaffold213:98494-117800	Control_3C307_brain	HuB65_1H336_brain	21.7216	8.51526	-1.35101	3.56958	0.000357551	0.0183559
Apl2_03673	scaffold213:315805-500369	Control_3C307_brain	HuB65_1H336_brain	0.07727	0.37533	2.28018	-3.49868	0.00046757	0.0229639
Apl2_03738	scaffold144:1810731-1832101	Control_3C307_brain	HuB65_1H336_brain	0.0495227	0.668355	3.75445	-3.2791	0.00104138	0.0409167
Apl2_03875	scaffold347:3430315-3466383	Control_3C307_brain	HuB65_1H336_brain	0.183576	0.979063	2.41502	-4.67945	2.87647e-06	0.000344568
Apl2_03951	scaffold286:1423664-1434275	Control_3C307_brain	HuB65_1H336_brain	9.60235	1.2344	-2.95957	6.936	4.03366e-12	1.41505e-09
Apl2_03955	scaffold286:1577892-1578903	Control_3C307_brain	HuB65_1H336_brain	40.0295	80.281	1.004	-4.24859	2.15121e-05	0.00190939
Apl2_03973	scaffold222:272249-277004	Control_3C307_brain	HuB65_1H336_brain	5.50453	2.1222	-1.37506	3.30382	0.00095377	0.0385535
Apl2_04006	scaffold492:20814-27355	Control_3C307_brain	HuB65_1H336_brain	0.825158	0.146174	-2.49698	4.0948	4.22535e-05	0.00325949
Apl2_04007	scaffold492:36638-38365	Control_3C307_brain	HuB65_1H336_brain	14.5032	1.89099	-2.93917	5.31567	1.06265e-07	2.00731e-05
Apl2_04008	scaffold492:41122-41254	Control_3C307_brain	HuB65_1H336_brain	3863.4	15050.9	1.96191	-4.84177	1.28687e-06	0.000175514
Apl2_04040	scaffold492:461049-469220	Control_3C307_brain	HuB65_1H336_brain	0.691182	2.562	1.89013	-4.29248	1.76685e-05	0.00162704
Apl2_04041	scaffold492:472783-479009	Control_3C307_brain	HuB65_1H336_brain	0.656821	1.75212	1.41553	-3.29386	0.000988214	0.0395662
Apl2_04169	scaffold1505:2479779-2480107	Control_3C307_brain	HuB65_1H336_brain	51.2185	176.055	1.78129	-6.00171	1.95252e-09	4.71614e-07
Apl2_04197	scaffold212:1210500-1252571	Control_3C307_brain	HuB65_1H336_brain	3.63281	7.62774	1.07017	-3.98167	6.84316e-05	0.00491839
Apl2_04286	scaffold1026:693584-695795	Control_3C307_brain	HuB65_1H336_brain	0	1.65495	1.79769e+308	1.79769e+308	7.25565e-06	0.000774672
Apl2_04317	scaffold1244:1603159-1612057	Control_3C307_brain	HuB65_1H336_brain	26.7931	8.22386	-1.70397	5.43756	5.40154e-08	1.06115e-05
Apl2_04328	scaffold1244:2206982-2394371	Control_3C307_brain	HuB65_1H336_brain	3.58139	0.599356	-2.57903	4.88533	1.03254e-06	0.000143523
Apl2_04426	scaffold367:846034-877754	Control_3C307_brain	HuB65_1H336_brain	0.823888	1.89576	1.20225	-3.25151	0.00114793	0.0440457
Apl2_04458	scaffold483:543365-550196	Control_3C307_brain	HuB65_1H336_brain	7.88726	0.0762898	-6.69189	9.3244	0	0
Apl2_04472	scaffold483:803029-806816	Control_3C307_brain	HuB65_1H336_brain	7.47628	2.68643	-1.47663	3.54427	0.000393701	0.0200027
Apl2_04563	scaffold289:1848619-1987249	Control_3C307_brain	HuB65_1H336_brain	11.9238	4.45023	-1.42189	4.54649	5.45487e-06	0.00060579
Apl2_04596	scaffold851:3156604-3204604	Control_3C307_brain	HuB65_1H336_brain	7.85823	3.17244	-1.30861	3.80528	0.000141644	0.00869579
Apl2_04638	scaffold436:828310-830004	Control_3C307_brain	HuB65_1H336_brain	2.44322	0.165418	-3.8846	4.50623	6.59883e-06	0.000714905
Apl2_04668	scaffold737:1057356-1073115	Control_3C307_brain	HuB65_1H336_brain	1.43077	0.240491	-2.57273	4.77218	1.82238e-06	0.000235535
Apl2_04801	scaffold1495:1146931-1150794	Control_3C307_brain	HuB65_1H336_brain	0	0.256516	1.79769e+308	1.79769e+308	0.000606401	0.0274071
Apl2_04802	scaffold1495:1160128-1173237	Control_3C307_brain	HuB65_1H336_brain	0.0493408	0.491259	3.31563	-3.94635	7.93517e-05	0.00551495
Apl2_04803	scaffold1495:1187264-1202984	Control_3C307_brain	HuB65_1H336_brain	0.12803	2.17286	4.08504	-4.33483	1.45875e-05	0.00142339
Apl2_04804	scaffold1495:1233851-1234559	Control_3C307_brain	HuB65_1H336_brain	9.54796	2.56554	-1.89593	4.37354	1.2225e-05	0.00121705
Apl2_04805	scaffold1495:1239241-1271609	Control_3C307_brain	HuB65_1H336_brain	4.48107	0.966337	-2.21324	5.41728	6.05125e-08	1.17315e-05
Apl2_04816	scaffold1495:1580411-1585715	Control_3C307_brain	HuB65_1H336_brain	314.137	80.7885	-1.95917	6.97803	2.99338e-12	1.10261e-09
Apl2_04857	scaffold932:1787572-1796801	Control_3C307_brain	HuB65_1H336_brain	8.19902	3.73095	-1.13591	3.50792	0.000451632	0.0224809
Apl2_04930	scaffold690:739564-742018	Control_3C307_brain	HuB65_1H336_brain	4.36415	0	-1.79769e+308	-1.79769e+308	5.26723e-07	8.2561e-05
Apl2_04931	scaffold690:744130-751205	Control_3C307_brain	HuB65_1H336_brain	1.88353	0	-1.79769e+308	-1.79769e+308	5.76421e-07	8.84686e-05
Apl2_05048	scaffold8:646149-649908	Control_3C307_brain	HuB65_1H336_brain	20.4562	7.52152	-1.44344	3.56542	0.000363269	0.0185848
Apl2_05092	scaffold1233:1648234-1651473	Control_3C307_brain	HuB65_1H336_brain	11.2303	29.9654	1.4159	-3.30654	0.000944553	0.0384915
Apl2_05101	scaffold93:575207-590937	Control_3C307_brain	HuB65_1H336_brain	4.30778	1.30434	-1.72362	4.94337	7.67844e-07	0.000112014
Apl2_05122	scaffold93:1411964-1414402	Control_3C307_brain	HuB65_1H336_brain	47.4379	19.2611	-1.30035	4.64657	3.37501e-06	0.000391554
Apl2_05166	scaffold767:2669963-2868017	Control_3C307_brain	HuB65_1H336_brain	4.01128	1.73814	-1.20652	3.77092	0.00016265	0.00966324
Apl2_05208	scaffold410:103546-135174	Control_3C307_brain	HuB65_1H336_brain	28.9245	4.0239	-2.84563	9.85213	0	0
Apl2_05411	scaffold78:1554022-1560820	Control_3C307_brain	HuB65_1H336_brain	0.113659	20.6261	7.50362	-9.55986	0	0
Apl2_05521	scaffold811:487073-489365	Control_3C307_brain	HuB65_1H336_brain	36.3365	17.9299	-1.01905	3.90706	9.34261e-05	0.00622869
Apl2_05562	scaffold466:534838-556476	Control_3C307_brain	HuB65_1H336_brain	0.184181	4.32232	4.55261	-8.24498	2.22045e-16	1.21171e-13
Apl2_05610	scaffold168:1081774-1194660	Control_3C307_brain	HuB65_1H336_brain	5.98107	1.97033	-1.60197	5.09178	3.54722e-07	5.93918e-05
Apl2_05854	scaffold267:316699-317639	Control_3C307_brain	HuB65_1H336_brain	85.9632	178.234	1.05198	-4.41468	1.01162e-05	0.00104966
Apl2_06140	scaffold1160:518272-523241	Control_3C307_brain	HuB65_1H336_brain	1.29769	0.259718	-2.32093	4.54306	5.54443e-06	0.000609639
Apl2_06327	scaffold307:1735746-1755413	Control_3C307_brain	HuB65_1H336_brain	0.274841	1.7179	2.64397	-3.66978	0.000242759	0.0133463
Apl2_06342	scaffold2065:457032-458179	Control_3C307_brain	HuB65_1H336_brain	63.8327	28.055	-1.18604	3.88686	0.000101548	0.0066795
Apl2_06362	scaffold421:68034-85320	Control_3C307_brain	HuB65_1H336_brain	0.0988858	0.571317	2.53046	-3.48329	0.0004953	0.0237211
Apl2_06527	scaffold61:89949-93052	Control_3C307_brain	HuB65_1H336_brain	10.8002	1.06969	-3.33579	7.04006	1.92157e-12	7.45065e-10
Apl2_06583	scaffold1879:29245-32043	Control_3C307_brain	HuB65_1H336_brain	9.40772	3.83731	-1.29375	4.09203	4.2762e-05	0.00328154
Apl2_06624	scaffold1316:531449-611641	Control_3C307_brain	HuB65_1H336_brain	1.00326	0.0283961	-5.14286	5.04819	4.46008e-07	7.14292e-05
Apl2_06637	scaffold1316:1028486-1037143	Control_3C307_brain	HuB65_1H336_brain	0.452433	0.0171928	-4.71783	3.31849	0.000905057	0.0372489
Apl2_06681	scaffold26:224948-225642	Control_3C307_brain	HuB65_1H336_brain	10253.7	26269.7	1.35726	-5.22657	1.72683e-07	3.14113e-05
Apl2_06692	scaffold26:460637-464198	Control_3C307_brain	HuB65_1H336_brain	26.8051	10.088	-1.40987	4.0317	5.53753e-05	0.0041
Apl2_06764	scaffold1351:64429-103958	Control_3C307_brain	HuB65_1H336_brain	0.170806	2.19161	3.68156	-8.24023	2.22045e-16	1.21171e-13
Apl2_06994	scaffold27:536975-545210	Control_3C307_brain	HuB65_1H336_brain	25.7625	8.85492	-1.54072	4.47516	7.63531e-06	0.000809343
Apl2_07029	scaffold856:4210-4464	Control_3C307_brain	HuB65_1H336_brain	7.83051	30.5261	1.96287	-3.74993	0.000176881	0.0103419
Apl2_07114	scaffold1650:616876-630464	Control_3C307_brain	HuB65_1H336_brain	0.484149	0.0327851	-3.88434	3.74183	0.000182686	0.0105557
Apl2_07133	scaffold279:259633-267306	Control_3C307_brain	HuB65_1H336_brain	3.41857	7.57416	1.14769	-3.25799	0.00112205	0.0433919
Apl2_07330	scaffold264:803536-850174	Control_3C307_brain	HuB65_1H336_brain	1.63194	4.72877	1.53487	-4.19121	2.77473e-05	0.00230977
Apl2_07441	scaffold2034:146732-155672	Control_3C307_brain	HuB65_1H336_brain	0.169782	17.8742	6.71805	-12.131	0	0
Apl2_07492	scaffold5:387312-568216	Control_3C307_brain	HuB65_1H336_brain	13.5688	6.60243	-1.03923	4.18744	2.82118e-05	0.00233524
Apl2_07508	scaffold5:3001965-3008473	Control_3C307_brain	HuB65_1H336_brain	48.7221	1607.22	5.04385	-17.9844	0	0
Apl2_07537	scaffold977:1297688-1298993	Control_3C307_brain	HuB65_1H336_brain	59.3255	132.848	1.16305	-4.89262	9.95001e-07	0.000139622
Apl2_07590	scaffold111:322685-364994	Control_3C307_brain	HuB65_1H336_brain	3.919	0.0492811	-6.31331	15.6692	0	0
Apl2_07595	scaffold111:466748-486207	Control_3C307_brain	HuB65_1H336_brain	9.53018	2.99272	-1.67104	4.83599	1.32484e-06	0.000177456
Apl2_07617	scaffold1645:1085548-1111688	Control_3C307_brain	HuB65_1H336_brain	1.7952	4.26927	1.24985	-3.63116	0.00028215	0.0152278
Apl2_07660	scaffold2550:410995-432722	Control_3C307_brain	HuB65_1H336_brain	16.7521	6.99631	-1.25968	3.24535	0.00117308	0.0445775
Apl2_07677	scaffold704:3355-158927	Control_3C307_brain	HuB65_1H336_brain	8.12594	2.78588	-1.5444	4.00577	6.18149e-05	0.00453125
Apl2_07691	scaffold704:1889399-1892439	Control_3C307_brain	HuB65_1H336_brain	4.71635	18.9931	2.00973	-5.11939	3.06524e-07	5.19118e-05
Apl2_07693	scaffold704:1898678-1906924	Control_3C307_brain	HuB65_1H336_brain	0.29476	10.864	5.20387	-9.37453	0	0
Apl2_07781	scaffold461:799175-805509	Control_3C307_brain	HuB65_1H336_brain	61.4548	17.1291	-1.84307	7.0602	1.66267e-12	6.62102e-10
Apl2_07836	scaffold400:1505922-1551109	Control_3C307_brain	HuB65_1H336_brain	1.19669	2.6968	1.1722	-3.50446	0.000457542	0.0226222
Apl2_07838	scaffold277:4029-5123	Control_3C307_brain	HuB65_1H336_brain	7.75554	0	-1.79769e+308	-1.79769e+308	0.000600792	0.0273212
Apl2_07854	scaffold277:157423-403523	Control_3C307_brain	HuB65_1H336_brain	0.0397904	0.283307	2.83187	-5.45688	4.84587e-08	9.64852e-06
Apl2_07856	scaffold277:828751-854590	Control_3C307_brain	HuB65_1H336_brain	2.79343	0.632493	-2.14291	4.8186	1.44572e-06	0.000191903
Apl2_07966	scaffold579:2057168-2058248	Control_3C307_brain	HuB65_1H336_brain	6.89803	0.708343	-3.28366	6.93006	4.20664e-12	1.44141e-09
Apl2_08126	scaffold702:190190-223931	Control_3C307_brain	HuB65_1H336_brain	7.0363	2.88865	-1.28442	4.13578	3.53745e-05	0.00283265
Apl2_08183	scaffold62:2074426-2099601	Control_3C307_brain	HuB65_1H336_brain	63.2923	28.8687	-1.13253	4.54597	5.46831e-06	0.00060579
Apl2_08204	scaffold141:254894-278604	Control_3C307_brain	HuB65_1H336_brain	3.20479	0.472773	-2.76101	6.26394	3.75365e-10	9.37395e-08
Apl2_08234	scaffold663:560218-580335	Control_3C307_brain	HuB65_1H336_brain	0.106563	0.473643	2.1521	-3.57363	0.000352072	0.0181379
Apl2_08235	scaffold663:596468-600196	Control_3C307_brain	HuB65_1H336_brain	0	11.0705	1.79769e+308	1.79769e+308	1.16365e-08	2.52135e-06
Apl2_08315	scaffold922:396662-399362	Control_3C307_brain	HuB65_1H336_brain	0.32197	0	-1.79769e+308	-1.79769e+308	0.000201728	0.0113445
Apl2_08316	scaffold922:404140-405762	Control_3C307_brain	HuB65_1H336_brain	0.372512	0	-1.79769e+308	-1.79769e+308	0.000425935	0.021346
Apl2_08343	scaffold1223:688258-705026	Control_3C307_brain	HuB65_1H336_brain	2.28878	0.929721	-1.29971	3.28288	0.00102751	0.0404796
Apl2_08358	scaffold1119:59094-70236	Control_3C307_brain	HuB65_1H336_brain	0.726092	0.066694	-3.44452	3.95993	7.49705e-05	0.00528524
Apl2_08475	scaffold193:903584-906054	Control_3C307_brain	HuB65_1H336_brain	0.0865645	7.28446	6.3949	-7.02575	2.12919e-12	8.04395e-10
Apl2_08518	scaffold200:334554-342687	Control_3C307_brain	HuB65_1H336_brain	0.517935	0.10911	-2.24699	3.33954	0.000839185	0.0351266
Apl2_08550	scaffold227:1614581-1642107	Control_3C307_brain	HuB65_1H336_brain	5.99154	1.58251	-1.92071	4.84644	1.25697e-06	0.000173086
Apl2_08580	scaffold1903:368473-385676	Control_3C307_brain	HuB65_1H336_brain	0	1.70957	1.79769e+308	1.79769e+308	0.000489031	0.023547
Apl2_08620	scaffold1762:527916-574538	Control_3C307_brain	HuB65_1H336_brain	0	0.869257	1.79769e+308	1.79769e+308	1.11934e-05	0.00112193
Apl2_08627	scaffold282:4863-156957	Control_3C307_brain	HuB65_1H336_brain	43.7039	19.0083	-1.20113	4.84	1.29842e-06	0.000175514
Apl2_08779	scaffold2290:338085-341753	Control_3C307_brain	HuB65_1H336_brain	8.67828	22.9167	1.40092	-3.73756	0.000185814	0.0106944
Apl2_08807	scaffold506:162267-164200	Control_3C307_brain	HuB65_1H336_brain	442.761	1304.69	1.55911	-6.39287	1.62797e-10	4.36119e-08
Apl2_08836	scaffold945:1128308-1131279	Control_3C307_brain	HuB65_1H336_brain	1.14136	0.242424	-2.23515	3.93218	8.41806e-05	0.00576891
Apl2_08837	scaffold945:1142384-1158357	Control_3C307_brain	HuB65_1H336_brain	0.0250722	0.285127	3.50745	-4.19685	2.70654e-05	0.00227449
Apl2_08843	scaffold945:1329274-1330935	Control_3C307_brain	HuB65_1H336_brain	5.49068	52.3819	3.25401	-6.82803	8.60867e-12	2.81867e-09
Apl2_08861	scaffold1426:306002-314150	Control_3C307_brain	HuB65_1H336_brain	0	1.83165	1.79769e+308	1.79769e+308	3.66174e-07	6.06204e-05
Apl2_08891	scaffold169:2418051-2418807	Control_3C307_brain	HuB65_1H336_brain	10.8364	2.08427	-2.37828	5.77511	7.69014e-09	1.71677e-06
Apl2_08900	scaffold810:134472-143277	Control_3C307_brain	HuB65_1H336_brain	1.7957	6.8856	1.93904	-5.62541	1.85063e-08	3.95177e-06
Apl2_08901	scaffold810:145603-172456	Control_3C307_brain	HuB65_1H336_brain	2.44021	11.205	2.19906	-8.16683	2.22045e-16	1.21171e-13
Apl2_08914	scaffold810:355542-359586	Control_3C307_brain	HuB65_1H336_brain	0.562798	8.30073	3.88255	-10.281	0	0
Apl2_08929	scaffold720:209751-214917	Control_3C307_brain	HuB65_1H336_brain	0.0424205	0.443464	3.38598	-3.39287	0.000691645	0.03042
Apl2_08978	scaffold510:385340-387613	Control_3C307_brain	HuB65_1H336_brain	1.09569	14.1702	3.69295	-10.0964	0	0
Apl2_09254	scaffold800:424310-426689	Control_3C307_brain	HuB65_1H336_brain	1.48511	0.423671	-1.80955	3.72329	0.000196642	0.0111866
Apl2_09271	scaffold428:144612-157813	Control_3C307_brain	HuB65_1H336_brain	0.0823278	0.866919	3.39645	-5.17553	2.27268e-07	4.03191e-05
Apl2_09328	scaffold1527:236585-238962	Control_3C307_brain	HuB65_1H336_brain	4.88812	16.8631	1.78652	-5.17341	2.29863e-07	4.03191e-05
Apl2_09425	scaffold1091:2270616-2271987	Control_3C307_brain	HuB65_1H336_brain	1.65318	0	-1.79769e+308	-1.79769e+308	0.000877078	0.0365053
Apl2_09489	scaffold1663:264016-288863	Control_3C307_brain	HuB65_1H336_brain	5.50114	1.19038	-2.20831	8.16002	4.44089e-16	2.33686e-13
Apl2_09547	scaffold830:317717-319272	Control_3C307_brain	HuB65_1H336_brain	4.79575	0	-1.79769e+308	-1.79769e+308	8.2612e-06	0.000863266
Apl2_09583	scaffold1208:2127919-2254298	Control_3C307_brain	HuB65_1H336_brain	10.2779	4.99677	-1.04048	3.46362	0.000532953	0.0249287
Apl2_09646	scaffold11:897857-938970	Control_3C307_brain	HuB65_1H336_brain	0.138628	3.71613	4.74451	-6.43573	1.22885e-10	3.48189e-08
Apl2_09771	scaffold2083:148045-148186	Control_3C307_brain	HuB65_1H336_brain	63.8095	971.705	3.92868	-3.44697	0.000566902	0.0261841
Apl2_09788	scaffold84:362043-367999	Control_3C307_brain	HuB65_1H336_brain	5.95135	13.5179	1.18358	-3.45204	0.000556369	0.0257909
Apl2_09803	scaffold84:1445379-1448648	Control_3C307_brain	HuB65_1H336_brain	7.40202	15.5238	1.06849	-3.8651	0.000111043	0.00723941
Apl2_09823	scaffold488:683568-685562	Control_3C307_brain	HuB65_1H336_brain	1.34063	0	-1.79769e+308	-1.79769e+308	0.000503917	0.0237211
Apl2_10123	scaffold627:21444-22566	Control_3C307_brain	HuB65_1H336_brain	1.56708	0.168913	-3.21373	3.68389	0.000229698	0.0126933
Apl2_10133	scaffold627:842324-847079	Control_3C307_brain	HuB65_1H336_brain	2.83458	0.688128	-2.04238	4.19598	2.71692e-05	0.00227449
Apl2_10184	scaffold165:882906-885554	Control_3C307_brain	HuB65_1H336_brain	13.1298	32.8937	1.32497	-4.01526	5.9381e-05	0.0043746
Apl2_10216	scaffold1231:641228-644129	Control_3C307_brain	HuB65_1H336_brain	0	3.14234	1.79769e+308	1.79769e+308	0.00125993	0.0472362
Apl2_10219	scaffold1231:779329-784200	Control_3C307_brain	HuB65_1H336_brain	184.774	87.1434	-1.0843	4.16282	3.14335e-05	0.00254473
Apl2_10240	scaffold67:720590-721817	Control_3C307_brain	HuB65_1H336_brain	61.6901	23.5541	-1.38906	4.95792	7.12512e-07	0.000106042
Apl2_10310	scaffold195:1073887-1098939	Control_3C307_brain	HuB65_1H336_brain	4.04056	1.32682	-1.60658	3.47038	0.000519719	0.0243871
Apl2_10481	scaffold449:136942-140864	Control_3C307_brain	HuB65_1H336_brain	0.031968	1.08146	5.0802	-5.4877	4.0719e-08	8.33269e-06
Apl2_10567	scaffold226:303430-328931	Control_3C307_brain	HuB65_1H336_brain	0.471232	0.0834143	-2.49807	4.53736	5.69628e-06	0.000621696
Apl2_10580	scaffold1907:53776-59008	Control_3C307_brain	HuB65_1H336_brain	1206.28	550	-1.13306	3.91525	9.03098e-05	0.00610378
Apl2_10581	scaffold1907:66819-72648	Control_3C307_brain	HuB65_1H336_brain	11.4765	5.65112	-1.02207	3.35067	0.000806156	0.0341319
Apl2_10588	scaffold1907:106715-108874	Control_3C307_brain	HuB65_1H336_brain	0.0288869	1.40534	5.60436	-3.59844	0.000320128	0.0167857
Apl2_10601	scaffold3342:134071-161944	Control_3C307_brain	HuB65_1H336_brain	6.45069	2.75558	-1.22709	3.4446	0.000571907	0.0263327
Apl2_10664	scaffold878:80420-83614	Control_3C307_brain	HuB65_1H336_brain	0.654992	3.51311	2.4232	-5.56558	2.61286e-08	5.4997e-06
Apl2_10759	scaffold405:407490-408811	Control_3C307_brain	HuB65_1H336_brain	1.27453	0	-1.79769e+308	-1.79769e+308	0.00107634	0.0419543
Apl2_10815	scaffold1930:54448-71309	Control_3C307_brain	HuB65_1H336_brain	0.707888	3.66373	2.37172	-7.91438	2.44249e-15	1.24095e-12
Apl2_10908	scaffold4000:31731-34859	Control_3C307_brain	HuB65_1H336_brain	41.2314	8.14264	-2.34018	6.67395	2.4901e-11	7.97589e-09
Apl2_11147	scaffold1573:922038-947956	Control_3C307_brain	HuB65_1H336_brain	1.64008	0.0297973	-5.78244	4.10001	4.13131e-05	0.00321855
Apl2_11312	scaffold753:153660-155582	Control_3C307_brain	HuB65_1H336_brain	35.2533	78.3532	1.15223	-4.79964	1.58949e-06	0.000207253
Apl2_11315	scaffold753:352675-361328	Control_3C307_brain	HuB65_1H336_brain	1.34567	0.131399	-3.3563	3.85851	0.000114082	0.00740479
Apl2_11363	scaffold513:12194-27039	Control_3C307_brain	HuB65_1H336_brain	2.26862	0.437284	-2.37517	4.37124	1.23544e-05	0.00122168
Apl2_11382	scaffold727:146566-176066	Control_3C307_brain	HuB65_1H336_brain	1.54124	0.496052	-1.63553	3.40276	0.000667083	0.0294275
Apl2_11415	scaffold1779:5170-9543	Control_3C307_brain	HuB65_1H336_brain	0.271432	1.37061	2.33616	-3.62122	0.00029322	0.0157675
Apl2_11418	scaffold1779:120285-148861	Control_3C307_brain	HuB65_1H336_brain	34.6044	77.8315	1.1694	-4.75358	1.99845e-06	0.000256045
Apl2_11427	scaffold1779:630505-634635	Control_3C307_brain	HuB65_1H336_brain	4.27996	0.0634578	-6.07566	4.31851	1.57088e-05	0.00152272
Apl2_11534	scaffold3998:86880-104278	Control_3C307_brain	HuB65_1H336_brain	0.336133	0.00975805	-5.1063	3.60529	0.00031181	0.0164736
Apl2_11554	scaffold1437:91991-103844	Control_3C307_brain	HuB65_1H336_brain	5.07023	15.8718	1.64634	-6.64741	2.98293e-11	9.2232e-09
Apl2_11706	scaffold577:161403-166089	Control_3C307_brain	HuB65_1H336_brain	9.69098	24.017	1.30934	-4.94609	7.57181e-07	0.000111563
Apl2_11718	scaffold577:267574-268403	Control_3C307_brain	HuB65_1H336_brain	17.474	7.62907	-1.19563	3.79668	0.000146647	0.00896556
Apl2_11722	scaffold1445:93529-94153	Control_3C307_brain	HuB65_1H336_brain	459.555	153.367	-1.58324	5.81787	5.96018e-09	1.37214e-06
Apl2_11755	scaffold2353:181867-187261	Control_3C307_brain	HuB65_1H336_brain	0.295875	1.50498	2.34669	-3.95597	7.62255e-05	0.00532278
Apl2_11761	scaffold2353:289694-295116	Control_3C307_brain	HuB65_1H336_brain	26.0072	12.2393	-1.08739	3.93003	8.49358e-05	0.00579372
Apl2_11871	scaffold269:44287-67948	Control_3C307_brain	HuB65_1H336_brain	0.0394135	1.10111	4.80412	-4.26472	2.00149e-05	0.00182037
Apl2_11987	scaffold304:219486-242821	Control_3C307_brain	HuB65_1H336_brain	11.4992	5.56842	-1.04619	3.96083	7.46907e-05	0.00528524
Apl2_12037	scaffold258:241076-248066	Control_3C307_brain	HuB65_1H336_brain	18.6939	8.26369	-1.17771	3.9804	6.87995e-05	0.00492083
Apl2_12123	scaffold481:188886-199490	Control_3C307_brain	HuB65_1H336_brain	0.2222	0.880854	1.98705	-3.49967	0.000465828	0.0229549
Apl2_12230	scaffold326:283639-289680	Control_3C307_brain	HuB65_1H336_brain	1.5904	0.455288	-1.80454	3.27019	0.00107474	0.0419543
Apl2_12248	scaffold921:1246004-1271087	Control_3C307_brain	HuB65_1H336_brain	11.2611	2.86606	-1.9742	5.72112	1.05822e-08	2.32714e-06
Apl2_12304	scaffold1757:106896-109325	Control_3C307_brain	HuB65_1H336_brain	255.255	117.706	-1.11675	4.59828	4.26001e-06	0.000486565
Apl2_12359	scaffold1481:9287-12323	Control_3C307_brain	HuB65_1H336_brain	2.21318	0	-1.79769e+308	-1.79769e+308	2.65345e-06	0.0003258
Apl2_12446	scaffold498:68236-68437	Control_3C307_brain	HuB65_1H336_brain	70.7859	12.3382	-2.52033	3.77313	0.000161215	0.00961678
Apl2_12462	scaffold2170:2395-8153	Control_3C307_brain	HuB65_1H336_brain	9.85537	20.018	1.02232	-3.93378	8.36195e-05	0.00575724
Apl2_12505	scaffold534:1164359-1177425	Control_3C307_brain	HuB65_1H336_brain	14.6994	0.0308576	-8.89591	6.41689	1.39089e-10	3.86669e-08
Apl2_12622	scaffold3143:184348-187563	Control_3C307_brain	HuB65_1H336_brain	0.335275	0	-1.79769e+308	-1.79769e+308	0.000503917	0.0237211
Apl2_12665	scaffold484:183458-192527	Control_3C307_brain	HuB65_1H336_brain	0.0298586	1.42674	5.57843	-5.00428	5.60714e-07	8.69637e-05
Apl2_12831	scaffold369:459688-470772	Control_3C307_brain	HuB65_1H336_brain	8.62525	1.38072	-2.64315	7.83433	4.66294e-15	2.29012e-12
Apl2_12858	scaffold124:690474-780114	Control_3C307_brain	HuB65_1H336_brain	13.2297	6.11139	-1.1142	4.31253	1.61394e-05	0.00153418
Apl2_13084	scaffold635:468998-508060	Control_3C307_brain	HuB65_1H336_brain	0.397832	3.19062	3.00361	-7.69639	1.39888e-14	6.64875e-12
Apl2_13159	scaffold634:1266254-1269492	Control_3C307_brain	HuB65_1H336_brain	0.775186	0	-1.79769e+308	-1.79769e+308	0.000120784	0.00773753
Apl2_13176	scaffold225:111500-145254	Control_3C307_brain	HuB65_1H336_brain	13.7139	5.07666	-1.43369	4.19707	2.70395e-05	0.00227449
Apl2_13269	scaffold2943:63624-69268	Control_3C307_brain	HuB65_1H336_brain	25.0865	103.857	2.04962	-7.21071	5.56666e-13	2.27831e-10
Apl2_13325	scaffold1811:435815-456635	Control_3C307_brain	HuB65_1H336_brain	6.20167	21.7652	1.81129	-6.63509	3.24305e-11	9.75165e-09
Apl2_13404	scaffold1820:444504-491287	Control_3C307_brain	HuB65_1H336_brain	9.96783	4.77442	-1.06195	3.33737	0.000845742	0.0353008
Apl2_13443	scaffold3428:144314-159285	Control_3C307_brain	HuB65_1H336_brain	1.37264	0.159239	-3.10768	5.04548	4.52384e-07	7.16712e-05
Apl2_13463	scaffold76:96422-106195	Control_3C307_brain	HuB65_1H336_brain	0.696205	11.7313	4.07471	-8.55961	0	0
Apl2_13536	scaffold1202:822876-870071	Control_3C307_brain	HuB65_1H336_brain	5.3113	1.68047	-1.6602	4.08103	4.48374e-05	0.00338787
Apl2_13632	scaffold161:424042-429093	Control_3C307_brain	HuB65_1H336_brain	14.8549	7.24748	-1.03538	3.79146	0.000149766	0.00911838
Apl2_13673	scaffold1881:103266-118854	Control_3C307_brain	HuB65_1H336_brain	1.34273	3.38048	1.33206	-3.47954	0.000502283	0.0237211
Apl2_13894	scaffold2262:194837-225325	Control_3C307_brain	HuB65_1H336_brain	0.510294	0.0657486	-2.9563	3.82099	0.000132918	0.00826336
Apl2_13920	scaffold809:542772-544778	Control_3C307_brain	HuB65_1H336_brain	0.27355	2.3732	3.11696	-4.99565	5.8637e-07	8.90679e-05
Apl2_13930	scaffold1177:389332-477169	Control_3C307_brain	HuB65_1H336_brain	22.5995	10.4058	-1.11891	3.22557	0.00125724	0.0472362
Apl2_14015	scaffold2667:131077-132628	Control_3C307_brain	HuB65_1H336_brain	3.11839	0	-1.79769e+308	-1.79769e+308	4.45885e-08	8.99955e-06
Apl2_14247	scaffold963:27039-207952	Control_3C307_brain	HuB65_1H336_brain	2.74842	1.3569	-1.01829	3.26082	0.00111089	0.0430732
Apl2_14303	scaffold434:349409-350621	Control_3C307_brain	HuB65_1H336_brain	18.4054	39.2502	1.09257	-4.31086	1.62622e-05	0.00153594
Apl2_14346	scaffold1498:35164-62026	Control_3C307_brain	HuB65_1H336_brain	0.167067	4.73748	4.82562	-9.71765	0	0
Apl2_14367	scaffold934:8296-11260	Control_3C307_brain	HuB65_1H336_brain	0.511693	7.13083	3.80072	-5.05839	4.22803e-07	6.92176e-05
Apl2_14432	scaffold1272:374863-379036	Control_3C307_brain	HuB65_1H336_brain	3.0485	0.889717	-1.77668	4.74134	2.12306e-06	0.000269665
Apl2_14643	scaffold555:28402-31166	Control_3C307_brain	HuB65_1H336_brain	1.17885	0.363192	-1.69857	3.24515	0.00117389	0.0445775
Apl2_14751	scaffold2089:168527-173289	Control_3C307_brain	HuB65_1H336_brain	5.55643	1.11714	-2.31434	5.56066	2.68753e-08	5.5772e-06
Apl2_14834	scaffold36:162574-171375	Control_3C307_brain	HuB65_1H336_brain	4.11334	1.4613	-1.49306	3.64324	0.000269233	0.0146379
Apl2_14943	scaffold630:61710-67621	Control_3C307_brain	HuB65_1H336_brain	228.167	95.0366	-1.26354	5.16173	2.44672e-07	4.24117e-05
Apl2_15081	scaffold1927:89935-94538	Control_3C307_brain	HuB65_1H336_brain	0	0.248912	1.79769e+308	1.79769e+308	0.000489031	0.023547
Apl2_15188	scaffold228:220041-306871	Control_3C307_brain	HuB65_1H336_brain	6.89843	3.14749	-1.13207	4.70444	2.54568e-06	0.000315193
Apl2_15302	scaffold2060:25066-134232	Control_3C307_brain	HuB65_1H336_brain	15.0405	34.4919	1.19741	-4.98884	6.07421e-07	9.13238e-05
Apl2_15330	scaffold2843:16670-17610	Control_3C307_brain	HuB65_1H336_brain	6.51425	17.6156	1.43519	-3.26667	0.00108819	0.0423044
Apl2_15374	scaffold620:197881-200733	Control_3C307_brain	HuB65_1H336_brain	0.136317	8.68285	5.99314	-5.39339	6.91407e-08	1.32301e-05
Apl2_15375	scaffold620:206856-212148	Control_3C307_brain	HuB65_1H336_brain	0.602201	34.1009	5.82342	-11.8112	0	0
Apl2_15477	scaffold648:602629-621627	Control_3C307_brain	HuB65_1H336_brain	1.01099	0.0856589	-3.56102	4.67341	2.96242e-06	0.000352002
Apl2_15527	scaffold1181:3110-7626	Control_3C307_brain	HuB65_1H336_brain	0.333139	2.12897	2.67596	-3.72738	0.000193479	0.0110493
Apl2_15586	scaffold2723:75045-94845	Control_3C307_brain	HuB65_1H336_brain	1.07186	0.274198	-1.96682	4.09894	4.15044e-05	0.00321855
Apl2_15855	scaffold2519:357342-359413	Control_3C307_brain	HuB65_1H336_brain	9.13473	0.150882	-5.91987	4.20491	2.61185e-05	0.00223738
Apl2_15891	scaffold475:281427-285483	Control_3C307_brain	HuB65_1H336_brain	47.7416	19.9912	-1.25588	3.87422	0.000106968	0.00700474
Apl2_15943	scaffold1371:84689-88224	Control_3C307_brain	HuB65_1H336_brain	0.761652	0.028238	-4.75342	3.34027	0.000836968	0.0351266
Apl2_15967	scaffold479:995778-1028362	Control_3C307_brain	HuB65_1H336_brain	0.0114841	1.71855	7.2254	-4.67983	2.87114e-06	0.000344568
Apl2_16020	scaffold10589:128667-144160	Control_3C307_brain	HuB65_1H336_brain	0.133634	1.53976	3.52635	-6.33517	2.37087e-10	6.02283e-08
Apl2_16067	scaffold2260:47114-87032	Control_3C307_brain	HuB65_1H336_brain	1.0343	6.86093	2.72975	-10.0196	0	0
Apl2_16084	scaffold1186:405881-446919	Control_3C307_brain	HuB65_1H336_brain	0.412311	1.73885	2.07633	-4.05672	4.97666e-05	0.00374113
[truncated: 71 more rows]

## Sheet: HuB65_2_vs_control_brain
gene_id	locus	sample_1	sample_2	value_1	value_2	log2(fold_change)	test_stat	p_value	q_value
[truncated: 753 more rows]

[truncated: 22 more sheets: HuB65_3_vs_control_brain, HuB49_1_vs_HuB65_1_brain, HuB49_2_vs_HuB65_2_brain, HuB49_3_vs_HuB65_3_brain, HuB49_1_vs_control_lung, HuB49_2_vs_control_lung, HuB49_3_vs_control_lung, HuB65_1_vs_control_lung, HuB65_2_vs_control_lung, HuB65_3_vs_control_lung, HuB49_1_vs_HuB65_1_lung, HuB49_2_vs_HuB65_2_lung, HuB49_3_vs_HuB65_3_lung, HuB49_1_vs_control_spleen, HuB49_2_vs_control_spleen, HuB49_3_vs_control_spleen, HuB65_1_vs_control_spleen, HuB65_2_vs_control_spleen, HuB65_3_vs_control_spleen, HuB49_1_vs_HuB65_1_spleen …]
