# Supplementary material for: Identification and analysis of long non-coding RNAs in response to H5N1 influenza viruses in duck (Anas platyrhynchos)
Source: BMC Genomics. 2019 Jan 11;20:36. doi: 10.1186/s12864-018-5422-2 (PMC6330444; doi:10.1186/s12864-018-5422-2)
Supplement: Supplementary file 7 — Table S5. FPKM value of DElncRNAs and DEGs.(CSV 1273 kb) [file 12864_2018_5422_MOESM7_ESM.csv]

id	Gene_Symbol	Gene_name	Control_3C307_brain	HuB49_1S310_brain	HuB49_2S318_brain	HuB49_3S315_brain	HuB65_1H336_brain	HuB65_2H333_brain	HuB65_3H324_brain	Control_3C307_lung	HuB49_1S312_lung	HuB49_2S318_lung	HuB49_3S315_lung	HuB65_1H329_lung	HuB65_2H333_lung	HuB65_3H326_lung	Control_3C302_spleen	HuB49_1S312_spleen	HuB49_2S318_spleen	HuB49_3S315_spleen	HuB65_1H334_spleen	HuB65_2H333_spleen	HuB65_3H326_spleen
Apl2_00005	ST3GAL5	ST3 beta-galactoside alpha-2,3-sialyltransferase 5	33.7632	32.7571	29.5005	20.5932	39.1725	30.4023	30.8617	4.30326	6.12143	5.90293	3.66498	5.01323	3.51267	3.37629	31.7028	22.8862	16.6553	16.4114	26.7113	10.7742	21.47
Apl2_00008	ATOH8	atonal homolog 8 (Drosophila)	31.6515	36.289	112.84	116.809	55.1978	41.6309	65.0323	98.4708	93.1028	92.5574	103.613	109.228	142.355	125.262	160.357	149.383	370.231	137.178	188.02	237.64	178.502
Apl2_00014	FGFRL1	fibroblast growth factor receptor-like 1	16.3055	15.6444	14.3389	8.29248	19.7032	17.195	10.4439	72.9738	51.483	43.7717	29.6117	72.2882	45.6024	43.5167	4.09704	3.88466	2.81663	3.18533	3.66426	2.63163	2.59123
Apl2_00024	SPON2	spondin 2, extracellular matrix protein	4.70712	3.51623	2.07455	3.70302	5.32559	2.77535	6.01878	23.9526	24.9728	17.6234	7.94409	24.2199	13.0023	23.2976	1.55469	2.37916	0.0689609	0.66814	0.169902	0.503582	0.777
Apl2_00032			0.264339	0.16034	0.266743	0.253515	0.176355	0.317734	0.421587	0.0828482	0.131595	0.0412687	0.123739	0.124704	0.0327679	0.0704878	0.706579	0.726298	0.185115	0.119641	0.486282	0.0599284	0.032085
Apl2_00040	KIAA1530	KIAA1530	6.21211	8.13514	7.15047	7.65841	6.51608	6.54097	7.22238	18.443	17.004	15.108	13.4281	14.027	15.2922	16.3425	9.58647	12.8037	11.754	18.9039	9.39342	12.5384	25.1353
Apl2_00048	SLBP	stem-loop binding protein	3.8567	5.92002	7.09432	29.8767	3.5077	6.16484	15.2849	16.4118	63.4234	140.451	85.6496	38.4425	45.5417	55.9164	60.6916	127.604	367.881	243.397	262.381	160.451	203.83
Apl2_00055	FGFR3	fibroblast growth factor receptor 3	111.979	95.8947	81.0294	58.4597	118.613	78.2286	60.5187	130.935	85.4997	91.7292	90.8747	122.246	87.0209	91.7005	12.6168	7.235	2.91876	2.37958	7.22992	4.82585	6.9784
Apl2_00059			1.76476	5.10433	3.47419	19.949	6.00274	8.63217	5.04575	7.17936	6.15477	8.20949	7.99994	6.79784	3.96307	10.1115	5.3562	5.56265	23.2085	7.09317	17.7765	27.8495	33.3424
Apl2_00062	C4orf48	chromosome 4 open reading frame 48	387.994	184.771	146.14	116.009	307.061	240.066	392.49	16.2402	2.39878	2.36537	3.96338	1.7518	2.45203	5.88115	204.875	110.073	42.1416	79.9116	121.222	90.7012	131.957
Apl2_00068	ZFYVE28	zinc finger, FYVE domain containing 28	15.1936	20.9314	21.3939	15.7873	15.144	20.4858	20.4659	4.92192	7.60165	7.55263	11.7791	6.36179	7.24705	6.4355	3.06541	2.13862	7.67818	14.11	4.69282	7.37809	7.99869
Apl2_00076	TNIP2	TNFAIP3 interacting protein 2	10.1044	10.7095	10.0784	15.8905	7.94218	14.5728	10.9149	60.8498	130.813	143.875	111.392	46.9687	76.2306	82.7075	61.2005	88.8718	154.222	57.572	82.0139	76.1906	64.4482
Apl2_00086	C4H4ORF44	chromosome 4 open reading frame, human C4orf44	13.672	10.4309	11.2955	7.91931	14.0208	7.7265	11.6347	1.13396	0.84704	0.599957	0.522862	0.603354	0.0792632	0.766707	5.20003	4.33608	1.07442	4.33568	3.97169	5.02079	5.89806
Apl2_00087	RGS12	regulator of G-protein signaling 12	78.6575	36.8865	16.5149	6.29219	103.226	18.3875	69.088	10.8359	7.44993	6.10508	12.4101	9.59728	8.14728	10.1576	5.06171	3.19484	2.26289	3.08993	3.64498	3.0772	4.66484
Apl2_00089	DOK7	docking protein 7	4.19709	3.29486	2.31178	0.709385	6.63023	1.7811	5.24968	1.18643	1.06519	1.00197	0.664515	1.1937	0.64263	1.64574	1.2598	0.936814	0.449482	0.614556	0.53927	0.811363	0.779059
Apl2_00094	CPZ	carboxypeptidase Z	2.0806	1.73998	1.32221	1.68322	1.42039	1.65562	1.6376	13.0609	4.61049	7.58773	15.6274	6.23503	8.35842	10.2452	31.6845	23.6903	10.5735	7.07281	19.0585	10.8382	14.1118
Apl2_00095	GPR78	G protein-coupled receptor 78	33.4494	14.3609	5.44284	10.2959	26.8505	12.9731	12.0421	0	0	0	0	0	0	0	0	0	0	0	0	0	0
Apl2_00098	HTRA3	HtrA serine peptidase 3	7.80882	8.46733	5.50965	3.45386	6.40846	5.44135	5.43886	37.1069	18.3756	12.6195	4.70523	25.3848	12.7716	17.45	52.4604	30.076	7.31345	13.9693	25.1952	20.6569	19.7
Apl2_00099	SH3TC1	SH3 domain and tetratricopeptide repeats 1	2.99447	1.14445	1.92289	1.36667	2.38805	2.32983	2.47481	21.0931	3.97518	4.51202	4.54195	11.1732	11.6892	15.2068	11.1116	7.75226	2.40575	5.49442	3.92326	5.69341	6.44254
Apl2_00102	AFAP1	actin filament associated protein 1	24.121	28.2955	25.4555	21.3149	29.4827	22.7768	28.7526	60.4637	53.897	44.9533	26.9554	46.2962	44.991	44.1724	29.737	17.719	4.31765	12.1031	16.598	19.5062	18.7716
Apl2_00104	SORCS2	sortilin-related VPS10 domain containing receptor 2	19.2685	19.8372	19.4834	10.9458	16.0568	19.8057	12.7816	5.2966	5.00937	1.6696	1.7923	4.46924	2.50537	3.28984	3.70262	2.97791	1.56116	1.21117	2.66513	1.85079	1.73168
Apl2_00117	ZP4	zona pellucida glycoprotein 4	0	0.106785	0	0	0	0	0	4.83352	4.16646	10.7473	4.12459	4.88854	2.89692	5.75933	0.0535486	0.230407	0.1235	0.0997262	0.0507073	0	0.107036
Apl2_00118	LOC423752	-	22.6109	36.3967	39.4585	68.4458	22.8745	31.0632	32.2308	212.473	349.348	459.087	321.614	204.53	211.612	238.286	37.2299	36.573	50.6272	24.6657	42.1653	32.9077	29.6515
Apl2_00120	PDLIM1	PDZ and LIM domain 1	15.9617	27.3658	23.2035	41.5259	6.9038	22.9398	20.4351	202.943	217.244	288.125	196.611	214.673	188.299	213.504	49.4123	65.8673	85.1155	48.5406	64.323	74.7591	47.0112
Apl2_00121	SORBS1	sorbin and SH3 domain containing 1	64.4644	51.6264	57.3825	36.6644	87.5395	48.7207	72.4716	62.3618	57.6735	41.414	21.5356	47.5967	37.1604	49.4484	12.5271	9.45482	5.49583	8.43595	11.073	9.09839	8.85021
Apl2_00127	PPP3CB	protein phosphatase 3, catalytic subunit, beta isozyme	207.616	168.307	177.016	95.7785	244.646	115.036	215.536	20.5991	22.5551	20.3878	22.2698	20.0511	22.8896	21.6698	40.002	34.1959	33.6868	32.2156	31.8813	33.407	36.4475
Apl2_00129	MYOZ1	myozenin 1	0.0738635	0.0626503	0.0752855	0.288953	0.0861289	0.0883806	0.275153	12.0515	11.8407	20.7994	1.87623	27.9106	2.76009	16.3539	0	0	0	0	0	0	0
Apl2_00130	SYNPO2L	synaptopodin 2-like	0.527764	0.793379	0.366928	0.154294	0.829969	0.904749	0.528509	4.77881	10.6574	8.08669	0.182889	18.4202	1.24968	7.91514	0.0690291	0.0743901	0.0994413	0.064291	0.16323	0.0803738	0.36193
Apl2_00133	CHCHD1	coiled-coil-helix-coiled-coil-helix domain containing 1	88.8952	55.0203	120.964	216.749	69.1885	43.0693	61.8546	66.4774	40.9085	49.7015	57.2593	69.0913	53.3309	68.1708	78.774	45.8282	61.928	73.7501	69.3335	67.7469	66.8441
Apl2_00134	PRSS12	protease, serine, 12 (neurotrypsin, motopsin)	7.5094	7.4575	8.85739	11.8971	12.7238	9.5484	9.63998	128.822	95.0595	112.72	49.1438	63.1443	52.9764	79.0683	3.61974	2.22847	1.78798	3.66433	2.63737	3.43646	3.30102
Apl2_00141	PLAU	plasminogen activator, urokinase	16.1718	11.9312	11.1213	15.7126	17.4028	9.49213	15.0975	3.57435	43.3055	55.4374	23.8976	3.32915	11.372	7.00823	15.901	10.9787	9.38889	10.3772	8.80413	8.88729	9.25045
Apl2_00147	DUPD1	dual specificity phosphatase and pro isomerase domain containing 1	0.7573	0.106872	0.783318	0	0	0.300072	0.470873	8.68671	11.7299	9.02322	0.103461	16.7351	1.53886	4.36896	0	0	0	0	0	0	0.107616
Apl2_00150	DUSP26	dual specificity phosphatase 26 (putative)	0.145916	0	0	0	0.169722	0	0.272335	2.56472	2.71219	1.92858	0.358876	8.83449	0.381532	7.37545	0.248803	0	0.143624	0.46318	0	0.468895	0.12451
Apl2_00171	KCNMA1	potassium large conductance calcium-activated channel, subfamily M, alpha member 1	64.6217	74.6624	73.0242	41.5809	81.2544	59.9507	75.8425	15.9773	11.5287	6.91229	6.07488	9.46728	5.10066	9.25819	24.5612	14.4839	7.14249	8.43009	13.2764	9.58656	13.0531
Apl2_00192	ZMIZ1	zinc finger, MIZ-type containing 1	51.1667	84.2552	93.5596	96.7674	54.8536	89.6908	76.1139	48.3126	44.0688	29.9859	27.9933	43.9392	51.5875	41.0762	38.7015	24.0591	11.6927	17.9062	24.5665	27.2333	26.9539
Apl2_00199			256.69	658.872	1719.73	2571.64	223.685	1017.69	2050.64	12522.8	6179.8	11502.1	9069.43	19826.4	12150	44992.3	564.693	229.558	0	0	482.444	391.578	290.192
Apl2_00201	C10ORF57	chromosome 6 open reading frame, human C10orf57	429.582	355.906	592.754	921.265	288.047	278.6	426.88	108.417	106.274	229.488	173.085	151.066	153.459	181.54	85.0536	72.795	83.3362	121.056	73.6609	90.2425	67.7173
Apl2_00203	RET	ret proto-oncogene	28.1497	46.1643	57.3198	17.5372	11.3157	56.043	28.9336	1.4422	2.64225	1.4351	0.71324	3.87001	1.72571	2.48654	0.513664	0.374505	0.156694	0.182922	0.314355	0.253247	0.256486
Apl2_00207	RASGEF1A	RasGEF domain family, member 1A	205.607	121.93	119.152	30.1262	279.143	80.947	179.057	153.117	99.697	106.484	93.4295	155.554	146.683	156.571	67.3628	69.0854	114.011	53.5759	91.4206	50.8422	60.3585
Apl2_00208			0.566506	0.30804	0.204942	0.0862306	0.529403	0.354763	0.716474	0.0331364	0.0263215	0	0	0.0373916	0.0196509	0.0422803	0	0	0	0.0179434	0	0.0179498	0
Apl2_00212	MBL2	mannose-binding lectin (protein C) 2, soluble	1.82053	1.05577	1.57222	2.27636	1.22807	0.914669	1.6072	5.46982	7.79144	5.78339	5.49674	3.40989	5.41716	5.19486	1.06078	0.788857	0.470697	0.227912	1.16005	0.382674	2.44794
Apl2_00214	SFTPA1	-	0.285157	0.844633	0.740814	0.579554	0.497576	0.33828	0.399119	479.783	848.043	343.673	1544.42	949.31	1093.53	1000.84	4.98341	1.30301	0.561287	0.113139	0.692063	1.03048	3.16278
Apl2_00215	LL	-	3.13583	1.96191	1.98002	4.55599	4.7591	3.23732	3.43431	5547.38	7288.77	2765.97	6318.76	9860.48	7593.3	6364.37	23.1263	3.48925	2.81719	1.40631	3.74896	2.84467	11.9783
Apl2_00223	RAP1GDS1	RAP1, GTP-GDP dissociation stimulator 1	11.7016	15.8104	17.05	16.3104	5.67431	17.9306	5.25188	0	0	0	0	0	0	0	0	0	0	0	0	0.0296634	0
Apl2_00226	LAMA5	laminin, alpha 5	4.0084	6.00547	5.45851	8.16333	5.79225	5.64005	4.91256	39.9388	23.444	20.5108	26.9915	31.1313	19.9211	22.4168	16.6198	9.46702	5.26778	7.8084	10.8654	10.2265	8.35242
Apl2_00230	HRH3	histamine receptor H3	11.2777	5.30374	4.38935	3.32326	11.952	4.16887	8.70002	10.1833	19.9126	9.17315	26.929	20.7729	30.6216	19.5614	1.09685	1.35676	0.569188	0.255337	0.779017	0.512911	1.04144
Apl2_00236	CDH4	cadherin 4, type 1, R-cadherin (retinal)	71.0628	47.3726	46.1443	21.0169	86.5355	38.0049	59.6713	1.44329	1.51062	1.77469	0.665774	1.13048	0.845857	0.693299	15.2036	13.2122	16.3389	8.31199	18.4346	9.60314	12.3448
Apl2_00247	EDN3	endothelin 3	74.9641	55.1055	83.1453	158.036	101.196	61.6138	112.181	454.96	323.92	320.866	274.92	425.105	433.253	343.25	739.997	588.658	140.792	358.565	534.91	617.539	701.907
Apl2_00248			4.16739	1.95858	4.98887	0.631616	3.58954	0.731336	3.74582	1.13051	0.358616	1.02063	0.885818	0.768357	1.21115	0.867046	13.1615	10.8588	12.4616	3.55262	9.99501	7.07469	7.77315
Apl2_00249	ZNF831	zinc finger protein 831	18.031	9.88431	20.415	1.70124	32.6089	8.63141	19.8435	4.939	4.06872	3.71039	2.76469	4.19299	2.03374	3.39831	52.0703	37.3529	44.1517	16.7747	44.8864	28.1889	38.7162
Apl2_00250	ZNF831	zinc finger protein 831	7.26784	3.57867	6.66354	0.568383	10.4453	2.02105	4.47089	1.42418	1.4322	1.27899	1.11654	1.01906	0.563706	1.27276	17.9477	11.2857	16.4939	6.58206	14.5906	10.1234	11.7563
Apl2_00251	ZNF831	zinc finger protein 831 [Source:HGNC Symbol;Acc:16167]	4.80156	5.26143	4.48006	0.184406	9.09129	2.73056	4.98312	1.95443	0.826396	1.5706	1.60409	0.443084	1.0864	0.833019	17.9033	12.8299	15.0712	8.75461	12.3939	9.75056	11.8511
Apl2_00254	ATP5E	ATP synthase, H+ transporting, mitochondrial F1 complex, epsilon subunit	10075.1	14330.5	9601.81	8197.09	9171.08	18657.6	12777.1	6783.2	6314.14	5586.75	4814.64	15251.1	8100	29080.4	16134.1	15495.2	5063.72	4359.78	13146.6	4698.93	7980.29
Apl2_00255	TUBB1	tubulin, beta 1	3.73821	8.94306	3.78346	1.45177	2.49302	2.44756	2.39454	58.5182	203.073	165.396	29.0741	72.8992	81.2139	57.3338	20.0306	34.096	48.9014	29.2298	32.6432	59.8986	19.1476
Apl2_00256	CTSZ	cathepsin Z	82.1531	67.8344	75.8657	253.475	61.719	88.0253	115.508	416.158	313.151	472.787	606.417	314.137	392.807	431.239	497.201	578.914	576.557	802.188	474.195	713.48	519.023
Apl2_00263	APCDD1L	adenomatosis polyposis coli down-regulated 1-like	47.1423	47.8482	35.5156	19.2566	49.7216	35.6737	25.7964	12.7785	8.27645	5.97798	2.87862	9.7143	4.15184	7.15292	12.6624	8.35619	0.717971	1.58511	7.30947	1.86106	2.77931
Apl2_00273	RBM24	RNA binding motif protein 24	89.4276	95.9221	64.3844	79.612	136.626	62.7881	115.921	279.884	733.627	711.226	192.561	394.598	248.213	309.759	88.8998	163.199	182.841	122.611	140.105	209.852	122.168
Apl2_00277	TFAP2C	transcription factor AP-2 gamma (activating enhancer binding protein 2 gamma)	1.08943	0.526613	0.811652	0.478005	3.61925	0.184326	1.74329	1.13994	3.97762	2.05845	4.3384	2.84091	1.6284	2.33145	0.398142	0.142193	0.459728	0.123527	0.125985	0.125169	0
Apl2_00284	AURKA	aurora kinase A	4.11188	4.89506	4.0049	7.59222	5.17196	4.54834	6.11348	19.1006	7.31965	10.2243	8.31256	12.6171	5.6568	10.6202	37.2554	41.6563	50.0274	72.8127	40.216	50.0042	99.1992
Apl2_00285	FAM210B	family with sequence similarity 210, member B	67.9857	58.3499	99.7329	59.0773	75.1064	32.4895	82.7183	29.5336	37.8003	47.4535	34.2153	36.7208	36.6447	43.3668	37.8941	38.5731	72.1739	45.1316	52.3175	78.3096	64.4958
Apl2_00287			0.137413	0.0582861	0.209786	0	0	0	0.319882	3.31757	1.03755	0.75253	0.506664	1.07915	1.49235	0.641774	102.507	54.5221	71.6852	16.0081	62.6914	29.0511	36.7637
Apl2_00288	CBLN4	cerebellin 4 precursor	29.526	12.9394	19.6707	17.3657	8.36469	32.6867	5.1316	2.00436	1.05573	0	0	0.763463	1.20277	0	3.50996	2.88764	2.26106	1.44967	1.49269	0.756441	1.56949
Apl2_00289	DOK5	docking protein 5	85.8219	51.6546	51.5406	24.9358	126.423	38.8157	71.6236	5.51423	4.82388	5.73094	3.71784	6.35936	2.87396	4.67011	15.9072	20.4086	17.7431	7.98476	19.0995	14.649	6.67491
Apl2_00291	CYP24A1	cytochrome P450, family 24, subfamily A, polypeptide 1	0.82232	2.22487	0.676757	8.73905	1.43943	1.35674	2.72649	0.225553	0.0597006	0.112443	0	0.212275	0.223109	0.143954	0.0874494	0	0.0504131	0	0.0827838	0	0
Apl2_00292	BCAS1	breast carcinoma amplified sequence 1	146.785	144.881	160.753	151.675	68.1949	191.806	59.8647	14.9792	18.3025	16.3951	13.5233	15.2833	18.4872	14.3705	3.83735	3.24705	7.19672	2.94972	7.46393	3.38061	3.55956
Apl2_00298			4.34563	13.1478	5.21427	1.94283	0.59241	5.0838	2.15361	1.12494	0.593998	0.567617	0.629201	1.70406	0.447598	0	1.74778	0.932286	0.75786	0.609729	1.03973	1.24781	0.876279
Apl2_00300			0	0.304622	0.827747	0.443154	0	0.858185	0.41849	0.0657407	0.313061	0.295627	0.147235	0.074328	0	0	0.0764915	0.328746	0.705923	0.0712181	0.28994	0.143411	0.0764836
Apl2_00302	TSHZ2	teashirt zinc finger homeobox 2	29.5617	84.3413	90.8015	38.0816	16.8356	67.3122	46.7916	13.4122	11.0615	7.37518	6.87482	9.57468	7.73364	9.55541	24.7512	26.2997	24.136	16.499	19.9656	22.8838	19.4277
Apl2_00312	KCNG1	potassium voltage-gated channel, subfamily G, member 1	51.1614	25.5718	24.3583	3.83575	59.625	18.9232	31.97	0.737274	1.02463	0.688773	0.344105	0.658998	0.364548	0.627314	0.607378	0.153868	0.0411878	0.232907	0.270508	0.133384	0.249865
Apl2_00321	FAM65C	family with sequence similarity 65, member C	3.07313	4.58755	2.05805	2.23174	2.01937	2.9561	2.38145	37.5888	113.238	95.0203	32.2863	38.7696	53.3343	54.0128	9.27161	13.9603	17.6067	18.4701	14.0215	20.4181	10.7456
Apl2_00322			34.97	18.3494	23.1927	107.382	40.8038	23.6861	12.0265	236.524	304.036	433.78	287.196	207.664	209.911	232.365	103.092	110.385	139.785	148.178	104.529	126.547	59.0238
Apl2_00328	CEBPB	CCAAT/enhancer binding protein (C/EBP), beta	2.97471	7.82627	6.56821	30.1129	6.53122	11.1433	27.4662	175.661	261.105	388.434	413.422	275.042	379.408	330.282	81.1902	197.456	461.809	180.519	155.66	302.445	120.52
Apl2_00329	KDELR2	KDEL (Lys-Asp-Glu-Leu) endoplasmic reticulum protein retention receptor 2	78.5836	86.8214	71.8756	120.805	76.0154	75.1659	83.5114	201.101	171.954	202.936	263.897	246.954	210.717	218.64	146.458	201.026	279.424	309.057	221.313	252.752	378.549
Apl2_00335	CYTH3	cytohesin 3	40.6851	56.3256	58.5405	47.8576	37.1697	56.2101	49.8695	59.4006	65.6356	46.6489	53.3944	46.1439	53.8613	50.4318	45.5393	30.0575	8.6095	16.1815	19.6364	24.2468	29.9845
Apl2_00347	BHLHA15	basic helix-loop-helix family, member a15	0.777928	0.164309	0.410242	1.62903	0.903325	1.3754	0.363476	1.56777	3.38913	2.79452	4.62538	3.55596	4.07622	2.9165	17.2626	24.5012	14.5743	60.7048	16.8775	22.7813	73.8232
Apl2_00349	BRI3	brain protein I3	51.3779	38.0365	73.9182	97.3727	40.5716	25.276	41.3047	57.878	46.5946	108.744	99.1953	53.1101	51.0733	60.0962	59.0119	42.4501	99.2977	76.1893	50.4006	55.0389	30.883
Apl2_00350	BAIAP2L1	BAI1-associated protein 2-like 1	1.92356	3.26652	4.68909	3.01438	5.71132	4.67208	3.15155	93.7347	135.861	150.439	120.96	114.394	142.807	129.975	1.52943	0.153181	0.205017	0.231864	0.53859	0.298765	0.42642
Apl2_00351	NPTX2	neuronal pentraxin II	209.83	182.319	194.192	63.3205	246.56	101.431	183.932	49.7635	19.1547	32.8103	15.5377	47.6528	26.2654	18.8682	4.79497	3.45872	1.41617	0.653392	2.99058	1.03949	0.993614
Apl2_00361	PRKAR1B	protein kinase, cAMP-dependent, regulatory, type I, beta	105.555	99.0014	108.568	74.8521	125.89	104.347	104.388	40.6279	26.7621	19.6838	17.1424	26.079	18.5794	20.691	23.0543	17.7016	7.20813	9.73278	11.6009	10.5647	11.1949
Apl2_00366	COX19	COX19 cytochrome c oxidase assembly homolog (S. cerevisiae)	3936.32	4235.57	5907.93	10194	3118.75	5390.06	8106.61	5495.95	4945.25	5933.02	7345.96	8086.09	8430.4	27851.9	6019.85	8360.09	8697.69	5218.62	8731.02	11548.1	8404.63
Apl2_00373			0.672744	2.02879	1.52415	4.60783	0.522955	1.52032	2.57576	10.1726	22.5761	43.6566	19.4162	8.52955	18.1889	18.3661	41.1029	37.8297	97.4539	43.0707	60.4506	54.3811	43.6321
Apl2_00375	ZFAND2A	zinc finger, AN1-type domain 2A	25.5295	28.9767	27.4976	47.5655	18.8071	26.2865	23.854	82.6506	260.514	311.783	278.266	102.112	202.953	186.939	28.4532	62.9668	212.814	182.174	54.3804	115.688	59.9307
Apl2_00376	ALX4	ALX homeobox 4	3.21477	13.3394	15.3174	27.7002	0.178015	17.2297	6.57273	0.112124	0	0	0	0	0	0	0	0	0	0	0	0	0
Apl2_00386	ELFN1	extracellular leucine-rich repeat and fibronectin type III domain containing 1	64.8562	62.1826	63.2501	57.5659	77.3617	75.4984	50.2843	5.79953	4.50295	2.8404	2.02639	7.80747	3.07459	5.9249	0.303591	0.5841	0.0749789	0.0807846	0.164111	0.141461	0.281564
Apl2_00390	NUDT1	nudix (nucleoside diphosphate linked moiety X)-type motif 1	18.4803	18.5129	17.462	29.2557	12.3905	24.4892	14.7752	39.2311	26.3391	14.526	31.4045	36.8871	38.4279	34.8168	78.3682	64.0104	30.0531	47.0566	77.5538	53.9982	72.9591
Apl2_00393	CHST12	carbohydrate (chondroitin 4) sulfotransferase 12	17.378	18.6271	16.3841	22.2805	17.8894	22.6131	17.5423	18.9706	27.9925	41.9861	52.863	24.895	36.1484	35.8819	20.5915	31.101	54.4875	40.1807	23.722	45.276	22.3615
Apl2_00398	LFNG	LFNG O-fucosylpeptide 3-beta-N-acetylglucosaminyltransferase	59.09	56.2257	67.8757	78.764	61.5376	74.698	65.1128	152.98	90.8398	156.281	175.637	120.851	124.793	124.767	81.4524	145.75	136.725	224.317	95.08	149.539	119.095
Apl2_00401	TTYH3	tweety homolog 3 (Drosophila)	143.672	112.971	94.111	58.5113	187.931	99.7054	142.956	84.8804	81.7164	87.1984	83.8006	77.2226	84.0703	73.9183	96.1519	103.035	72.1383	89.3939	76.8588	108.576	85.6371
Apl2_00408	CARD11	caspase recruitment domain family, member 11	1.82187	1.76521	2.10131	3.79524	2.20818	3.2011	3.70458	11.8758	4.98402	6.63303	8.99525	5.68807	8.01589	8.75112	92.3339	71.1561	60.5674	49.4765	68.7777	55.4787	56.8948
Apl2_00410	SDK1	sidekick cell adhesion molecule 1	7.27843	7.48989	7.49444	6.81473	7.31511	9.19392	6.74078	48.8621	17.2858	13.3968	11.6933	42.7993	27.8832	37.5803	6.51597	5.12442	1.93446	2.7632	5.47273	5.16446	4.94472
Apl2_00411	CYP3A4	cytochrome P450, family 3, subfamily A, polypeptide 4	2.14705	2.10896	2.38183	2.34722	1.57261	3.2368	2.8595	21.4291	25.429	36.8175	44.7999	21.4484	53.7825	47.6655	21.0197	27.0646	7.47181	20.442	13.4542	32.3519	16.9933
Apl2_00412	CYP3A7	-	0.168018	0.534975	0.21218	0.282634	0.39227	0.25231	0.117249	0.552956	0.829466	0.137755	0.516158	0.381525	0.765551	0.313657	0.142913	0.0769341	0.0823757	0.0332724	0	0.100038	0.820983
Apl2_00415	MMD2	monocyte to macrophage differentiation-associated 2	178.287	147.531	118.827	60.8173	238.245	115.003	124.295	0.312581	0.248036	0	0	0.530379	0.0928995	0.199648	0.0909383	0	0.209863	0.0846622	0.0862144	0	0.0909555
Apl2_00420			9.2775	19.2341	9.76921	31.6529	5.27964	12.7629	5.87612	3.42607	5.39213	3.56705	12.7342	4.61067	4.83941	11.0414	7.35583	12.5593	8.56781	8.06382	7.09926	10.7006	7.44043
Apl2_00423	FSCN1	fascin homolog 1, actin-bundling protein (Strongylocentrotus purpuratus)	421.827	283.878	259.488	229.388	543.229	329.071	336.037	39.7012	22.7549	24.9494	49.2439	15.838	14.1839	21.0439	66.2359	67.3802	144.677	51.9522	94.5791	103.082	91.0415
Apl2_00424			5.65336	2.85758	0	1.24801	3.27236	4.28473	1.58885	0.207401	0.656859	0	0.463935	0	0.247749	0	0.483467	1.28794	1.11849	0.22485	0.230252	0	0.242505
Apl2_00425	RNF216	ring finger protein 216	16.644	19.9559	21.9689	30.7677	18.2579	18.0968	23.0858	15.8626	16.926	31.0578	20.3699	16.5811	18.7011	17.8632	19.3264	21.6568	62.7373	34.4781	32.5684	35.6493	29.8231
Apl2_00437	PHYHD1	phytanoyl-CoA dioxygenase domain containing 1	19.0142	19.4592	16.2425	28.9034	20.2545	19.5932	20.8418	8.336	29.9896	16.2633	18.469	11.5242	16.9564	8.1943	9.27989	20.6983	39.7579	12.3435	17.1212	15.5558	14.5094
Apl2_00453	PRRX2	paired related homeobox 2	1.29306	1.70219	0.896087	4.52887	1.00276	2.89708	0.938464	9.36439	8.01151	5.37945	4.12248	6.31491	7.51268	6.45481	0.857385	3.41378	14.8476	2.73626	2.20849	1.03853	1.71619
Apl2_00454	PTGES	prostaglandin E synthase	29.9106	65.1988	76.4587	114.006	25.3561	72.3528	58.5074	49.7588	49.7833	42.0244	38.2784	68.6337	73.0436	64.052	52.7064	43.5571	23.6514	30.1677	38.2278	43.1015	29.9448
Apl2_00455	TOR1B	torsin family 1, member B (torsin B)	13.2118	20.0353	31.4202	109.739	14.6901	22.4584	36.9065	30.4498	95.5022	172.07	96.755	54.325	83.9787	54.8622	38.5687	51.1899	223.404	104.159	94.1332	82.4166	69.4141
Apl2_00464	HMCN1	hemicentin 1	0.781578	0.251685	0.757709	0.390417	1.19965	0.409793	0.957581	0.262573	0.243009	0.120494	0.0387942	0.374231	0.0991952	0.15827	0.0201282	0.00723556	0	0.00312468	0	0.00312018	0.00334939
Apl2_00465	ASS1	argininosuccinate synthase 1	27.3582	29.8411	30.4235	20.1285	30.5955	27.6177	21.7328	14.6619	39.0164	88.7929	43.5855	29.0469	42.4775	26.2528	13.8277	87.5438	257.275	51.8067	44.4656	67.0556	37.2158
Apl2_00468	PRDM12	PR domain containing 12	0.576026	0.38013	2.21191	0.373553	0.597252	9.12457	0.655475	0	0	0.0700774	0.0524402	0	0.0555968	0	0	0	0	0.0507175	0	0	0
Apl2_00472	FIBCD1	fibrinogen C domain containing 1	42.5117	27.818	16.1784	23.1779	56.1451	19.5351	31.7216	0.114883	0.182445	0.11455	0	0	0.0454565	0.097763	0.0890837	0.0479351	0.051356	0	0.1265	0.0416115	0.178034
Apl2_00473	LAMC3	laminin, gamma 3	3.31995	3.90768	3.42739	1.1499	2.60586	3.17243	1.67719	2.18895	2.2847	1.32564	0.112871	1.48779	0.401814	0.619279	5.50563	3.01925	0.981709	1.58697	2.34644	1.27871	1.3186
Apl2_00483			409.128	539.983	904.886	3441.82	358.605	565.674	253.204	317.66	0	816.762	573.301	1594.69	458.101	917.452	524.916	187.362	0	122.146	0	212.257	483.723
Apl2_00489	NTNG1	netrin G1	25.489	38.2337	40.7776	29.613	25.0925	36.8962	32.4126	2.54765	6.46438	2.83293	4.17619	1.92934	3.39201	2.18092	26.0168	9.53139	0.791473	18.9117	10.7383	16.5261	24.6571
Apl2_00490	SETX	senataxin	17.0973	22.4635	24.4556	51.566	17.6567	20.8324	29.2103	20.2972	54.1558	90.0664	44.0457	26.257	41.886	33.7506	30.6241	33.2799	132.827	66.0506	72.8584	54.0141	57.8688
Apl2_00493	BSX	brain-specific homeobox	4601.73	33836.3	53718.9	66510.7	0	27434.1	35015.1	0	367.941	0	0	0	127.399	0	0	0	125.254	0	0	0	0
Apl2_00504	RALGDS	-	25.1677	23.0558	25.9959	35.2466	29.8222	25.0487	25.0883	20.8176	46.7693	73.3802	37.077	27.5429	36.7026	28.9269	27.2477	39.8114	120.755	57.6363	63.3978	63.483	39.1864
Apl2_00517	ADAMTS9	ADAM metallopeptidase with thrombospondin type 1 motif, 9	1.61414	1.77736	3.51785	2.28622	0.63963	1.52296	1.50069	8.92735	7.23884	7.44208	1.96584	5.93855	5.04958	4.45106	2.75613	2.98384	3.32728	1.27796	1.96332	1.61057	1.95397
Apl2_00521	SLC2A6	solute carrier family 2 (facilitated glucose transporter), member 6	0.042194	0	0.0426298	1.58195	0	0.304131	0.471116	1.04919	2.74469	6.45765	7.5008	0.975546	3.5521	3.5052	6.60368	14.838	39.9673	19.7528	15.183	26.7308	13.6971
Apl2_00526	DBH	dopamine beta-hydroxylase (dopamine beta-monooxygenase)	0.545783	0.724269	1.3067	0.359158	0.278816	3.81492	0.31732	0.249446	0.356611	0.111806	0.335315	0.168944	0.325546	0.127332	0.0290094	0	0	0.135083	0.054898	0.0811672	0.0289785
Apl2_00532	PLLP	plasmolipin	302.759	264.136	281.569	532.335	98.7366	357.368	87.3363	2.66337	1.7279	4.73922	3.92961	0.68589	2.30643	1.39294	1.69146	1.05672	1.13947	0.787146	0.803059	1.46366	0.987872
Apl2_00536	CPNE2	copine II	98.3688	64.6158	58.7675	32.3638	139.53	50.2181	91.0123	41.5797	22.1653	19.323	14.4833	36.3635	18.0118	25.515	10.3008	6.74073	1.8327	3.73229	5.76728	3.80125	6.84941
Apl2_00537	NLRC5	NLR family, CARD domain containing 5	0.511111	4.87425	5.87622	58.6125	1.00347	5.51147	21.1247	7.40556	60.8885	64.4979	21.2907	15.7967	23.825	20.9256	18.142	16.9833	69.4725	31.3834	39.9219	27.403	25.1079
Apl2_00538	CETP	cholesteryl ester transfer protein, plasma	0.12517	0	0	0.0401	0.0487059	0	0	0.15257	0.436189	0	0.205081	0	0.325893	0.0778888	0.922707	1.29913	0	0.892337	0.235106	0.39746	0.141822
Apl2_00539	HERPUD1	homocysteine-inducible, endoplasmic reticulum stress-inducible, ubiquitin-like domain member 1	26.5643	35.8438	39.311	37.3881	41.2589	30.6946	40.2084	85.5004	103.427	113.514	124.797	121.541	144.092	127.114	107.414	144.362	167.761	266.261	168.592	137.888	342.86
Apl2_00540	PARD6A	par-6 partitioning defective 6 homolog alpha (C. elegans)	10.6701	8.28484	7.49474	6.98495	17.9522	6.42969	7.58621	0.331158	0.751184	0.283232	0.476861	0.587934	0.168526	0.48318	0.275161	0.414354	0.190387	1.43484	0.625376	1.18381	1.32006
Apl2_00544	NDRG4	NDRG family member 4	2023.62	2779.2	2759.51	1573.44	2358.37	2172.85	1862.15	22.9303	48.9849	26.5413	50.4927	67.5904	24.6557	24.1912	4.93195	5.1437	2.2632	5.8579	7.05234	4.42217	5.1803
Apl2_00550	MMP16	matrix metallopeptidase 16 (membrane-inserted)	48.9393	50.382	46.8403	55.2792	47.8469	37.2992	41.0057	101.674	44.9394	50.5475	73.73	102.213	63.8762	86.0635	45.0179	62.5607	94.3844	117.432	97.4191	131.04	84.6253
Apl2_00558	CCDC135	coiled-coil domain containing 135	3.48902	1.54221	3.57809	1.8175	5.97558	3.17936	3.04737	3.05093	5.53147	2.13616	5.17507	3.5595	2.88267	4.72863	0.461007	0.129584	0	0.560031	0.0758411	0.149407	0.0400376
Apl2_00560	GPR97	G protein-coupled receptor 97	0.99951	0.339376	0.809608	1.0614	0.349935	0.539799	0.883695	4.82503	16.7189	13.8845	11.7506	8.29728	15.9664	13.8106	4.63422	3.06588	2.74502	3.91961	4.62828	11.0791	3.27112
Apl2_00564	GPR114	G protein-coupled receptor 114	0.602947	0.669374	1.40741	2.05565	0.433071	1.67065	2.28749	8.20917	6.57282	13.5417	8.43526	4.86469	5.07275	9.9583	29.7879	56.6136	79.1914	29.0259	34.5807	30.539	26.806
Apl2_00565			0.284536	0	0	0	0	0	0	0.0694135	0.330531	0.104078	0.233183	0.235476	0.0824922	0.0886555	5.81533	1.04116	7.36131	0.601588	7.19555	1.59075	1.04997
Apl2_00578	WDR88	WD repeat domain 88	0.380114	0.215014	0.19315	0.308021	0.221698	0.303615	0.117964	4.21746	1.25105	0.76298	1.86865	1.51841	1.1006	1.53836	7.87114	3.88544	0.870369	2.05826	3.47153	1.61331	1.07763
Apl2_00579	LRP3	low density lipoprotein receptor-related protein 3	17.713	26.0197	23.7174	42.6729	18.3644	22.2704	23.6722	43.8368	85.3074	129.984	57.2555	52.2162	52.8505	60.7934	52.5527	68.6246	121.676	48.6418	71.1555	60.4941	41.1731
Apl2_00584	CEBPA	CCAAT/enhancer binding protein (C/EBP), alpha	2.99619	3.94512	2.65574	12.5264	2.02233	11.8799	9.84093	76.7892	68.7852	70.089	126.764	96.3122	115.067	112.42	23.4252	31.0976	25.0061	46.4976	24.5444	106.921	31.2021
Apl2_00585	CEBPG	CCAAT/enhancer binding protein (C/EBP), gamma	112.218	162.318	186.648	281.88	125.486	148.845	202.827	146.747	216.126	227.534	166.313	162.951	188.098	208.056	95.8188	128.052	217.865	158.031	139.355	175.128	209.469
Apl2_00595	LOC769438	-	6.9927	11.2027	2.92603	5.68857	3.4634	11.1912	5.62309	18.581	13.9289	15.6153	22.1422	17.5384	18.7169	18.4832	5.13165	5.15325	4.62014	5.30217	4.07871	5.74031	5.15241
Apl2_00613	CKLF	chemokine-like factor	65.7699	63.5744	53.3466	75.5798	47.0058	42.7944	53.4425	84.6387	80.3611	137.088	253.555	124.176	115.258	111.013	113.797	120.658	206.008	190.848	148.708	187.15	123.014
Apl2_00621			0.364004	0.154615	0.130759	0.0495585	0.789575	0.0625973	0.241811	0.0570335	0	0.0851705	0.170379	0.0858182	0.0902017	0.0242583	0.0221075	0.0238186	0.10192	0.308842	0.0209138	0.0824133	0.0883233
Apl2_00626			4.56582	3.04477	2.58489	2.38448	6.27795	3.12018	2.8399	9.62519	3.21461	2.58921	2.26846	6.8829	2.5316	3.75496	3.53814	1.89683	0.408442	0.548912	2.12623	2.55427	1.77037
Apl2_00627	CDH11	cadherin 11, type 2, OB-cadherin (osteoblast)	90.4793	62.3308	64.4788	51.2438	123.364	65.2984	80.033	264.367	79.7598	56.0422	66.5719	148.833	79.382	126.458	66.2335	48.074	7.69385	17.7402	37.8078	33.8209	45.6297
Apl2_00634	ITGA4	integrin, alpha 4 (antigen CD49D, alpha 4 subunit of VLA-4 receptor)	9.23847	5.68339	6.04174	2.32053	12.5483	3.43782	11.1035	36.9437	18.1721	24.5455	50.079	24.2139	29.9856	33.1732	201.828	171.236	88.0667	144.858	140.882	119.942	162.107
Apl2_00637	SSFA2	sperm specific antigen 2	30.0185	49.4281	50.071	47.0567	18.8958	52.4967	29.4367	64.5895	54.0237	57.6055	51.3413	74.386	64.1948	65.5769	44.6363	36.764	31.1885	35.4285	35.2397	39.5988	29.8272
Apl2_00639	PDE1A	phosphodiesterase 1A, calmodulin-dependent	64.1531	32.5673	32.0028	4.06565	84.3663	27.9414	48.989	2.16498	2.06317	1.06331	1.28183	2.33963	1.50481	1.85525	6.25892	5.18953	5.76402	5.9962	6.22994	7.75544	6.43282
Apl2_00652	ABI1	abl-interactor 1	110.697	110.149	103.214	57.6263	152.635	90.8406	146.66	17.8935	12.8684	11.55	9.77629	13.9514	9.54064	12.8161	22.8847	15.629	9.39518	13.6205	13.9112	18.7115	16.6116
Apl2_00655			0.198613	0.335553	0	0	0	0.467965	0	0	0.692228	1.31757	0.488667	0.660388	0.520439	0.744697	1.35622	2.90082	1.56696	0.315515	2.57787	2.40789	4.2457
Apl2_00656	CD28	CD28 molecule	0.352477	0.497569	0.606148	9.41742	0.683978	0.978724	2.51975	13.7623	5.45952	10.3313	25.4241	7.59161	10.433	11.7585	38.8408	48.0215	24.0296	79.1198	47.4662	65.4807	52.4748
Apl2_00659	CTLA4	cytotoxic T-lymphocyte-associated protein 4	0.263089	0.222729	0	0.265686	0	0.156265	0	17.1449	11.0026	6.65778	6.46992	6.433	9.28127	8.00033	24.1043	41.3641	34.1643	47.0679	38.8213	45.0501	68.4312
Apl2_00660	ICOS	inducible T-cell co-stimulator	0.376111	0.212318	0	3.78504	0.145928	0	1.87082	43.968	29.2738	19.5789	11.0988	14.2328	23.6916	30.6115	51.7086	55.13	72.0121	52.8102	82.7923	58.8816	94.4914
Apl2_00666			5.37892	4.80392	3.11137	8.99319	3.30163	3.01068	2.37057	3.72063	6.94304	6.41976	9.06472	8.18005	7.42395	6.01441	5.47793	6.82646	6.91306	4.38739	7.85946	3.60246	3.06029
Apl2_00670	GPR1	G protein-coupled receptor 1	5.10277	5.89901	4.34363	5.45944	2.90169	5.27281	4.15695	31.217	28.6741	24.2335	13.9538	18.7673	20.2234	33.8964	15.4156	14.3048	1.43967	10.2605	9.50925	13.8581	10.199
Apl2_00673	ADAM23	ADAM metallopeptidase domain 23	93.1769	89.2496	93.0124	58.3573	89.3951	86.2454	96.7434	3.51491	2.82291	2.33297	0.831265	2.42412	2.15416	1.69436	1.54413	0.90519	0.758991	0.465267	0.558534	0.994715	1.02063
Apl2_00697	SUMO1	SMT3 suppressor of mif two 3 homolog 1 (S. cerevisiae)	249.731	250.818	259.96	233.997	269.266	177.175	250.94	171.076	286.153	436.704	349.529	301.681	287.745	281.406	246.537	361.434	658.605	443.501	489.359	327.052	352.769
Apl2_00705	MPP4	membrane protein, palmitoylated 4 (MAGUK p55 subfamily member 4)	6.739	11.5044	15.1903	16.8207	5.33825	10.5477	10.3641	3.14501	2.12416	2.07189	3.05145	1.81694	2.17415	1.54851	2.33273	1.42681	1.09547	1.85063	1.49874	1.02064	2.07132
Apl2_00709	S100P	S100 calcium binding protein P	37.1692	49.6342	41.0662	32.5906	10.259	50.8436	20.6221	3.30729	0.744834	0	1.05453	1.08573	0	1.82387	1.10518	0	0.642428	1.02594	2.12562	1.09111	0.557699
Apl2_00715	KMO	kynurenine 3-monooxygenase (kynurenine 3-hydroxylase)	0.355185	0.33925	0.0448841	0.256394	0.0518237	0.373251	0.247879	1.75346	1.1346	0.825236	3.89182	1.39325	1.65705	2.27943	4.53195	6.38318	0.653083	9.7421	2.9668	6.2403	5.39577
Apl2_00716	ITGB2	integrin, beta 2 (complement component 3 receptor 3 and 4 subunit)	6.2051	10.1629	12.4042	36.7408	5.98837	21.8698	26.4585	72.1134	94.8302	166.26	176.905	67.1496	142.869	144.318	236.932	221.956	314.949	384.505	297.825	470.264	309.598
Apl2_00721	EXOC3L4	exocyst complex component 3-like 4	0.21486	0.0304116	0.0722323	0.446001	0.543552	0.086108	0.466392	1.04749	3.5357	6.49544	2.7868	3.45869	3.6353	2.47306	0.487282	1.34474	2.87869	0.567253	0.634001	0.340901	0.42593
Apl2_00724			15.8802	14.1366	3.56639	1.31547	21.7707	12.2031	8.69491	1.50807	1.78595	0	1.6843	5.17864	0.906396	2.4214	0.880791	0.929348	0	0	1.26615	0	0
Apl2_00732	TRAF3	TNF receptor-associated factor 3	34.5295	72.3467	76.2596	69.834	16.0653	74.4999	31.2955	14.9989	28.4339	39.3951	27.0707	10.5328	19.7598	20.4569	51.3211	45.9596	93.9934	59.2807	50.415	48.0543	70.2074
Apl2_00733			1.23509	2.75003	4.1045	1.91632	0.701613	2.93062	1.73889	0.02441	0.193873	0.109405	0.164065	0.0551064	0.144801	0.0311505	0.425813	0.4892	0.850758	0.237937	0.37604	0.370635	0.73728
Apl2_00741	ANKRD9	ankyrin repeat domain 9	82.5221	94.8209	112.814	748.286	94.9895	132.702	191.93	25.6394	54.9627	66.8538	32.7772	45.7838	30.841	38.0043	9.88455	17.0107	47.801	29.6753	19.8896	20.1151	18.2485
Apl2_00747	HSP90AB1	heat shock protein 90kDa alpha (cytosolic), class B member 1	2303.53	2404.47	3927.12	1843.75	2507.78	2323.67	2806.06	564.468	779.089	1942.34	668.329	1140.5	1096.86	1509.63	870.387	1680.44	4363.78	1445	3515.53	1591.38	2589.73
Apl2_00750	DIO3	-	1.21451	1.97975	2.5851	1.4777	2.72158	0.892086	1.654	7.31578	24.0926	30.0348	18.7577	7.1126	13.3252	16.8534	0.795553	8.54653	22.2107	1.55546	1.43252	2.31267	2.86387
Apl2_00756	DLK1	delta-like 1 homolog (Drosophila)	63.5302	36.5577	23.0681	16.521	55.3801	25.0237	32.1714	0.275274	0.509955	0.343304	0	0.207323	0.163425	0.117142	0.0533687	0.0574089	0	0	0	0	0.0533382
Apl2_00758	BEGAIN	brain-enriched guanylate kinase-associated homolog (rat)	56.046	31.8381	33.36	30.773	76.4366	33.9634	52.1979	0.0734926	0.194567	0.365993	0.0823265	0.165912	0.116257	0.125049	1.5954	2.33202	17.0434	1.4858	7.52084	2.92261	3.41504
Apl2_00761	WARS	tryptophanyl-tRNA synthetase	101.689	98.687	106.144	90.0907	109.456	105.29	105.544	42.3754	62.0191	59.2259	73.6945	50.6656	63.4365	60.5386	66.0365	78.0847	105.433	121.876	89.0134	86.2133	143.708
Apl2_00762	SLC25A47	solute carrier family 25, member 47	12.215	10.907	11.1528	25.2554	16.2202	11.9917	19.0637	1.24303	3.47686	4.25661	2.05492	2.0741	2.10953	2.11641	0.344332	1.25837	2.70076	2.6931	0.848168	0.709549	1.10158
Apl2_00763	SLC25A29	solute carrier family 25 (mitochondrial carnitine/acylcarnitine carrier), member 29	23.7691	33.7511	32.7136	86.0765	30.2643	33.1003	38.8153	23.1128	81.9245	89.6381	41.9011	34.5935	50.5607	35.6495	7.72079	13.8091	55.8879	32.412	26.4191	20.1317	20.1611
Apl2_00766	EVL	Enah/Vasp-like	88.029	58.8723	69.2007	36.7866	128.561	59.4762	80.1051	27.9256	16.3333	17.9485	10.7258	16.3731	11.5822	15.7575	126.082	99.4297	92.3863	42.4512	111.124	72.4242	71.8013
Apl2_00768	EVL	Enah/Vasp-like	203.54	148.268	138.444	87.3868	274.007	160.129	183.761	81.9541	36.9406	41.043	29.4106	40.6991	29.049	41.9206	444.059	368.326	291.74	180.571	368.971	228.844	218.658
Apl2_00776	HHIPL1	HHIP-like 1	27.3803	38.3639	47.3897	35.6393	26.7327	38.1015	34.9932	20.8365	11.6582	14.5194	7.78859	12.4729	10.437	13.7462	44.1446	38.3877	77.3143	37.1619	54.3485	53.6929	48.6056
Apl2_00777	CCDC85C	coiled-coil domain containing 85C	15.4419	28.6278	43.8748	40.1983	10.1053	32.1129	27.5281	13.338	16.0842	17.0237	9.01015	17.0432	14.9934	13.5681	8.33913	7.14681	10.6777	5.55317	7.84949	7.70318	8.91494
Apl2_00782	BCL11B	B-cell CLL/lymphoma 11B (zinc finger protein)	69.6421	38.0563	29.1365	18.2078	98.3765	26.8031	57.9005	14.3286	6.58444	5.65788	3.14595	7.76941	5.81874	6.43237	45.1265	40.1042	17.5024	25.3014	46.4268	43.6031	22.1813
Apl2_00783			11.6121	5.73941	1.88276	1.43136	12.732	4.41506	6.73262	1.5755	0.714649	0.421392	0.8822	1.14468	0.601527	1.00587	8.44456	9.64131	3.62412	4.02286	8.37155	5.57766	2.61761
Apl2_00807	PDGFRA	platelet-derived growth factor receptor, alpha polypeptide	29.321	23.1	23.8218	20.0141	28.4329	30.0508	22.3235	62.8293	41.4172	37.9556	19.9336	38.1324	43.7532	41.2817	117.68	101.203	19.89	74.5917	74.5884	71.5509	85.8091
Apl2_00808	KIT	v-kit Hardy-Zuckerman 4 feline sarcoma viral oncogene homolog	16.4767	10.5385	10.9159	9.75272	26.7407	11.2971	22.1099	11.8254	9.41713	7.1318	4.97212	6.58833	10.6147	7.63813	10.253	8.51799	8.12114	3.4173	6.84367	6.1167	6.5068
Apl2_00818	KIAA1211	KIAA1211	192.634	106.034	98.5113	26.7112	318.761	81.7794	208.055	0.523076	1.06594	0.509122	0.24205	0.359206	0.229233	0.261138	0.502436	0.498811	0.777074	1.55165	1.6381	2.84376	1.66366
Apl2_00824	KIAA1456	KIAA1456	25.2235	27.5653	30.6852	14.9875	22.3713	20.2061	28.2653	5.96351	3.04628	1.51222	1.48439	4.37133	2.93879	5.69767	0.405621	0.392949	0.140293	0.113319	0.422336	0.265141	0.486341
Apl2_00825	DLC1	deleted in liver cancer 1	34.3654	29.879	33.3634	43.7551	37.0384	40.3181	33.4361	53.8127	37.582	36.6527	37.9705	41.9162	39.6599	45.1185	18.6347	13.2122	5.14692	12.1347	13.0948	17.34	14.3034
Apl2_00838	ALB	albumin	0.205043	0.203165	0.0689007	0.163557	0.279325	0.123286	0.413271	6.84733	87.6484	8.58748	0.951797	20.6206	5.75196	2.67887	1.88906	3.224	0.368499	0.351857	1.12747	0.515002	28.8283
Apl2_00841	CXCL6	CXCL6	0	0	0	0	0	0	0	0	3.69507	4.60532	2.61262	0.381731	19.6452	1.28628	0.389995	9.48796	32.107	4.71142	2.6122	1.13466	0
Apl2_00842	IL8	interleukin 8	0	0	0.532383	13.8858	0	0	2.63047	14.0393	113.611	172.156	54.7041	18.0051	97.4269	34.7252	5.99701	104.404	459.481	28.6059	12.6281	27.9464	13.6787
Apl2_00844	EPGN	epithelial mitogen homolog (mouse)	1.03713	0.525512	0.878363	4.3767	0.240754	1.46459	0.581714	1.06426	0.72295	0.458972	0.850635	0.517462	0.362484	0.388963	0.885425	0.567933	1.63701	1.15348	1.51504	0.335637	0.887124
Apl2_00861	BMP3	bone morphogenetic protein 3	8.05358	10.8505	5.74499	3.70266	5.45051	7.22016	5.60888	8.00522	8.92668	3.90341	2.16592	6.85876	7.58247	6.66	0.313886	0.112556	0.0603254	0.146143	0.0990734	0.0978271	0.104567
Apl2_00863	RASGEF1B	RasGEF domain family, member 1B	21.8448	39.5356	46.402	49.6066	26.7773	31.6637	34.7016	20.4892	30.2587	46.5737	24.036	18.72	28.5613	25.8954	55.98	62.3962	126.073	76.9663	73.7011	64.6783	66.4188
Apl2_00864	PRKG2	protein kinase, cGMP-dependent, type II	1.94505	2.84564	3.15282	7.23851	1.7038	2.5362	3.64314	0.45432	2.9183	2.74348	1.52685	0.691065	0.726363	0.932598	1.60793	3.71208	6.35398	3.44428	2.4773	2.20518	1.95016
Apl2_00866	ABCG2	ATP-binding cassette, sub-family G (WHITE), member 2	0.0311558	0.105852	0.0313818	1.42918	1.5281	0.187402	0.144901	3.30345	2.13521	1.83774	2.01618	1.10572	1.64868	2.79096	24.1892	18.2075	16.1546	13.6696	18.7752	10.82	14.6349
Apl2_00868	SPP1	secreted phosphoprotein 1	5.74223	3.24516	1.49362	2.2498	1.38084	7.07356	0.254775	40.1554	20.6466	5.79959	3.88412	7.8436	7.53	6.5596	1.70747	1.41756	0.447676	1.22844	1.1768	0.582121	0.543243
Apl2_00871			0.158394	0.403322	0.0535	0.153143	1.35543	0.126685	0.442268	0.270333	0.306652	0.173287	0.21628	0.130849	0.137527	0	0.0449196	0.145022	0	0.16732	0.0425246	0	0.0448862
Apl2_00874	HSD17B11	hydroxysteroid (17-beta) dehydrogenase 11	150.186	100.884	75.9553	32.0906	221.912	55.4582	175.945	1.17747	1.00599	1.49643	1.11546	2.35766	2.04679	1.04155	2.21379	3.61928	1.21669	2.55152	2.39971	1.78438	2.21486
Apl2_00875	HSD17B11	hydroxysteroid (17-beta) dehydrogenase 11	59.7433	28.0831	32.7806	18.5944	93.3161	27.1724	62.2802	38.7853	38.0115	34.6598	36.4208	44.4835	44.7291	40.1683	39.4701	65.7424	13.4865	31.0544	35.2877	53.5133	35.9697
Apl2_00890	RSL1D1	ribosomal L1 domain containing 1	53.8769	48.7596	67.3265	55.0861	62.2517	40.7113	58.042	55.0759	61.8466	70.8283	112.386	68.6854	101.423	87.7486	201.186	266.058	324.667	473.948	352.702	359.339	476.341
Apl2_00896	C16ORF45	chromosome 16 open reading frame 45	451.298	513.869	478.024	225.771	499.667	440.253	515.858	8.82218	5.67677	6.35628	2.14652	3.91276	4.87302	4.41394	2.53095	9.08486	8.59772	9.2835	3.67646	6.0484	15.9518
Apl2_00899	MYH11	myosin, heavy chain 11, smooth muscle	12.0783	11.0521	7.9233	4.27607	5.00464	16.0723	6.93044	387.357	402.541	288.926	105.413	288.494	217.574	238.752	105.185	60.4084	10.1137	40.883	70.8868	55.612	61.3486
Apl2_00908	XYLT1	xylosyltransferase I	20.1198	15.7212	17.0726	10.3109	26.5538	15.0451	17.0762	25.1319	11.1749	9.69909	12.1218	16.3654	12.7105	14.1611	32.5368	28.7475	30.2134	38.0151	35.306	38.2771	37.398
Apl2_00912	ARL6IP1	ADP-ribosylation factor-like 6 interacting protein 1	376.631	328.023	317.821	342.807	300.877	313.332	210.119	103.182	98.5777	169.444	181.092	133.932	136.9	149.5	152.215	328.31	308.629	305.425	262.036	291.504	260.276
Apl2_00914	LOC771758	-	3.51368	13.9037	14.9315	10.0343	1.27391	18.8373	7.59836	0.804954	0.765411	1.70224	2.52185	0.365421	1.15188	0.617907	0.937671	0	0.433475	0	0.178329	0.177922	0.375866
Apl2_00917	TMC7	transmembrane channel-like 7	5.82568	6.85117	6.67554	7.37557	3.66312	7.62355	4.31732	69.9626	22.6806	26.5396	27.4004	74.5297	45.5964	76.227	10.1804	10.4378	6.33785	9.48112	8.19	9.61987	8.70092
Apl2_00919	TMC5	transmembrane channel-like 5	0.751824	0.754614	0.93016	1.21032	0.718263	1.19176	0.953702	21.9664	19.3716	10.865	11.9534	22.7081	20.4877	29.627	6.16125	7.66873	3.61799	2.43593	4.45488	3.71344	3.71604
Apl2_00925	GPRC5B	G protein-coupled receptor, family C, group 5, member B	26.1217	45.6571	36.3868	39.2541	11.648	43.3671	25.1402	2.47464	3.54326	1.88128	2.49909	3.9406	2.93771	2.12321	3.35031	3.55429	0.924948	2.24101	1.56362	1.67563	1.98049
Apl2_00926	GPR139	G protein-coupled receptor 139	31.4391	20.0778	17.2518	11.9654	25.7221	17.1004	34.5335	0.268093	0.681035	0.0802936	0.240196	0.424153	0.318417	0.34231	0.0623778	0.0670696	0	0	0	0	0
Apl2_00933	ERI2	ERI1 exoribonuclease family member 2	16.5865	26.4387	34.8589	17.7398	7.59339	23.8314	17.2197	16.1127	7.69263	9.20615	7.81666	10.186	8.27772	9.32548	28.3624	22.5557	25.5804	27.0342	23.3707	20.9058	37.9696
Apl2_00937	DNAH3	dynein, axonemal, heavy chain 3	1.05455	0.61485	0.993842	1.08606	0.550862	0.985635	0.785007	1.00962	0.498638	1.03271	1.06239	1.25023	0.367958	0.665706	0.245869	0.312183	0.109661	0.09973	0.146226	0.213941	0.126701
Apl2_00940	ZP2	zona pellucida glycoprotein 2 (sperm receptor)	0.93909	0.274206	0.443171	0.16811	0.822544	0.105935	0.0545916	1.2017	0.784033	1.47438	0.168272	0.484383	0.127281	1.06793	0	0	0	0.0232407	0	0	0
Apl2_00941	ANKS4B	ankyrin repeat and sterile alpha motif domain containing 4B	0.438479	0.139555	0.333418	0.318305	0.127907	0.197219	0.153049	14.5132	8.14945	13.9735	7.99309	3.89429	12.1363	9.51902	0	0	0	0	0	0	0.0932009
Apl2_00942	CRYM	crystallin, mu	77.0603	50.5435	58.195	29.5321	76.7008	57.5206	44.2961	57.6743	34.5249	51.212	9.20328	19.951	14.9047	32.1262	7.33759	5.40196	4.37542	5.52662	5.93874	5.80021	5.5239
Apl2_00951	CDR2	cerebellar degeneration-related protein 2, 62kDa	4.42052	3.22236	3.98718	3.75333	3.25253	4.5567	3.30891	23.8272	10.1023	8.40784	17.084	16.2711	10.3027	11.4833	10.6275	12.1432	13.525	21.202	12.2263	11.4131	36.6348
Apl2_00952	TMEM180	transmembrane protein 180	2.07684	1.8782	1.78044	1.21722	1.63365	1.68075	0.840247	7.26454	3.61867	2.66579	2.73705	3.57939	3.17428	3.20306	7.3738	4.87856	4.95891	4.82827	4.61647	3.69305	6.02434
Apl2_00963	GYPC	glycophorin C (Gerbich blood group)	4.34868	5.35565	12.3044	4.68221	2.44781	5.7754	4.16921	173.373	41.7159	38.5263	30.5116	96.7134	78.7939	112.757	17.0518	6.82676	8.86713	18.4194	12.9109	17.6014	17.3405
Apl2_00964	CNTNAP5	contactin associated protein-like 5	28.1666	18.1614	14.5249	9.84944	30.7908	16.9574	22.214	0.618216	0.267882	0.251627	0.0377784	0.164853	0.13329	0.0717029	3.38506	1.77505	0.12049	0.912968	1.11245	0.730121	1.68366
Apl2_00968	MRAS	muscle RAS oncogene homolog	543.128	338.996	347.643	149.382	902.889	179.418	554.42	107.625	125.71	177.144	228.837	133.353	153.942	125.109	195.863	235.532	254.459	145.228	198.193	209.887	165.876
Apl2_00974	PTPN4	protein tyrosine phosphatase, non-receptor type 4 (megakaryocyte)	99.1734	101.669	95.7914	52.1347	119.534	77.3015	107.399	36.9023	42.5281	40.6014	37.168	41.8	38.5816	40.459	48.3985	44.975	32.5743	44.1361	48.0888	49.892	42.8558
Apl2_00977			11.2718	14.5101	14.4408	31.7482	12.3185	11.9365	11.9392	15.1592	22.867	59.3913	13.6566	15.0837	19.6663	14.0236	14.9241	20.4378	74.9091	24.9755	38.7011	33.3331	22.7016
Apl2_00979	INHBB	inhibin, beta B	7.26702	7.85563	8.47923	10.3432	7.72719	10.0255	6.17378	0.175298	12.3378	14.4435	6.02028	0.792556	3.60952	0.895387	0.203947	0.949977	5.09686	1.20267	0.450831	1.27341	0.7476
Apl2_00984	RALB	v-ral simian leukemia viral oncogene homolog B (ras related; GTP binding protein)	2.49628	2.50829	3.24461	3.3225	2.49157	2.42988	2.21198	9.52388	6.91671	6.41081	3.25851	6.18683	5.87185	6.01455	4.48696	1.79896	1.27352	1.60577	2.67552	3.46688	3.13418
Apl2_00986	TFCP2L1	transcription factor CP2-like 1	0.700392	1.15214	0.752181	1.38989	1.02194	0.998957	0.977571	3.36158	3.25429	3.92446	2.15166	3.39795	2.77355	3.51407	5.54805	9.78113	1.58827	4.19575	4.15849	6.25648	3.83178
Apl2_00993	EAF2	ELL associated factor 2	9.4523	10.2685	9.50659	9.10408	9.45362	10.0653	10.6782	43.6322	71.0499	54.4895	70.4546	54.3355	77.7181	65.2032	69.4397	178.879	144.628	432.061	141.831	188.641	703.111
Apl2_00994	SLC15A2	solute carrier family 15 (H+/peptide transporter), member 2	17.5652	10.0333	12.7991	3.93902	14.2769	12.2271	7.91239	3.6035	1.75891	1.62354	1.71395	2.70364	3.89245	1.41285	0.889594	0.479192	0.0809466	0.218028	0.442944	0.174565	0.537804
Apl2_00997	SEMA5B	sema domain, seven thrombospondin repeats (type 1 and type 1-like), transmembrane domain (TM) and short cytoplasmic domain, (semaphorin) 5B	29.1813	59.4936	67.9666	46.243	15.4922	57.1295	45.9593	16.2007	16.8036	11.4652	7.78964	16.3061	12.6594	13.7445	5.31958	2.52462	0.749907	1.86361	2.67727	1.31818	1.83583
Apl2_00998	PDIA5	protein disulfide isomerase family A, member 5	8.22617	8.43726	6.37476	5.67214	10.2212	7.73113	8.52525	51.1664	33.4914	33.6525	31.793	43.1069	39.6884	45.7264	21.2329	24.2418	14.8939	39.6118	19.9305	23.4676	55.9905
Apl2_01000	ADCY5	adenylate cyclase 5	32.9387	21.0144	15.6965	7.37097	30.4849	22.18	15.5007	12.3851	10.1416	6.1128	8.65309	8.04809	9.30524	8.0655	28.8307	26.2345	4.41675	15.7304	22.6146	26.4871	18.5659
Apl2_01004	MYLK	myosin light chain kinase	8.67833	8.79113	8.70113	8.60432	8.00671	11.9492	7.40702	182.267	174.786	150.281	88.419	138.772	129.413	136.888	122.034	86.0753	24.177	97.3266	100.295	117.284	108.535
Apl2_01009	KALRN	kalirin, RhoGEF kinase	41.436	32.0018	29.1159	20.8195	67.0476	27.2689	47.2804	12.0837	16.7295	14.9711	9.85195	13.7144	16.5059	11.3621	5.44715	5.13279	2.25468	4.30051	3.29497	5.35897	3.01848
Apl2_01011	ITGB5	integrin, beta 5	38.9173	56.6507	53.2705	64.57	36.2952	62.1193	53.1831	71.5696	69.3073	81.3442	65.6849	70.4684	44.4017	56.7431	18.1749	22.3143	39.2668	78.6223	29.6899	60.4207	38.3058
Apl2_01013	MUC13	mucin 13, cell surface associated	0.115386	0.130643	0.0776381	0.0369008	0.179615	0.13868	0.0715667	1.85642	5.36123	11.4755	3.96996	1.61946	8.07686	4.9179	3.1731	3.87479	4.75137	8.92607	3.37424	4.60873	7.6471
Apl2_01016	SLC12A8	solute carrier family 12 (potassium/chloride transporters), member 8	0.47789	0.453709	0.42437	0.429139	0.558132	0.304476	0.470625	3.02161	3.16738	2.88577	2.11846	2.923	1.95066	2.30818	1.21907	0.87554	4.54587	1.09083	1.40207	0.779848	2.48305
Apl2_01020			0.737732	0.938987	0.249782	0.358322	0.717172	0.2947	0.858502	5.98142	4.42763	3.16311	4.43258	3.50559	2.83008	3.67448	8.16105	5.79661	1.38748	6.52771	4.16108	6.65224	6.16944
Apl2_01021	TGFBR2	transforming growth factor, beta receptor II (70/80kDa)	3.42176	3.82843	3.3333	3.47934	3.43068	4.88559	5.61817	27.9389	23.4741	25.7408	20.4792	22.8345	16.5941	20.6278	39.8207	28.9776	6.74953	30.7386	26.8623	35.7219	34.9251
Apl2_01023	GPD1	glycerol-3-phosphate dehydrogenase 1 (soluble)	205.25	153.534	151.355	68.642	288.244	104.6	211.168	49.2101	43.3427	23.5301	60.0764	57.5356	62.3374	50.4189	32.1414	15.3781	20.258	56.8134	18.525	51.0017	18.8869
Apl2_01024	LMLN	leishmanolysin-like (metallopeptidase M8 family)	11.763	8.66186	9.17475	6.36585	12.9877	7.64834	12.2984	2.72876	5.8618	11.1445	4.65786	3.63771	4.37849	4.27833	3.80815	3.71063	10.8697	5.71382	4.86179	4.93353	5.76666
Apl2_01025	PARP14	poly (ADP-ribose) polymerase family, member 14	1.64315	11.3707	15.8369	39.4812	3.58088	12.2117	23.2433	17.4987	101.982	163.895	77.3191	45.228	74.6388	62.2192	36.9362	63.9426	246.356	140.809	122.81	111.859	102.062
Apl2_01030	TUBA4A	tubulin, alpha 4a	185.7	173.543	137.731	92.3694	273.904	185.304	202.944	21.3156	38.4259	33.267	40.4095	43.8648	50.9776	38.6981	11.3812	17.2186	37.1447	30.9898	20.9754	51.583	27.5212
Apl2_01034	HIST2H2BE	histone cluster 2, H2be	18.6561	9.76341	12.8472	19.0321	26.8333	25.0492	27.2752	30.0731	47.6223	41.1934	31.7795	29.0051	38.8967	44.3506	17.8883	18.5463	22.0902	33.9524	22.795	38.7559	79.5417
Apl2_01043	H2A-IX	-	9.19388	5.46946	6.99759	6.81356	6.57667	10.1047	5.57115	8.33165	9.42541	9.91802	5.54717	9.46968	13.2656	13.4604	22.8873	21.197	16.0425	32.0428	26.1958	49.1429	82.5473
Apl2_01044	HIST2H2BE	histone cluster 2, H2be	18.6529	19.2511	24.2215	6.04476	13.2267	8.75061	8.17772	26.7166	44.7445	31.5021	9.87697	18.5874	12.9304	24.0379	15.9583	27.954	13.6994	22.0241	13.4907	27.3116	40.2938
Apl2_01048	HIST1H1C	histone cluster 1, H1c	1.05743	3.78152	1.57599	0.824025	3.83028	6.43162	3.17708	4.98882	9.69065	5.94053	3.75583	5.06107	7.2622	6.37374	4.70494	7.73501	5.77634	2.79575	5.41115	10.349	14.5207
Apl2_01055	HIST1H1T	histone cluster 1, H1t	65.7755	71.8393	56.7015	116.828	82.7496	77.7861	70.6577	220.905	230.287	189.507	192.666	189.155	307.548	292.846	172.694	173.146	135.768	185.581	164.229	317.859	347.469
Apl2_01059	H2B-V	-	0.27846	0.703856	0	0	0.322411	0.649708	0.260834	0.817206	3.88246	1.23871	2.97059	1.39357	1.95215	2.61589	1.90489	5.32926	3.30501	5.31568	5.44266	7.72293	15.2867
Apl2_01060	HIST1H1C	histone cluster 1, H1c	7.44314	11.0538	9.0426	24.8017	15.6844	8.83212	7.4689	35.7892	31.6501	30.7689	25.098	27.9476	50.418	31.2812	35.6751	26.0549	28.4698	35.4365	28.1726	51.527	60.0237
Apl2_01066	APOLD1	apolipoprotein L domain containing 1	11.9931	8.10739	4.63763	7.73174	2.55122	5.21619	3.97827	22.3714	54.2548	54.495	46.0312	27.8914	29.3119	34.7285	11.888	8.01403	16.7803	7.22566	16.6767	6.64688	5.11063
Apl2_01068	GPRC5A	G protein-coupled receptor, family C, group 5, member A	0.637846	0.216477	0.453812	0.310195	0.0744024	0.30567	0.35631	135.274	214.648	245.618	220.699	217.301	348.508	225.42	2.22549	0.875802	0.563349	0.252721	0.359809	0.355337	0.434002
Apl2_01069	HEBP1	heme binding protein 1	47.6698	46.6869	62.3396	18.3664	36.9417	31.9801	41.7544	24.2399	30.6393	35.771	84.6186	26.7857	33.8627	38.3523	46.6651	38.3084	20.0069	111.183	23.7463	80.9696	58.1902
Apl2_01070	LOC417962	-	9.1108	4.68925	11.3403	2.83793	12.8893	3.91541	8.52048	5.21311	13.4248	4.67615	4.73918	6.10177	10.2969	4.37706	25.0501	7.09613	0.877335	1.58918	9.74544	3.24162	5.51538
Apl2_01072	GSG1	germ cell associated 1	4.52669	3.18225	4.60203	1.19562	14.7087	2.63385	8.12809	13.2936	13.2208	7.22241	20.2401	7.91039	7.2466	7.48929	3.5771	3.43322	0.825011	1.58857	2.29305	2.67643	2.53012
Apl2_01075			7.42673	3.93235	2.82396	0.801999	6.5753	3.25818	5.35732	0	0	0	0	0	0	0	0.0709775	0.114629	0.0818234	0.066099	0.10076	0.0331217	0.0354556
Apl2_01076			3.67122	1.7551	0.666707	0.163789	4.08257	0.944767	0.745059	0	0	0	0	0	0	0	0	0.145823	0	0	0	0	0
Apl2_01077	GRIN2B	glutamate receptor, ionotropic, N-methyl D-aspartate 2B	73.563	43.6492	44.7548	9.02595	117.144	26.2088	72.6909	0.0569896	0.0754575	0.0708668	0	0.0214299	0.0563125	0.0727061	4.82621	4.28594	1.11992	2.96244	3.3943	5.73643	5.43688
Apl2_01081	PLBD1	phospholipase B domain containing 1	5.39126	14.703	9.97161	10.2365	5.05362	10.4987	8.12802	100.612	177.268	214.925	325.081	114.497	231.635	236.425	229.339	228.567	276.528	458.95	355.07	766.1	422.686
Apl2_01087	HSPA12A	heat shock 70kDa protein 12A	0.109742	0.217457	0.332111	0.981695	0.0854207	0.439763	2.85863	0.535024	0.594884	1.67889	0.659256	0.301986	4.9198	5.5989	0.466666	0.569565	4.01659	0.92715	0.942065	3.97606	1.70936
Apl2_01088	LOC417973	-	0.131544	0.334093	0.545077	3.32108	0.306163	1.09386	6.13529	0.963195	3.82035	9.11827	6.25425	1.52647	7.33335	30.4012	1.90592	7.45516	29.7644	4.80071	7.65791	12.1329	10.0964
Apl2_01094			0.458447	0.388332	0.354483	0.229293	0.133455	0	0.213719	2.34926	1.06513	3.65253	1.8788	0.759442	2.59389	2.67973	3.02698	4.71613	2.59169	2.90887	1.01851	3.66978	1.6605
Apl2_01099	CYP2D6	cytochrome P450, family 2, subfamily D, polypeptide 6	50.4809	57.6166	67.3642	32.7229	55.4644	69.349	48.1537	46.2187	32.8394	39.2001	19.4447	43.679	62.7568	54.1618	63.2359	77.6699	9.6008	17.2572	34.8372	91.1237	42.1424
Apl2_01100	NDUFA6	NADH dehydrogenase (ubiquinone) 1 alpha subcomplex, 6, 14kDa	1774.88	1305.95	2346.69	3450.37	1402.63	1144.45	1072.37	948.69	746.36	780.31	651.584	1224.82	789.659	692.919	1132.71	849.479	723.868	738.073	920.957	745.483	778.465
Apl2_01105	CHRAC1	chromatin accessibility complex 1	510.591	170.039	1977.21	3025.24	149.486	1427.54	0	665.624	1380.94	2067.97	732.917	2420.12	1152.88	5773.65	1815.33	1885.18	275.084	1087.68	1250.56	2134.22	2140.29
Apl2_01108	PTK2	PTK2 protein tyrosine kinase 2	80.3918	87.6588	94.8162	92.921	88.7004	77.876	92.7058	85.5168	106.961	116.922	89.7424	81.5268	76.9363	82.8567	24.9556	39.5485	92.1115	48.7929	56.4613	52.7434	40.1028
Apl2_01117	SMOC1	SPARC related modular calcium binding 1	33.0606	20.2585	19.1295	5.4333	39.5789	21.5867	25.1104	26.8641	32.2751	29.2927	28.1555	21.8302	21.8103	29.74	3.67603	2.11623	1.77416	2.22908	3.64164	1.71676	3.33145
Apl2_01118	SLC8A3	solute carrier family 8 (sodium/calcium exchanger), member 3	28.0114	22.8857	34.9538	32.8971	28.2005	25.9363	23.4871	0.48438	0.721447	0.451951	0.254366	0.802746	0.323141	0.328327	1.2321	1.40363	0.446269	0.147539	2.03113	0.55746	1.21292
Apl2_01119			108.152	93.4676	195.386	792.68	67.7282	57.529	124.866	73.7269	73.681	74.3088	57.9379	96.935	56.2447	93.3651	63.9404	53.344	124.929	46.8988	44.9031	78.1308	110.284
Apl2_01122	SYNJ2BP	synaptojanin 2 binding protein	118.124	143.901	129.574	142.102	118.281	152.435	167.873	63.6589	145.198	232.515	181.411	125.146	151.931	164.844	63.0438	132.779	252.723	202.861	237.335	172.567	152.448
Apl2_01131	SIPA1L1	signal-induced proliferation-associated 1 like 1	82.9531	54.0493	56.7495	19.8254	126.327	38.3166	84.9781	70.1437	58.232	60.1473	45.7716	57.5461	59.4358	58.4656	13.8482	10.1204	6.42287	7.93609	9.77392	9.15239	9.30058
Apl2_01134	RGS6	regulator of G-protein signaling 6	30.5708	32.5559	25.6734	24.8821	39.0217	25.0702	29.2145	1.31092	1.07069	0.560157	0.293667	1.26899	0.31121	0.669327	3.61588	2.95382	0.150686	1.09536	1.52589	1.83125	2.35069
Apl2_01136	DPF3	D4, zinc and double PHD fingers, family 3	12.4227	25.9776	30.3055	19.2395	5.6803	26.5073	22.7619	1.92382	1.62504	1.59207	2.06307	1.57193	2.08948	1.77654	3.33282	2.97139	3.62328	2.79318	3.24554	3.11458	3.52083
Apl2_01160	STARD9	StAR-related lipid transfer (START) domain containing 9	9.09216	6.70129	7.0222	12.7853	6.67398	8.38246	6.23731	7.04249	4.44726	4.73335	7.85628	6.07211	6.38611	7.94132	16.553	10.8061	4.76194	10.5978	6.97385	8.0574	11.2326
Apl2_01165	CAPN3	calpain 3, (p94)	0.898528	0.424081	0.27607	0.118869	0.349838	0.931526	0.487454	1.16797	0.898749	2.07109	0.449775	3.00679	1.01738	2.91078	2.52538	2.12647	0.660384	1.06729	1.12421	0.988796	1.63207
Apl2_01170	PLA2G4E	phospholipase A2, group IVE	0.514526	0.624461	0.295605	1.35325	1.28785	0.265497	1.04815	0.0895734	0.796881	0.508258	0.702422	0.16173	0.509975	0.93721	0.0624964	0	0.120048	0.0970093	0	0.0388242	0
Apl2_01171	RTN4R	reticulon 4 receptor	93.1896	66.324	48.1939	29.3145	146.302	37.8062	98.241	2.68177	4.15542	1.90682	6.26427	6.38854	4.54113	3.63154	5.13506	13.1036	0.526221	9.74121	5.32824	12.393	8.20884
Apl2_01175			5.12678	6.93812	1.54967	3.62117	6.5951	3.58054	6.06533	3.77976	7.44834	2.92769	5.27264	21.1718	9.68911	6.07957	3.86812	5.21865	0.642428	1.53891	5.31404	4.36445	1.1154
Apl2_01182	AIFM3	apoptosis-inducing factor, mitochondrion-associated, 3	33.7302	43.9658	39.952	41.6366	26.6997	36.0397	37.9548	0.151325	0.881363	0.301457	0.762811	1.33806	0.239385	1.28743	0.3813	0.126358	0.0338092	0.0273157	0.08326	0.0273563	0.0292997
Apl2_01183	POLE	polymerase (DNA directed), epsilon	1.28852	1.7509	2.09719	2.40053	0.911727	1.51218	2.06149	3.99842	0.641439	0.697826	1.0625	2.46462	0.61536	1.89645	5.55784	4.2654	5.89763	10.3602	6.62904	8.17329	13.7398
Apl2_01186	INPP5J	inositol polyphosphate-5-phosphatase J	65.4907	75.2779	93.6485	54.2531	88.4302	80.2839	71.5336	2.83205	2.05455	1.09787	0.744093	0.947573	0.788452	1.6512	0.20333	0.481497	0.375072	0.719526	0.461911	1.06329	0.446954
Apl2_01187			344.135	467.522	512.166	661.77	551.79	473.347	430.032	950.61	700.144	513.078	445.538	755.669	569.378	804.935	306.134	412.274	249.904	501.684	471.887	733.227	832.644
Apl2_01188	Smtn	Smoothelin-C [Source:UniProtKB/TrEMBL;Acc:Q9I8J4]	11.1271	13.7085	17.8843	15.5626	5.47434	20.7736	15.7197	113.287	107.575	78.3403	57.5764	100.537	83.7407	83.5412	6.91316	6.37146	8.19787	6.30306	10.1528	7.84675	6.26836
Apl2_01204	FAM101A	family with sequence similarity 101, member A	10.3519	17.5349	12.4053	7.27828	9.28147	15.0065	9.76391	3.65865	3.87031	2.22359	2.53578	2.85863	1.4503	3.22756	18.1475	6.63647	2.22307	1.22694	7.30723	5.33653	5.98398
Apl2_01208	DNAH10	dynein, axonemal, heavy chain 10	0.876166	0.810899	0.802678	2.12265	0.98377	0.890893	1.1353	1.61534	3.09826	1.94806	3.31568	2.28081	1.84387	2.06058	0.113711	0.276898	2.84857	0.62865	0.825392	0.508355	0.494412
Apl2_01209	ATP6V0A2	ATPase, H+ transporting, lysosomal V0 subunit a2	27.4266	32.8099	30.3124	61.3883	26.6546	27.8826	33.9635	22.5051	30.1209	45.9292	37.4818	29.6554	28.7018	31.3715	34.1278	52.6169	102.28	58.6412	56.9616	40.7633	64.8117
Apl2_01217	RILPL2	Rab interacting lysosomal protein-like 2	31.2765	54.0567	80.536	203.856	37.4106	52.8919	125.747	119.309	280.341	557.963	251.798	150.124	232.571	181.494	517.275	875.008	1619.5	700.167	1029.52	638.451	680.798
Apl2_01228			241.876	142.208	788.551	1761.06	317.014	310.551	264.582	247.787	179.658	453.32	346.108	256.848	379.565	175.763	132.169	120.653	224.307	279.353	192.553	249.764	126.48
Apl2_01238			2.0041	2.35177	1.39673	0.244449	2.80791	2.49692	4.10173	0.692819	0.465587	0.597259	0.656686	0.691857	0.632335	0.85016	1.30157	1.03457	0.57156	1.15442	0.821089	0.578175	0.835864
Apl2_01242	COA5	cytochrome C oxidase assembly factor 5	661.35	618.256	1220.45	2830.9	647.654	551.193	552.774	533.487	564.435	660.243	404.782	594.851	656.069	491.286	484.014	452.586	514.5	558.22	657.342	897.21	529.456
Apl2_01246	TSGA10	testis specific, 10	0.237481	0.259319	1.02594	1.49361	0.198071	0.530378	2.01978	1.48853	7.40865	7.0424	3.25152	2.26831	3.44376	2.31115	0.0288514	0.248591	2.26144	0.241824	0.163796	0.242171	0.259385
Apl2_01248	MITD1	MIT, microtubule interacting and transport, domain containing 1	11.8667	77.4217	168.145	340.558	32.5573	79.5563	180.655	43.5232	477.981	852.336	368.938	201.275	403.819	297.588	103.609	301.88	1675.37	795.578	1200.04	746.631	674.261
Apl2_01249	MRPL30	mitochondrial ribosomal protein L30	122.768	144.591	143.769	230.291	114.568	137.481	166.417	70.2693	298.793	461.345	400.592	182.483	237.763	214.562	88.8844	512.498	910.892	427.516	419.778	303.87	390.679
Apl2_01250	LYG2	lysozyme G-like 2	0.252433	0.106872	0.391659	0.381241	0	0.150036	0	0.924118	14.809	21.6557	3.10382	4.49755	11.5415	3.77856	0.537796	4.5001	4.22092	1.00127	5.20329	3.5409	0.860927
Apl2_01254	AFF3	AF4/FMR2 family, member 3	8.44794	11.1341	10.4548	5.72049	8.03318	9.7862	11.7716	10.7627	9.45782	9.14901	6.48207	12.2765	9.6526	8.88349	2.60092	1.50541	0.112433	1.08999	0.584556	0.667334	0.974376
Apl2_01256	ITPRIPL1	inositol 1,4,5-trisphosphate receptor interacting protein-like 1	0.194674	0.605621	0.527805	1.38938	0.454143	0.310931	0.302087	0.18989	2.18599	1.35004	0.425348	0.643615	0.732818	0.424252	0.110447	0.178196	0	0	0.261481	0.1033	0.055194
Apl2_01266	NMS	neuromedin S	4.32653	2.50684	1.7494	0.296242	0.939525	10.4204	0.506469	1.38861	0.942541	1.20218	0.221887	3.6075	1.89508	0.507939	0	0	0	0	0.220133	0.440743	0.463749
Apl2_01273	NPAS2	neuronal PAS domain protein 2	43.9868	51.7857	61.7219	22.5442	72.5424	40.4099	53.0641	11.4212	19.4796	16.3726	23.6857	21.0551	19.5946	22.478	5.48252	7.16638	11.6334	3.16657	5.50798	3.42582	4.98766
Apl2_01289	IL1R2	interleukin 1 receptor, type II	0.347178	0.932986	0.469719	1.51466	0.337544	1.11	0.807942	9.31189	98.1328	72.4456	83.2948	13.1002	112.913	35.3374	14.8688	17.534	95.659	91.2814	14.684	78.8759	21.895
Apl2_01292	IL1RL2	interleukin 1 receptor-like 2	0.882807	0.423721	0.154954	0.294588	0.716988	0.0461323	1.71407	1.62805	3.9235	2.60079	4.81077	1.23587	3.63045	4.26297	1.3711	2.35526	1.6558	1.36808	1.17392	2.37576	1.5328
Apl2_01293	IL1RL1	interleukin 1 receptor-like 1	0.835187	0.810503	0.722784	0.420018	0.928598	0.573505	0.629042	9.83085	10.1634	7.21593	4.10511	4.76131	9.28404	8.98305	3.48414	4.26152	2.49565	1.85861	2.75302	1.38885	1.41934
Apl2_01294	IL18R1	interleukin 18 receptor 1	2.73938	2.15504	2.68485	5.68709	1.64602	3.63051	7.00902	6.21638	6.64484	11.2725	9.33942	3.29292	8.60017	10.0769	10.4506	9.00206	33.8114	13.4658	15.3378	14.0689	12.0495
Apl2_01295	IL18RAP	interleukin 18 receptor accessory protein	2.33653	1.81297	2.15601	4.06221	1.45791	3.92095	4.27288	5.33254	8.7974	14.707	7.98636	5.35516	8.60017	10.3025	9.4912	14.0565	32.8239	10.0196	14.0407	10.6795	9.27671
Apl2_01296	SLC9A4	solute carrier family 9, subfamily A (NHE4, cation proton antiporter 4), member 4	0.120024	0.254873	0.211498	0.630474	0.245293	0.0722043	0.334915	0.460764	0.697086	0.917654	0.737372	0.520044	0.780863	0.615969	1.50542	2.52869	7.44065	0.950526	2.05194	1.52245	1.55468
Apl2_01299	TMEM182	transmembrane protein 182	0	0	0	0	0	0.12373	0.193491	1.29154	1.56748	1.36769	0.0850684	4.98406	0.36124	2.91136	0	0	0	0	0	0	0
Apl2_01308	RHOB	ras homolog family member B	0.13939	0.117976	0.289436	0.424176	0.486502	0	0	5.10373	12.3066	25.7802	79.6457	5.54761	23.684	13.9582	0.831739	2.80269	6.03537	4.86652	3.26965	10.9659	1.54583
Apl2_01309	RHOB	ras homolog family member B	299.365	157.32	218.158	245.209	345.8	228.091	241.925	315.045	458.122	338.47	429.741	361.881	487.914	301.975	141.616	133.766	131.818	109.982	136.325	208.749	111.744
Apl2_01317	C3H2ORF43	chromosome 3 open reading frame, human C2orf43	64.113	67.1197	63.2315	60.5139	77.8763	61.7413	74.8133	21.756	32.1669	40.7869	29.8427	31.8556	28.0288	29.3695	12.1901	9.86359	23.2294	24.9718	21.1107	23.2438	21.3515
Apl2_01318	APOB	apolipoprotein B (including Ag(x) antigen)	0.0286643	0.0278497	0.0368466	0.783079	0	0.0543735	0.4415	0.0448991	1.03691	0.142856	0	0.155288	0.532259	0.126004	0.00696021	0.0412829	0	0.00324148	0.00329027	0.00647371	1.44196
Apl2_01325	KLHL29	kelch-like 29 (Drosophila)	2018.97	3087.1	11178.7	9199.61	4226.2	3241.55	14679.5	1962.41	5012.14	3921.06	2233.23	10083.1	2941.27	11771.4	935.495	267.147	2483.94	708.778	2271.14	2721.51	0
Apl2_01333	MFSD2B	major facilitator superfamily domain containing 2B	0.0447167	0.303716	0.0452101	0.0860926	0.052195	0	0.24966	1.04655	2.75297	1.56457	1.17226	2.14182	2.3676	1.12703	0.3043	0.982767	0.920887	1.73571	0.540024	2.0951	0.456047
Apl2_01337	FKBP1B	FK506 binding protein 1B, 12.6 kDa	466.263	239.231	395.362	381.033	758.319	215.452	402.439	85.6828	96.6278	76.7376	51.4689	87.975	34.6007	47.7468	1.00725	5.16992	0	0.932233	0.982382	1.04694	1.02549
Apl2_01349	FAM176A	family with sequence similarity 176, member A	1.50878	2.54989	1.39005	5.31336	1.09521	1.55721	2.46694	10.6415	14.68	9.585	10.0531	13.9467	14.8198	8.30667	4.18452	9.47066	16.1754	3.59463	4.12876	2.58835	3.06281
Apl2_01353	GPR115	G protein-coupled receptor 115	0.484283	0.603276	0.845777	1.97586	0.414713	0.970846	0.750798	0.637439	2.62517	1.65765	1.98352	0.506312	1.28841	0.542297	0.2471	0.325298	1.13928	0.204557	0.441616	0.102409	0.438807
Apl2_01357	CENPQ	centromere protein Q	12.0249	13.4079	15.4479	17.3652	11.1023	17.4464	16.2035	22.5423	13.324	13.9037	22.2863	15.5382	14.8017	17.3779	24.6539	33.0023	18.3554	51.2615	27.5445	25.8498	55.5273
Apl2_01369	RPP25	ribonuclease P/MRP 25kDa subunit	63.6695	110.45	136.56	120.66	48.7957	101.993	79.8939	0	0	0	0	0	0	0	0	0	0	0	0	0	0
Apl2_01376	LOXL1	lysyl oxidase-like 1	61.321	50.9367	51.7397	56.3756	82.4624	50.825	47.944	107.719	55.6716	48.6082	34.8483	73.5631	44.2079	47.4885	14.053	20.7268	27.3721	15.228	19.3714	19.5219	12.7428
Apl2_01382	C10H15ORF60	chromosome 10 open reading frame, human C15orf60	4.63964	2.48153	0.883003	0.490586	2.70052	2.03297	1.4802	0.268169	0.425509	0.536985	0.10008	0.809291	0.744184	0	0.104038	0.223258	0.240147	0.193702	0.69072	0	0.104085
Apl2_01384	NEO1	neogenin 1	75.1884	90.3405	106.659	64.4186	100.553	75.2955	89.8411	27.5824	23.0161	17.9844	12.1774	28.2479	21.1731	22.6801	24.8755	18.6138	7.02435	11.0241	17.8899	15.0395	19.9202
Apl2_01385	ADPGK	ADP-dependent glucokinase	20.1731	26.1748	31.3935	42.3607	23.4884	27.316	34.3877	40.4878	36.8709	56.6185	48.6402	46.668	37.5967	53.8648	32.4921	54.6281	57.433	88.9562	57.8929	58.8228	128.235
Apl2_01396	MYO9A	myosin IXA	64.0718	67.776	78.294	67.3358	77.9938	70.3105	66.6685	33.5443	34.2675	37.0149	31.7761	40.8345	29.4183	30.5147	6.09276	6.53669	16.8784	13.4729	8.20508	13.2928	11.3004
Apl2_01399	LOC415325	-	0.414046	0	5.59264	7.95167	0.954357	1.90076	1.55736	8.82563	1.92454	23.7172	9.52285	21.1885	12.7695	16.7868	3.55151	22.5787	6.17364	1.32044	7.46826	4.4606	2.14245
Apl2_01403	C15orf43	chromosome 15 open reading frame 43	0.141499	0	0	0.143704	0	0	0.264058	0.932602	6.08205	9.03639	3.24802	0.352005	2.3428	0.927025	0.361872	0.517271	2.08882	0.449124	0	0.113618	0.241439
Apl2_01404	B2M	beta-2-microglobulin	1505.82	3185.54	4130.02	29019.8	1770.11	5683.55	10213	16212	35312.1	43196.9	46584.8	30885.4	41297.6	45701.4	17826.1	25900.8	49022.4	34960.1	34180.9	39692.8	27935
Apl2_01406	PATL2	protein associated with topoisomerase II homolog 2 (yeast)	1.14931	1.95222	4.29322	6.24359	1.22361	4.67491	5.37708	3.78202	6.40023	5.98281	4.43045	4.35277	3.40196	4.47939	3.27716	3.7154	5.2355	5.64893	4.86889	5.73739	5.85811
Apl2_01408	SNX22	sorting nexin 22	0.65145	2.47926	4.42577	18.9195	0.378644	0.96358	3.49725	1.90882	6.43284	7.00441	5.60844	3.24415	3.55114	3.96538	3.19474	6.99248	31.76	17.4529	17.145	13.6336	10.4297
Apl2_01409	PPIB	peptidylprolyl isomerase B (cyclophilin B)	533.376	518.099	566.995	545.963	528.276	422.593	461.756	1616.29	791.287	838.78	977.234	1078.43	734.271	843.591	985.081	1912.52	1700.01	2339.97	1433.42	1334.72	2449.67
Apl2_01419	NMB	neuromedin B	23.3133	25.2304	23.1927	515.432	18.8325	60.5312	0	4.50521	6.9099	3.90793	7.364	8.19728	0	2.97904	5.28677	0	6.50164	0	0	6.66037	2.81066
Apl2_01422	MALT1	mucosa associated lymphoid tissue lymphoma translocation gene 1	9.25787	15.2558	17.001	44.223	10.392	14.9273	20.1166	29.3468	67.8681	76.7279	79.1772	41.858	53.0343	54.4047	39.7485	50.6004	112.863	76.5261	75.8622	74.7481	73.4525
Apl2_01423	ALPK3	alpha-kinase 3	1.58294	1.47246	1.34894	1.55676	1.10693	2.10416	1.4021	2.25066	3.83662	4.14693	0.173546	7.74011	0.821128	2.3947	0.0635685	0.0228428	0.0122086	0.00986788	0.0500953	0	0.042318
Apl2_01425	SLC28A2	solute carrier family 28 (sodium-coupled nucleoside transporter), member 2	0.408429	0.346908	0.0949433	0	0.0733774	0.18897	0.233791	0.620295	0.656894	0.480462	0.0514714	0.440821	0.626863	0.322487	0.0267169	0.0863342	0.12318	0.0248818	0.0758339	0.17438	0
Apl2_01428	MZT2A	mitotic spindle organizing protein 2A	1238.93	2400.8	2513.94	1912.92	1026.92	2605.48	2315.05	836.739	858.529	748.53	1214.17	1897.97	1019.19	4960.23	368.842	2412.34	2129.33	1318.38	1760.17	836.283	2502.07
Apl2_01439	DMC1	DMC1 dosage suppressor of mck1 homolog, meiosis-specific homologous recombination (yeast)	0.266029	0.451394	0.54119	0.453481	0.465425	0.159304	0.185774	2.53009	0.540792	0.436995	0.435944	1.09948	0.404446	0.683311	0.283003	0.182627	0	0.158113	0.0536025	0	0.226288
Apl2_01441	KDELR3	KDEL (Lys-Asp-Glu-Leu) endoplasmic reticulum protein retention receptor 3	4.08248	3.66659	2.81316	2.98517	5.6162	2.79498	2.76896	35.7769	19.4013	16.1886	16.6305	28.497	17.2362	18.748	9.27682	7.57787	3.89342	9.22472	12.2985	17.6455	10.9688
Apl2_01443	KCNJ4	potassium inwardly-rectifying channel, subfamily J, member 4	43.2133	27.0355	20.892	6.01415	74.4542	18.7831	46.618	0.218735	0.926351	1.19938	0.0408337	0.164679	0.086542	0.0930658	0	0.091275	0.146662	0	0	0	0.127106
Apl2_01447			365.714	401.51	1076.69	2318.73	350.205	195.089	1107.6	562.506	1040.38	1687.02	1019.9	938.759	1019.82	1442.52	280.394	406.708	1141.14	372.007	593.601	719.016	433.099
Apl2_01449	PLA2G6	phospholipase A2, group VI (cytosolic, calcium-independent)	37.1134	40.6045	38.6357	73.0869	33.0514	44.3246	39.9051	16.9316	28.38	47.9369	24.3351	17.5779	23.5233	23.0925	17.4815	18.7887	64.7905	22.1472	27.8738	26.7133	21.056
Apl2_01450	BAIAP2L2	BAI1-associated protein 2-like 2	5.18525	19.102	23.4454	18.7293	0.0488147	15.875	13.8902	0.0611645	1.45722	1.05138	0.171283	0.138115	0.217749	0.234189	0	0.153181	1.2301	0.0993705	0.302957	0.0331961	0
Apl2_01451	SLC16A8	solute carrier family 16, member 8 (monocarboxylic acid transporter 3)	0.077885	0.462959	0.668259	0.373715	3.95539	0.234008	1.01447	0	0.904705	0.638424	0.22331	0	0.304139	0.0363461	0.23185	0.106996	0.152725	0.246763	0.0626878	0.123618	0.0661779
Apl2_01452	PICK1	protein interacting with PRKCA 1	120.972	113.341	111.37	87.3283	160.057	109.756	122.228	25.163	29.9545	25.3101	32.0011	25.4217	28.9769	28.2256	26.7336	30.9007	31.3024	43.1794	27.5783	35.6165	54.9026
Apl2_01453	SOX10	SRY (sex determining region Y)-box 10	51.2726	57.5453	68.3062	101.621	39.2212	85.2358	35.0712	1.12362	1.50569	1.10258	0.668617	1.54641	0.875184	1.56864	1.75613	0.835233	0.659191	0.684576	2.04886	1.52552	1.30581
Apl2_01454	POLR2F	polymerase (RNA) II (DNA directed) polypeptide F	425.708	426.057	406.529	219.626	533.941	523.987	568.775	247.736	344.323	435.332	523.233	405.908	483.173	482.454	425.984	579.086	718.323	510.863	668.649	506.126	588.65
Apl2_01461	H1F0	H1 histone family, member 0	25.1678	57.0972	22.1962	9.88593	12.6768	11.0299	8.60216	235.759	1184.16	1115.74	116.886	441.912	437.523	330.604	69.6549	181.27	332.608	111.902	172.563	299.865	96.5795
Apl2_01466	LGALS1	lectin, galactoside-binding, soluble, 1	67.2792	421.156	645.499	1931.33	48.1037	319.776	851.876	1537.21	1657.13	1611.5	2731.72	3193.69	2535.4	1995.23	71.663	57.0216	150.937	134.166	39.993	97.5796	57.8996
Apl2_01476	MFNG	MFNG O-fucosylpeptide 3-beta-N-acetylglucosaminyltransferase	1.17666	3.40557	3.94556	5.94182	1.53372	3.39755	2.44914	3.89918	2.01005	3.86646	2.66551	1.60213	2.58591	1.68099	10.957	10.0728	7.33722	7.51485	12.5533	13.0631	11.3053
Apl2_01478	RAC2	ras-related C3 botulinum toxin substrate 2 (rho family, small GTP binding protein Rac2)	4.68129	11.1651	11.3485	16.1388	4.45564	13.2957	16.4132	161.022	146.339	172.599	252.01	121.986	178.382	184.15	622.789	884.56	657.555	467.147	785.967	597.114	460.748
Apl2_01479	SSTR3	somatostatin receptor 3	29.2516	18.2089	14.0176	8.1374	44.1961	12.6669	28.3083	1.01119	1.60581	1.27063	1.44971	1.14213	1.29644	1.29081	0.752764	2.07565	3.2006	1.53339	1.46989	2.19822	0.846266
Apl2_01480	C1QTNF6	C1q and tumor necrosis factor related protein 6	4.00381	3.232	2.44373	1.60377	4.99841	1.82012	1.77665	27.9769	11.4061	12.0305	7.26556	17.7511	9.70098	12.7425	21.2695	25.0278	40.0856	5.89544	19.1582	13.4007	17.9409
Apl2_01482	TMPRSS6	transmembrane protease, serine 6	0.0258923	0.0659885	0.104169	0.0246749	0.0302422	0.031169	0.361209	0.378643	1.23311	0.904704	0.678683	0.36321	0.943179	0.86967	1.03473	2.03989	9.38839	4.57237	2.29095	5.25248	4.04598
Apl2_01487	CSF2RB	colony stimulating factor 2 receptor, beta, low-affinity (granulocyte-macrophage)	0.871604	1.4387	1.4212	1.58803	0.508618	2.15063	3.60503	8.1104	17.7742	28.6506	16.9788	7.43898	16.6462	15.4151	13.3466	24.1203	71.8557	36.9412	35.249	42.6238	26.6301
Apl2_01488	CSF2RB	colony stimulating factor 2 receptor, beta, low-affinity (granulocyte-macrophage)	2.58327	7.52423	8.82283	21.0831	3.31022	12.8256	20.1293	35.0851	89.2573	168.99	99.5114	40.3759	83.5539	90.2299	67.6549	121.929	391.257	221.511	174.428	228.505	166.12
Apl2_01489	NCF4	neutrophil cytosolic factor 4, 40kDa	1.55736	5.85926	6.75188	12.0119	1.73739	7.78387	8.00708	6.83616	20.9222	53.3193	40.445	9.23538	21.7072	19.9858	53.4778	76.2308	196.116	86.1774	93.38	79.0344	63.1861
Apl2_01496	PRKCH	protein kinase C, eta	24.1409	18.5402	10.6008	5.88025	33.0581	14.3854	25.4947	3.51933	2.26368	3.82531	5.40831	2.92246	3.55485	5.01121	12.9894	18.5394	6.90202	9.51358	10.1158	9.24848	10.1719
Apl2_01497	SLC38A6	solute carrier family 38, member 6	4.08095	3.11176	3.9624	2.69689	3.93303	3.33227	4.84505	12.9794	6.18323	5.04931	10.3699	12.5113	11.5573	17.453	7.69989	7.63433	3.07563	8.29479	5.2416	7.15075	5.53236
Apl2_01518	PLEKHH2	pleckstrin homology domain containing, family H (with MyTH4 domain) member 2	4.94398	12.141	9.80581	6.13246	3.72475	11.1381	6.72523	17.2063	15.1276	9.92097	10.2086	11.0947	15.0902	14.2824	10.7939	14.1275	9.3414	8.19925	8.85838	11.5609	11.0104
Apl2_01532	HAAO	3-hydroxyanthranilate 3,4-dioxygenase	0	0.141468	0	0.574095	0	0	0	0.305213	0.193808	1.46345	2.25585	0.0690034	1.08782	1.55904	10.7952	3.35851	11.9607	10.5803	6.59439	6.65381	8.37869
Apl2_01537	COX7A2L	cytochrome c oxidase subunit VIIa polypeptide 2 like	779.271	634.037	993.338	1277.37	656.578	607.259	531.323	253.244	253.244	356.446	372.248	361.006	284.974	330.728	343.157	316.598	377.105	450.387	332.128	357.885	336.292
Apl2_01561	RPS6KL1	ribosomal protein S6 kinase-like 1	30.9452	23.447	18.8531	20.423	47.6401	26.1708	29.1171	9.47543	8.57481	3.20809	4.44561	4.88583	8.06354	7.25669	2.37054	4.20775	2.49331	0.503472	2.59822	2.44692	1.82841
Apl2_01562	PGF	placental growth factor	1.35935	2.96728	2.26025	3.04403	1.92643	3.61306	1.3554	4.50959	3.94755	3.1327	4.57391	2.40591	3.91951	3.85247	0.949903	6.93478	9.80884	0.730745	2.93203	1.81277	0.907861
Apl2_01565	ACYP1	acylphosphatase 1, erythrocyte (common) type	3155.64	2003.91	15682.2	24809	3484.11	1238.64	3372.77	369.699	905.761	768.739	269.707	1023.78	885.217	734.802	340.273	271.793	407.866	198.036	509.38	792.904	430.361
Apl2_01570	FOSL2	FOS-like antigen 2	76.987	66.6884	55.7569	82.2041	93.9053	133.998	188.225	125.675	325.309	319.337	118.552	192.074	290.164	167.549	32.1708	29.2567	73.2385	16.7215	35.9734	45.9704	26.2258
Apl2_01572	BATF	basic leucine zipper transcription factor, ATF-like	0.601707	0.506608	0.981954	1.00746	0.696142	0.350024	1.12796	11.9231	29.7131	41.556	25.4332	12.559	19.7914	27.4314	52.508	130.178	228.422	56.9753	108.662	85.3795	66.898
Apl2_01574	C14orf1	chromosome 14 open reading frame 1	765.024	418.175	2500.61	11306.3	359.115	378.624	473.412	435.182	140.499	157.945	325.858	253.521	427.772	218.735	167.843	79.9585	215.019	412.545	203.652	454.502	133.546
Apl2_01577	TGFB3	transforming growth factor, beta 3	71.2119	75.954	84.2598	64.2375	50.4446	70.3442	34.4026	102.724	48.6982	36.9532	53.1665	77.7603	38.2579	40.5069	36.7332	22.7535	6.96487	23.7007	29.8965	45.3121	32.7553
Apl2_01581	ESRRB	estrogen-related receptor beta	3.28166	6.13699	5.0529	6.69466	1.49873	4.28223	2.92113	0.347856	0.607706	0.988237	0.623416	0.667776	0.371574	0.976793	0.36413	0.2613	2.98529	0.37677	0.42126	0.415585	0.363826
Apl2_01584	VASH1	vasohibin 1	57.7357	65.807	57.9254	71.1145	62.9229	51.6295	77.3896	192.193	374.847	254.732	69.2885	172.867	131.383	146.79	188.546	176.059	202.282	222.949	241.342	233.655	226.962
Apl2_01590	ZDHHC22	zinc finger, DHHC-type containing 22	94.3968	58.5833	42.6622	37.2708	141.965	44.8462	75.0539	0.128999	0.204772	0	0.0722283	0	0	0	0	0.0806396	0	0	0	0	0.0750364
Apl2_01595	RABEPK	Rab9 effector protein with kelch motifs	0.318346	0.386099	0.505884	0.175189	0.318493	0.873777	0.253916	0.864805	3.06398	2.93395	1.0432	1.76522	1.61848	1.10379	0.309486	0.999484	1.51639	0.864627	0.732319	1.6253	1.04361
Apl2_01596	TMED8	transmembrane emp24 protein transport domain containing 8	33.523	33.6195	35.3702	31.2071	35.4366	29.7434	28.8457	24.0639	25.4293	23.1118	23.494	22.6612	24.9314	22.6861	19.9663	17.6805	48.6766	42.4076	31.9299	49.5058	34.3146
Apl2_01598	NOXRED1	NADP-dependent oxidoreductase domain containing 1	0.398869	0.531935	0.924897	0.22087	0.132964	0.888228	0.212163	2.50088	4.76568	14.2176	2.7544	1.88323	3.85969	2.23474	1.79388	0.834664	8.72104	2.12194	0.963973	3.85159	0.823663
Apl2_01606	SLIRP	SRA stem-loop interacting RNA binding protein	6681.78	8074.1	13293.9	23552.6	3698.5	7889.72	5879.86	2101.55	10444	5566.54	5664.09	14054.6	6349.01	17888.1	4676.94	11068.5	18240.9	5099.84	12741.5	15938.8	23451.2
Apl2_01611			238.345	329.428	732	1068.07	190.013	173.778	293.625	0	0	0	0	0	0	0	0	0	0	0	0	0	0
Apl2_01614	DIO3	-	42.5077	128.13	53.9999	127.821	94.4932	98.464	89.9251	18.8022	31.9065	19.6815	40.884	23.7344	32.0941	26.1097	18.616	24.7849	21.2011	41.7011	26.7655	65.7993	30.2298
Apl2_01618	TSHR	thyroid stimulating hormone receptor	1.17338	0.838213	0.69753	1.88141	1.059	0.417293	1.51295	4.09487	2.78791	2.12579	16.6671	3.80703	5.71311	7.11613	0.476183	0.366446	1.17606	19.1121	1.99498	13.9484	6.77184
Apl2_01620	STON2	stonin 2	30.5163	37.1385	44.3212	29.2751	30.6423	40.7773	27.846	21.4747	23.4184	18.9579	14.3745	18.5808	19.6691	17.6972	9.23287	9.29814	1.2796	4.57163	3.64822	7.45892	6.84785
Apl2_01627	RPAIN	RPA interacting protein	0.372798	1.8789	1.24322	0.435529	0	0.429972	0.350142	1.91704	11.2629	2.92218	1.22452	1.2488	3.27947	1.40443	2.23628	1.01731	7.03017	1.48505	2.44019	1.22981	2.24683
Apl2_01631			3.86909	2.16272	2.43125	1.043	0.495182	1.47736	2.02215	4.42472	4.49606	3.38388	0	5.77433	0.379057	0	9.59099	4.29657	5.55862	2.05707	3.17468	0	1.85491
Apl2_01632	EMID2	EMI domain containing 2	1.18771	1.34298	1.13155	1.39797	2.49243	0.473399	1.25378	3.99768	2.85136	1.82261	0.454183	3.01231	0.68824	1.10973	5.52726	3.26058	1.63269	1.12971	2.55428	0.378758	3.30193
Apl2_01634	MYL10	-	0.270707	0.343724	0.4211	0.410953	0.314987	0.642855	0	46.0878	63.5247	46.6265	0.221915	119.84	8.84399	25.7118	1.73053	0.247433	0.532704	0.536963	0.437841	0.325818	0.230896
Apl2_01640	ORAI2	ORAI calcium release-activated calcium modulator 2	32.0439	51.9384	89.1793	84.0897	39.704	57.2896	50.8819	63.626	87.3806	170.53	61.5668	64.5001	80.418	106.152	47.2409	52.9569	81.9915	35.0019	40.9461	46.479	50.8694
Apl2_01649	HSPB1	heat shock 27kDa protein 1	4182.14	4437.71	11498.1	41014.9	2873.82	21070.1	12531.3	102800	180750	178016	26519.7	421200	93793.7	303441	22639	48086.5	122955	16124.7	50816.7	32960.5	26058.5
Apl2_01657	MMP28	matrix metallopeptidase 28	3.78738	3.21502	3.08704	6.07534	6.94583	4.25066	4.30286	40.5449	31.3102	24.3165	13.862	55.3341	60.4642	48.8589	1.63191	1.03587	0.482432	0.935198	1.3071	1.01607	0.836205
Apl2_01659	RASL10B	RAS-like, family 10, member B	68.2832	84.8567	46.0852	66.9713	141.62	89.1215	92.762	8.22465	6.45145	8.46795	3.82804	8.8905	2.41821	4.84128	0.215118	0.115387	0.124145	0.600762	0	0	0
Apl2_01660			46.1647	91.7208	50.2579	80.5	45.3695	118.073	54.3237	5.9978	20.1308	16.4438	6.6719	12.9963	13.6306	18.8767	3.02175	18.6117	18.8745	9.32233	14.7357	19.8919	18.4588
Apl2_01663	SLFN13	schlafen family member 13	0.398704	5.00598	7.6782	18.2438	1.70774	3.86816	9.61934	4.6966	41.8612	73.5781	22.7515	14.8207	23.0306	24.6729	13.578	29.4454	137.364	65.4746	90.7777	45.1426	68.9887
Apl2_01664	UNC45B	unc-45 homolog B (C. elegans)	0.193395	0.255606	1.20886	0.653761	0.376534	0.439994	0.479575	0.832689	1.84706	3.33073	0.0704037	3.03149	0.14907	1.26291	0.127885	0.137809	0.105274	0	0.120965	0.0340384	0.0912289
Apl2_01667	LIG3	ligase III, DNA, ATP-dependent	23.3905	25.1367	24.6087	28.7656	25.9589	24.7194	26.6717	26.4509	24.9419	26.4958	22.9512	25.9002	23.6292	26.1195	46.8771	49.807	45.2334	69.3379	49.0218	46.9896	116.379
Apl2_01670	TMEM132E	transmembrane protein 132E	27.7826	23.0722	20.2376	34.3578	33.5671	24.3412	29.3165	0.66445	0.754008	0.448761	0.141785	0.57124	0.544133	0.545009	3.38489	8.66295	9.37091	3.9578	8.92661	3.01623	3.80312
Apl2_01672	CCL24	chemokine (C-C motif) ligand 24	65.6727	70.8006	145.433	928.883	35.9616	64.0879	199.329	2.14066	39.851	70.0487	1.91184	21.6064	4.12491	11.0091	0	77.3912	383.083	1.39415	25.9459	5.89482	4.03648
Apl2_01673	CCL1	chemokine (C-C motif) ligand 1	1.98613	3.85886	5.87237	31.477	3.22834	2.80779	11.6941	2.32896	3.69189	8.12503	15.8002	3.46704	7.98007	12.6598	3.39056	24.6569	29.1846	6.94134	4.83351	4.17368	3.39656
Apl2_01674	CCL3	chemokine (C-C motif) ligand 3	0.687932	11.4409	22.8081	462.019	7.85323	45.8725	225.584	50.7505	282.257	760.072	2642.44	339.85	988.782	1218.71	144.897	329.598	1358.89	2498.75	1264.83	1129.64	1200.81
Apl2_01676	CCL3	chemokine (C-C motif) ligand 3	1.23928	32.5327	86.309	1558.62	2.83628	50.6707	271.953	7.30728	352.164	799.858	1509.84	22.5502	285.766	355.437	12.8169	393.748	597.09	1169.12	102.654	323.59	245.686
Apl2_01680	PSPH	phosphoserine phosphatase	31.0598	22.232	24.5775	24.7636	19.4844	21.6938	23.616	23.7443	45.9337	41.8151	20.5729	32.1814	33.4212	33.8718	9.6668	14.1484	30.6496	21.0893	16.8517	11.1928	56.4569
Apl2_01684	CHCHD2	coiled-coil-helix-coiled-coil-helix domain containing 2	1174.93	1229.85	1966.14	1689.95	1089.83	994.627	775.364	576.688	557.582	361.484	406.854	602.405	706.471	358.929	785.363	606.714	795.355	586.834	798.675	1019.23	683.55
Apl2_01691	FBLN1	fibulin 1	10.1673	13.9626	8.11196	5.14717	12.3873	9.55457	8.12139	147.577	58.2338	71.459	23.7852	83.3525	32.7869	58.1794	79.2062	103.146	57.2055	39.7954	89.3858	49.0559	72.0723
Apl2_01697	WNT7B	wingless-type MMTV integration site family, member 7B	2.49182	3.3937	7.06834	7.15028	0.841336	5.57661	5.37277	2.01484	1.98048	0.215418	1.82676	1.68021	1.36717	1.22493	0	0	0	0	0	0	0
Apl2_01713	PKDREJ	polycystic kidney disease (polycystin) and REJ homolog (sperm receptor for egg jelly homolog, sea urchin)	0.118391	0.123854	0.136764	0.0688143	0.0851452	0.17578	0.033863	0.239667	0.825106	0.317823	0.0820466	0.165206	0.0710385	0.161366	0.0541838	0.0918027	0.0356769	0.0576769	0.0439157	0.0216084	0.131392
Apl2_01714	TTC38	tetratricopeptide repeat domain 38	3.77511	4.92465	2.93346	1.68529	1.88071	4.80931	1.75648	13.3002	5.2408	3.87634	3.319	9.92353	4.8354	5.75888	8.26328	9.35894	3.07017	6.09049	5.26362	4.49748	4.96936
Apl2_01715	ZC3HAV1	zinc finger CCCH-type, antiviral 1	4.93738	84.2986	144.712	346.737	27.3172	86.5171	160.973	21.9061	299.843	442.064	149.709	117.392	203.319	182.11	42.0545	77.0213	399.57	195.446	261.963	204.417	197.143
Apl2_01721	BCL2L14	BCL2-like 14 (apoptosis facilitator)	0.161788	0.891768	1.9001	10.4834	0.0943037	2.03085	9.04206	0.769497	4.22861	15.6076	6.9602	2.54245	4.14875	3.70372	13.7733	37.6032	159.503	38.601	56.1096	32.2522	32.1523
Apl2_01744	KCNQ1	potassium voltage-gated channel, KQT-like subfamily, member 1	0	0	0.0385784	0.0733396	0.0892576	0.229723	0.0711273	4.24916	2.35335	1.16974	2.69303	2.39849	3.05168	2.6044	2.73097	1.57543	0	0.968878	0.523024	1.15267	0.552146
Apl2_01750	EPHA6	EPH receptor A6	70.5949	48.5866	38.0856	7.08113	97.6298	27.2041	71.5007	0.116576	0.324114	0.087013	0.0816248	0.0493259	0.0691279	0.0371849	1.25389	0.584341	0.273386	0.931102	0.913533	0.489267	0.6092
Apl2_01755	CRYBG3	beta-gamma crystallin domain containing 3	14.2448	18.029	19.0516	21.1938	8.21628	19.5783	12.7655	29.7919	29.3773	32.027	28.917	26.9771	28.9583	34.0083	15.3702	11.1399	19.9519	16.8165	21.6631	17.7776	15.3332
Apl2_01757	GABRR3	gamma-aminobutyric acid (GABA) receptor, rho 3	0.706219	0.279782	0.190527	0.136141	1.31881	0.339149	0.744823	0.034435	0.0546896	0.308921	0.192855	0	0.0408693	0.131856	0	0	0.0461745	0	0	0	0
Apl2_01758	DCAF6	DDB1 and CUL4 associated factor 6	79.6943	51.9511	46.9678	22.3372	96.1309	41.3902	65.7836	50.8809	46.8982	39.6494	35.4717	45.7317	41.7848	42.7856	37.8761	25.325	28.0066	32.5094	30.3223	26.2453	29.4069
Apl2_01759	BRP44	brain protein 44	115.134	170.857	61.0342	85.0735	112.669	96.4187	49.7095	40.4253	40.6402	48.9938	60.9992	88.3016	48.8125	52.0439	39.3921	80.2015	61.4358	44.7554	101.664	57.1495	72.2935
Apl2_01760	MPZL1	myelin protein zero-like 1	91.3599	70.4438	66.9555	48.3037	97.4682	77.6657	100.521	88.5527	63.3428	73.0198	91.4326	90.5315	84.8346	82.9513	69.4543	56.6265	64.239	131.397	73.7173	77.5137	64.2462
Apl2_01761	RCSD1	RCSD domain containing 1	6.98549	7.22735	6.03703	17.7364	7.50568	15.4949	15.9157	116.054	117.019	156.897	155.837	94.4412	154.611	146.382	347.74	297.016	321.02	237.917	346.456	350.479	298.704
Apl2_01762	CREG1	cellular repressor of E1A-stimulated genes 1	89.8404	102.631	76.849	164.725	54.0567	129.954	67.7574	337.061	857.973	1087.62	1188.45	492.166	561.697	624.61	402.934	508.862	415.04	1304.09	377.725	849.695	541.902
Apl2_01768	DUSP27	dual specificity phosphatase 27 (putative)	0	0.0146019	0.120691	0.0325994	0	0.0621241	0	0.552763	1.43709	0.881291	0.253337	1.77172	0.640613	0.913612	0	0	0	0	0	0	0
Apl2_01769	GPA33	glycoprotein A33 (transmembrane)	0.758762	0.321566	0	0.469179	0.110514	1.35825	0.972187	1.94358	1.10177	2.18565	4.74139	1.72683	2.1448	3.10294	16.7191	11.2792	10.1567	5.3391	14.1615	7.95375	7.43058
Apl2_01770	MAEL	maelstrom homolog (Drosophila)	0.0543321	0.0461134	0	0.473173	0.126794	0.130341	0.101142	4.37163	1.70404	0.41613	2.09213	2.69321	3.96291	4.51503	0.0462265	0	0	0	0	0	0.0923867
Apl2_01771	ILDR2	immunoglobulin-like domain containing receptor 2	110.047	119.616	134.014	79.376	159.331	93.6512	130.429	114.063	63.9331	62.9325	43.5681	106.073	83.8221	92.8322	3.81523	3.57337	3.18671	3.52741	3.97607	5.2593	2.23693
Apl2_01773			0.151547	0.0428796	0	0	0	0	0.0470136	0.332537	1.1149	0.828843	0.248313	0.0834541	0.52628	0.235812	47.832	33.5337	15.8557	2.5613	16.6796	5.25855	12.0667
Apl2_01774	Bu-1b	-	1.23219	8.18832	11.3559	22.4285	2.39512	10.8194	14.5969	9.46549	5.96392	9.14709	6.78687	6.11157	11.1813	6.90574	313.152	236.652	388.42	79.2046	297.022	136.707	160.666
Apl2_01775			0	151.548	0	0	0	181.886	0	217.476	0	623.811	399.597	0	0	1824.87	4308.94	146.246	15407.6	3033.82	6138.38	4649.03	0
Apl2_01776	CD2	CD2 molecule	2.5026	3.25376	3.6659	8.28338	2.62549	5.58296	4.1963	12.0865	8.52756	22.7749	28.7108	5.31326	16.3173	15.3565	42.6837	52.2859	62.3429	73.0701	43.4018	57.8882	38.5562
Apl2_01779	PTGFRN	prostaglandin F2 receptor negative regulator	4.50226	9.39787	9.96783	15.5907	2.53616	7.45853	8.0337	14.4374	13.4327	14.3458	15.2566	13.1048	15.1815	14.3491	18.576	14.8449	53.4773	42.4918	36.5216	32.0979	32.079
Apl2_01785	CD80	CD80 molecule	2.28977	5.32528	6.2487	15.3868	2.06709	8.39615	8.94248	16.6452	26.7702	45.8881	73.4757	11.4207	43.327	39.8153	44.8902	55.7014	131.029	94.6029	80.5156	133.239	79.6908
Apl2_01797	HTR1F	5-hydroxytryptamine (serotonin) receptor 1F, G protein-coupled	7.03956	4.44022	3.98741	1.33195	10.4646	3.20992	6.90171	10.0261	8.53909	10.7758	3.36876	9.37018	7.90023	11.3451	1.74942	0.741349	0.244525	1.03665	0.953779	2.32979	1.00666
Apl2_01801	VGLL3	vestigial like 3 (Drosophila)	9.0203	7.88044	9.80658	3.27324	19.5214	6.15345	13.9794	27.2811	17.963	14.2387	11.3146	14.1666	16.0093	16.1737	3.2135	2.18934	2.98385	1.45948	4.30808	2.49863	4.15377
Apl2_01803	CADM2	cell adhesion molecule 2	244.033	184.264	147.495	56.7959	308.182	142.105	212.796	0.513118	0.756695	0.164431	0.0821053	0.620863	0.478537	0.608175	0.724707	0.688228	0.294899	0.516077	0.80708	0.199085	0.724134
Apl2_01809	HSFY2	heat shock transcription factor, Y linked 2	1.17387	1.1607	2.20828	2.22964	1.5956	1.40036	1.18511	0.143191	4.20452	2.14737	1.60339	0.485797	1.53166	0.640121	0.499857	0.715851	0.961166	0.542942	0.789629	0.781544	0.749811
Apl2_01814	ADORA1	adenosine A1 receptor	1.09927	2.73506	3.21138	6.80669	1.79457	2.80621	1.7062	2.68093	4.25647	3.93439	1.62132	2.12076	2.41997	2.60156	13.536	16.7674	14.3884	11.4421	19.9705	20.1432	16.6484
Apl2_01817	RAP1A	RAP1A, member of RAS oncogene family	40.215	46.8951	75.6141	194.968	24.3475	43.1967	36.1274	108.769	171.475	335.053	213.998	123.446	158.086	141.706	235.143	251.855	357.794	268.358	245.133	222.399	232.282
Apl2_01818			1.61826	2.61474	14.1527	57.3347	3.57986	3.25073	3.15362	12.0982	16.954	49.7731	24.1459	12.8776	19.4986	28.4031	24.2693	30.1945	55.606	42.1826	29.6533	17.1635	11.7312
Apl2_01824	WNT2B	wingless-type MMTV integration site family, member 2B	0.506655	2.4366	1.14198	1.96316	0.0656832	4.38803	0.524009	25.5721	26.0264	19.8364	22.2309	24.0934	23.563	18.6611	0.670582	0.463851	1.21505	0.178414	0.272095	0.134291	0.335062
Apl2_01827	MOV10	Mov10, Moloney leukemia virus 10, homolog (mouse)	1.56333	27.0082	38.0648	155.072	9.99357	25.9164	46.339	20.2887	214.052	292.878	122.342	85.4652	128.788	103.264	28.9826	147.882	454.521	214.93	263.686	210.704	188.496
Apl2_01828	RHOC	ras homolog gene family, member C	15.8479	43.5901	50.8608	37.363	14.1564	33.9123	17.1638	70.9813	95.3403	100.958	71.6884	70.401	61.7759	42.5107	33.6541	70.8661	108.479	58.0493	81.6135	65.671	56.7382
Apl2_01830	FAM19A3	family with sequence similarity 19 (chemokine (C-C motif)-like), member A3	21.3623	15.4968	17.494	37.6227	33.8229	13.8939	20.7652	13.0926	8.79705	7.51365	5.32528	8.34234	6.15902	2.5397	1.38711	2.21829	5.61487	4.08599	2.20133	1.76297	0.695624
Apl2_01831	SLC16A1	solute carrier family 16, member 1 (monocarboxylic acid transporter 1)	22.979	51.9063	58.5715	62.1729	20.3179	46.4509	68.4921	25.24	21.5132	16.4509	22.5827	19.8954	28.3156	20.4488	83.3251	67.92	75.6284	73.1149	71.9935	64.2968	80.5528
Apl2_01840	SLC45A3	solute carrier family 45, member 3	3.06678	3.13148	2.13605	2.58932	0.682033	3.29181	1.29066	9.61162	7.93043	6.26355	7.74608	10.6996	10.5806	6.98494	7.07946	3.97918	1.46749	1.93743	3.55522	3.24413	2.45046
Apl2_01841	PTPRVP	protein tyrosine phosphatase, receptor type, V, pseudogene	1.73072	2.70971	2.31557	1.51824	1.99588	2.03233	1.67247	4.55318	1.62678	0.72035	2.69514	5.38971	0.878395	2.23004	3.30032	1.96159	0.579929	2.28966	1.83044	2.82846	2.87028
Apl2_01842	LGR6	leucine-rich repeat containing G protein-coupled receptor 6	1.07854	2.82542	3.09326	2.32978	0.971163	3.76142	2.57013	0.312147	0.339302	0.294345	0.404906	0.500536	0.194854	0.104811	0.191039	0.061757	0.0440342	0.0177924	0.0722827	0.0533951	0.0190797
Apl2_01845	RABIF	RAB interacting factor	3844.42	3264.42	6814.73	9197.1	2657.53	6426.47	7910.87	3525.53	2947.43	991.423	1719.57	4312.33	3808.54	13896.2	3320.89	5236.98	2621.06	1132.59	3844.03	3710.22	2479.61
Apl2_01851	RNPEP	arginyl aminopeptidase (aminopeptidase B)	18.1526	14.8858	12.9339	11.5909	18.5796	13.6916	16.8043	13.3811	10.6534	9.56216	24.7598	13.3049	13.9016	13.8853	14.9167	19.842	20.4132	30.756	18.711	32.3503	30.8182
Apl2_01852	NAV2	neuron navigator 2	47.8467	44.9633	51.3776	41.8614	72.4891	36.8381	64.2587	9.49113	12.4822	17.9412	14.6458	9.5237	10.453	10.4872	12.4408	13.2112	22.5159	25.0225	18.6047	29.3534	23.8449
Apl2_01853	SYT1	synaptotagmin I	122.454	129.278	127.271	93.1519	57.5938	152.305	83.5317	0.15714	0.311937	0.352569	0	0.17748	0.0466342	0.100294	0.0913894	0.049173	0	0.0425516	0.346076	0.128081	0.228307
Apl2_01855	PPP1R12B	protein phosphatase 1, regulatory subunit 12B	64.5981	53.6782	58.6202	25.3473	91.1407	47.5782	78.7351	18.5763	15.5931	15.8838	13.228	19.4379	16.0556	16.3059	14.688	11.143	9.42397	14.4823	12.209	15.0938	15.9509
Apl2_01858	TNNI1	troponin I type 1 (skeletal, slow)	0	0.353927	0.144718	0.282784	0.162167	0	0.130053	24.1917	27.6898	35.7547	0.342808	58.2499	4.12951	13.5668	0.23764	0.25479	0.137167	1.32723	0.901973	0.33569	0.356729
Apl2_01861			0	0.57898	0	0	0	0	0	2.05542	7.28561	11.1823	8.02552	14.7848	15.5206	9.26402	0	0	0	0	0	0	0
Apl2_01862	TNNT2	troponin T type 2 (cardiac)	0	0	0	0	0	0.0958859	0	0.704205	1.11796	2.02203	0.328593	1.79093	0.209138	0.974172	0	0	0	0	0	0	0
Apl2_01863	PKP1	plakophilin 1 (ectodermal dysplasia/skin fragility syndrome)	0.0835796	0.0709984	0	0.0265778	0.0650762	0	0.103648	1.54822	3.13906	0.486795	1.87131	2.9888	1.15992	3.30132	1.87148	1.27606	0.0819125	0.308879	0.941286	0.86118	0.425912
Apl2_01864	IGFN1	immunoglobulin-like and fibronectin type III domain containing 1	0.336425	0.326737	0.27318	0.334116	0.48667	0.308947	0.193637	4.75519	9.28569	14.1765	2.02072	14.588	0.861114	4.76679	0.20428	0.132111	0.219715	1.07815	0.244717	0.405776	0.149599
Apl2_01871	MYBPH	myosin binding protein H	0.0509284	0.129688	0.103158	0.196762	0	0.0611139	0.56878	3.57606	10.8852	9.74914	0.166895	11.6951	0.442158	4.08915	0	0	0.299727	0.242085	0.205076	0.202358	0.0865873
Apl2_01872	DENND2D	DENN/MADD domain containing 2D	3.32291	10.8139	16.4778	52.8207	7.54139	10.5289	24.5226	14.7508	61.1149	93.414	36.3723	29.1962	44.7479	33.3462	42.9496	77.2114	154.567	54.2552	106.871	83.5747	69.1154
Apl2_01874	HS6ST2	heparan sulfate 6-O-sulfotransferase 2	7048.75	8306.12	14769.8	12484.8	5973.2	11713	11993.3	1062.24	915.787	1903.04	2036.5	3430.46	2778.2	9283.96	1616.44	2523.8	1433.69	1111.37	2078.82	2016.33	3091.36
Apl2_01882			0.915849	0.480536	0.189704	0.128423	0.817985	0.583597	0.801686	0.0590883	0.0312891	0.0588293	0.044129	0	0.116817	0.0251327	0.343563	0.197408	0.343181	0.0426628	0.303352	0.213476	0.137262
Apl2_01890			0.163814	0.554148	0.68505	0.505496	0.380842	0.387637	0.458839	0.479997	6.85103	3.61323	0.671576	0.407904	0	0.153409	0	0.149642	0	0.260077	0.132661	0	0.279761
Apl2_01894	EFEMP1	EGF containing fibulin-like extracellular matrix protein 1	89.8814	139.235	100.299	68.5702	86.5803	148.824	73.757	177.014	117.534	76.8551	96.8218	116.242	123.475	137.971	93.2665	76.0216	24.0162	48.6685	53.281	58.4747	61.9898
Apl2_01901	RPS27A	ribosomal protein S27a	1314.68	894.461	1537.79	1061.96	1283.43	688.964	748.058	3138.22	2029.02	3007.26	2090.44	3516.43	2071.85	1699.11	8330.48	5177.24	4126.27	4281.26	8659.3	3058.67	2940.98
Apl2_01905	EML6	echinoderm microtubule associated protein like 6	6.47451	3.99167	4.68298	4.06608	8.20944	4.66932	7.26087	0.545848	0.513542	0.450044	0.63569	0.542799	0.229919	0.393988	0.76827	0.882328	0.50999	4.0212	0.860713	0.543978	0.992266
Apl2_01906	SPTBN1	spectrin, beta, non-erythrocytic 1	542.311	442.921	465.953	254.413	667.804	412.336	508.541	419.584	245.387	209.591	208.076	345.665	288.236	305.11	159.982	111.596	32.3859	71.3353	100.053	94.5969	87.3378
Apl2_01909	ACYP2	acylphosphatase 2, muscle type	75.0199	51.4983	79.4488	74.1054	47.0427	69.5663	39.3804	7.83458	13.7769	17.4055	13.059	31.0022	14.4468	22.8962	8.07131	8.2288	1.3537	4.26473	4.51912	7.31475	7.06381
Apl2_01912	TLR15	-	0.467365	2.91847	2.2313	0.622708	0.600523	2.61698	1.28216	1.00808	1.16719	1.27557	1.14846	1.09899	0.993006	2.37632	1.84775	1.34874	1.23651	0.925216	0.996093	0.499826	1.15092
Apl2_01913	ERLEC1	endoplasmic reticulum lectin 1	61.9164	63.8043	65.7586	63.7261	60.9685	70.012	55.8421	90.1325	81.5197	72.1348	100.378	86.766	90.0134	85.5569	81.3908	120.673	99.6704	190.861	97.1294	107.568	230.747
Apl2_01917	MALL	mal, T-cell differentiation protein-like	28.721	46.7807	49.0508	49.0649	32.8621	42.985	40.4624	78.039	53.8646	79.8796	363.774	105.076	67.214	91.5519	35.3769	46.249	63.3401	33.5715	76.4111	67.8671	29.1268
Apl2_01920	BUB1	budding uninhibited by benzimidazoles 1 homolog (yeast)	1.7769	5.65397	4.7061	4.82787	0.861286	5.03342	2.19713	15.8797	6.38959	7.09677	4.25786	12.6308	5.31043	8.12896	21.8879	23.2254	20.1683	28.932	20.7325	16.2096	41.8239
Apl2_01923			0.423853	0.215927	0.513904	1.63003	0.296866	0.611005	0.394379	2.72786	2.16632	2.36313	2.29169	1.64496	1.03001	1.58252	2.48762	3.41577	21.8616	6.61415	3.85564	5.11477	3.85405
Apl2_01931	CD93	CD93 molecule	52.455	36.6988	123.694	515.432	59.6363	63.163	108.238	2293.15	494.058	722.967	1026.05	2467.38	1578.64	1668.26	145.386	161.727	130.033	123.887	209.057	466.226	129.29
Apl2_01932	THBD	thrombomodulin	15.2544	14.5493	9.54823	38.96	11.7107	15.2032	21.7017	379.92	218.948	218.023	359.344	423.848	289.35	294.723	44.1852	48.6677	96.5344	50.9926	49.1993	62.0377	40.6355
Apl2_01933	SSTR4	somatostatin receptor 4	22.7653	17.1452	24.4618	26.8745	35.3907	19.545	24.0643	2.68321	52.2802	9.81329	0.954055	4.5223	3.84289	8.42731	0.198166	1.86558	2.51351	0.0922657	0.656697	1.52813	1.53479
Apl2_01935	RAPGEF4	Rap guanine nucleotide exchange factor (GEF) 4	49.1409	45.0055	46.9966	27.3151	58.0967	40.0592	49.4156	4.10199	1.57228	1.13475	4.56332	3.17186	1.85407	3.58674	1.53434	1.97707	0.326741	0.947509	1.95603	0.947566	2.04865
Apl2_01937	PDK1	pyruvate dehydrogenase kinase, isozyme 1	130.706	113.049	94.9376	50.8724	135.783	98.2239	99.539	58.1924	60.6068	42.6191	30.4288	45.6887	49.8407	54.5974	49.9014	44.4181	23.863	24.8714	32.4812	23.8257	37.0335
Apl2_01939	ITGA6	integrin, alpha 6	28.4146	23.6394	26.7871	20.0757	20.387	25.8401	23.9672	36.97	26.2706	23.5058	56.1369	40.0416	42.5547	38.8309	10.7748	6.53836	2.8767	5.9005	7.02309	6.13569	5.83775
Apl2_01941	DLX1	distal-less homeobox 1	20.5331	13.0313	13.4784	4.72406	31.5198	16.9502	20.2232	1.56689	3.27829	2.77695	2.39255	2.17466	1.69295	3.45681	2.81775	1.78033	3.63335	1.38886	3.84895	2.79875	3.64659
Apl2_01953	GORASP2	golgi reassembly stacking protein 2, 55kDa	113.766	136.335	122.214	132.438	123.47	132.286	120.795	149.042	146.321	149.775	154.799	158.119	130.324	148.991	145.696	214.654	191.301	257.124	186.207	197.696	357.358
Apl2_01965	KBTBD10	kelch repeat and BTB (POZ) domain containing 10	3.0161	2.6461	3.00625	2.63178	2.70917	2.35186	4.96382	9.11306	21.9833	19.2994	0.624456	36.7685	3.4218	21.0011	1.63479	1.76078	1.65695	1.18124	1.65349	0.972563	1.46409
Apl2_01973	SPC25	SPC25, NDC80 kinetochore complex component, homolog (S. cerevisiae)	5.41676	3.55876	3.41517	13.6807	4.24838	2.50165	4.43146	37.7093	10.9155	14.5735	12.8659	31.126	7.31195	17.9874	68.3689	79.4596	73.8949	143.869	89.3786	76.1543	172.285
Apl2_01988	CSRNP3	cysteine-serine-rich nuclear protein 3	38.3752	35.5016	37.6292	32.593	38.2473	36.6238	37.3432	10.9306	17.6499	12.7028	19.5968	18.4645	25.0793	14.8397	0.120208	0.0323649	0.0346409	0.0279872	0.0284363	0	0
Apl2_01991	SLC38A11	solute carrier family 38, member 11	0.413052	0.525903	0.156904	0.897995	0.843524	0.247809	1.10523	0.755307	0.0599754	0.282407	0.2538	0.426509	0	0.578468	0	0	0	0	0	0	0
Apl2_01992	COBLL1	COBL-like 1	26.4939	48.0993	43.8747	38.6695	14.5016	49.5416	29.6121	78.3852	64.4083	57.2017	54.6524	59.9094	54.9555	65.837	5.41482	3.31239	3.84523	4.59342	2.85129	4.83794	6.67896
Apl2_01996	ACOT7	acyl-CoA thioesterase 7	362.439	330.567	379.833	524.148	401.086	421.884	445.87	22.6383	55.8252	62.4374	55.9804	28.0809	39.6852	43.3505	43.1147	108.819	207.082	127.271	137.532	103.596	103.516
Apl2_01997	GPR162	G protein-coupled receptor 162	2.48372	1.8597	1.94296	3.03194	3.81619	2.00466	2.12798	2.93943	2.69525	1.49947	2.06133	5.5028	4.08269	3.59859	0.0555834	0.0598683	0	0	0.131479	0.0777498	0.166568
Apl2_02000	RNF207	ring finger protein 207	0.583941	0.212202	0.426267	0.656109	0.680682	1.39574	1.32106	2.62484	4.7483	2.37811	0.410154	7.17635	1.30538	2.72832	1.06532	0.610638	0.737301	0.727395	1.2785	0.798458	0.497041
Apl2_02001	RPL22	ribosomal protein L22	12076.5	8618.29	27804.2	43046.2	10128.6	7331.78	9667.49	31497.3	17620.6	21787.2	14335.9	23247.4	20417.5	19305.7	64683.8	35068.9	26115.6	25443.3	54963	30322.7	28657.4
Apl2_02016	MEGF6	multiple EGF-like-domains 6	2.82631	0.914063	0.990034	1.50283	1.57826	1.74927	1.18589	14.5365	8.8029	9.45392	3.67714	9.01393	7.02462	8.56113	6.56945	3.05971	0.514478	3.00987	4.76492	3.37411	2.36712
Apl2_02025	TTC34	tetratricopeptide repeat domain 34	0.231247	0.130912	0.1945	0.184892	0.0899925	0	0.143429	0.0563712	0.223845	0	0.663024	0.318197	0.133777	0.143885	0	0	0	0	0	0	0
Apl2_02026	MMEL1	membrane metallo-endopeptidase-like 1	7.14395	5.16081	3.82888	4.62197	5.8774	6.46544	3.05533	2.36396	3.72513	1.65123	1.17462	1.18329	0.814082	1.75148	7.64837	5.63685	2.70842	2.80798	3.77499	10.9503	4.87135
Apl2_02027	HES5	hairy and enhancer of split 5 (Drosophila)	9.71647	3.38061	5.61994	0.995093	10.1779	3.37007	7.65463	0.977288	2.65604	1.05261	0.781207	1.74145	1.16448	1.78548	3.0892	3.65277	1.50266	1.05915	3.08979	1.38457	2.27997
Apl2_02029	HES5	hairy and enhancer of split 5 (Drosophila)	17.478	7.38218	15.3101	0.625372	17.2947	4.44567	14.8496	0.14556	0	0	0	0.165097	0	0	0	0	0	0	0	0	0
Apl2_02031	KBP	-	416.419	1292.32	1135.64	547.849	112.898	1044	672.409	1.90226	5.42805	5.92846	2.16689	8.95553	3.13757	7.11907	5.24984	4.88476	0.734917	1.18732	0.993755	2.10032	1.42368
Apl2_02041	C1orf222	chromosome 1 open reading frame 222	17.713	34.6102	42.2819	30.9913	7.94813	34.5791	33.5588	2.52089	3.79741	1.65547	2.7266	2.9433	2.11398	2.55128	0.884523	0.680595	0.203902	0.235364	0.478198	0.259167	0.378649
Apl2_02042	C1ORF222	chromosome 1 open reading frame 222 [Source:HGNC Symbol;Acc:27917]	12.4981	25.008	22.045	25.2272	5.5518	21.791	24.5486	3.31303	3.99576	1.69403	2.53644	3.1738	2.09107	2.302	0.341467	0.367402	0.112495	0.227124	0.277115	0.227963	0.0487486
Apl2_02049	NADK	NAD kinase	21.216	23.4125	19.0535	20.8437	17.2996	30.1144	21.1334	54.4833	52.2045	45.5396	67.4311	48.8749	63.5979	65.6423	63.3651	49.5759	27.9482	59.9723	36.5342	73.9151	55.3915
Apl2_02052	MMP23B	matrix metallopeptidase 23B	1.05063	0.844743	0.168211	1.01718	0.709719	0.53055	0.977924	44.4521	18.4347	16.8812	8.9248	27.4568	14.7411	16.987	9.08021	4.65755	2.1699	3.85539	5.96866	6.02311	6.58207
Apl2_02054	ATP13A4	ATPase type 13A4	0.0649717	0.179441	0.244407	0	1.00584	0.0391541	0.0604091	2.28002	1.54711	1.75462	1.31709	2.04982	1.28147	0.818137	0.151888	0.0148829	0.0954732	0.0128605	0.013059	0	0.013789
Apl2_02059	LRRC15	leucine rich repeat containing 15	0.432442	0.122368	0.24312	0.18535	0.0560782	0.230719	0.134145	2.38975	8.26046	9.82666	10.6283	3.96856	8.9679	6.14536	0.899254	1.97988	3.34591	4.33936	2.16669	2.3666	1.59282
Apl2_02073	APOD	apolipoprotein D	317.813	539.035	564.07	350.724	78.7141	414.867	157.05	25.2792	22.5979	19.6984	18.6914	17.5099	17.167	20.731	21.1892	12.7187	6.33614	10.1179	10.3106	12.1883	12.6329
Apl2_02075	BDH1	3-hydroxybutyrate dehydrogenase, type 1	24.1106	21.8183	23.1518	27.1551	26.4912	25.6944	24.2963	28.2034	15.0679	11.2411	13.6311	13.9365	12.3546	13.6924	18.5886	9.65803	5.89924	12.023	8.27182	10.8598	9.60244
Apl2_02080	GPC5	glypican 5	29.5027	37.8795	35.767	9.35255	11.9249	28.5237	16.5126	19.8632	19.144	13.5427	4.28026	12.7748	6.26561	9.89739	0.187871	0.336666	0.144452	0.0583108	0.118636	0.0586177	0.0625996
Apl2_02084	GPC1	glypican 1	108.241	98.3958	91.3616	91.8257	96.5558	83.462	66.8105	92.55	67.1835	65.5794	22.4586	71.1427	26.255	49.7354	115.425	97.9822	69.4399	53.5072	111.456	77.6823	88.845
Apl2_02088	CLDN15	claudin 15	1.17492	1.99027	0.606148	0.470871	0.683978	4.05472	1.86243	0.172028	0.272976	0.129142	0.0963033	0.291985	0.204569	0.219784	0.100105	0	0	0	0	0.0940815	0.100143
Apl2_02090			3.55276	0.742981	1.35603	0.149242	0.841205	0.67961	0.527133	0.0753225	0.0598102	0.0563253	0	0	0.0447039	0	0	0	0	0	0	0.0409199	0.0437715
Apl2_02095	FAM123B	family with sequence similarity 123B	35.7089	33.6112	40.7826	36.1219	46.8036	32.8422	40.4752	0.0296177	0.211745	0.176858	0	0.0167093	0.333697	0.0566841	1.29149	1.81861	0.0198451	0.0962274	0.618928	0.112279	0.326751
Apl2_02099	ARHGEF4	Rho guanine nucleotide exchange factor (GEF) 4	11.8393	13.6993	14.0757	9.24133	11.7019	13.0422	11.6946	2.1097	0.701927	0.336322	0.505042	1.18995	1.55008	1.0927	0.754769	0.169513	0.0362392	0.107401	0.257745	0.175635	0.219824
Apl2_02100	ARHGEF4	Rho guanine nucleotide exchange factor (GEF) 4	90.3237	81.45	87.2761	45.2558	124.38	68.4234	92.1732	17.1261	8.20898	6.62826	6.88557	11.4981	6.45988	9.91402	3.37898	1.14885	0.287023	0.463729	1.58211	1.82579	1.52801
Apl2_02108	TSPEAR	thrombospondin-type laminin G domain and EAR repeats	1.67451	1.26716	1.37972	2.58854	3.80437	1.5018	2.46375	0.845988	0.247555	0.365801	1.27191	0.603057	0.633856	1.10796	1.81228	5.66132	10.325	3.78552	10.9737	7.24142	4.13769
Apl2_02114	VNN2	vanin 2	0	0	0.172488	1.27212	0	0.102528	0.833873	3.68288	3.3213	3.21913	2.90172	3.87632	7.59284	7.32951	1.92387	6.37022	12.3448	3.24522	4.6379	4.74339	2.7925
Apl2_02115	VNN1	vanin 1	0.262647	0.0743315	0.0442459	0.0421179	0.204387	0.210307	0.122196	14.3107	32.3395	22.3503	35.4307	48.8004	33.9664	45.7238	6.10658	2.52546	6.09553	2.80873	1.33917	2.3288	5.65466
Apl2_02116	VNN2	vanin 2	5.34671	6.08964	7.60052	17.6887	2.89224	9.03268	5.37954	37.0691	77.8107	120.474	173.674	71.8994	141.142	153.012	47.9569	251.383	478.226	363.55	138.196	429.362	158.887
Apl2_02117	TAAR1	trace amine associated receptor 1	0.0667445	0.169876	0.0678947	0.0650227	0.0778471	0.079934	0.248584	0.0976589	0.310127	0.365468	0.984377	0.110341	0.405894	0	0	0	0.196519	0.158678	0	0.106272	0
Apl2_02121	MOXD1	monooxygenase, DBH-like 1	19.9357	14.8503	10.5713	20.2605	17.0453	16.2916	17.9511	38.4289	27.9097	17.4936	19.453	30.4031	34.2876	47.7721	52.4721	36.3682	38.307	23.7658	49.9482	29.2263	30.9826
Apl2_02123	CTGF	connective tissue growth factor	96.7222	136.031	115.024	121.572	144.522	123.567	123.32	830.641	613.814	556.793	381.008	434.732	763.712	554.997	262.916	205.462	225.118	328.296	392.915	494.839	320.451
Apl2_02125	ENPP1	ectonucleotide pyrophosphatase/phosphodiesterase 1	2.75474	3.36058	3.64456	6.05062	2.77776	3.23208	2.97784	27.768	40.7227	32.3876	30.0277	42.0191	52.6394	37.8912	10.2895	8.64965	2.33023	5.01528	7.4988	11.21	6.59787
Apl2_02126	ENPP3	ectonucleotide pyrophosphatase/phosphodiesterase 3	0.161758	0.294494	0.255469	0.307848	0.296924	0.361757	0.279366	17.6562	14.6289	8.40063	9.95616	19.1802	33.727	20.3512	17.0931	20.1755	21.3302	19.744	12.0059	22.8271	13.363
Apl2_02128	AKAP7	A kinase (PRKA) anchor protein 7	2248.71	1254.52	10141.3	24857.2	2222.8	1012.82	2993.63	449.851	510.232	307.116	376.773	352.456	473.142	517.011	369.254	303.842	460.755	218.699	330.935	540.258	311.606
Apl2_02132	EPB41L2	erythrocyte membrane protein band 4.1-like 2	34.5899	34.269	41.2698	33.4944	20.9929	37.5923	24.409	316.1	218.163	189.25	139.218	255.92	265.781	279.205	46.4143	32.5772	17.488	29.5581	31.0387	31.6672	34.2265
Apl2_02133	TMEM200A	transmembrane protein 200A	24.7185	16.3889	9.7111	14.9581	29.2102	14.7397	24.8291	23.4441	11.4649	13.1782	11.1267	13.4157	7.20193	11.5775	61.3688	54.8705	22.0125	103.922	64.6221	100.666	101.286
Apl2_02137	ARHGAP18	Rho GTPase activating protein 18	27.0196	19.3148	20.4962	17.0942	26.5169	18.7621	21.3685	47.0253	12.386	9.38388	9.92093	20.944	11.5635	20.3003	19.7312	16.7906	3.54862	5.05659	8.47398	5.63754	4.89249
Apl2_02138	LAMA2	laminin, alpha 2	6.18928	7.7456	6.7208	5.31465	5.82462	6.48178	5.24976	1.60106	3.2873	1.16053	0.564345	3.05361	2.56988	2.10551	0.596095	0.146599	0.108448	0.0146109	0.232366	0.126473	0.0991955
Apl2_02141	PTPRK	protein tyrosine phosphatase, receptor type, K	60.0048	47.2418	48.2066	27.897	85.9069	32.4373	66.5961	33.0836	23.3784	21.0482	11.6382	30.3346	18.6877	23.8764	8.18237	7.54749	5.52404	2.9912	6.14131	4.38568	4.81051
Apl2_02144			180.865	165.029	203.027	99.6876	224.027	164.125	190.651	3.2987	2.30547	1.89274	0.650347	1.99593	1.72212	2.08803	0.491047	0.0991546	0.141509	0.0857452	0.290411	0.143143	0.429223
Apl2_02145	KIAA0408	KIAA0408	204.332	187.06	217.05	123.621	241.25	164.701	209.337	8.65939	7.68404	4.41888	2.32231	6.2637	5.89195	6.11743	1.78298	0.595142	0.144723	0.748404	1.06914	0.772572	0.953176
Apl2_02149	RSPO3	R-spondin 3	69.3287	42.788	25.7276	26.1525	98.0021	26.2837	60.1968	22.236	23.9374	10.534	31.9128	14.7365	18.8282	25.8675	25.5744	31.4758	19.8964	40.5627	35.7158	42.9206	36.4233
Apl2_02151	CENPW	centromere protein W	1.15581	1.21834	1.44868	1.2628	0.837517	0.574721	1.22369	2.09861	0.879623	0.827685	0.587694	1.84278	0.518803	0.892782	2.47461	2.11705	1.52403	1.98885	4.395	0.948971	2.47222
Apl2_02157	NCOA7	nuclear receptor coactivator 7	88.0465	78.496	72.0587	87.2324	97.2247	81.9215	81.7574	9.39335	24.783	50.9004	23.2439	16.0974	17.3923	15.348	41.9626	39.2484	61.8521	41.2562	46.5174	32.1015	42.7091
Apl2_02158	HEY2	hairy/enhancer-of-split related with YRPW motif 2	13.8832	17.9147	16.1691	25.9804	12.8227	23.9891	17.4083	8.05097	9.2301	8.33145	6.5829	7.51272	11.2362	10.2817	10.0365	9.66643	1.88672	6.57586	6.69232	14.8411	8.39965
Apl2_02164	TPD52L1	tumor protein D52-like 1	51.9308	118.991	90.1871	71.3445	21.1201	117.701	64.1372	0.873028	1.38507	0.874618	1.41176	1.75697	0.692399	1.48749	0.564547	0	0	0	0.214237	0	0
Apl2_02175	LRRK1	leucine-rich repeat kinase 1	22.0888	19.8106	17.1599	22.2521	41.9225	12.3464	36.111	22.8176	17.4145	24.2398	17.5004	20.4168	16.543	21.3726	33.4318	28.7105	33.7111	31.9488	32.318	29.0292	32.3563
Apl2_02181	ADAMTS17	ADAM metallopeptidase with thrombospondin type 1 motif, 17	4.15667	4.63033	3.1953	3.6652	4.25191	2.77933	4.30902	7.72127	5.63683	5.57868	1.40096	4.2494	3.7422	4.04452	3.53385	2.36884	0.350748	0.425191	3.91823	1.14969	2.24586
Apl2_02184	MEF2A	myocyte enhancer factor 2A	185.18	160.204	132.907	76.9771	285.552	99.1456	219.564	97.744	106.7	106.126	76.5633	94.93	96.9175	95.3826	62.1978	58.7671	65.0276	55.8068	62.7739	70.0444	64.412
Apl2_02189	PGPEP1L	pyroglutamyl-peptidase I-like	1.41499	0.958024	1.02898	1.00593	2.46914	1.0073	1.32029	2.38332	6.08205	1.8696	1.50801	4.45873	2.21949	6.22431	0.60312	0.129318	0.139254	0.336843	0.114465	0	0
Apl2_02195			0	0.222729	0	0.398529	0.459245	0.156265	0	0.770556	0.458442	0.144734	0.646992	0	0.229167	0.123082	0	0.480978	0	0	0.10636	0	0
Apl2_02204			0.255138	0	0.713134	0.186117	0	0	0.059385	0.326635	0.296373	0.279349	0.209045	0.527173	0.110813	0.238288	0.0542803	0.17516	0	0.101089	0.154204	0.406099	0.0542502
Apl2_02217	MCTP2	multiple C2 domains, transmembrane 2	1.11712	0.89101	0.412398	0.715792	1.11852	0.576562	1.16607	3.40052	5.72012	9.38285	8.14193	4.10055	5.04155	5.99789	4.78774	5.82739	21.1555	11.4275	14.3566	8.99362	9.17623
Apl2_02223			1.24485	1.35294	1.49335	2.9505	0.619861	0	0.996624	9.12069	12.6025	16.295	12.9786	21.1203	9.77757	15.6608	4.7034	6.82097	8.41183	5.78934	6.05285	6.59596	10.1798
Apl2_02225	ST8SIA2	ST8 alpha-N-acetyl-neuraminide alpha-2,8-sialyltransferase 2	44.4178	30.5001	32.0258	14.6514	74.4877	32.6964	32.3626	3.78256	4.63137	2.31884	1.27605	2.78016	2.65145	2.32721	0.265063	0	0.366787	0.0987284	0.150597	0.14871	0.0529819
Apl2_02226	SLCO3A1	solute carrier organic anion transporter family, member 3A1	19.4653	22.1454	21.4943	19.671	22.8223	21.472	17.1924	22.344	20.0652	46.272	19.5369	27.3571	18.4233	19.4931	25.5484	15.4647	18.0763	12.4578	25.8403	14.6358	16.1038
Apl2_02229	CRHBP	corticotropin releasing hormone binding protein	67.2469	28.8879	26.0951	8.03698	72.865	20.4656	51.7381	0.527902	0.586706	0.395239	0.0591216	0.0596551	0.0626976	0	0.0614134	0	0	0	0	0	0.0613883
Apl2_02231	F2RL1	coagulation factor II (thrombin) receptor-like 1	0.434631	1.26443	1.19849	0.965365	0.14486	1.04165	1.15609	7.49455	9.44836	8.63266	8.0887	10.3139	9.54579	9.10391	20.2363	10.7423	8.7736	3.54241	10.7568	4.19936	5.59738
Apl2_02233	IQGAP2	IQ motif containing GTPase activating protein 2	5.35993	4.62635	4.49914	1.30696	4.28698	3.50475	3.08941	26.6102	14.9283	11.8752	21.1206	27.9061	20.835	23.5727	43.0187	34.5667	14.5132	29.3646	31.3841	25.8674	31.5627
Apl2_02235	SV2C	synaptic vesicle glycoprotein 2C	33.0455	15.942	20.8251	19.1935	23.7926	28.2179	15.2787	0.0994359	0.12637	0.0594009	0.0222785	0.448878	0.0707709	0.228389	0.0231264	0	0	0	0.0218784	0	0.023099
Apl2_02246	FAM169A	family with sequence similarity 169, member A	22.2691	22.8575	23.6641	19.3056	23.0751	20.1105	22.5229	3.23388	2.14954	1.43896	1.59294	2.01919	1.90464	2.10728	2.37381	2.12601	1.66013	0.34776	0.807536	0.770954	0.879198
Apl2_02263	ZNF366	zinc finger protein 366	10.0049	8.66196	8.32945	14.1433	8.00347	11.8766	9.58565	87.7871	31.0754	37.6858	67.0215	79.2365	54.5873	82.2496	46.3117	35.6057	28.2335	30.802	42.3795	44.1439	46.9554
Apl2_02266	MAP1B	microtubule-associated protein 1B	393.075	325.906	359.719	301.275	388.859	353.215	301.05	11.1038	9.39528	6.46893	2.58773	9.98431	4.10748	6.64424	4.63237	2.43948	1.28413	1.0943	2.69791	1.78025	2.40652
Apl2_02282	PRMT8	protein arginine methyltransferase 8	3.03232	4.16449	2.96283	0.53373	1.54392	1.98374	1.79612	0	0.064043	0.180981	0	0.0455501	0.0478746	0	0.0469088	0.0504764	0.0540872	0	0	0	0
Apl2_02283	SUDS3	suppressor of defective silencing 3 homolog (S. cerevisiae)	68.5437	61.8371	75.189	131.715	89.6359	69.9668	102.283	68.9725	127.358	190.006	92.8232	87.0617	113.782	105.925	64.2677	146.697	351.09	141.372	162.195	147.913	162.076
Apl2_02285	SRRM4	serine/arginine repetitive matrix 4	27.1703	21.8697	17.5274	16.3086	34.9962	21.409	28.1138	0.855982	8.19919	7.90644	1.77244	1.08338	1.72345	2.11855	0.392158	0.942142	3.79021	0.898991	0.97051	1.18179	1.71767
Apl2_02287	CCDC60	coiled-coil domain containing 60	0.569894	0.645263	0.498431	0.400859	0.709714	0.365327	0.21208	1.41701	1.3681	0.87194	4.20166	1.66242	1.68136	0.319131	0.0646264	0.104389	0.0744978	0.0902782	0.0917347	0	0.0645618
Apl2_02289	CIT	citron (rho-interacting, serine/threonine kinase 21)	153.68	98.6906	91.1621	56.9292	229.904	79.4432	158.196	9.04997	3.10089	2.48092	1.86311	5.63503	1.328	2.80521	8.09351	5.06513	5.90123	7.82858	6.55765	5.43482	13.7297
Apl2_02298			2.22184	2.22521	1.76327	1.40363	2.4707	1.5656	1.22363	4.58296	4.45811	3.7697	3.228	11.2026	3.69016	3.7767	0.688123	0.554251	0.396972	0.64065	0.489208	0.322866	0.688185
Apl2_02299	PLA2G1B	phospholipase A2, group IB (pancreas)	1.0225	0.215538	1.09774	4.99584	1.77723	0.598094	1.19645	7.12461	9.20696	6.5276	3.56547	19.8097	5.81878	4.31979	1.96625	0.699214	2.02096	0.203243	1.03973	0.831872	0.21907
Apl2_02302	COX6A1	cytochrome c oxidase subunit VIa polypeptide 1	121201	141623	373006	309144	160364	130437	316150	84104.8	82275.2	110601	103975	163347	117555	265931	77049	107874	159171	95191.1	140752	168069	171837
Apl2_02303	TRIAP1	TP53 regulated inhibitor of apoptosis 1	14593.4	20831.5	26765.3	31229.3	13985.3	28822.1	37082.4	9480.22	18732.9	23319	33913.9	47879.5	31245.4	112051	21141.6	35026.7	41673.8	17086.1	44882	34379	34579
Apl2_02305	DYNLL1	dynein, light chain, LC8-type 1	1773.42	1574.17	1458.31	1525.24	2937.31	1431.84	1993.86	1137.92	1139.88	1959.31	1105.65	1307.21	849.606	1065.97	198.921	253.054	726.167	504.328	271.144	261.35	285.005
Apl2_02321	LIMK2	LIM domain kinase 2	21.2116	32.6866	34.2865	84.8693	18.926	51.4937	59.223	85.7237	132.008	113.566	97.0865	92.0156	111.251	103.518	12.657	14.9637	33.1657	14.1911	17.8465	23.5028	14.2338
Apl2_02323	PATZ1	POZ (BTB) and AT hook containing zinc finger 1	10.0607	8.91401	9.15894	8.77111	9.37185	9.78084	8.85265	9.90709	4.85174	3.09567	3.60008	8.66515	8.54035	6.44028	6.57942	4.72368	2.06519	1.92738	3.21524	3.40015	2.86975
Apl2_02327	PISD	phosphatidylserine decarboxylase	48.895	100.491	96.5481	79.8217	36.4523	81.2813	56.5111	17.7497	26.6291	32.7592	16.5393	17.3162	25.4172	19.9571	18.9322	20.8951	24.5631	20.6162	24.3676	21.8709	18.2154
Apl2_02328	MFI2	antigen p97 (melanoma associated) identified by monoclonal antibodies 133.2 and 96.5	0.690325	1.079	1.6116	0.790166	0.483751	1.32933	0.770464	2.07965	2.37353	1.71881	0.565464	2.32426	1.6047	1.41703	1.90184	0.834738	0.514178	0.284273	0.555318	0.350164	0.211067
Apl2_02329	PRR14L	proline rich 14-like	19.5858	51.6398	44.0595	22.8263	15.551	36.3454	32.6846	13.1542	16.8991	13.4896	14.6569	12.1709	17.0425	15.9545	22.1482	20.6506	23.7337	18.1264	18.6516	18.512	23.4901
Apl2_02333	YWHAH	tyrosine 3-monooxygenase/tryptophan 5-monooxygenase activation protein, eta polypeptide	1286.33	1360.48	1325.02	744.136	1762.41	1093.61	1547.93	210.53	165.769	153.833	258.529	212.881	185.525	201.231	201.895	193.721	187.852	192.347	235.111	218.761	242.049
Apl2_02334	SLC5A1	solute carrier family 5 (sodium/glucose cotransporter), member 1	1.44521	1.41432	0.696251	1.95188	1.17404	1.17161	1.02283	0.252713	1.09482	0.480462	1.54414	0.388959	0.436079	0.644973	0.881657	0.460449	0.307949	0.373226	0.278058	0.149469	0.266872
Apl2_02340	AIM1	absent in melanoma 1	1.04532	0.563659	0.242238	0.420158	0.328778	0.605417	0.336467	6.26108	7.98575	7.8328	10.011	7.31332	9.79607	8.96366	5.45178	2.76265	1.94987	1.54397	3.79875	2.08537	2.37244
Apl2_02348			1.80021	0.449402	3.00461	1.33111	4.01599	0.571685	2.56257	0.580927	0.061504	0.115853	0.130136	0.393663	0.0459725	0.346052	0.180188	0	0	0.0419486	0.0852908	0.0841713	0.0450136
Apl2_02354	NR2E1	nuclear receptor subfamily 2, group E, member 1	28.4433	19.2803	12.0326	13.254	56.0112	12.1835	33.2734	0	0.135688	0.0639225	0.0478518	0.0965204	0.101445	0	0	0	0	0	0.0470538	0	0.0496643
Apl2_02355	SNX3	sorting nexin 3	318.401	375.473	459.528	1033.22	304.917	347.84	474.217	211.206	604.785	944.039	648.234	387.993	537.779	504.384	145.967	255.516	719.434	464.136	366.963	436.11	405.28
Apl2_02361	FOXO3	forkhead box O3	70.0581	113.507	104.328	100.528	93.0284	93.1528	87.0962	256.434	416.975	227.757	168.175	298.633	279.825	222.61	37.9637	42.853	36.5711	55.1692	39.7234	90.356	55.5434
Apl2_02363			0.881585	1.39649	0.298264	0.0570084	0	4.65016	0.547107	0.0429925	1.09233	0.192978	0.0481528	0	0.45938	0.439066	0.200037	0	0.0576651	0	0	0.42072	0.249886
Apl2_02368	CEP57L1	centrosomal protein 57kDa-like 1	2.86897	1.91916	0.48327	0.376356	1.57297	2.40175	1.33477	5.65891	4.84739	0.760391	0.890272	1.7589	1.4714	2.06938	2.18154	2.06998	0.426264	0.550938	0.349951	1.06995	1.10826
Apl2_02371			0.553299	1.09548	1.93581	1.43329	0.717172	1.69453	2.28934	2.38358	4.49904	6.19162	9.16739	5.28379	4.80579	6.37293	0.313886	0.900445	3.98148	4.23814	1.38703	3.52178	1.98677
Apl2_02372			0.647151	1.09756	1.9001	3.17678	1.41455	1.06378	3.84288	3.7291	6.95372	8.33587	11.6003	5.75396	7.17241	7.86096	0.826396	0.740221	6.99019	9.04111	2.41402	6.45044	3.71782
Apl2_02373			2.64714	2.18757	4.63225	36.829	5.00229	9.5913	9.25054	7.83203	22.5675	36.9427	49.4542	15.8616	30.912	26.9641	0	4.76798	28.5643	35.4659	3.70344	29.3967	10.0803
Apl2_02374	CD164	CD164 molecule, sialomucin	136.541	150.932	232.623	372.721	215.219	239.163	365.89	311.138	444.425	547.274	499.954	275.95	557.979	540.301	372.221	326.09	686.95	843.01	489.094	1111.02	881.355
Apl2_02382	GPR6	G protein-coupled receptor 6	21.2228	18.1861	19.2612	6.86602	28.887	16.21	21.585	0	0	0.0793556	0	0	0.0629412	0.13533	0	0	0.142207	0	0.0583954	0	0.0616268
Apl2_02383	WASF1	WAS protein family, member 1	166.54	127.802	135.013	64.7609	302.831	102.808	202.176	2.27834	1.47434	1.76546	1.03975	1.87349	1.06801	1.68716	1.43934	0.810184	0.565639	0.517895	1.05252	0.67147	0.882358
Apl2_02387	DDO	D-aspartate oxidase	2.01673	4.44846	7.18116	9.10553	4.54752	2.65663	6.44715	5.11481	8.27747	6.62596	10.906	8.27969	6.59953	10.3604	3.03223	2.33819	3.10098	6.76571	2.76331	3.53238	4.80343
Apl2_02396	MATN4	matrilin 4	0.534851	2.20697	0.870865	0.363991	0.208238	1.25711	0.21318	0.465565	0.295843	0.027809	0	0.189141	0.0662676	0.0712871	0.0216555	0.0233322	0	0	0.0409719	0	0
Apl2_02397			0.166735	0.704971	0.872312	1.37434	0.387595	0.788815	0.622748	14.7795	85.0347	81.1099	46.6193	53.4263	84.3588	49.3458	15.2172	31.9834	17.0811	12.1775	24.9836	45.7858	8.97065
Apl2_02398	KCNS1	potassium voltage-gated channel, delayed-rectifier, subfamily S, member 1	54.6689	36.5841	35.7751	18.7294	91.8338	19.8788	57.9509	2.08958	3.4311	2.27722	1.46779	2.79962	3.11066	1.71781	0.494317	2.1726	0.474922	1.03574	1.94961	2.26968	0.576231
Apl2_02403	RIMS4	regulating synaptic membrane exocytosis 4	144.552	151.059	151.994	63.3691	199.325	121.618	160.818	0.937742	0.372054	0.234506	0	0.353586	0.464498	0.898416	0.181877	0.390552	0	0.0846622	0.258643	0.426908	0.272867
Apl2_02405	P2RY1	purinergic receptor P2Y, G-protein coupled, 1	0.510277	0.378835	0.259321	0.372234	0.520817	0.229253	0.71262	4.33958	4.22332	3.70137	3.08341	5.16629	3.26899	3.21688	37.9962	48.1691	70.3561	22.4417	74.4805	47.3105	26.5284
Apl2_02406			0	0.0268203	0	0.0301836	0	0.0379847	0.029372	0.669619	0.330111	0.206958	0.0258661	0.182435	0.273932	0.206259	0.187966	0.144619	0.27856	0.100032	0.152437	0.0751143	0.10729
Apl2_02408	PKIG	protein kinase (cAMP-dependent, catalytic) inhibitor gamma	1833.19	2181.99	4830.43	7025.79	1372.52	2587.04	3645.61	6361.59	4518.45	10753.4	3829.92	8671.53	4892.8	16276.3	11070.9	8872.59	11476.6	5721.86	13127.3	8327.77	7758.27
Apl2_02411	HNF4A	hepatocyte nuclear factor 4, alpha	1.31097	1.00539	1.70909	0.0406565	1.97464	0.711235	1.5346	1.11342	0.93334	0.785922	0.588949	0.838077	0.550539	0.631576	0.215825	0.232367	0	0	0.10213	0.0335733	0.107813
Apl2_02419	JPH1	junctophilin 1	1.68495	1.0801	1.18503	0.790201	0.853872	1.07077	1.38988	16.6684	13.8482	11.7034	5.33863	15.7176	9.32195	9.78984	2.02763	1.60162	1.0595	1.68693	2.50677	2.62174	2.45747
Apl2_02421	OCSTAMP	osteoclast stimulatory transmembrane protein	1.06529	0.534374	0.490069	0.0467068	0.339079	0.406876	0.225315	0.0708331	0.168743	0.105917	0	0	0	0.0452056	0.0823861	0.0443387	0.332446	0.0383606	0	0.0384691	0.0823187
Apl2_02422	SLC13A3	solute carrier family 13 (sodium-dependent dicarboxylate transporter), member 3	64.0409	83.9351	56.4351	32.6461	37.3885	70.8882	43.3445	0.1772	1.36715	0.680795	0.340283	0.1143	0.510579	0.290745	0.147197	0.0317063	0.441149	0.137085	0.0557125	0.192206	0.235267
Apl2_02429	SULF2	sulfatase 2	42.4173	36.2711	43.7298	55.2306	33.0502	49.1823	36.4067	107.947	68.8623	81.7833	100.956	84.3801	79.8315	86.8836	34.0237	35.2592	86.8446	82.5768	50.4906	76.1081	87.7951
Apl2_02446	TBX3	T-box 3	7.96352	8.8702	7.17483	8.66424	8.43288	13.8474	8.51132	155.344	95.0419	108.719	129.288	152.676	117.887	146.051	45.0159	38.8089	9.2235	28.8971	31.1808	45.9922	43.1135
Apl2_02447	TMEM132C	transmembrane protein 132C	35.9652	19.6286	17.4437	7.12891	52.7366	13.5867	30.5018	0.0668056	0.063683	0.0199437	0.0149686	0.0150749	0.0158452	0.0511412	0.233042	0.0837209	0.0716169	0.0578795	0.132248	0.0289378	0.0465461
Apl2_02453	TMEM132D	transmembrane protein 132D	25.3998	21.3483	17.6003	9.84311	30.2127	20.5514	26.375	10.1402	2.80274	1.28647	1.7953	6.01676	3.60925	4.03764	0.360148	0.0675043	0.090227	0.189591	0.222152	0.131248	0.34403
Apl2_02454	FZD10	frizzled family receptor 10	3.25248	10.5934	9.51626	10.4092	1.00157	14.3097	6.51699	2.8751	0.996408	0.74203	0.936916	1.74079	1.86069	1.70114	2.21897	3.73189	1.33147	1.64189	2.9626	2.43844	1.45754
Apl2_02457			2.96077	1.21123	0.524435	0.101416	2.73545	0.730376	0.570938	0	0	0	0	0.0845184	0.177649	0	0	0	0	0	0	0	0
Apl2_02460	GPR133	G protein-coupled receptor 133	0.530181	1.29258	0.532837	0.679963	0.780872	1.0826	0.814595	5.07313	4.17703	2.13901	3.26648	3.29025	4.71772	4.62363	1.13673	0.316775	0.135526	0.328559	0.352242	0.310426	0.587224
Apl2_02463	MMP17	matrix metallopeptidase 17 (membrane-inserted)	61.5842	37.7724	42.1587	30.8126	69.1815	46.5152	49.1056	23.2561	16.7577	9.83321	16.2658	19.6591	7.33631	20.957	2.04501	5.32761	0.836497	1.72017	1.49825	1.35413	1.68052
Apl2_02471	GALNT9	UDP-N-acetyl-alpha-D-galactosamine:polypeptide N-acetylgalactosaminyltransferase 9 (GalNAc-T9)	64.3481	53.0898	51.8391	17.681	62.2926	56.1742	43.3843	0.622719	0.706487	0.443203	0.166081	0.569136	0.281503	0.529834	0.620773	0.185667	0.278297	0.128469	0.424293	0.257469	0.172272
Apl2_02505	DLGAP1	discs, large (Drosophila) homolog-associated protein 1	69.9423	61.1352	70.6551	40.3022	113.725	46.7939	94.5078	0.569525	0.571463	0.268491	0.352598	0.456598	0.515475	0.344208	0.313697	0.319276	0.160677	0.162314	0.214295	0.178571	0.226265
Apl2_02506			5.55133	4.90684	3.98946	1.60962	6.6545	3.92716	7.13677	0	0.272476	0.171392	0	0.129322	0	0	0.0665586	0	0	0	0	0	0
Apl2_02507	TGIF1	TGFB-induced factor homeobox 1	11.6102	24.0672	26.6585	47.9901	10.6762	29.6748	20.8745	63.7905	85.136	72.7379	74.109	71.3744	68.5443	73.6698	41.0118	46.968	48.381	49.1146	57.3821	65.0228	45.8736
Apl2_02511	MYOM1	myomesin 1, 185kDa	0.434523	0.239552	0.129427	0.144403	0.590114	0.254926	0.283862	3.9321	5.90665	4.98316	0.42322	12.2512	0.692219	4.09636	0.189665	0.247516	0.103526	0.251034	0.169916	0.204404	0.119615
Apl2_02513	EMILIN2	elastin microfibril interfacer 2	4.40224	4.98753	5.91171	12.3953	4.36379	4.5233	5.05032	41.4652	27.6262	14.2678	13.3929	26.8039	26.2896	21.297	4.55262	3.52705	11.4268	2.56522	6.19083	6.36781	2.88004
Apl2_02515	NDC80	NDC80 kinetochore complex component homolog (S. cerevisiae)	1.5096	0.709293	0.711937	2.5183	1.31275	0.695421	1.61336	16.4645	3.95477	3.01747	2.70999	8.77497	2.08983	4.94542	25.5385	22.2712	24.746	39.5048	23.0006	20.605	50.8299
Apl2_02518			1466.32	1189.28	5864.36	7147.23	1520.96	1337.77	2731.31	0	32.482	0	0	14.7066	15.3495	0	0	0	19.193	0	0	0	0
Apl2_02519			42.1926	37.0298	26.7747	33.9177	54.8597	84.3821	24.4852	0.13155	1.04292	0.396471	0	0.596494	1.25361	0.168211	0	0.327915	0.17694	0	0.145511	0	0
Apl2_02523	CLUL1	clusterin-like 1 (retinal)	4.48401	14.385	16.4273	10.237	1.87302	8.78332	7.68667	0	0	0.0516172	0	0	0	0.044063	0	0	0	0	0	0	0.0401184
Apl2_02524	COLEC12	collectin sub-family member 12	40.7082	40.482	41.9214	28.8806	41.3524	50.8052	37.0575	48.9846	35.4238	30.135	24.089	24.2915	32.8894	42.8771	18.3394	13.0863	2.57042	4.1098	9.53915	7.07667	10.1187
Apl2_02534	GREB1L	growth regulation by estrogen in breast cancer-like	8.44001	15.5417	17.3764	15.5816	7.67021	17.2741	11.8016	14.218	11.5055	6.95043	9.46061	10.3361	14.3176	10.4637	2.84052	5.45358	0.835475	4.76698	2.99251	6.96969	3.38143
Apl2_02536	ABHD3	abhydrolase domain containing 3	324.641	229.712	281.553	112.761	301.568	176.843	171.571	2.13916	4.06128	7.72546	7.29169	2.04897	5.24569	3.14656	3.08344	3.02581	14.8467	13.4998	9.73295	17.0989	4.37929
Apl2_02553	LAMA3	laminin, alpha 3	2.68966	2.61446	2.65622	2.20951	1.47238	4.0268	2.13083	7.35428	7.38864	3.63171	6.43653	9.79629	7.22365	8.38143	3.54463	0.87367	0.483433	0.822018	0.825314	0.637037	0.654856
Apl2_02558	SLC47A2	solute carrier family 47, member 2	7.64375	9.99854	3.39824	5.13772	5.24485	6.70704	2.72981	0.211935	0.378721	0.197926	0.148379	0.299056	0.188596	0.371894	0.123238	0.066359	0.0710292	0.0286926	0.0583077	0.0862202	0.0307777
Apl2_02559	ALDH3A2	-	11.0256	11.3359	11.3598	27.0907	9.04936	20.1761	8.49581	29.1047	16.9096	20.7646	23.7452	32.8616	27.5491	23.116	11.4299	6.6655	4.56117	9.68897	10.5056	12.1734	7.90579
Apl2_02560	ALDH3A2	-	25.7225	26.8089	34.9619	46.6611	22.8519	33.3289	24.8345	40.6722	41.7134	48.7832	69.4589	55.0635	60.7245	47.4297	30.7596	30.6887	33.4787	47.7868	40.871	63.7347	29.2285
Apl2_02561	ALDH3A2	-	16.153	16.6519	19.652	44.4619	12.6588	28.7604	14.7308	97.0108	102.394	101.388	100.761	102.225	97.1875	107.147	13.9763	25.5681	17.4708	27.091	20.1033	33.6498	16.5532
Apl2_02565	TMEM211	transmembrane protein 211	73.8635	59.5712	93.8147	48.3	84.2577	32.8656	96.4522	198.784	57.7083	42.4797	45.7502	98.9719	65.0074	84.3898	70.5076	23.7816	9.43725	16.7802	19.6476	14.6572	17.4333
Apl2_02567	ASPA	aspartoacylase	35.1766	29.1532	29.2759	22.6412	33.9258	26.3959	23.955	4.93292	7.57651	13.0076	11.2892	6.54407	7.3236	6.16158	3.55554	5.90213	20.3596	21.3161	7.38556	10.5095	11.2236
Apl2_02568	TRPV3	transient receptor potential cation channel, subfamily V, member 3	0.435346	0.543884	0.180285	0.87843	0.119645	0.493258	0.523964	0.0748986	0.446195	0.699042	0.440505	0.0422619	0.555258	0.143356	0.0870969	0.0469199	0.17567	0.0811166	0.0411966	0.020292	0.0217478
Apl2_02577	GSG2	germ cell associated 2 (haspin)	1.28635	1.09227	1.21773	1.3511	1.03242	1.06267	2.20664	8.26088	3.1285	2.68022	2.33807	5.67553	2.12797	5.14017	16.514	18.2231	20.0224	24.3263	19.8994	16.3676	37.3344
Apl2_02580	UBC	ubiquitin C	1185.43	1820.62	2444	2230.18	1372.6	1293.67	1691.37	1167.16	1832.35	2758.45	1668.35	1494.78	1700.72	1691.8	748.216	1025.83	2452.06	1244.6	1079.52	790.827	874.323
Apl2_02586	ADORA2B	adenosine A2b receptor	47.4968	42.4125	39.1268	42.8706	44.3799	50.2525	46.9265	8.19351	15.9093	18.0289	10.8901	6.07887	13.2468	8.57037	55.7536	77.5617	162.629	42.9865	94.4558	69.2931	49.4707
Apl2_02588	SPECC1	sperm antigen with calponin homology and coiled-coil domains 1	48.937	45.4631	56.7316	37.895	47.2467	49.6738	46.3041	14.6809	8.17333	6.96437	8.72172	13.415	8.58358	12.5339	46.2807	31.4805	7.93887	33.8285	26.9652	35.7983	33.7309
Apl2_02590			179.832	186.195	194.686	198.597	380.309	157.928	258.744	69.4527	75.93	97.6079	116.669	100.612	87.5298	77.8006	49.2533	82.7115	104.636	88.1261	83.0405	93.0547	66.0725
Apl2_02592	PRRT2	proline-rich transmembrane protein 2	15.1429	8.88787	4.37349	2.66617	15.3456	3.78925	16.4602	0.198373	0.628361	0.601092	0	0.450937	0	0.761909	0	0.739429	1.0695	0.860209	2.20133	1.32223	1.39125
Apl2_02593			51.868	32.001	11.3817	2.89228	61.7923	18.5755	97.5791	0.854666	0.565222	0.427223	0.0797518	0.644345	0.0846474	0.545812	1.326	2.6705	1.81668	1.00306	0.785499	2.41004	1.74042
Apl2_02598	SLC6A4	solute carrier family 6 (neurotransmitter transporter, serotonin), member 4	10.3339	4.42804	14.4779	1.00215	1.65709	9.83435	1.26249	35.7074	24.079	22.171	20.5181	36.8143	29.2751	40.4998	30.8747	21.3899	6.47038	11.3599	18.465	32.3576	20.1234
Apl2_02603	CORO1C	coronin, actin binding protein, 1C	18.8203	19.3059	14.2236	6.37509	26.3715	14.7152	12.1066	14.618	25.8388	17.584	2.33772	32.6329	6.70955	21.2179	0.72928	0.781806	0.280643	0.452557	1.15344	0.457993	1.09481
Apl2_02611	SNAP25	synaptosomal-associated protein, 25kDa	3001.51	3169.39	3511.92	3540.87	3293.6	3282.46	4042.22	1.81726	3.64191	6.46712	0.321234	2.16536	1.5929	3.1777	1.89256	0.35822	0.642509	0.310898	0.316836	0.523778	1.55952
Apl2_02614	JAG1	jagged 1	15.0241	15.7507	14.6022	15.2967	15.1835	17.235	16.0801	19.4252	27.5334	28.7807	45.622	17.373	20.5502	21.7492	17.2071	11.6858	11.7209	9.21801	15.4322	13.154	15.5293
Apl2_02616	SPTLC3	serine palmitoyltransferase, long chain base subunit 3	2.47577	1.40145	1.33371	1.26873	1.83043	2.23091	2.45711	4.25497	3.06756	0.992312	2.02817	2.2146	3.61682	4.58319	0.210581	0.340097	0.121379	0.261477	0.132861	0.065509	0.105191
Apl2_02617	ISM1	isthmin 1 homolog (zebrafish)	7.31824	5.36251	4.16108	5.03909	4.3006	7.01134	3.43016	135.248	61.9527	37.7273	47.5338	85.769	90.1918	75.5546	2.23965	0.482048	0.258229	0.291985	0.424046	0.75325	0.402836
Apl2_02625	FLRT3	fibronectin leucine rich transmembrane protein 3	43.6108	36.7967	31.31	27.8479	68.8854	32.3825	50.8565	63.2195	62.0221	81.4487	44.1311	71.8584	45.5444	70.7696	12.2896	8.288	23.7868	9.72352	16.9015	8.54403	9.50576
Apl2_02631	MACROD2	MACRO domain containing 2	17316.2	26407.9	41061.4	32104.4	12646.3	28440	20240.6	6410.71	6936.24	5867.43	3709.39	15273.8	7828.75	23860.7	3449.78	4911.91	1677.88	2006.67	6314.24	1670.19	1291.38
Apl2_02663	CYP51A1	cytochrome P450, family 51, subfamily A, polypeptide 1	267.424	175.356	187.797	89.7852	243.839	122.182	126.885	47.7491	53.8667	48.5133	32.0108	66.8148	33.5291	44.7833	22.5623	24.3301	50.0581	39.8721	49.2302	48.1334	55.7884
Apl2_02676	SAMD9L	sterile alpha motif domain containing 9-like	1.52321	36.3841	55.3168	140.115	11.584	41.6982	100.302	11.4229	314.479	544.113	231.947	126.103	257.492	207.24	19.5466	61.5498	667.685	347.988	392.488	275.533	323.91
Apl2_02679	CALCR	calcitonin receptor	9.2999	6.4174	4.2162	1.67683	10.7478	5.55602	8.05721	0.402076	0.159647	0.300568	0.037531	0.151338	0.397658	0.555956	0.116911	0	0.134784	0.181456	0.0737714	0	0.272557
Apl2_02680	TFPI2	tissue factor pathway inhibitor 2	60.1534	76.3744	50.2863	80.0936	63.7997	64.4421	57.2019	295.712	367.018	476.413	182.716	353.599	666.79	448.085	896.935	1320.44	1518.74	981.938	1413.54	1673.32	1465.35
Apl2_02681	GNG11	guanine nucleotide binding protein (G protein), gamma 11	6253.29	10484.6	11371	21603.8	11347.9	23089.9	7536.21	20782.5	36076.4	38664.4	40858.6	82115	60530.6	249814	15595.4	24017.6	26832.3	18735.1	56851.2	37582.8	37844
Apl2_02682			0.0805454	0.0683028	0.328997	0.237187	0.0938986	0	0.0750252	0.471494	1.02921	1.14784	0.528015	0.799407	0.770152	0.376299	0.411415	1.69519	4.2709	0.383068	1.36419	1.22026	0.411306
Apl2_02686	COL1A2	collagen, type I, alpha 2	39.3347	58.7108	25.3539	11.1239	22.35	23.6839	11.588	694.664	239.433	199.78	67.3813	315.514	100.19	227.336	128.56	110.7	55.3648	79.6967	103.82	96.177	118.495
Apl2_02689	PPP1R9A	protein phosphatase 1, regulatory subunit 9A	60.7535	38.0349	41.4484	23.8817	90.9353	35.6533	56.523	18.9306	14.7033	17.1008	10.6909	14.9505	15.2868	18.7218	10.832	8.77016	8.36755	12.053	10.9577	9.70477	11.5107
Apl2_02691	ASB4	ankyrin repeat and SOCS box containing 4	0	0.127606	0.050738	0.0483781	0.0584786	0	0.139905	0.256559	4.59838	3.67229	0.492632	0.910599	0.478537	0.561392	0.170519	0.0458818	0.14745	0.0396982	0	0	0
Apl2_02692	PDK4	pyruvate dehydrogenase kinase, isozyme 4	28.5943	40.702	24.5574	13.7433	32.4839	35.1598	15.4274	326.986	410.238	441.33	283.946	422.431	270.772	369.968	97.4901	85.3122	25.8585	97.4449	123.74	129.229	66.5452
Apl2_02698	DLX6	distal-less homeobox 6	40.1877	19.6506	14.4649	2.80027	54.5235	21.9338	24.8487	0	0	0	0	0	0	0	0	0	0	0	0.178329	0.177922	0
Apl2_02699	DLX5	distal-less homeobox 5	42.5296	22.2242	15.213	1.66356	61.0059	21.7223	22.9997	0.37123	0.294656	0.278142	0.485009	0.4896	0.220526	0.158024	0.287945	0.154727	0.166074	0.268101	0.136413	0.269798	0.359862
Apl2_02700	ACN9	ACN9 homolog (S. cerevisiae)	471.534	316.583	1145.97	1553.23	315.447	214.747	336.601	222.411	130.307	215.685	127.826	199.493	168.699	282.769	238.681	197.453	124.963	125.746	224.053	156.864	150.295
Apl2_02701	TAC1	tachykinin, precursor 1	451.458	255.218	125.979	71.4268	431.967	362.467	253.853	0.273863	1.73275	1.66982	0.612261	1.2488	0.983842	0.351108	0.638936	0	0	0	0	0	0
Apl2_02705	COL28A1	collagen, type XXVIII, alpha 1	18.301	18.3063	15.2651	7.61415	11.8834	18.8511	11.4505	1.71795	1.59384	0.542776	0.112388	1.69773	0.297413	0.991929	0.699885	0.157154	0.0672125	0.0135803	0.124113	0.0407337	0.0582445
Apl2_02714	SCAPER	S-phase cyclin A-associated protein in the ER	42.4196	37.5595	37.2175	43.118	42.1697	38.5321	37.4307	25.4548	28.9224	31.3619	38.8859	30.4326	28.8348	32.1517	22.5475	40.9702	91.755	43.1121	48.9918	46.3211	51.29
Apl2_02716	C15orf27	chromosome 15 open reading frame 27	40.5847	99.8762	102.617	64.6782	19.0436	94.8763	66.6591	4.99428	4.39698	2.98555	3.06893	6.05714	3.45411	4.11569	1.69272	1.17941	0.459132	1.54549	1.38202	1.2078	1.55843
Apl2_02722	CHRNA3	cholinergic receptor, nicotinic, alpha 3 (neuronal)	1.35569	8.16249	4.56424	4.9337	0.383663	5.08398	1.98762	0.330489	0.858961	0.224532	0.269234	0.814097	0.392178	0.460137	1.3977	0.225736	0.161126	0.0650817	0.595243	0.13044	0.104728
Apl2_02727	CRABP1	cellular retinoic acid binding protein 1	8.29336	19.0095	14.4834	58.3731	5.70518	15.7591	5.09523	0.760388	1.80669	1.7269	0.637936	0.431984	1.13467	0.730012	1.10759	0.708853	1.02462	0	0.210865	0.210936	0
Apl2_02729	DNAJA4	DnaJ (Hsp40) homolog, subfamily A, member 4	115.653	132.774	201.674	102.478	89.5132	155.808	172.986	86.3398	172.188	325.089	111.226	107.013	155.782	211.01	77.5056	107.623	307.2	97.0733	287.34	116.29	146.488
Apl2_02730	ACSBG1	acyl-CoA synthetase bubblegum family member 1	44.5291	38.2178	33.9665	20.3267	35.6099	35.2644	28.1617	0.158947	0.721397	0.440946	0.915713	0.691977	0.161626	0.550541	0.237655	0.312881	0.0304365	0.614809	0.199869	0.147725	0.211012
Apl2_02749	VPS13C	vacuolar protein sorting 13 homolog C (S. cerevisiae)	13.7891	13.1101	15.4176	14.4256	11.0482	12.342	13.5779	4.8403	6.32335	6.94932	6.27171	4.70063	5.69868	5.49104	9.72153	8.38485	26.4464	11.7838	11.3766	8.98287	13.2105
Apl2_02758	ANXA2	annexin A2	73.2692	71.2599	64.8681	142.025	68.537	103.656	97.7479	1107.31	1081.44	962.179	1155.29	1469.02	935.248	1146.79	105.306	146.169	425.047	97.2008	119.796	176.939	99.917
Apl2_02759	FOXB1	forkhead box B1	2.01504	4.03744	3.65899	38.8958	0.747157	7.32651	0.426711	0	0	0	0	0	0	0	0	0	0	0	0	0	0
Apl2_02770	ROR1	receptor tyrosine kinase-like orphan receptor 1	1.88745	2.59633	2.2127	3.78322	2.96598	2.02954	2.04775	32.8247	21.4543	16.5569	19.7484	30.5141	19.3295	24.9869	6.93472	2.67613	3.23651	2.09951	4.39118	5.35731	4.71269
Apl2_02774	EFCAB7	EF-hand calcium binding domain 7	10.9319	9.73357	7.85494	10.742	4.04942	14.5382	4.63905	7.14876	5.94635	4.65443	4.57218	8.91427	6.16037	6.00991	4.29723	3.44863	3.20505	4.13281	3.37501	3.35261	3.70339
Apl2_02789	INADL	InaD-like (Drosophila)	6.03241	14.2785	15.4824	10.0041	1.05046	13.7939	6.57339	10.8057	10.0929	12.1456	8.58078	10.8382	11.2968	10.1153	2.28356	1.48269	0.753202	1.03579	1.37266	1.99079	0.754408
Apl2_02794	NFIA	nuclear factor I/A	83.679	116.026	105.165	72.4062	66.284	96.2027	89.3883	152.252	99.3193	79.5567	60.368	131.994	83.988	104.411	30.8812	24.8232	13.2078	15.8567	22.9203	27.6363	19.9694
Apl2_02805	CYP2J2	cytochrome P450, family 2, subfamily J, polypeptide 2	131.893	134.949	146.543	156.131	132.699	139.118	106.474	32.6233	14.5935	31.9221	16.5678	30.2201	30.395	29.7879	5.10122	1.12243	1.20194	6.38031	2.00876	1.11226	0.818438
Apl2_02818	TUBA3E	-	1.40425	0.986537	1.47021	1.68145	1.35632	1.68563	1.2167	3.43541	1.91242	2.27722	1.66614	2.35968	0.672574	0.904112	1.48295	1.01979	1.32978	0.805572	0.545891	1.53877	1.44058
Apl2_02820	CP	ceruloplasmin (ferroxidase)	4.62235	3.13264	3.21229	5.59631	6.27479	4.01359	4.82008	139.818	176.031	168.983	122.641	164.84	181.959	196.615	2.21142	1.09736	2.31016	2.90424	3.15998	1.88178	5.71979
Apl2_02841			0	0.333153	0	0	0.114506	0.058883	0	0.645867	0	0.0536559	0.0401907	0.324162	0.425884	0.0457994	4.88288	4.13262	0.962327	1.36025	3.23941	6.08035	1.50121
Apl2_02849	IGSF10	immunoglobulin superfamily, member 10	4.68709	12.2279	7.9522	5.6034	5.38346	10.3078	5.75214	3.20577	1.51279	0.569678	0.52429	2.19619	0.924651	1.37233	1.10692	1.63186	0.612503	0.704813	0.940197	1.29169	1.30505
Apl2_02850	AADACL2	arylacetamide deacetylase-like 2	0.989478	3.31249	1.17045	1.06423	0.705554	1.58235	0.716332	0.160839	0.319274	0	0.270222	0.181664	0.190934	0.102656	0	0.150985	0.107856	0.0435534	0	0.0874084	0.0467377
Apl2_02857	P2RY1	purinergic receptor P2Y, G-protein coupled, 1	211.436	127.551	102.09	36.0837	266.484	81.0691	156.535	15.1758	19.9728	17.8005	18.4772	28.5224	18.8848	19.4322	24.8629	15.9675	10.5146	13.5258	17.8206	16.6555	9.53674
Apl2_02863	GPR149	G protein-coupled receptor 149	1.11168	0.820046	1.35477	2.73707	0.546648	2.60493	0.680258	0.0213917	0.0679634	0	0	0.0965732	0.0253764	0.0818913	0.0248764	0	0.0573453	0	0.0706058	0	0.0745435
Apl2_02865	MME	membrane metallo-endopeptidase	8.46267	4.11457	8.48742	5.0862	5.21211	14.5088	5.28939	5.05379	2.90793	2.94177	0.780127	3.12122	2.59619	2.15806	98.5664	60.3736	10.7471	9.48147	38.7874	30.5803	29.2576
Apl2_02866	PLCH1	phospholipase C, eta 1	3.43866	3.71618	5.28132	10.0677	2.7144	6.35789	3.98006	1.19032	1.25646	1.6891	0.802014	1.61504	1.0067	0.775205	0.638772	0.594738	2.31971	1.0006	1.32707	1.20705	0.705491
Apl2_02870	RINT1	RAD50 interactor 1	22.8865	19.6664	20.9799	24.3042	24.8832	18.7892	21.6287	30.2493	25.3594	24.3286	34.9451	36.4654	29.798	30.3572	21.6572	24.4441	23.5916	45.4766	28.102	26.8706	59.6089
Apl2_02875	CDHR3	cadherin-related family member 3	0.0505936	0.0214907	0.0254392	0.168698	0.0295473	0.0913634	0.141158	10.1916	15.603	5.44125	17.2813	13.5051	5.13387	14.3261	5.14064	5.44599	10.5605	15.1843	7.6302	11.9063	11.7726
Apl2_02876	SYPL1	synaptophysin-like 1	0	0	0	0	0	0	0	0.222962	0.707736	1.56072	0.582534	0.168115	0	0.379726	1.21077	0.185752	0	0	0.245939	0.16232	0.0864921
Apl2_02877	NAMPT	nicotinamide phosphoribosyltransferase	40.189	41.9198	43.6132	70.5559	37.1364	40.3807	56.7278	50.8094	122.702	200.42	122.093	72.5089	100.605	80.0593	101.866	131.791	363.988	172.088	188.058	139.815	146.473
Apl2_02882	PRKAR2B	protein kinase, cAMP-dependent, regulatory, type II, beta	72.0984	39.7165	34.7235	18.3061	70.2134	47.8127	49.7586	105.331	85.7347	80.1855	44.6088	79.7594	60.9774	65.0635	50.7786	40.6736	38.7982	30.2341	37.7884	30.2916	25.6389
Apl2_02885	GPR22	G protein-coupled receptor 22	149.577	111.682	101.938	86.6012	238.608	63.0319	200.302	0.634211	1.79065	1.36981	1.34183	0.716184	1.08729	1.48409	0.614709	0.617547	1.51191	1.48835	0.737026	0.956746	1.35125
Apl2_02887	BCAP29	B-cell receptor-associated protein 29	55.5307	59.9835	76.4929	126.526	53.8032	69.1652	81.0728	74.9096	182.672	296.789	215.393	103.978	164.816	142.075	141.719	312.902	847.075	392.362	472.433	302.973	354.655
Apl2_02892	LAMB1	laminin, beta 1	5.95874	7.39537	5.56228	4.93035	5.10382	5.85254	4.32251	69.5576	49.5513	37.114	13.5967	53.4384	23.487	31.523	27.6173	19.4526	7.36177	8.31811	18.6865	13.7313	16.5424
Apl2_02902	CPNE8	copine VIII	14.348	8.32534	4.26557	2.10466	13.4003	6.13036	10.0862	5.85862	7.9629	9.1481	9.04396	6.61426	7.98956	8.10944	1.55934	1.16803	1.09418	0.852366	0.834087	1.58162	1.01598
Apl2_02907	CELSR3	-	5.179	5.56969	6.71641	3.86029	6.54186	4.51673	4.93068	22.1955	26.1355	24.953	24.8104	35.5514	28.4885	29.4972	0.693138	0.25552	0.293525	0.0496616	0.296881	0.159837	0.325335
Apl2_02914			4.42069	3.75179	4.19965	1.46329	5.22326	3.62378	5.20868	0.0409323	0	0	0	0	0	0	0	0	0	0	0	0	0
Apl2_02916	FAM19A5	family with sequence similarity 19 (chemokine (C-C motif)-like), member A5	5670.44	5846.37	18662.3	14017.2	5773.2	4488.04	7711.65	143.367	265.146	142.398	26.4071	118.54	0	58.5272	102.926	30.4116	0	0	0	47.4589	38.2115
Apl2_02923	SSPN	sarcospan	2.84995	2.32535	3.03926	2.20611	1.10652	2.76756	0.295167	8.96235	6.49874	5.79595	3.89296	9.26376	5.23523	7.00725	4.04591	2.89614	0.726196	2.59484	2.81279	2.11015	3.41712
Apl2_02931	LRMP	lymphoid-restricted membrane protein	21.2837	9.10577	9.8144	2.74531	32.7409	5.72488	29.0334	10.5233	14.1081	23.2953	30.8667	10.8154	21.7103	17.4529	72.9932	74.5377	146.874	70.6336	80.9404	67.9509	66.5796
Apl2_02938	ABCC9	ATP-binding cassette, sub-family C (CFTR/MRP), member 9	2.80442	5.57204	4.19669	4.18673	1.47105	4.52395	3.78914	14.0051	9.23685	7.54606	7.01329	8.65494	5.97478	6.97487	24.6858	18.377	19.5094	14.8018	16.6016	17.7314	12.9705
Apl2_02946	SOX5	SRY (sex determining region Y)-box 5	40.4146	28.3258	23.6301	13.4571	54.5226	21.5665	42.7937	17.9186	12.2884	8.62751	10.7277	15.603	13.7519	15.4429	6.60413	5.54483	2.57222	6.55362	5.73062	7.25894	9.73517
Apl2_02947			0.772067	0.448551	0.328297	0.0390314	1.18594	0.292952	0.945189	0.0891534	0.094403	0.0444169	0.133154	0.067103	0.0352645	0.151711	0.0691248	0.0372141	0	0	0.065418	0	0.0690589
Apl2_02963	IAPP	islet amyloid polypeptide	49.7602	28.405	3.62084	7.04989	36.6333	29.3968	5.09523	0	0	0	0	0	0	0	3.54428	1.18142	0	0	0.632595	0.210936	0.444273
Apl2_02968			1.93701	2.34213	2.15408	2.52475	1.60973	1.80642	1.29087	0.810543	4.01826	6.85379	3.9698	3.67088	2.41105	1.68326	0.825565	2.78201	2.99524	1.31739	1.90241	1.33266	1.77037
Apl2_02972	RPL39	-	37797.6	52792.1	26225.8	19608.7	37057.1	94305.9	54736.3	75137	67977.7	110749	90582.4	148698	73319	374205	216600	356274	204328	131011	268842	85494.5	148143
Apl2_02977	SLC25A5	solute carrier family 25 (mitochondrial carrier; adenine nucleotide translocator), member 5	435.895	301.156	187.606	64.4507	384.176	313.636	296.858	137.713	77.9604	62.5974	183.999	133.691	100.662	125.552	159.921	281.311	157.996	361.752	189.616	151.625	258.21
Apl2_02981	KIAA1210	KIAA1210	10.5076	7.58851	10.5349	9.34692	5.9583	12.6027	5.25207	40.2538	29.1403	31.0647	26.6271	24.9234	28.9492	30.6534	18.9838	11.9532	4.37571	13.2085	9.22489	15.9517	12.4539
Apl2_02985	IL1RAPL2	interleukin 1 receptor accessory protein-like 2	9.10717	3.81698	4.94709	3.37613	6.92718	6.81242	6.46464	1.59914	1.25274	0.719856	0.466254	1.01369	1.92304	1.03429	1.55396	1.12511	0.293625	0.213525	0.506136	0.45125	0.53436
Apl2_02987	NRK	Nik related kinase	9.7614	11.8222	13.1642	7.7786	6.0566	17.5174	12.3845	59.4985	26.7081	27.5193	39.0683	38.2084	37.5619	38.2919	128.924	103.422	62.2768	72.7598	88.6011	106.028	82.6616
Apl2_02988	C4HXORF57	chromosome 4 open reading frame, human CXorf57	6.46846	9.01681	11.7208	24.6057	8.56582	10.1274	11.0834	15.1631	33.7215	48.2079	20.2057	16.7057	33.4531	22.2664	17.4756	19.0509	88.7621	38.6047	44.0246	36.0969	48.74
Apl2_02991	CLOCK	clock homolog (mouse)	3.77137	6.47664	6.82468	6.95999	9.7919	6.17207	4.69363	4.10669	4.47529	3.79244	3.55594	3.38083	4.94197	3.99979	2.2609	2.78375	1.40928	2.32051	1.89881	3.18244	1.91258
Apl2_02994	GPR50	G protein-coupled receptor 50 [Source:HGNC Symbol;Acc:4506]	1.6628	0.805786	0.404126	0.310659	2.03087	0.757439	1.99129	1.21669	2.57542	1.64903	1.03813	1.44067	0.68824	0.739822	3.77472	3.69532	0.310989	1.12971	2.68199	3.53507	2.62806
Apl2_03002	MAMLD1	mastermind-like domain containing 1	16.5524	33.5912	37.9768	44.2714	19.7278	31.712	30.9292	49.8305	41.696	46.0435	40.7215	37.2668	44.2503	40.564	17.5149	20.911	45.4933	24.0022	27.7266	26.5411	23.8845
Apl2_03022	CHRM2	cholinergic receptor, muscarinic 2	10.0182	7.20562	10.1334	13.6298	6.7126	12.7526	6.68983	0.339222	0.862009	0.405744	0.303973	0.497961	0.644159	0.736048	1.85435	1.82624	0.227431	0.514383	1.68049	1.54721	1.77392
Apl2_03023	PTN	pleiotrophin	383.787	491.205	570.691	364.176	365.271	419.74	417.779	11.2433	22.1214	6.7384	16.0697	20.2727	15.4928	17.8422	21.4536	10.6345	15.1246	10.7168	28.025	21.7805	31.7559
Apl2_03027	DGKI	diacylglycerol kinase, iota	24.8758	24.3971	23.0301	13.0948	36.0517	15.6468	35.3341	0.348853	0.302303	0.118369	0.0888214	0.0894634	0.0940338	0.161859	0.331899	0.258305	0.0425007	0.137385	0.13953	0.0858876	0.147322
Apl2_03029	CREB3L2	cAMP responsive element binding protein 3-like 2	37.9148	38.5831	37.8361	46.9768	38.0003	43.0355	38.5774	110.433	114.323	91.3836	88.5014	100.039	94.343	86.6609	89.5575	99.131	78.1406	116.277	95.4968	87.5782	212.044
Apl2_03032	WEE2	WEE1 homolog 2 (S. pombe) [Source:HGNC Symbol;Acc:19684]	0.48311	0.315587	0.262458	0.106887	1.1281	0.134017	0.829753	0.135884	0.215837	0.365497	0.152214	0.490873	0.580429	0.312147	0.189637	0	0	0.0588688	0.239268	0.0294858	0.252593
Apl2_03042	DENND2A	DENN/MADD domain containing 2A	37.6578	38.0832	40.0483	34.0712	40.0905	43.5076	36.2768	129.76	96.867	89.6168	89.8279	107.356	84.4942	94.0731	42.5671	34.9926	14.5746	38.7232	28.1614	38.9806	31.2588
Apl2_03048			0.0879609	0.149361	0.311196	1.52355	0.256684	0.0528227	0.286468	0.385989	1.27719	0.913618	0.576477	0.254232	0.26721	0.32843	0.299284	0.523575	1.33699	0.418067	0.814374	0.174613	0.411148
Apl2_03049	JHDM1D	jumonji C domain containing histone demethylase 1 homolog D (S. cerevisiae)	13.4903	17.9971	15.438	12.5961	19.198	11.7102	18.213	24.2667	43.51	39.4462	19.4261	19.153	30.4248	26.0013	24.686	21.7696	31.0675	21.5634	24.2874	26.8331	21.2048
Apl2_03050	SLC7A11	solute carrier family 7 (anionic amino acid transporter light chain, xc- system), member 11	26.0886	45.8409	32.7763	23.531	21.1975	44.0995	25.8831	3.72537	12.3996	9.63716	7.58376	8.81515	14.6089	7.52495	1.05495	1.09515	1.17276	0.73682	0.427917	0.844127	5.79704
Apl2_03051	ZC3HAV1L	zinc finger CCCH-type, antiviral 1-like	0.314064	0.799036	0.721184	2.23255	0.549235	0.37557	1.09696	3.79172	8.29982	21.0842	8.94299	6.36346	6.75617	7.92284	8.95637	7.90347	23.0506	7.90371	12.6004	7.44837	6.61504
Apl2_03053	AKR1D1	aldo-keto reductase family 1, member D1 (delta 4-3-ketosteroid-5-beta-reductase)	29.9858	13.6221	10.1315	0.971412	60.4906	4.84796	44.5317	25.6296	28.229	13.8555	12.8672	30.5477	26.6724	25.2895	35.1984	53.3926	14.7868	31.1979	63.9266	66.4444	55.979
Apl2_03055	TRIM24	tripartite motif containing 24	12.6891	21.3081	22.8283	36.2111	11.1237	20.6189	22.4653	20.3387	46.1567	56.6181	19.2097	22.4907	24.586	24.8927	47.4825	47.0704	82.0206	29.499	54.4981	33.3021	28.4711
Apl2_03057	ATP6V0A4	ATPase, H+ transporting, lysosomal V0 subunit a4	0.0721795	0.183966	0.217684	1.19112	0.365348	0.144849	0.648881	0.439796	7.35015	2.70557	0.729181	1.33006	1.02242	1.055	0.0409133	0	0.07073	0.0381044	0	0.0190614	0
Apl2_03059	KIAA1549	KIAA1549	36.5226	31.223	32.9711	36.4102	53.7323	25.8389	41.777	37.0754	33.4187	17.9764	15.8193	44.7638	45.3739	28.0348	4.884	5.19171	10.8014	5.34705	5.16118	10.1746	5.15056
Apl2_03066	PARP12	poly (ADP-ribose) polymerase family, member 12	14.7084	69.7885	115.977	189.432	31.128	65.2612	118.753	51.4119	352.947	456.969	191.744	142.514	215.963	220.884	76.9243	93.3764	403.1	236.682	273.519	223.447	231.963
Apl2_03067	SPIC	Spi-C transcription factor (Spi-1/PU.1 related)	0.302978	0.17117	0.103722	1.80466	0.235304	0.361293	0.376502	16.0403	6.92181	6.09805	8.85632	6.68811	10.1919	5.3818	235.682	265.394	337.724	272.757	180.273	154.895	250.069
Apl2_03068	MYBPC1	myosin binding protein C, slow type	0.0523193	0.0296393	0.0350002	0.0496357	0.0407513	0	0	17.2894	24.5723	22.4947	0.0142844	48.5365	2.40415	15.1939	0.0296516	0.0159792	0.0170854	0.0138084	0	0.0414189	0.0296115
Apl2_03070	CBX2	chromobox homolog 2	1.36324	1.00305	0.873084	0.918977	1.4851	1.20048	0.887984	0.564991	0.369491	0.149062	0.223361	0.112582	0.039443	0.169676	2.01003	1.04029	0.178254	0.539954	1.09759	0.649592	0.386207
Apl2_03075	C1QTNF1	C1q and tumor necrosis factor related protein 1	13.4341	12.6745	13.3728	11.3471	11.1683	13.9892	12.8882	278.413	220.568	139.047	97.851	180.681	177.287	185.777	62.6954	70.6451	22.5274	55.8252	53.6804	64.5188	54.5481
Apl2_03080	DNAH9	dynein, axonemal, heavy chain 9	0.366219	0.336972	0.245547	0.296319	0.47339	0.410855	0.256292	0.425168	1.85167	1.51718	0.670433	0.546996	0.881102	0.578513	0.65543	1.42548	3.22324	0.576381	0.751233	0.882089	0.581279
Apl2_03082	SOCS3	suppressor of cytokine signaling 3	5.14343	17.6445	16.7036	49.0404	4.09483	28.1249	22.729	47.7727	240.733	252.349	82.7742	55.768	240.439	80.3018	34.4953	201.04	651.231	88.2766	154.667	204.505	75.6185
Apl2_03083			0.38496	7.31827	1.62314	4.62984	0.894088	7.48866	0.719428	2.25685	88.1047	42.7566	14.0488	15.3559	42.0201	3.24711	1.80698	107.016	164.538	14.2169	59.7844	23.3189	3.29088
Apl2_03085	TK1	thymidine kinase 1, soluble	0.597657	1.13777	1.24455	3.20097	1.21639	1.59389	1.81279	18.056	5.38086	7.90125	5.75732	11.4025	8.46591	10.2105	31.0841	29.6268	32.359	46.9569	40.2646	51.155	75.2322
Apl2_03088	LOC422090	-	110.188	165.224	100.622	276.295	167.016	210.023	193.655	204.352	604.704	544.023	349.335	415.03	686.236	322.832	121.43	328.024	423.722	314.166	491.147	672.611	240.705
Apl2_03089			4.39494	26.6213	41.8977	254.094	16.9384	40.4325	121.087	11.6664	264.214	353.451	187.01	108.629	179.134	138.937	7.96069	91.8872	385.291	187.544	153.067	212.187	122.191
Apl2_03090	HGS	hepatocyte growth factor-regulated tyrosine kinase substrate	112.8	123.986	118.151	136.011	147.721	116.862	127.229	78.1221	114.69	94.4021	90.6203	96.5287	104.044	92.236	60.0159	86.7075	105.25	94.2111	98.0784	121.116	85.8522
Apl2_03094	PPP1R27	protein phosphatase 1, regulatory subunit 27	5.09559	0	6.13508	0	0	0	0	35.0554	101.923	133.705	6.40472	112.726	9.87545	28.2397	9.17046	2.24398	8.34366	12.6668	11.7583	0	9.65141
Apl2_03101	PYCR2	-	18.1207	15.9267	17.0767	25.4506	19.9466	14.5572	18.3374	35.9302	19.2695	16.1126	19.083	20.2257	15.7893	15.1322	33.7448	24.5873	36.2122	47.5592	39.4613	28.5336	45.7802
Apl2_03103	NOTUM	notum pectinacetylesterase homolog (Drosophila)	4.1224	2.33144	2.65729	0.737064	2.72442	4.11317	2.94291	35.3874	16.6007	11.3632	18.9718	23.798	24.594	21.1785	7.13398	5.15664	5.12519	5.60828	9.08251	9.73842	10.8129
Apl2_03118	THSD7A	thrombospondin, type I, domain containing 7A	33.1371	31.6865	30.9988	31.4548	19.7328	37.2757	21.6897	10.8968	9.72923	11.1643	7.37101	9.86214	9.69837	10.663	1.85009	1.52386	0.263494	0.793817	1.00255	1.34475	1.06901
Apl2_03123	VWDE	von Willebrand factor D and EGF domains	0	0.0807248	0	0	0.0554939	0.0286029	0.0441815	0.729468	0.717399	0.492734	0.155657	0.764371	0.267806	0.0886454	0.0605899	0.0435239	0	0	0	0	0
Apl2_03125	SCIN	scinderin	6.68655	4.93065	6.18591	27.9672	5.91505	11.4707	45.7569	5.32621	4.56102	4.44361	4.56819	2.60641	3.23314	3.98233	7.25838	3.41445	6.9995	2.02797	5.19596	2.43578	1.57082
Apl2_03130	ETV1	ets variant 1	141.044	325.696	371.289	199.146	129.48	264.528	257.872	23.94	16.6249	12.6872	17.0141	16.9648	17.0079	20.3984	28.9191	27.9484	1.99242	31.7235	22.3917	58.6945	35.724
Apl2_03132	DGKB	diacylglycerol kinase, beta 90kDa	48.4181	35.9969	38.6167	19.1111	37.2886	33.1649	30.0196	1.27626	1.2929	2.73444	1.61623	1.10629	1.33832	2.28935	1.26903	1.1819	1.23949	4.50723	2.1568	1.94429	3.90986
Apl2_03137	MEOX2	mesenchyme homeobox 2	2.98361	6.52546	3.52579	8.16035	2.38002	7.22973	3.21775	72.9619	30.9191	26.8501	45.5514	30.7784	31.9383	54.2127	16.6428	12.7174	7.0925	17.55	14.4366	25.7251	20.3797
Apl2_03140			3.11338	4.85091	3.47632	13.028	4.49377	5.1824	2.43904	1.09415	2.89341	1.78039	1.12289	2.16706	1.30137	1.98053	0.318367	0.683124	0.122483	0.0987903	1.00658	0.299405	0.530877
Apl2_03146	AGR2	anterior gradient homolog 2 (Xenopus laevis)	1.01858	0.28708	0	0	0	0	0	86.1865	116.951	82.4136	202.674	144.042	173.58	119.573	2.02733	1.70563	0.501726	2.02162	0	0.683773	3.47986
Apl2_03147	AGR3	anterior gradient 3 homolog (Xenopus laevis)	3.47811	0	0.384879	0	0.425301	0.216073	0.342015	0.938923	0.638004	0.202168	0	0.304132	0	0.171521	1.09338	1.5044	0	0	0.593544	0.590761	0.312864
Apl2_03159	HDAC9	histone deacetylase 9	21.5499	21.2604	20.2271	20.7412	25.3946	20.9073	21.53	7.63905	3.4676	4.05207	2.75081	5.43305	3.81788	4.83844	59.6881	38.7713	10.8947	13.0447	35.6758	21.775	24.6006
Apl2_03164	TMEM196	transmembrane protein 196	68.6379	50.1504	27.0595	17.8609	94.6394	27.7161	63.6257	0.119999	0.570919	0	0	0	0.571523	0.306818	0	0	0	0.130038	0	0	0
Apl2_03167	GRIN1	glutamate receptor, ionotropic, N-methyl D-aspartate 1	554.3	440.58	419.717	234.628	855.825	357.667	588.002	0.162723	0.413625	0.728843	0.0729181	0.0918083	0.0964984	0.103812	0.113531	0.0815589	0.0872291	0	0.161086	0.0705139	0.302366
Apl2_03168	LRRC26	leucine rich repeat containing 26	0.8036	0.0851266	0.309446	0.199381	0	0.119792	0	6.61689	8.75164	4.85204	7.24454	18.9583	7.25313	8.82743	0.0855522	0	0	0	0	0	0.0855591
Apl2_03172			1.61282	4.67619	6.184	24.843	1.83351	5.30477	2.30062	17.8759	14.9985	25.177	34.5428	30.9607	23.8293	19.9806	10.4707	4.36387	4.06723	7.12117	5.39447	7.0042	6.35825
Apl2_03175	ENTPD1	-	0	0.10772	0	0.12197	0.0493659	0	0	5.3506	7.90883	2.82007	15.0355	7.54269	10.2033	7.42101	0.215825	0.116183	0.0829355	0.301485	0.578737	0.60432	0.323438
Apl2_03176	ENTPD8	ectonucleoside triphosphate diphosphohydrolase 8	4.18463	4.46042	5.17352	13.2166	4.88415	7.87148	11.2496	65.6667	70.1584	72.0467	109.398	81.4466	101.708	111.941	44.2196	62.204	80.6654	107.479	67.4994	115.851	104.646
Apl2_03177	ENTPD8	ectonucleoside triphosphate diphosphohydrolase 8	0.218361	0.296633	0.0882827	0	0.305866	0.209818	0.162547	31.6208	26.1764	14.1332	21.0728	51.9319	29.3763	20.2606	2.0803	1.47974	1.41325	0.311351	2.28533	1.59512	2.74649
Apl2_03183	AMBP	alpha-1-microglobulin/bikunin precursor	0.0687066	0	0.0699288	0.134012	0.40065	0.0822634	0.0639764	0.0502662	3.43188	0.225759	0.112592	0.511174	0.895412	0.192532	0.175426	0.188658	0	0	0.0553811	0.10942	3.09774
Apl2_03187	MAMDC4	MAM domain containing 4	2.96041	5.55106	9.65105	10.067	2.33102	6.28305	5.7294	0.0117627	0.149509	0.193111	0.026356	0.0663532	0.0697436	0.105051	0.0820635	0.0147421	0.0157615	0.0382161	0.0129353	0.0127352	0.0136584
Apl2_03192	AMBP	alpha-1-microglobulin/bikunin precursor	1431.94	2796.01	1980.83	939.99	1336.78	2267.37	1275.29	2369.42	1729.47	1131.15	1343.39	1744.4	1850.59	2327.61	67.5212	112.337	57.103	79.6518	43.7198	75.9386	91.5671
Apl2_03193	LCN15	lipocalin 15	2.97468	9.66955	11.3281	22.5065	4.97697	15.2787	38.5556	194.315	551.498	1555.9	604.733	349.648	1044.52	659.192	210.98	1358.5	3258.76	509.665	566.153	795.59	385.88
Apl2_03195	NPDC1	neural proliferation, differentiation and control, 1	150.624	144.583	144.785	227.885	243.033	155.709	186.916	167.553	178.742	137.012	143.994	233.338	225.552	184.055	56.9165	88.1277	129.763	102.161	94.3462	133.502	98.059
Apl2_03196	POU2F1	POU class 2 homeobox 1	11.941	18.6749	117.512	154.535	17.0312	3.40883	34.8068	31.832	19.3929	5.63148	30.6573	31.3951	28.9083	16.9788	55.4821	24.7881	28.4536	40.3758	31.953	61.185	44.467
Apl2_03197	POU2F3	-	1.12542	0.572018	0.579799	3.03604	0.655272	0.938068	0.52462	3.213	0.653684	1.48388	1.66036	1.2117	2.25297	2.73645	10.1629	6.38072	1.54895	1.78515	5.45463	5.31392	1.82219
Apl2_03201	CLIC2	-	2.04007	2.18333	1.65707	7.06009	2.25101	3.45427	4.6041	120.721	113.879	60.4989	107.802	207.952	120.438	124.896	1.73777	0.196395	0.31661	0.0851493	0.0867121	0	0.36592
Apl2_03203	ENTPD2	ectonucleoside triphosphate diphosphohydrolase 2	141.327	67.2707	60.683	39.1222	209.616	38.6714	68.707	12.9206	7.36361	6.67729	7.21719	10.2784	4.32933	7.48425	3.01349	1.28047	0.319993	1.55085	0.90074	0.962599	1.06967
Apl2_03209	TESK1	testis-specific kinase 1	4.92938	1.93454	3.52421	1.0072	5.14745	2.11286	3.97399	0.645958	0.427322	0.483668	0.602854	0.48666	0.0639348	0.481123	1.81609	1.95266	0.361129	0.408175	0.474542	0.234471	0.438197
Apl2_03211			0.55273	0.468258	0.796873	0.220657	0.257478	0.131666	0.309171	1.78027	1.15576	0.728674	0.543631	0.274641	0	0.72363	2.07179	1.21312	0.543345	1.05206	0.0892893	0.0884487	0.753569
Apl2_03212	IMPG1	interphotoreceptor matrix proteoglycan 1	1.22203	0.601118	0.926087	0.38727	5.30948	0.258228	1.83415	0.0783754	0	0.11701	0	0.0353747	0.0557728	0.0200002	0.382774	0.353555	0.126039	0.0509283	0.637918	0.339602	0.527913
Apl2_03213	MYO6	myosin VI	32.1537	32.1879	27.3411	29.4057	27.5404	34.4708	25.5175	31.6637	20.169	17.227	20.8304	25.6334	25.3552	31.5156	5.2504	3.34293	0.860107	2.33719	2.93303	2.98331	3.54679
Apl2_03215	SEC61G	Sec61 gamma subunit	1152.62	876.98	1502.57	2235.7	975.38	680.836	711.554	1400.17	1211.78	1301.46	1602.56	2028.16	1517.94	1112.31	2407.41	3598.15	3577.28	4112.95	3456.63	2936.72	3662.8
Apl2_03218	EGFR	epidermal growth factor receptor	4.59072	4.36756	4.95601	5.6941	4.43087	4.67078	4.79421	18.9094	22.5276	20.7995	11.144	18.4116	21.876	19.2693	15.5537	7.54394	11.504	8.17822	12.3967	13.4956	17.1846
Apl2_03220	VOPP1	vesicular, overexpressed in cancer, prosurvival protein 1	221.583	158.895	154.749	237.146	325.84	136.318	229.057	65.1478	69.6239	55.3638	174.409	60.5547	65.4942	68.141	92.8542	247.991	414.633	291.444	224.244	186.551	352.495
Apl2_03228	STK17A	serine/threonine kinase 17a	76.095	141.252	179.904	130.468	35.7876	150.543	123.105	143.019	149.224	183.602	230.89	124.993	184.947	175.916	505.838	370.056	494.37	254.541	490.266	360.768	320.565
Apl2_03230	HECW1	HECT, C2 and WW domain containing E3 ubiquitin protein ligase 1	31.5612	41.9811	48.6174	42.8798	29.3289	43.509	39.201	8.61462	1.97554	3.36593	3.13421	5.23964	2.82215	3.65963	1.0223	0.356226	0.166588	0.221209	0.458957	0.432517	0.329962
Apl2_03240	INHBA	inhibin, beta A	2.80358	1.23391	2.68239	0.551908	3.45338	1.68194	2.27108	4.8988	2.47265	2.27185	0.680561	1.67264	1.172	2.08437	0.971749	1.75884	2.95379	0.740385	1.54713	0.577679	1.10342
Apl2_03247	C7ORF11	chromosome 2 open reading frame, human C7orf11	99.5082	65.3623	326.422	865.395	85.1559	57.9501	87.017	254.656	227.866	382.94	292.948	172.673	268.435	207.991	196.037	251.422	294.021	457.593	299.56	458.888	420.415
Apl2_03253	POU6F2	POU class 6 homeobox 2	6.36507	15.9568	22.5622	12.2231	0.865993	17.3964	12.2147	1.26527	0.430693	0.675007	1.08834	0.586536	0.670099	0.807298	0	0.0566056	0	0	0	0.0489967	0
Apl2_03258	HTR7	5-hydroxytryptamine (serotonin) receptor 7, adenylate cyclase-coupled	15.6933	9.39213	10.5273	9.06354	14.9629	9.82816	11.3375	6.66932	5.59748	10.4103	28.2775	5.54365	10.6913	10.9474	34.358	32.0676	32.1444	45.6675	30.6476	47.7881	37.7738
Apl2_03260	ANKRD1	ankyrin repeat domain 1 (cardiac muscle)	0	0	0	0	0	0	0.0679809	13.0852	82.4226	25.993	0.119629	27.5827	0.634341	2.79596	0.0621339	0	0	0.0578549	0	0	0
Apl2_03268	DRD5	dopamine receptor D5	8.13571	4.29224	4.73753	5.10829	15.2656	1.91201	8.59599	1.68881	0.893966	1.20298	1.84652	0.681239	0.668269	0.769923	2.89979	1.6105	0.862846	3.57138	2.08114	3.62745	2.89774
Apl2_03272	PLCE1	phospholipase C, epsilon 1	5.87349	8.08453	6.8729	5.63996	4.34877	7.0862	4.5059	11.6611	10.0882	11.846	8.02201	10.9104	7.99728	10.6824	1.44658	0.879259	0.285978	0.904849	0.750966	1.21403	0.913371
Apl2_03279	CEP55	centrosomal protein 55kDa	2.03393	2.28608	2.11795	2.02203	1.8601	1.38456	1.63733	11.8619	3.70358	4.45103	3.55793	8.35653	2.38667	4.61954	22.8709	27.1269	32.4106	38.1963	30.1102	21.7647	53.6549
Apl2_03281	CYP26A1	cytochrome P450, family 26, subfamily A, polypeptide 1	0.677229	0.996597	0.502174	0.521666	0	0.921701	0.0420123	0.0660412	0.262223	0.148099	0.147948	0.0372853	0	0	1.88186	0.578813	0.177104	0.107295	0.799703	0.501968	0.805804
Apl2_03282	CYP26C1	cytochrome P450, family 26, subfamily C, polypeptide 1	0.284638	0.362454	0.719987	0.365876	0.110736	0.455619	0.0882941	0.451064	0.771482	0.31128	1.78777	0.313449	0.370629	0.265721	0.161424	0.217198	0.0930532	0.225488	0.381989	0.113052	0.161289
Apl2_03289	HHEX	hematopoietically expressed homeobox	7.00034	10.0306	11.6937	34.7853	8.1238	15.718	16.2631	88.1664	49.7833	72.3101	120.925	83.6307	111.976	93.6909	167.9	132.994	155.513	114.435	148.778	134.456	98.5457
Apl2_03290	KIF11	kinesin family member 11	6.92698	4.68275	5.41735	4.52436	5.36527	4.12679	6.33431	28.8339	6.89037	8.70856	6.72385	16.3534	6.3712	11.0848	61.3785	53.1398	55.7181	69.4536	50.145	42.0606	93.1563
Apl2_03300	BLNK	B-cell linker	7.03394	11.5499	19.5742	44.7134	9.16471	27.8361	35.4687	19.3541	22.6609	26.5031	29.925	14.4381	33.0484	28.9439	320.478	377.231	561.657	240.955	462.455	284.252	399.279
Apl2_03304	HLF	hepatic leukemia factor	218.881	166.937	162.308	88.6853	281.246	109.109	205.946	170.729	173.232	125.518	113.558	255.535	148.431	162.785	23.7217	21.2884	10.9667	10.9477	18.0471	24.8524	15.7854
Apl2_03309	ANKFN1	ankyrin-repeat and fibronectin type III domain containing 1	4.13941	2.42748	4.13747	1.55314	6.20713	3.05379	4.42113	0.0976363	0.434294	0.729052	0.109377	0.110187	0.138978	0.373757	0	0.342504	2.0676	0.211485	0.365195	0.0211641	0.31753
Apl2_03311	NOG	noggin	9.45746	14.4386	7.94955	7.60075	9.24425	17.3697	12.1932	9.23143	13.2923	5.51813	9.37874	14.6043	12.2988	7.97187	0	0	0	0.185217	0.188673	0.373945	0
Apl2_03315	TRIM25	tripartite motif containing 25	5.8105	100.138	228.918	338.875	37.4141	166.838	202.18	33.1178	338.858	440.107	130.444	132.016	184.27	179.059	52.2369	54.6508	230.888	177.291	185.2	189.303	165.652
Apl2_03317	SCPEP1	serine carboxypeptidase 1	18.8887	26.7794	26.831	71.4388	16.6195	38.7537	47.6282	71.5732	77.3684	126.933	302.647	68.5744	131.958	152.985	230.477	321.186	323.099	545.051	298.365	392.169	354.622
Apl2_03325	ADAP2	ArfGAP with dual PH domains 2	5.58738	5.17658	7.5729	9.4345	3.97036	11.8485	12.6165	19.31	30.96	61.1777	66.2491	24.6293	45.3559	46.0061	49.079	80.1272	90.4414	109.519	60.8645	113.881	89.1461
Apl2_03326	TRIM25	tripartite motif containing 25	8.02609	54.0568	89.9606	168.641	20.4604	69.1113	110.358	28.828	369.554	599.112	350.91	141.762	298.213	283.524	69.4925	275.841	682.5	451.428	444.778	419.393	345.444
Apl2_03331	SAMD9L	sterile alpha motif domain containing 9-like	3.41879	48.4841	95.1212	237.3	26.7266	81.0646	132.859	18.39	253.831	400.124	254.016	129.768	266.282	206.587	44.2878	110.445	473.803	313.795	354.117	320.072	266.962
Apl2_03332	ERN1	endoplasmic reticulum to nucleus signaling 1	11.4867	16.4753	21.3612	25.8441	9.7009	19.1928	15.5029	39.542	54.5948	48.0819	42.2958	40.0098	43.9728	45.1437	30.9998	37.2682	44.978	65.838	30.4747	37.9917	85.918
Apl2_03338	MILR1	mast cell immunoglobulin-like receptor 1	1.52312	0.688385	0.521505	4.33587	0.709733	1.08969	1.70349	9.21576	6.60554	14.6039	60.9164	8.23762	18.5514	23.0684	33.5556	33.8997	13.1715	50.9672	20.085	33.1944	28.0235
Apl2_03343	KPNA2	karyopherin alpha 2 (RAG cohort 1, importin alpha 1)	4.17166	3.03137	2.6732	8.39696	2.99698	2.79561	5.29949	40.9224	10.5768	13.6353	10.5152	27.8861	7.90182	18.6071	87.8516	96.9083	107.645	177.258	91.3403	84.7498	206.108
Apl2_03345	B3GNTL1	UDP-GlcNAc:betaGal beta-1,3-N-acetylglucosaminyltransferase-like 1	2.82343	3.42189	1.7098	0.917104	2.901	2.57612	4.06859	2.01642	0.937073	1.32519	0.605891	1.0558	1.9273	2.69999	3.66157	2.9535	1.18761	1.27856	2.65494	1.81971	2.68763
Apl2_03353	AHSG	alpha-2-HS-glycoprotein	1.19289	2.58634	2.02214	1.80726	1.00485	1.50807	2.03625	6.88459	20.6312	6.24128	1.62899	2.84848	1.72718	1.36177	0.394798	0.48528	0	0	0.106824	0.158269	1.7475
Apl2_03354	FETUB	fetuin B	0.0556251	0.377671	0.225636	0	0	0.0667105	0.155329	0.0406886	3.03689	0.608677	0	0.275746	1.40078	0.363579	0	0.0509264	0	0	0	0.0884551	2.885
Apl2_03355	HRG	histidine-rich glycoprotein	0.35318	0.233258	0.118845	0.112996	0.137441	0.04716	0.219061	0.229588	2.09684	0.04289	0	0.680388	0.0681073	0	0.0333766	0.0359395	0	0	0	0	0.500159
Apl2_03357	KNG1	kininogen 1	0.213378	0.289872	0.776196	0.369326	0.199264	0.563902	0.952998	1.77902	3.61873	0.513194	0.279684	2.11435	1.18522	1.55354	3.44845	2.50119	0.209235	5.74675	0.618387	1.0842	7.47083
Apl2_03362			12.0875	19.542	30.4005	700.311	10.5178	56.9232	202.674	401.181	806.481	609.076	562.648	631.449	828.277	828.836	614.76	434.573	1143.1	610.257	693.088	793.412	836.534
Apl2_03367	SOX2	SRY (sex determining region Y)-box 2	128.774	101.275	101.817	181.659	114.791	126.066	131	4.99376	10.759	4.54242	23.7676	15.59	11.9355	14.4998	0.484163	0.297373	0.0797802	0.257601	0.196585	0.583086	0.345744
Apl2_03374			7.73008	5.39218	14.3543	4.37004	7.71882	4.04842	8.48633	0	0	0	0	0.222219	0	0	0	0	0	0	0	0	0
Apl2_03375	PEX5L	peroxisomal biogenesis factor 5-like	37.1262	32.2512	26.8503	12.4198	42.6984	23.0045	42.5973	0.108276	0.171986	0.161798	0	0.0916737	0.0321182	0.0345455	0	0	0	0.0586356	0.0893696	0	0
Apl2_03376	USP13	ubiquitin specific peptidase 13 (isopeptidase T-3)	6.00548	6.56277	8.30156	4.91103	5.8551	6.26873	7.2515	4.79827	8.21346	7.8521	0.773574	13.6066	2.0371	11.8383	1.11182	1.33107	0.949179	1.55323	0.856968	0.940076	1.70679
Apl2_03394			20.9768	23.6031	10.9094	13.6201	23.9211	24.4678	21.0827	14.9552	27.9217	16.4421	29.0127	21.7133	21.1079	29.0146	19.3583	28.0761	18.3644	28.3329	24.7073	23.5986	27.1825
Apl2_03396	LHX1	LIM homeobox 1	12.0496	38.864	48.2943	62.8153	0.420699	44.299	30.3709	0.0527902	0.0838152	0.158096	0.295608	0.11931	0.25079	0.0674032	1.04403	0.396216	0.4958	0.857764	0.930707	2.87387	1.0436
Apl2_03423	HSPB7	heat shock 27kDa protein family, member 7 (cardiovascular)	1.66381	2.96848	1.55555	5.00453	0	3.70872	0.345415	29.5306	124.997	78.8189	7.27686	89.8451	19.6888	31.527	4.41693	5.73927	1.09334	3.37652	9.44157	4.62462	4.10773
Apl2_03425	EPHA5	EPH receptor A5	3.1071	4.74796	4.17772	11.0988	3.49898	4.30732	4.96811	14.0229	33.7024	45.5331	43.8145	16.6533	25.4711	16.8497	3.24984	5.81605	10.8639	3.38075	5.80656	5.01078	4.61233
Apl2_03426			1049.2	1446.6	7162.02	13737.9	650.961	1310.83	2239.37	784.778	1031.12	2348.04	619.644	1893.99	2605.8	6668.12	794.989	754.699	1347.46	400.785	1191.84	1714.79	1439.35
Apl2_03432	CROCC	ciliary rootlet coiled-coil, rootletin	3.33247	2.43954	2.51279	3.1602	2.14656	3.1306	2.28074	10.4486	5.91769	2.05124	2.66717	5.02819	5.3514	3.86098	4.49579	3.57828	0.863755	1.51698	3.08293	3.06997	2.11548
Apl2_03433			21.5011	31.6454	28.6102	24.4853	16.0051	21.1125	24.2115	200.327	79.4361	113.516	55.567	96.1603	40.4024	74.5069	18.0189	7.73501	13.6322	8.10769	10.8223	9.40815	10.1144
Apl2_03437	PADI2	peptidyl arginine deiminase, type II	2.52117	1.43634	2.53917	4.90586	0.825821	1.47957	3.9466	0.0449651	0.285712	2.14934	0.176298	0.0761268	0.34673	0.315587	0.261454	0.225306	4.39984	0.365244	0.272105	0.901951	0.313392
Apl2_03438	PADI1	peptidyl arginine deiminase, type I	0.685428	0.661578	1.06698	0.744363	0.4366	1.12441	1.10125	0.227824	0.615231	2.68854	1.42919	0.205714	0.459468	0.726813	0.132471	0.428077	1.55744	0.666207	0.0752011	0.716391	0.396968
Apl2_03439	PADI3	peptidyl arginine deiminase, type III	40.7803	73.8618	73.2907	151.295	31.7368	83.5363	74.1715	0.947385	4.26399	5.18896	1.64246	1.14567	3.23792	2.76331	0.0786951	0.339074	1.78389	0.41531	0.322641	1.34518	0.314427
Apl2_03447	TMEM104	transmembrane protein 104	10.4035	15.8702	17.1449	17.6049	10.2796	14.9335	17.5531	16.3855	32.2425	28.1278	33.2069	19.4275	35.1062	30.9463	16.3032	21.6239	22.0543	28.1082	13.2406	38.7643	22.3782
Apl2_03448	GRIN2A	glutamate receptor, ionotropic, N-methyl D-aspartate 2A	16.62	47.6701	55.4031	36.9255	7.32206	38.6407	28.961	0.111777	0.101474	0.16688	0.125222	0.162164	0.0946934	0.14262	0.241386	0.0200088	0.0427988	0.0172935	0.0702543	0.0691928	0.222533
Apl2_03450	FADS6	fatty acid desaturase domain family, member 6	53.7796	66.1566	71.2645	62.3631	57.1576	73.9025	54.1435	11.705	7.96512	6.03699	7.87659	9.72447	2.1025	7.15811	5.14908	2.89197	0.659784	5.22079	3.68441	2.89013	4.06004
Apl2_03451	USH1G	Usher syndrome 1G (autosomal recessive)	0.276228	0.781691	0.372503	0.487847	0.268673	0.884471	0.128523	1.38053	1.12303	0.70479	0.528023	0.608339	0.279734	0.558697	0.0391625	0	0	0	0	0	0
Apl2_03474	MCHR1	melanin-concentrating hormone receptor 1	2.50532	5.57204	2.68697	1.84798	9.87151	4.13518	1.76534	0.693524	0.550585	1.77978	0.11096	0.895552	2.35308	0.442722	0.230508	0.123952	0.0664574	0	0	0.269558	0
Apl2_03483	ITGB4	integrin, beta 4	1.58733	2.27273	2.04868	2.4572	1.63089	4.45862	1.84206	20.2486	12.3991	8.51716	20.7662	25.8892	14.9127	16.135	2.83425	1.69865	0.229552	1.25666	1.2844	1.1461	1.94398
Apl2_03489	TC2N	tandem C2 domains, nuclear	1.22569	1.70962	1.99107	1.13718	0.510969	2.83914	2.07734	18.3446	15.9664	10.6726	19.4008	14.6763	23.9741	24.4759	17.0537	14.2708	17.2993	12.8647	18.8189	15.3631	12.9834
Apl2_03490	FBLN5	fibulin 5	4.88016	7.74686	5.18656	3.06034	4.21466	6.44352	4.90495	106.368	74.2613	54.2822	30.1055	55.4239	64.7348	64.3763	84.6511	42.1831	4.73861	50.7622	49.8302	45.9449	39.4081
Apl2_03493	NDUFB1	NADH dehydrogenase (ubiquinone) 1 beta subcomplex, 1, 7kDa	24924.8	24954.4	15108.5	5036.11	22173.3	45285.2	29421.8	16593.7	14405.3	17115.2	16763.2	34640.7	17366.1	54952	20845.4	30952.3	17068.9	15946.5	34103.5	10195.7	17831
Apl2_03495	SLC24A4	solute carrier family 24 (sodium/potassium/calcium exchanger), member 4	44.0745	23.6315	21.8354	5.79383	55.5182	14.7482	50.7137	1.36979	0.577238	0.710197	0.501029	0.157795	0.265364	0.820564	8.22542	7.00191	7.27067	7.44825	5.6302	3.57934	7.01551
Apl2_03501			5.58282	3.87984	3.71832	0.607888	8.49793	5.65689	7.00523	3.63103	11.3491	5.60877	2.7321	4.68096	4.5153	3.26003	2.97025	2.41255	6.62336	3.50314	1.43814	3.52293	2.1775
Apl2_03502	ITPK1	inositol-tetrakisphosphate 1-kinase	60.9032	76.3985	66.307	55.9357	67.5454	71.3136	77.8248	50.7619	110.879	105.054	41.1556	50.3743	64.0557	50.8172	27.2408	25.3137	67.7392	56.0117	41.7052	59.3691	43.367
Apl2_03511	ASB2	ankyrin repeat and SOCS box containing 2	0.897795	3.15912	2.97204	6.8366	0.599085	4.20397	6.80027	7.15128	11.8812	23.2577	10.4274	11.5652	9.51325	11.7888	6.16236	8.48789	50.0984	37.7102	17.7497	31.3756	27.0736
Apl2_03514	SERPINA10	serpin peptidase inhibitor, clade A (alpha-1 antiproteinase, antitrypsin), member 10	0	0.256586	0.204061	0.194584	0	0.423216	0.0468868	0.184245	1.05338	0.220427	0	0.166458	0.612336	0.0470351	0.0428598	0.0461288	0.148246	0	0	0	1.32761
Apl2_03517	SERPINA1	serpin peptidase inhibitor, clade A (alpha-1 antiproteinase, antitrypsin), member 1	0	0	0.0525958	0	0	0	0.0483209	0.0759504	5.30715	0.113593	0	0.514659	1.172	0.38779	0.0441704	0.0950725	0.101855	0	0	0	5.82607
Apl2_03518	SERPINA5	-	0.105596	2.77844	1.926	1.48038	0.184831	1.52022	1.62165	0.0772381	0.183991	0.0577622	0	0	0	0	0.0449196	0	0	0	0	0	0.224431
Apl2_03519	SERPINA9	-	0.45711	1.7676	0.668679	0.539585	0.177814	0.914234	1.27627	0	1.00296	0.44446	0	0.125863	0.0881909	0.189676	0	0	0.0498186	0	0.0409035	0.0403609	0.993044
Apl2_03520	SERPINA3	-	0.0527979	0.0896271	0	0	0	0	0	0.038619	8.58624	1.50182	0	0.0436165	3.71323	0.887331	0	0.290045	0.0517919	0	0	0.167864	14.6778
Apl2_03522	GSC	goosecoid homeobox	0.245557	0.621348	1.31426	1.59001	0	1.15049	0.229799	0.360159	0.570593	1.907	4.43207	1.22718	3.00853	2.07425	0.839276	2.46331	4.36644	4.29447	2.99486	2.79361	2.73464
Apl2_03525	CLMN	calmin (calponin-like, transmembrane)	66.4134	39.0808	39.3187	15.5884	89.7681	30.1944	67.3351	13.4097	14.1938	12.1263	9.06971	16.7579	12.3038	10.0715	1.10119	0.460477	0.776112	0.284821	0.289724	0.171764	0.0611517
Apl2_03526	CLMN	calmin (calponin-like, transmembrane)	84.6066	54.2502	48.5422	17.7367	102.6	36.4724	79.3779	15.2173	17.5864	15.0368	7.77397	17.8425	12.7512	12.3602	1.22397	1.22711	1.12967	0.227912	0.541357	0.229605	0.571187
Apl2_03528			7.79746	21.0965	24.9946	25.1933	10.968	24.3418	21.3134	51.0322	46.0895	44.6862	38.409	47.9125	57.4801	36.3665	47.3186	35.7962	56.4589	48.8593	48.4617	66.8393	39.9358
Apl2_03532			3.16034	1.82339	2.16142	1.08194	3.34258	1.68602	1.30338	0.152608	0.450216	0.553586	1.24554	0.344482	0.465526	0.751136	0.101411	0	0	0	0.0239863	0	0.0253239
Apl2_03533			11.4071	8.4175	8.57811	6.33612	12.8317	8.21122	6.59833	0.431834	1.48504	0.863498	4.02956	0.813938	1.53974	2.02242	0.334994	0.179902	0	0.0779718	0	0.15714	0
Apl2_03539	SS2	-	59.8671	33.2455	12.8056	19.8949	49.7111	67.414	11.3825	1.11065	1.16929	1.70627	0	1.27097	0	0	0	0	0	0	0.414299	0	0
Apl2_03540			190.455	195.189	136.655	141.819	215.683	168.048	177.268	43.3567	46.3005	47.1162	104.427	64.0193	64.3357	67.0662	208.987	315.277	259.501	447.088	279.714	407.052	535.603
Apl2_03541	SRM	spermidine synthase	89.4503	85.1937	79.7175	59.9122	130.273	73.2885	92.1521	21.4792	28.4234	19.5391	41.5153	32.7102	26.5834	26.955	113.122	133.351	114.01	208.831	143.054	141.797	241.528
Apl2_03547	PTCHD2	patched domain containing 2	21.105	32.6476	32.1385	23.1058	28.807	25.6864	32.5109	3.97599	2.63077	3.43103	4.63167	7.61461	5.74016	3.83471	1.86394	1.37472	1.03157	1.06219	1.61199	0.936144	1.06536
Apl2_03550	MAD2L2	MAD2 mitotic arrest deficient-like 2 (yeast)	90.876	100.353	87.9927	92.6415	116.058	102.325	101.355	74.4839	87.5345	88.5664	96.8391	97.6909	84.9672	95.4086	89.7044	141.234	136.559	170.016	136.918	156.204	196.507
Apl2_03551	C21H1ORF187	chromosome 21 open reading frame, human C1orf187	52.1453	70.1876	56.4784	64.6285	97.4071	67.7832	51.5319	3.34633	5.23751	6.51139	5.88944	5.29303	5.56304	5.00461	4.00393	9.39068	9.68353	9.11367	9.26866	15.292	7.78131
Apl2_03552	AGTRAP	angiotensin II receptor-associated protein	11.5196	13.2544	14.4712	17.5104	17.5253	11.2312	10.5804	30.7132	29.3043	31.6217	50.0069	31.8637	34.5225	26.9953	23.5644	37.7106	60.9155	59.4747	33.1901	78.1763	29.0406
Apl2_03555	NPPB	natriuretic peptide B	2.18137	3.4757	3.62886	2.61069	0.842936	3.69206	9.5256	0.177738	0.563196	0.806508	0.397684	0.201851	0.636248	0.227465	0.207085	0	0	0.192663	0	0.393771	0.207605
Apl2_03561	PLOD1	procollagen-lysine, 2-oxoglutarate 5-dioxygenase 1	11.8554	19.0463	25.1596	59.041	12.7331	17.8429	32.5321	62.8332	75.2357	105.351	56.6825	75.1223	76.6255	68.5668	33.7457	40.7447	152.42	77.8605	60.4687	88.191	84.5274
Apl2_03565	TNFRSF8	tumor necrosis factor receptor superfamily, member 8	0.0920758	0.312676	0.186252	0.487847	0.161204	0.221118	0.813978	5.4211	3.583	4.02737	3.65844	2.35731	4.03616	4.21172	12.1795	11.0874	14.9445	16.8492	10.0454	15.3207	15.182
Apl2_03568	DHRS3	dehydrogenase/reductase (SDR family) member 3	26.0059	28.1301	24.3911	17.1711	26.7798	24.8626	19.9431	32.1318	35.2744	28.844	31.263	39.4715	39.9277	43.9394	17.7633	14.3217	4.05177	9.9361	7.34633	19.923	12.5895
Apl2_03576	PDPN	podoplanin	2.09973	3.14975	2.7373	4.49889	0.270548	5.74728	1.74605	37.6343	44.4532	49.6519	13.0144	23.695	28.7738	28.2379	0.797175	2.55379	8.52376	0.927115	0.9479	1.32523	1.59811
Apl2_03579	NGFB	nerve growth factor (beta polypeptide)	6.68001	6.36779	8.04733	4.3601	5.83577	9.57972	6.81011	4.73667	4.84994	7.10614	3.67837	2.93807	3.81429	5.36738	30.3159	27.1114	3.59029	13.2429	23.1768	20.9465	27.0305
Apl2_03580	TSPAN2	tetraspanin 2	83.0535	94.628	102.19	66.817	39.758	117.504	37.6132	10.9759	8.7082	15.696	13.7517	6.60441	12.8455	10.5731	26.8664	26.0019	39.0792	17.366	26.4406	20.2026	19.169
Apl2_03583	NR1H4	nuclear receptor subfamily 1, group H, member 4	0.131324	0.0743315	0.0884919	0.126354	0.204387	0.210307	0.162928	0.0320151	0.152545	0.143578	0.0358611	0.108445	0.151975	0.0817226	24.0167	30.7464	3.17655	15.2226	21.9202	25.9991	19.8657
Apl2_03587	AMPD1	adenosine monophosphate deaminase 1	0.381505	0.523484	0.443171	0.588385	0.479817	0.741548	0.436733	3.56217	3.92017	5.19237	1.56253	5.52197	1.32372	2.0811	0.424228	0.61829	1.09298	0.790185	0.63745	0.465276	0.573296
Apl2_03591	SYT6	synaptotagmin VI	35.7046	48.3162	55.7322	51.8335	31.4451	47.2899	41.7707	4.87507	3.35694	2.80344	4.77327	4.73501	3.1155	3.39402	3.25139	7.12795	1.50854	0.960049	3.45284	2.18436	4.67486
Apl2_03592	OLFML3	olfactomedin-like 3	51.1993	70.3622	83.855	71.9951	56.3895	73.3797	64.9487	195.16	69.9518	57.6254	91.6626	100.35	56.3706	100.669	52.6833	64.8633	103.612	69.4716	71.0704	87.443	102.44
Apl2_03596	BCL2L15	BCL2-like 15	1.14113	8.9443	6.35699	23.2219	2.1944	5.69809	9.29077	3.07405	57.4597	118.477	77.7804	15.2952	43.1786	26.5156	5.86835	21.4486	189.196	47.8881	50.1261	57.4587	41.6052
Apl2_03597	PTPN22	protein tyrosine phosphatase, non-receptor type 22 (lymphoid)	0.155785	1.12492	0.65288	2.1775	0.272935	0.375064	0.941753	12.435	10.405	13.1264	12.7607	8.91268	13.579	14.1956	47.1339	56.2765	64.2475	46.5498	51.0631	60.4483	43.7254
Apl2_03598	SLC41A1	solute carrier family 41, member 1	11.5378	24.0177	28.9894	20.8621	10.5241	20.172	18.0459	6.53268	4.70759	3.39039	6.16573	5.94144	5.92176	5.90572	9.28607	8.63482	9.85346	14.1182	8.65511	9.42144	15.9191
Apl2_03600	SLC26A9	solute carrier family 26, member 9	0.125973	0.149827	0	0.312013	0.235423	0.0606635	0.0937247	33.6013	30.1726	26.0783	27.4474	42.4926	45.2531	36.5284	0.578393	0.230808	0.123448	0.0199511	0.0607945	0.0598889	0.192563
Apl2_03606	FAM72A	family with sequence similarity 72, member A	1.58599	1.66403	0.887849	1.4113	0	0.456009	2.23592	11.6547	3.22516	2.22382	4.23342	7.64482	3.49132	3.36302	10.1989	8.65177	16.149	21.4896	15.2655	14.7558	21.5273
Apl2_03608	IKBKE	inhibitor of kappa light polypeptide gene enhancer in B-cells, kinase epsilon	5.68203	6.58835	7.4346	14.938	7.366	10.0516	10.0676	21.1063	47.125	64.7531	41.7029	23.4455	39.5273	31.8897	82.8613	77.4762	156.623	77.0583	97.7046	94.7604	62.9061
Apl2_03610	RASSF5	Ras association (RalGDS/AF-6) domain family member 5	42.1615	21.0584	20.7779	6.01035	61.0888	17.7379	36.9209	16.6817	8.97723	14.28	22.0466	11.3353	17.3588	20.4839	74.8119	52.0782	55.1709	52.8205	62.3017	63.5395	48.2378
Apl2_03612	DYRK3	dual-specificity tyrosine-(Y)-phosphorylation regulated kinase 3	12.7955	13.052	12.1476	10.1011	15.3156	10.1414	13.034	25.1702	64.9741	43.272	14.9614	31.1277	28.1584	27.4518	15.928	15.8442	18.4304	20.8067	13.2022	19.6493	18.3103
Apl2_03613	MAPKAPK2	mitogen-activated protein kinase-activated protein kinase 2	54.141	82.9835	83.0826	95.3917	53.8526	92.1739	77.112	278.753	383.074	463.467	374.22	328.601	354.306	381.053	187.589	284.097	450.541	342.229	300.893	461.331	316.788
Apl2_03614	IL10	interleukin 10	0.156939	1.06202	0.163754	2.2511	0.54742	0.371687	1.17199	2.64391	22.2429	57.7798	9.90775	14.4548	10.1266	4.99609	1.33832	4.87501	81.4406	21.7991	10.6723	13.3813	5.76087
Apl2_03615	IL19	interleukin 19	1.98314	0.698774	1.38278	1.53117	1.92095	0.781986	2.77748	1.33169	3.07182	4.19238	9.07875	1.64614	6.34269	2.78588	1.69146	2.71729	12.5341	9.97051	1.47227	10.6448	2.96362
Apl2_03617	C1ORF116	chromosome 1 open reading frame 116	0.435626	0.840702	0.799654	1.63478	1.29454	1.18977	1.03168	12.6275	17.8027	14.9333	24.656	16.3487	18.7299	16.1896	3.13254	4.0984	3.3393	12.6101	2.42258	11.0321	6.56184
Apl2_03622	CD34	CD34 molecule	18.4292	12.0023	11.6117	15.5989	19.5282	18.5781	15.346	104.345	36.2574	37.659	60.1336	72.6749	35.1753	50.9103	10.4373	7.18723	6.49568	4.62801	10.8253	5.99137	5.90576
Apl2_03625	ABLIM1	actin binding LIM protein 1	27.5098	70.2209	88.2243	55.1765	17.6859	64.453	58.5006	52.4579	52.4348	41.9007	42.3703	44.8225	47.112	47.9224	13.6466	11.4487	5.15808	7.59697	10.2193	12.7796	8.52156
Apl2_03630	VWA2	von Willebrand factor A domain containing 2	1.29529	2.19818	1.50372	1.13855	1.43907	2.2914	1.32072	9.24993	4.08399	1.82313	3.13326	6.62658	2.41084	9.04375	5.7736	3.2184	1.39207	0.782002	3.37964	3.18994	4.45878
Apl2_03636	C10ORF81	chromosome 10 open reading frame 81	2.87126	0.18392	0.329496	0.786269	0.126428	0.324914	1.00848	1.38694	4.46801	3.97138	1.68661	1.61123	2.2109	1.97276	0.414831	0.595199	0.531451	0.901359	1.04728	0.947478	1.10542
Apl2_03637	CASP7	caspase 7, apoptosis-related cysteine peptidase	0.26073	2.43159	2.84501	7.44797	0.810367	1.76495	4.53421	9.03109	22.1098	31.7402	21.7935	15.3867	20.025	20.1427	6.28982	10.4963	23.5594	11.8503	12.7612	11.6507	7.99054
Apl2_03638	NRAP	nebulin-related anchoring protein	0.156642	0.123626	0.145706	0.973331	0.0653754	0.242892	0.322447	5.014	18.8317	12.2407	0.833915	19.007	1.92995	8.99489	0.0665726	0.0307589	0.0547943	0.106295	0.170873	0.0885133	0.0474824
Apl2_03639	HABP2	hyaluronan binding protein 2	0.0401121	0.102181	0	0.0770363	0.0468278	0.0482001	0	0.586701	1.30463	0.219218	0.0985796	0.463665	0.556957	0.561584	0.0682343	0.183678	0	0.0317724	0.0322871	0.0636738	0.749855
Apl2_03640	TCF7L2	transcription factor 7-like 2 (T-cell specific, HMG-box)	22.9729	80.3969	44.2347	153.051	18.6459	165.009	12.2954	32.8297	30.8566	27.8895	26.9292	31.2534	32.3292	38.4212	11.6313	12.6472	6.45639	12.5092	9.22987	16.2348	13.0299
Apl2_03650	TECTB	tectorin beta	5.47993	12.6942	10.6589	2.05723	10.7331	9.25118	8.70107	2.87843	4.32536	2.92441	2.24507	3.77529	5.4329	3.47823	0	0	0	0.0556784	0	0	0.0597692
Apl2_03652	ADRA2A	adrenergic, alpha-2A-, receptor	5.08295	3.41546	3.43384	7.67947	7.41413	6.09797	4.53378	2.40117	3.62874	2.72254	3.55704	3.45548	3.31002	4.15262	8.1535	15.8037	7.99858	9.98377	10.5761	22.2212	12.1987
Apl2_03661	DUSP5	dual specificity phosphatase 5	19.9948	21.3982	18.6713	43.1765	53.5063	14.0112	54.901	10.7203	36.3901	39.5491	25.0835	12.1589	31.6905	19.0599	25.344	126.99	354.647	125.757	148.857	94.2006	120.939
Apl2_03666	ADD3	adducin 3 (gamma)	192.876	195.683	213.937	159.543	249.197	187.996	212.575	177.14	211.916	177.189	135.815	183.903	181.536	184.419	112.752	91.4677	36.3633	57.7945	88.6685	96.7342	64.3627
Apl2_03671	CD9	CD9 molecule	34.0803	30.6917	22.7535	22.634	11.866	30.467	9.07827	66.8877	77.7334	99.6535	114.61	103.34	107.913	118.7	35.6898	52.1824	45.304	29.3643	38.5064	32.3509	27.4026
Apl2_03672	VWF	von Willebrand factor	8.14977	12.0948	9.14622	8.52759	8.42986	6.335	9.96803	120.496	99.8708	89.2584	40.3764	137.558	77.7505	124.206	11.6886	12.2925	7.7483	11.8171	10.255	9.72513	11.9128
Apl2_03673	ANO2	anoctamin 2	0.169954	0.0541507	0.06402	0.0403906	0.744517	0.102355	0.0395103	0.170858	1.0611	0.765236	0.330618	0.420634	0.386858	0.436004	0.0722462	0.0389269	0.0416309	0.0504652	0.0341683	0.0168254	0.0180383
Apl2_03680			27.1182	19.791	11.632	3.64686	28.1703	14.2871	19.7502	0.405271	0	0	0	0.22943	0	0	3.06639	1.89683	0	0.548912	0.67144	1.33266	1.4163
Apl2_03681	KCNA1	potassium voltage-gated channel, shaker-related subfamily, member 1 (episodic ataxia with myokymia)	45.3318	32.9633	29.6188	16.6808	48.9896	26.2797	42.7906	0.127761	0.355107	0.143241	0.0715546	0.108192	0.0758097	0.0815315	3.93771	3.91932	0.342607	1.14162	1.47668	2.70478	1.55882
Apl2_03682	KCNA6	potassium voltage-gated channel, shaker-related subfamily, member 6 [Source:HGNC Symbol;Acc:6225]	35.6517	22.2774	24.3272	13.6743	55.6068	21.8085	40.9413	0.389657	0.567301	0.0970866	0.0727443	0.769952	0.19268	0.455886	1.88831	0.935116	0.0435389	0.31653	0.643403	0.317303	0.792386
Apl2_03692	DYRK2	dual-specificity tyrosine-(Y)-phosphorylation regulated kinase 2	25.9946	9.84626	8.92747	1.40273	42.6157	4.76757	26.3942	0.0392851	0.187162	0.235046	0.264011	0.0887398	0.326439	0.150441	0.0456947	0.0983459	0.0526862	0.170207	0.259557	0.128081	0.456615
Apl2_03693	MOXD1	monooxygenase, DBH-like 1	0.245615	0.0927319	0.109837	0	0.254991	0.0656929	0.685315	1.25716	0.792504	1.37088	0.849468	0.653093	1.11252	1.19676	10.6048	10.3	5.34914	4.90586	7.6177	7.22406	8.41353
Apl2_03702	CSDA	cold shock domain protein A	107.954	120.986	95.9574	154.11	66.6283	112.449	54.2795	769.331	721.438	654.665	297.479	740.769	434.496	463.769	292.293	368.521	253.333	230.673	312.782	275.575	272.066
Apl2_03709	LOC769174	-	0	0	0	0	0	0	0	391.338	2686.87	3122.01	7277.94	762.553	2234.48	7132.93	806.705	459.116	2463.43	1525.92	844.276	1174.73	580.385
Apl2_03710	PROK2	prokineticin 2	4.6494	0.969871	7.58181	3.13812	5.32765	3.26979	5.49115	0	6.07897	11.2342	4.30163	1.47317	16.4996	3.85317	3.50307	1.05294	3.48785	0.464716	2.4024	7.36852	2.5228
Apl2_03727			0.110608	0.25048	0.148781	0.0706851	0.301328	0.177286	0.2058	1.56381	2.35548	1.97419	0.724862	5.99613	0.799784	2.23659	0.0627133	0	0.0722914	0.116808	0.118689	0.0585045	0.0626495
Apl2_03728	ARL6IP5	ADP-ribosylation-like factor 6 interacting protein 5	595.526	546.993	562.656	737.396	606.776	585.181	493.359	235.767	301.684	434.987	480.013	310.848	399.782	296.631	288.898	383.818	838.336	621.509	515.418	508.227	428.502
Apl2_03734			1.35021	0.716514	0.554187	0.121688	1.23137	0.253442	0.706675	0	0	0	0	0.0348409	0	0	0	0	0	0	0	0	0
Apl2_03735	FAM19A1	family with sequence similarity 19 (chemokine (C-C motif)-like), member A1	80.4478	37.3135	43.641	6.46947	103.224	22.7467	61.4541	0	0	0	0	0.243255	0.255563	0	0.498635	0.531136	0	0.231894	0.237532	0.238123	0
Apl2_03738	SLC16A7	solute carrier family 16, member 7 (monocarboxylic acid transporter 2)	0.0857424	0.291199	0.0433221	0.0412287	1.05092	0.0514976	0	7.49361	1.49397	0.749898	0.491692	2.65508	2.82784	4.04173	0.218797	0	0.168156	0.101879	0.172563	0.0680749	0.109298
Apl2_03752	MAGI1	membrane associated guanylate kinase, WW and PDZ domain containing 1	62.6127	53.3231	58.2375	52.3961	81.1569	69.3263	55.2648	42.637	42.2314	25.0278	29.1705	56.6814	57.8218	43.3975	4.07449	4.50442	5.6065	2.71526	3.30575	4.13897	2.63095
Apl2_03754	FEZ1	fasciculation and elongation protein zeta 1 (zygin I)	510.409	466.591	741.041	630.493	493.355	440.321	412.589	6.81461	6.45257	6.20601	3.08148	7.41071	2.11053	4.64681	11.1762	3.76106	2.78178	4.76809	7.92468	4.50982	3.83777
Apl2_03756	CDON	Cdon homolog (mouse)	8.46276	10.0421	10.9015	10.8608	7.25729	11.4361	9.36979	5.3583	4.97816	3.6257	4.60403	6.30127	4.3078	5.1996	6.50761	4.56722	1.33861	4.74558	4.619	6.12051	5.00906
Apl2_03761	SRPR	signal recognition particle receptor (docking protein)	114.331	115.26	116.414	113.75	115.135	131.51	98.7852	161.237	148.47	148.844	151.997	178.417	175.02	162.602	176.952	242.133	257.288	341.31	246.338	249.161	518.897
Apl2_03766	KIRREL3	kin of IRRE like 3 (Drosophila)	114.847	87.8108	92.5238	63.2019	155.945	69.454	88.142	0.456903	0.302434	0.312728	1.0237	0.837893	0.0677456	0.558719	7.77054	5.00886	0.408248	0.969054	3.01578	1.69183	2.4765
Apl2_03774	KCNJ1	potassium inwardly-rectifying channel, subfamily J, member 1	0	0.048211	0	0.220178	0.0662807	0.0681191	0.0528793	0.290882	3.49741	3.85438	1.90826	0.704061	0.739987	1.27311	0.0483358	0.156025	0.891742	0.405094	0.594927	0.135523	0.772852
Apl2_03775	KCNJ5	potassium inwardly-rectifying channel, subfamily J, member 5	7.36135	12.0534	10.8961	14.3815	5.23941	16.4742	12.5851	0.687374	6.97421	8.45296	5.04718	1.81139	3.08239	1.36485	2.62062	6.7878	9.93519	6.163	7.0221	6.59764	7.32334
Apl2_03776			78.7603	81.2824	34.0984	12.8517	146.298	58.5961	81.5818	6.08411	5.16047	2.96738	9.47728	4.44878	4.41417	6.12229	2.5329	4.58569	0.586093	2.59142	4.10289	3.63033	1.52494
Apl2_03777	ARHGAP32	Rho GTPase activating protein 32	154.026	124.559	108.182	54.3998	244.865	90.7609	181.844	13.1232	9.66394	8.70043	9.19708	13.2896	8.46368	11.6606	7.95245	6.72677	1.35962	5.66814	5.59395	10.6566	6.44771
Apl2_03782	BARX2	BARX homeobox 2	15.0885	11.7645	12.611	3.12342	17.9843	5.84102	14.5166	7.71491	11.4071	3.55441	10.11	7.83742	5.63001	8.6248	1.5305	0.766428	0.824293	0.284958	0.774137	0.671398	1.32699
Apl2_03785	TMEM45B	transmembrane protein 45B	5.52833	2.14912	9.02299	5.6398	6.25571	3.01068	5.71726	2.07918	0.694304	0	34.9114	0.867581	0.520979	0.979089	0.127394	0	0	0.118578	0.362744	0	0.127512
Apl2_03786			1085.82	1431.87	3061.65	2566.66	566.244	1786.93	929.537	658.227	1006.78	2182.02	912.554	5756.51	2208.03	12054.1	67.4448	958.242	917.262	716.873	1003.92	985.198	358.121
Apl2_03790	ST14	suppression of tumorigenicity 14 (colon carcinoma)	1.02369	0.704035	0.612612	0.951556	0.483985	2.72921	1.22402	33.6643	33.9173	22.1135	28.1101	44.3844	40.0355	34.223	4.6835	2.85811	2.67504	1.87216	2.88174	5.2718	2.35956
Apl2_03793	ADAMTS8	ADAM metallopeptidase with thrombospondin type 1 motif, 8	7.14673	8.07742	6.98723	15.7064	11.002	8.84799	8.46027	91.0423	110.733	79.2173	78.4507	141.677	109.693	78.3417	17.7544	8.33199	22.9242	9.49538	17.6051	18.6588	16.3545
Apl2_03798	TXNDC5	-	46.0331	37.9983	31.8742	27.0051	48.2621	36.2087	40.4789	127.895	62.5374	51.9875	57.7578	72.0324	50.4713	72.5156	428.418	712.95	318.878	951.669	500.894	446.339	2116.04
Apl2_03801	DSP	desmoplakin	6.01312	9.15115	4.87681	2.81391	5.16601	6.43805	3.91949	44.5706	32.6078	29.1025	19.6658	34.6876	29.1579	24.6357	2.75986	1.04375	0.51783	0.289794	0.937023	1.01309	1.23111
Apl2_03803	SSR1	signal sequence receptor, alpha	159.621	153.728	139.095	139.51	157.993	145.611	139.563	218.777	182.432	178.927	267.661	243.252	264.389	233.048	232.69	370.762	312.446	737.853	351.963	402.142	944.199
Apl2_03809	LY86	lymphocyte antigen 86	17.5034	17.7454	12.1021	1.01814	19.6473	9.62777	6.72431	182.574	77.0463	127.473	119.303	88.414	85.7705	110.827	247.486	391.309	100.294	52.9816	149.847	56.5605	67.8376
Apl2_03810	F13A1	coagulation factor XIII, A1 polypeptide	1.74996	1.58092	1.0622	1.24539	2.43311	1.57121	2.27347	15.8627	40.0089	54.0251	39.2262	22.2118	61.0762	45.6922	8.97528	27.9644	34.2192	17.1798	17.5407	55.6558	14.8626
Apl2_03812	FARS2	phenylalanyl-tRNA synthetase 2, mitochondrial	22.5494	21.6647	19.9572	23.8044	22.8372	20.7631	23.5548	19.9222	24.3364	34.6278	26.6954	23.8683	18.1923	18.2753	13.6505	29.1249	62.3625	26.9518	26.0246	20.6896	26.438
Apl2_03813	LYRM4	LYR motif containing 4	19680.2	27188.8	30673	29665.9	14668.9	38583.6	37470.1	10196.7	18754.2	23193.8	20968.1	42603.2	22446.6	96375.6	16295.4	25614.9	23680.1	19667.7	35470.3	22351	27981.4
Apl2_03822	ANKH	ankylosis, progressive homolog (mouse)	53.7957	55.3802	48.443	37.8576	53.5628	46.7264	48.8924	81.1397	64.5414	53.0817	64.6788	85.6322	66.3118	72.8766	35.9136	26.1844	7.7519	14.6227	19.9915	16.1386	15.5704
Apl2_03825	FBXL7	F-box and leucine-rich repeat protein 7	11.0403	10.6875	11.9087	14.1522	10.0593	13.485	9.46321	46.077	18.7304	17.2645	18.0896	34.7152	23.5821	27.1234	8.03265	5.18763	3.27696	4.75671	5.77085	6.88598	5.55651
Apl2_03827	11-Mar	membrane-associated ring finger (C3HC4) 11	25.43	16.2712	16.2161	4.74731	31.6774	10.2696	22.1548	0.22792	0.241151	0.113974	0.0850684	0.171864	0.09031	0.0970455	0	0.0949337	0.102008	0	0	0	0
Apl2_03830	MYO10	myosin X	21.6085	15.0027	15.4459	10.2289	18.2158	18.6433	10.705	73.1195	27.442	24.954	18.4619	42.9327	29.9675	43.0279	12.4552	5.87239	4.14404	2.90954	7.18767	7.86348	3.63902
Apl2_03846	HHIP	hedgehog interacting protein	7.24697	10.0664	9.66034	5.67173	5.25916	7.57479	4.28426	50.6421	19.0781	17.167	3.91141	18.9521	11.1058	17.476	0.230393	0.0620354	0	0.0268207	0.0272498	0	0.0287683
Apl2_03849	OTUD4	OTU domain containing 4	15.6817	36.7461	51.042	136.595	22.8252	32.0942	68.5715	22.392	158.321	227.953	79.8076	61.526	71.521	73.8578	31.5334	49.013	206.33	82.1287	105.039	74.6128	69.1845
Apl2_03852			0.168104	0.428317	0.643866	1.12604	0.235551	0.566063	0.344026	0.1721	0.702961	0.440774	0.358032	0.194261	0.204182	0.0313747	0.114367	0.184768	0.296614	0.079883	0.216428	0	0.0856834
Apl2_03854	LSM6	LSM6 homolog, U6 small nuclear RNA associated (S. cerevisiae)	940.821	756.929	1224.76	2391.01	756.37	690.836	805.121	839.046	569.227	690.313	825.176	770.645	665.786	779.022	1505.35	1336.78	1679.26	1809.41	1741.41	1423.91	1836.09
Apl2_03856	SLC10A7	solute carrier family 10 (sodium/bile acid cotransporter family), member 7	5.50068	8.24434	5.68575	8.77673	3.60225	6.58055	4.14046	12.5703	14.6177	17.0096	15.2507	16.7609	16.1094	13.8683	10.7115	12.8953	12.5761	21.8585	14.3995	15.4321	33.4054
Apl2_03858			322.259	161.475	163.845	178.268	484.245	219.699	188.894	144.348	499.882	244.581	222.456	359.033	393.515	234.927	427.336	571.177	314.432	180.242	578.391	334.826	372.733
Apl2_03859	TTC29	tetratricopeptide repeat domain 29	0.669493	0.710243	0.8487	1.18864	0.520771	0.602174	0.207725	1.38754	1.03692	0.79365	2.33117	1.8438	1.06584	1.71914	0.332286	0	0.164202	0.0884077	0.0449421	0	0.0948731
Apl2_03875	FAM160A1	family with sequence similarity 160, member A1	0.393996	0.518906	0.534067	0.411659	1.9332	0.593328	0.384682	2.17487	3.11205	4.12815	3.43691	3.18524	3.84334	3.50998	1.33984	1.01075	1.7564	1.79382	1.75835	1.46635	1.52206
Apl2_03894	SCARF1	scavenger receptor class F, member 1	1.31623	0.849064	1.06694	4.68279	0.552934	1.4528	1.22506	21.4117	11.9869	18.0285	15.6146	18.0933	14.4453	16.6643	9.54091	7.71277	6.04255	4.42149	5.5126	5.35644	5.10259
Apl2_03897	TLCD2	TLC domain containing 2	13.9086	14.776	17.2829	17.338	8.34251	13.6103	6.7722	3.34282	16.8806	12.1952	5.44438	6.53084	4.78643	5.24046	4.86246	5.79096	9.89478	5.51464	5.78284	6.80465	3.80208
Apl2_03898	AIFM3	apoptosis-inducing factor, mitochondrion-associated, 3	0	0.0334864	0.0398122	0.643526	0.0460387	0.0473909	0.22014	0.0576797	1.37423	2.11198	1.16299	0.586065	1.64263	0.368066	0.100623	0.0722324	1.08262	1.40562	0.47612	0.0625946	0.234558
Apl2_03902	SERPINF1	serpin peptidase inhibitor, clade F (alpha-2 antiplasmin, pigment epithelium derived factor), member 1	11.5425	15.2347	9.60402	8.90818	16.62	11.6878	6.84995	266.336	144.965	115.911	58.0405	203.83	135.251	193.295	35.3168	31.6558	17.1917	11.2842	19.4036	16.3292	22.3268
Apl2_03904	RPA1	replication protein A1, 70kDa	62.8533	69.9681	65.6768	67.3406	65.1336	63.2662	70.9768	39.4844	140.679	204.354	150.768	68.871	95.4101	78.495	62.491	139.092	491.135	235.319	279.865	206.353	157.145
Apl2_03905			25.7289	13.6586	14.4965	10.2071	29.0967	11.195	15.5245	5.7046	18.8507	13.2496	2.44997	4.33143	3.99468	2.19613	3.36472	6.24883	5.9811	2.87852	4.13829	3.2445	2.54675
Apl2_03906	RTN4RL1	reticulon 4 receptor-like 1	53.8	40.0563	46.4958	30.7314	102.127	28.1263	53.724	7.93072	6.17747	3.61481	2.115	7.03739	3.98965	5.68827	7.20389	5.86198	1.01291	2.82246	3.82562	2.62615	2.80913
Apl2_03908	OVCA2	ovarian tumor suppressor candidate 2	11056.7	16566.8	18228.4	5817.17	13596.4	28883.4	23842.4	5930.38	8922.38	12898.6	14615.1	22918.5	15121.5	36690.5	7326.16	18894.3	20001.9	17098.4	23545.9	20455	21335.8
Apl2_03909	HIC2	hypermethylated in cancer 2	12.8354	6.25209	3.26237	8.44865	9.54357	19.958	7.00813	39.2588	23.0944	40.9239	41.4924	46.8926	24.8093	27.3273	23.44	23.3314	40.746	28.7196	15.6154	24.3618	13.9259
Apl2_03916	VTN	vitronectin	518.81	825.857	762.605	542.832	691.628	703.654	327.839	19.2875	28.8927	14.1033	3.91719	16.9537	13.6682	10.5507	3.08149	9.77357	7.57909	2.79308	4.58917	4.64268	16.7496
Apl2_03924	MYOD1	myogenic differentiation 1	0.518979	0.879523	0.853478	0.309607	1.08815	0.247461	1.16095	9.3447	34.8463	49.6927	0	37.4664	6.14108	34.6452	0.884083	0.664536	1.3261	0	1.08952	0.663868	0.265262
Apl2_03926	KCNC1	potassium voltage-gated channel, Shaw-related subfamily, member 1	91.0204	125.138	133.804	98.6845	80.5133	108.215	101.586	0.0270691	0.0429964	0.283147	0.0606444	0.0305579	0.0963546	0.0345455	1.07035	0.678029	0.254023	0.146589	0.387268	0.234948	0.157245
Apl2_03932	CYB5R2	cytochrome b5 reductase 2	93.0869	99.8474	128.005	152.579	74.5107	145.06	62.3734	13.9936	13.8797	17.4196	20.2977	21.4966	21.3628	20.6185	8.88259	8.24487	3.30979	4.91001	6.14074	6.95105	8.51437
Apl2_03934	OLFML1	olfactomedin-like 1	1.57626	1.71995	2.16976	1.63596	2.16754	2.56531	1.99124	6.05331	4.5775	3.20339	1.70652	5.48847	3.91087	5.57203	0.526886	0.463851	0.110459	0.089207	0.181397	0.0895273	0.191464
Apl2_03935	SYT9	synaptotagmin IX	63.1589	50.6508	50.1212	21.2455	69.7995	48.0735	48.2771	1.77275	2.11162	0.968462	0.381862	2.00179	1.4566	1.60998	1.42744	1.57925	0.0457133	0.996974	1.08839	4.77597	3.96174
Apl2_03936	SPON1	spondin 1, extracellular matrix protein	94.0438	83.0207	96.8088	45.6979	101.511	78.0433	81.3872	9.37138	7.81288	4.10349	2.10954	7.00142	6.57053	7.91588	1.26243	0.832584	0.267263	0.695835	0.853143	1.63338	1.69849
Apl2_03938	NT5C3	5'-nucleotidase, cytosolic III	170.102	132.509	113.393	78.3606	151.787	105.245	100.149	92.8333	246.071	235.024	86.1753	132.736	101.768	111.189	56.5726	86.3319	78.5052	59.8477	65.835	68.8444	62.4095
Apl2_03940	RP9	retinitis pigmentosa 9 (autosomal dominant)	37.1857	42.9464	46.5834	144.74	41.3214	49.4238	77.085	39.3598	106.191	153.562	84.0813	66.8962	83.8709	65.0455	50.0183	83.9493	149.729	86.3454	86.8931	93.2337	78.333
Apl2_03941			2.98888	2.60827	1.91371	4.37908	2.31666	3.10686	2.45132	2.00666	5.49178	4.36173	0.979305	1.34533	1.79112	1.59717	0.531392	0.647165	0.932014	0.645524	0.524572	0.796771	0.461532
Apl2_03944	LSM5	LSM5 homolog, U6 small nuclear RNA associated (S. cerevisiae)	94.9796	96.8415	173.24	685.595	68.2736	59.3178	69.9187	401.675	61.7368	84.4389	168.404	169.518	201.676	95.0244	407.916	186.066	145.894	147.877	243.568	206.527	275.669
Apl2_03946	PDE1C	phosphodiesterase 1C, calmodulin-dependent 70kDa	27.398	8.80378	51.972	26.0352	44.1771	12.5826	23.3062	4.11272	12.7731	4.56426	9.1029	4.88993	8.54558	16.1362	19.4246	1.61796	24.9556	17.9245	16.1303	38.0444	16.7072
Apl2_03950	PDE1C	phosphodiesterase 1C, calmodulin-dependent 70kDa	15.2407	18.7359	20.0509	11.74	17.1035	19.8062	17.8029	25.8585	17.0464	10.6639	17.0927	14.4697	17.5585	19.2762	24.7049	24.5131	7.87734	18.3169	14.6801	27.4212	16.8388
Apl2_03951	PPP1R17	protein phosphatase 1, regulatory subunit 17	55.2238	231.937	285.795	177.997	8.44297	189.204	223.88	1.00818	0	0.217254	0.161175	1.30678	0.171642	0.368414	0.167739	0	0	0.312188	0	0.317602	0
Apl2_03952	SSFA2	sperm specific antigen 2	2.56593	1.24574	1.2433	1.08991	2.9438	1.10358	1.5979	0.536031	0.904802	0.825343	0.431611	1.49327	0.814578	0.961804	0.0584359	0	0.0448982	0.0362828	0.0184253	0	0
Apl2_03955	NEUROD6	neuronal differentiation 6	144.372	103.719	93.2853	51.1315	292.843	65.7358	189.568	1.9532	4.2145	1.79943	3.8702	2.26354	5.88802	3.77258	14.507	15.664	11.2878	5.31647	12.9668	8.83035	9.9579
Apl2_03967	AGPAT3	1-acylglycerol-3-phosphate O-acyltransferase 3	75.7761	72.3842	76.3272	45.2328	71.4204	58.5179	61.3963	14.6796	11.5508	13.3103	11.239	14.6026	14.203	15.1038	18.6557	19.6317	34.2664	65.8806	25.7244	30.3063	67.4448
Apl2_03973	ICOSLG	inducible T-cell co-stimulator ligand	15.2889	16.6006	16.5226	30.5765	5.37531	12.3785	9.94627	35.5744	28.1908	32.5454	23.3995	23.4173	43.3861	30.3856	203.294	128.872	184.763	69.8281	168.003	95.2085	116.01
Apl2_03980	C1HXORF36	chromosome 1 open reading frame, human CXorf36	1.95352	1.61329	1.4445	2.29715	2.09475	1.71024	3.53814	28.8484	14.9646	19.2926	72.8431	56.7451	55.3776	47.3243	8.48981	12.4236	5.95606	12.3399	17.3501	15.6534	9.29145
Apl2_03984	EFHC2	EF-hand domain (C-terminal) containing 2	8.96551	3.86592	4.60639	2.72878	12.9538	6.59255	5.47452	5.04124	4.46321	2.11284	7.09834	5.91424	3.54543	4.32241	0.810999	0.124817	0.133533	0.302123	0.284973	0.410349	0.185152
Apl2_03986	MAOB	monoamine oxidase B	45.1556	31.4654	35.6088	11.5129	48.5124	38.1359	29.6837	3.55964	2.37556	2.28017	0.402084	3.41098	1.06489	2.36696	0.974104	2.65953	0.120315	0.0323984	0.625557	0.649332	0.695128
Apl2_03988	MAOA	monoamine oxidase A	35.5433	51.6271	40.4962	27.5187	18.7845	39.7766	21.9718	125.022	67.37	54.0305	35.6422	82.4875	104.657	86.7469	85.3484	71.0411	26.6083	22.4467	69.3007	39.647	48.0919
Apl2_03993	NYX	nyctalopin	1.87898	1.67896	2.15249	2.81556	2.65451	4.86647	2.39291	12.5859	17.9205	23.2016	18.5534	12.3753	26.0138	14.4491	82.154	59.5829	73.0392	23.6212	62.6753	39.484	31.8601
Apl2_04001	ATP6AP2	ATPase, H+ transporting, lysosomal accessory protein 2	379.877	332.122	316.677	281.632	356.305	252.84	307.954	116.915	147.977	177.124	342.557	143.781	192.536	178.7	83.4667	135.216	171.019	308.599	102.203	278.316	150.784
Apl2_04005	TAPBPL	TAP binding protein-like	0.998765	2.70512	5.10102	39.847	1.9428	4.16804	15.6679	3.58291	12.4856	17.7363	7.44203	7.46338	6.44061	8.21394	6.71617	7.2293	23.6024	10.4742	9.68897	7.745	7.84247
Apl2_04006	SCNN1A	sodium channel, non-voltage-gated 1 alpha subunit	1.79117	1.02343	0.525052	0.218024	0.304233	1.01844	0.24235	76.0398	112.882	113.953	88.115	119.967	101.655	93.4499	0.332338	0.0298299	0.159613	0.283716	0.157224	0.232434	0.193652
Apl2_04007	VAMP2	vesicle-associated membrane protein 2 (synaptobrevin 2)	35.8805	15.9671	27.9766	29.1918	4.46896	59.3852	6.27367	1.8084	0.408746	0.786607	0.577638	0.294327	0.618369	2.3178	1.80782	1.60055	0.697734	0.56031	0.575039	2.0258	0.605235
Apl2_04008	MRPL51	mitochondrial ribosomal protein L51	8807.7	14793.4	16665.1	33613.8	32438.5	19985.6	30400.1	25293.7	29275.9	8961.19	24919.2	100435	34586.3	47343.9	46208.5	62917.8	16230	23462.7	50022.3	25343.9	44640.3
Apl2_04020	C12orf53	chromosome 12 open reading frame 53	117.136	74.2333	78.9637	48.0228	171.322	73.0029	102.858	1.23722	1.47199	0.465029	0.230835	0.93394	0.368048	0	0.240033	0.257341	0	0	0.683318	0.113038	0.12011
Apl2_04026	CD4	CD4 molecule	0.40149	0.0757482	0.0451009	0.171764	0.364494	0.321447	0.249063	14.9103	4.81916	4.87757	2.5582	6.70482	5.80804	5.78826	47.0538	53.474	24.4983	28.6591	60.0508	45.1669	26.9562
Apl2_04030	CDCA3	cell division cycle associated 3	8.16725	2.4653	5.57099	11.3891	5.0758	4.92	3.52388	55.9112	14.6716	15.3801	13.4493	58.1182	9.9465	21.896	45.5637	117.334	85.1754	86.9259	116.342	75.5061	156.358
Apl2_04036	PTPN6	protein tyrosine phosphatase, non-receptor type 6	10.835	16.052	19.5446	32.7124	11.8835	25.7246	23.862	61.4377	42.4621	72.1265	109.571	46.5771	71.6613	76.8535	396.108	396.012	488.997	330.73	463.445	335.839	345.43
Apl2_04038	EMG1	EMG1 nucleolar protein homolog (S. cerevisiae)	16.8838	11.3777	15.2457	37.3446	16.6819	12.7511	13.8051	22.3238	22.3913	22.2223	33.319	51.683	55.6145	26.4354	32.6128	39.4569	51.039	38.3007	55.7417	38.5464	35.8309
Apl2_04040	C1S	complement component 1, s subcomponent	1.42655	14.0359	34.023	358.67	4.72029	48.5967	117.069	27.2734	122.484	227.805	222.315	93.9159	250.79	191.013	6.46966	25.5904	205.533	148.915	48.2502	117.78	70.05
Apl2_04041	C1R	complement component 1, r subcomponent	1.73627	19.4681	40.9858	147.557	4.39345	24.5145	61.7975	32.967	158.421	290.949	286.368	76.7787	220.664	237.961	18.4305	67.3567	452	282.29	107.437	211.22	159.292
Apl2_04042	RBP5	retinol binding protein 5, cellular	56.5213	54.565	55.091	227.192	53.3779	89.6694	118.724	99.2377	111.577	120.187	142.744	140.721	137.749	132.985	84.9241	137.79	147.607	58.9199	113.267	84.785	70.5939
Apl2_04043	CLSTN3	calsyntenin 3	359.807	348.869	334.146	380.217	486.188	313.006	457.111	8.11104	14.318	16.3691	12.1493	13.9314	11.9354	13.2428	3.98223	7.19008	13.8687	15.8767	9.35058	14.6588	10.0124
Apl2_04046	CRYBB1	crystallin, beta B1	0.565792	1.43431	2.38294	0.196791	0.219043	0.889832	0.17621	5.11343	6.57313	2.91717	1.54664	1.88045	12.1851	1.76738	31.3839	33.5778	2.60294	6.73993	12.0805	29.3854	2.41801
Apl2_04047	LGALSL	lectin, galactoside-binding-like	0.699911	0.787437	0	0.249939	0.270548	0	0.436512	7.52686	10.0291	10.3441	8.03828	7.38041	10.8157	9.41263	2.79011	7.66136	5.52893	8.71488	3.7916	13.063	3.19621
Apl2_04048	PLEK2	pleckstrin 2	1.07221	1.16917	1.71864	1.05018	0.714364	0.366429	1.71191	31.2686	31.4047	21.0668	53.2171	37.8727	53.7819	45.6508	8.14914	5.95737	4.43636	4.12776	2.65553	2.31951	3.51926
Apl2_04060	FSIP1	fibrous sheath interacting protein 1	4.90577	4.41427	2.58225	3.45551	3.95047	1.23654	4.51983	1.11233	2.56435	0.965805	2.25068	1.90445	0.936945	1.64878	0.250404	0.449198	0.0962327	0.5441	0.118515	0.0779532	0.291902
Apl2_04061	THBS1	thrombospondin 1	3.02427	3.35843	1.79313	1.54847	3.45311	2.42284	2.28472	137.965	57.7631	39.7143	46.6985	65.5396	109.604	79.4522	78.093	49.9252	32.759	34.2308	62.0741	63.9337	50.3283
Apl2_04065	CHRM5	cholinergic receptor, muscarinic 5	13.6674	6.8267	11.5685	1.19669	22.2909	5.55487	12.5292	0.293982	0.793799	0.659071	0.790333	0.298712	0.0697695	0.337676	0.170953	0.257701	0.118243	0.350248	0.161783	0.0638113	0.136631
Apl2_04072	RASGRP1	RAS guanyl releasing protein 1 (calcium and DAG-regulated)	39.276	18.9345	3.51082	2.26691	25.7912	21.0412	7.5268	15.673	7.74885	10.8414	10.2932	12.1614	11.1904	13.3406	50.6098	40.8836	23.3625	22.2364	41.4503	33.0898	26.504
Apl2_04086	ACTC1	actin, alpha, cardiac muscle 1	3.02234	18.1612	7.83188	19.3554	3.59766	37.919	11.0251	216.358	298.49	267.797	172.582	292.946	323.642	166.071	0.0524872	0.225853	0.12105	0.0977502	0.347904	0.294456	0.367194
Apl2_04088	RAB11FIP2	RAB11 family interacting protein 2 (class I)	152.14	121.505	115.628	63.7619	193.639	106.343	136.151	49.031	45.0063	49.6118	38.4949	52.6453	44.2526	43.6723	23.933	23.3138	17.1502	17.2789	18.0742	18.8069	16.4954
Apl2_04090	PRLHR	prolactin releasing hormone receptor	0.388002	0.548665	0.98615	2.20246	0.301718	0.929593	0.180624	0.0473082	0.150237	0	0.105969	0.160346	0.0561752	0.120795	0	0	0	0.153733	0	0.0514698	0
Apl2_04105	RGS10	regulator of G-protein signaling 10	12.3946	12.4382	12.6179	10.8883	12.2941	17.9857	11.2642	27.7233	9.02347	9.29616	17.6155	11.1114	10.8114	15.0128	72.7329	57.6668	22.6265	40.9316	46.042	34.3295	54.1919
Apl2_04108	BAG3	BCL2-associated athanogene 3	64.7257	113.784	211.804	84.6382	57.3374	131.418	92.3825	75.8549	112.803	161.916	76.8127	123.984	141.066	144.045	12.3867	39.25	79.9246	15.564	80.5238	26.7143	33.2846
Apl2_04115			0.159763	1.69575	0.322625	0.19175	0	0.0959904	0.0743215	0.0292097	0	0	0	0	0	0	0	0	0	0	0	0	0
Apl2_04118	FGFR2	fibroblast growth factor receptor 2	56.9978	70.4182	63.2976	45.9957	35.242	70.2519	36.6282	151.096	104.02	112.189	108.786	159.33	102.347	130.977	31.3601	16.1126	3.81942	10.2691	13.2361	13.0952	13.546
Apl2_04128	DMBT1	deleted in malignant brain tumors 1	0	0.0511587	0.0612172	0.819379	0.0703327	0.361303	0.0561244	1.14666	2.94133	4.02555	9.33573	3.88598	4.13661	3.88479	0.102602	0	0.650714	0.429937	0.0485755	0.143882	0.153808
Apl2_04142	MATN2	matrilin 2	1.54299	1.04497	0.741506	0.787015	1.95916	1.3735	0.894201	58.4682	44.4696	34.3954	22.3831	35.7922	31.1437	31.6266	1.23581	0.696565	0.241029	0.247902	0.647429	0.389686	0.664593
Apl2_04148	NIPAL2	NIPA-like domain containing 2	0.421533	0.357583	0.357681	0.137149	0.901253	0.336407	0.130843	2.41582	3.91731	2.30874	3.05099	3.25256	1.40401	3.21572	1.01653	0	0.206883	0	0.56634	0.111907	0.298846
Apl2_04149	KCNS2	potassium voltage-gated channel, delayed-rectifier, subfamily S, member 2	136.8	76.4314	38.5304	11.9548	187.132	25.8618	146.413	0.198124	0.472001	0.691131	0	0.223712	0.117566	0.0421455	0.153621	0.0826875	0.22138	0	0.0363501	0	0.0383716
Apl2_04151	OSR2	odd-skipped related 2 (Drosophila)	0	0.202015	0	0.311577	0	0.189891	0.221882	5.17104	8.1171	4.61302	1.95201	7.61784	4.55529	10.0901	6.2865	10.536	10.2138	7.86746	4.99499	7.85002	7.56869
Apl2_04154	COX6C	cytochrome c oxidase subunit VIc	7528.08	6197.77	7143.17	10537.6	6699.07	5959.22	3990.9	4982.97	3259.15	3654.09	4119.12	4801.39	3126.17	3161.34	5672.65	5130.41	4703.45	4328.67	5106.97	3202.53	2820.71
Apl2_04155	RGS22	regulator of G-protein signaling 22	0.41666	0.477202	0.690905	0.292274	0.719603	0.523896	0.370576	1.60259	2.18843	0.573317	2.83406	2.42083	1.79059	2.21368	0.0308012	0.0995893	0	0.0286873	0.029132	0	0.0307599
Apl2_04156	FBXO43	F-box protein 43	0.0314176	0.0266852	0	0.0600577	0	0	0	0.0459477	0.766377	0.171594	0.0772071	0.0259306	0.0545098	0.0586339	0	0.0575561	0	0	0	0	0.0266872
Apl2_04157	POLR2K	polymerase (RNA) II (DNA directed) polypeptide K, 7.0kDa	3746.44	849.877	2789.94	3964.54	2469.44	751.53	1827.46	4254.19	1189.81	1039.2	1414.03	6156.11	1085.51	3685.29	7412.22	1820.66	2719.71	1953.61	4329.95	1393.93	2537.03
Apl2_04159	RNF19A	ring finger protein 19A	25.9246	30.3335	28.158	46.4337	32.1321	29.7814	37.0283	109.044	129.312	139.281	87.4147	94.3079	95.6035	106.866	44.0849	43.3031	124.135	43.2737	58.3924	49.9287	41.6337
Apl2_04162	SNX17	sorting nexin 17	0.0865078	0.146689	0.176971	0.681551	0.100829	0	0.0805925	3.92489	12.7624	9.01286	4.25345	2.50484	4.21204	3.88051	0.441929	0.39575	2.20907	0.548625	0.488536	0.207076	0.589144
Apl2_04166	ZNF706	zinc finger protein 706	591.629	493.474	654.549	2317.71	474.286	449.986	434.363	659.186	581.216	816.183	768.323	840.89	755.416	765.467	914.746	914.877	840.357	729.385	989.318	702.634	720.864
Apl2_04169			138.229	257.939	69.9004	10.8445	456.579	91.4244	330.286	20.0727	11.4026	14.8683	10.8646	22.5605	12.4122	16.0958	10.2495	5.42716	8.06142	8.50551	7.70009	7.78968	5.1536
Apl2_04171	FAT3	FAT tumor suppressor homolog 3 (Drosophila)	24.0985	18.6292	18.527	12.9797	21.5058	17.3272	15.1139	0.685423	0.867405	0.532601	0.519627	1.35632	0.909886	0.900539	3.33558	4.49225	0.335396	1.4223	1.55206	1.02541	2.06779
Apl2_04197	AMOTL1	angiomotin like 1	13.4757	11.1225	9.75526	10.5134	28.7606	10.6405	16.3503	27.4624	27.6537	21.9241	19.4651	30.582	25.8379	21.0919	10.0021	6.565	5.28152	6.01272	8.11912	9.06351	6.52024
Apl2_04199	ENDOD1	endonuclease domain containing 1	18.8764	18.6962	22.8366	49.879	18.3601	20.8873	20.5364	24.9049	39.0169	39.1583	43.3606	31.9051	33.2526	23.5384	4.36857	6.99036	21.87	5.6442	10.803	6.43068	4.36483
Apl2_04200	SESN3	sestrin 3	30.3622	26.9379	26.1404	12.6451	36.6627	19.8171	27.7444	23.0066	13.3449	7.17833	13.632	17.4318	13.6917	14.7247	28.4259	25.0062	8.00282	15.204	16.9212	21.4342	19.4507
Apl2_04219	CA4	carbonic anhydrase IV	12.1316	4.15412	2.99654	2.7289	6.85307	14.1527	3.78957	32.3629	8.7531	5.77997	54.8903	16.2001	12.9006	17.1769	0.0641405	0.137917	0	0	0.0607574	0	0
Apl2_04223	PPM1D	protein phosphatase, Mg2+/Mn2+ dependent, 1D	51.9201	119.848	115.277	103.644	44.016	102.113	89.0776	68.8023	86.9566	95.8016	80.6234	65.0235	79.0773	67.7248	49.0257	53.0748	98.2764	61.2845	60.467	69.5492	64.5906
Apl2_04244	GDPD1	glycerophosphodiester phosphodiesterase domain containing 1	101.105	94.9746	116.199	114.136	105.651	93.9771	105.393	32.0304	14.2701	21.1291	18.0578	25.548	24.7157	26.0134	5.13321	4.56513	7.16291	20.1808	6.00289	9.61047	10.2626
Apl2_04246	PRR11	proline rich 11	0.658547	0.488616	0.672812	1.05146	1.15152	0.688748	1.61029	11.7459	4.01621	2.52701	2.29349	11.9155	1.50276	3.53833	14.7171	14.6127	12.3681	20.9459	11.4867	15.231	35.3828
Apl2_04249	PPM1E	protein phosphatase, Mg2+/Mn2+ dependent, 1E	92.5684	83.0986	84.1113	61.5799	103.819	90.5762	87.5239	9.38215	10.5363	7.42337	7.17608	6.74723	12.059	8.56139	56.2564	32.7266	26.2022	15.9251	35.3855	21.2559	25.5786
Apl2_04253	PKN3	protein kinase N3 [Source:HGNC Symbol;Acc:17999]	2.91977	3.87293	3.69231	8.08618	3.21456	5.13631	7.96949	15.5577	14.4933	14.6969	34.4968	12.5984	16.3932	20.8301	8.32209	8.39078	6.56547	8.71553	6.85816	7.45288	9.14961
Apl2_04260	C17H9ORF16	chromosome 17 open reading frame, human C9orf16	1378.94	927.486	3712.33	4069.09	1132.03	625.628	1248.66	565.24	478.927	594.47	529.718	678.545	798.674	863.627	1004.78	702.363	805.096	883.261	1201.16	1672	1444.73
Apl2_04268			8.06409	6.01225	1.03067	52.301	4.58377	0	0	5.95863	2.81223	13.0547	47.1642	15.8243	2.1663	0	19.5453	13.8189	15.4555	47.906	32.3668	3.5021	3.53236
Apl2_04269	FAM69B	family with sequence similarity 69, member B	79.8408	66.7631	84.076	78.0086	84.5239	59.4093	65.9223	2.27635	6.29509	6.04663	11.5174	4.07812	8.57247	6.81346	1.87169	1.47378	3.05287	6.07906	2.46342	5.33159	1.91594
Apl2_04270	AGPAT2	1-acylglycerol-3-phosphate O-acyltransferase 2 (lysophosphatidic acid acyltransferase, beta)	5.59711	8.90696	10.6562	11.7848	4.11499	15.5341	5.21433	12.9176	16.5047	15.9591	30.0603	14.2472	21.4121	14.3238	11.8037	10.8725	15.1383	22.3216	13.1295	22.6037	12.6814
Apl2_04279	CARD9	caspase recruitment domain family, member 9	0.732282	0.981843	0.466799	1.77496	0.809933	0.555859	1.506	11.8943	7.74504	12.8471	20.5853	6.23666	12.3744	11.4029	10.3584	21.0729	31.4389	33.2442	19.0154	24.8347	17.4216
Apl2_04286	LHX3	LIM homeobox 3	0	0.0862036	0.417983	0.202055	5.68813	0.485174	0.0948102	0	0	0	0	0	0	0	0	0	0	0	0	0	0
Apl2_04291	PCDH1	protocadherin 1	111.714	76.719	92.6724	29.8402	210.082	66.0959	112.424	84.0479	34.4411	47.4388	79.9223	87.9113	76.5358	78.8863	7.3331	5.15408	1.15674	4.38879	10.5613	6.38682	7.93563
Apl2_04293	PCDH12	protocadherin 12	1.94261	1.09039	1.01948	0.963948	2.20714	1.50333	1.04399	38.8943	15.0708	19.6044	20.9329	26.5795	16.1939	27.2806	6.45431	5.96022	2.46189	4.02169	5.23036	5.19233	4.58456
Apl2_04294			0	0.204453	0	1.82748	0.561957	0	0.6804	0.355476	0.844794	0.806508	0.397684	0.605553	0.636248	0.909862	9.94007	20.9997	7.90048	28.5141	10.443	7.28476	33.0091
Apl2_04295	ECSCR	endothelial cell-specific chemotaxis regulator	127.648	510.118	282.458	3361.38	0	356.886	1900.01	10650	7457.06	22403	29316.7	19764.3	12393.4	77366.9	1980.36	2827.77	3851.18	3573.8	3001.34	3734.89	3669.07
Apl2_04298			0	0	0	0	0	0	0	0	0	4323.32	3161.94	0	0	0	3957.77	0	3035.31	5961.66	39948.2	6440.64	37713.5
Apl2_04312	LOC416178	-	0	4.58735	0	85.9053	0	2.63179	6.01323	0	0	3.90793	0	0	2.87549	0	2.64338	0	0	0	2.75075	3.33019	0
Apl2_04313	FGF18	fibroblast growth factor 18	3.52689	5.19771	5.81713	5.53755	2.88832	6.51805	7.31073	1.62597	4.09715	3.1617	2.03448	1.94882	1.5929	3.1777	9.24016	4.17924	0.771011	1.45086	3.27397	4.29498	3.78741
Apl2_04317	KAZALD1	Kazal-type serine peptidase inhibitor domain 1	64.8127	87.6172	90.2548	76.6711	17.7263	85.3562	29.2821	0.217029	0.516854	0.0812541	0.0607638	0.122633	0.128887	0	0	0.135733	0	0	0	0	0
Apl2_04321	KCNMB1	potassium large conductance calcium-activated channel, subfamily M, beta member 1	1.3634	2.07732	0.990008	1.24254	1.26909	3.23732	0.763181	54.9107	123.858	94.9901	77.2311	75.9577	91.7017	88.5447	37.6529	49.5973	10.1955	21.96	42.8926	40.3725	29.7714
Apl2_04323	LCP2	lymphocyte cytosolic protein 2 (SH2 domain containing leukocyte protein of 76kDa)	2.39043	2.7952	2.84826	8.76347	3.11098	6.12227	8.64079	47.4297	49.1157	68.0996	86.8041	36.0425	63.2852	72.6377	136.619	162.686	146.694	147.903	146.699	184.981	126.563
Apl2_04326	FOXI1	forkhead box I1	0.59902	0.406653	0	0.697679	0.069883	0.359006	0.334585	7.53696	5.70581	5.1143	7.06734	8.01904	3.90193	6.20933	18.9106	20.8381	14.9291	17.8466	11.9693	13.4377	12.3785
Apl2_04328	FAM196B	family with sequence similarity 196, member B	10.2467	29.1273	51.4488	25.1358	1.63547	25.6359	21.3015	0.702534	1.30184	0.437494	0.524632	1.12363	0.416822	1.00868	0.204264	0.0366569	0.313962	0.285339	0.193307	0.0953052	0.204067
Apl2_04331	GUCY1A3	guanylate cyclase 1, soluble, alpha 3	106.33	66.0044	50.5355	37.934	118.971	53.5488	80.0666	28.7165	29.1839	29.1074	18.8163	20.4883	20.4969	23.8342	0.635848	0.164387	0.117262	0.16581	0.240631	0.237119	0.228645
Apl2_04334	TDO2	tryptophan 2,3-dioxygenase	0.326942	0.18499	0.497169	0.527325	0.381489	0.130718	0.557904	0.757301	2.46856	1.43091	0.0446432	0.360143	1.04094	0.152636	0.185445	0.0498887	0	0.172689	0.0438915	0.0433197	0.926565
Apl2_04342	GRIA2	glutamate receptor, ionotropic, AMPA 2	188.091	146.885	140.345	82.999	208.524	118.291	187.424	0.0351686	0.195547	0.420102	0.0393983	0.0595295	0.0208568	0.246808	0.102239	0.154227	0	0.038088	0.193428	0.0571598	0.16338
Apl2_04343	FAM198B	family with sequence similarity 198, member B	21.8775	10.8829	10.943	2.76384	31.6954	6.83606	19.6481	14.8623	7.70748	5.63537	3.32345	7.32483	5.79057	8.28056	27.1525	16.1128	4.23775	5.55586	8.42244	9.35683	9.21359
Apl2_04345	RXFP1	relaxin/insulin-like family peptide receptor 1	1.27641	1.33281	1.01655	1.67317	0.776466	1.69645	0.618295	0.233327	0.247109	0.232299	0.130692	0.394979	0.207577	0.372161	5.56227	5.43234	0.104241	3.13768	3.87164	4.69941	3.86183
Apl2_04360	NPY1R	neuropeptide Y receptor Y1	15.033	9.9991	10.602	1.85718	27.0872	6.19338	21.8282	0.0424583	0.0674229	0.063524	0	0	0	0	0	0	0	0.0459895	0.0467609	0	0
Apl2_04361	NPY5R	neuropeptide Y receptor Y5	44.7406	31.7744	31.2849	30.3896	71.0513	22.14	53.9641	0.0358815	0.113971	0.0536559	0	0	0	0	0.0417341	0	0	0	0	0	0
Apl2_04363	1-Mar	membrane-associated ring finger (C3HC4) 1	63.0969	34.6725	30.1468	17.386	101.777	27.7382	57.7632	7.23535	8.66312	21.5913	32.8908	7.00069	20.1059	18.3227	22.6861	31.2052	58.6732	66.49	22.2379	46.7874	34.2361
Apl2_04368	KLHL2	kelch-like 2, Mayven (Drosophila)	45.7095	29.1597	36.3671	19.3874	59.1513	24.1563	44.5926	10.4426	10.3774	12.8591	9.99295	10.0998	9.65051	10.4805	25.7535	20.3412	29.405	22.0517	24.1384	22.9129	21.7642
Apl2_04369	MSMO1	methylsterol monooxygenase 1	456.899	377.255	410.098	209.206	372.772	285.836	217.758	122.18	144.03	142.509	106.859	183.736	98.7827	122.296	39.531	49.0233	85.9169	71.3897	79.494	63.5623	73.7166
Apl2_04370	CPE	carboxypeptidase E	1014.4	920.504	888.532	459.955	1084.63	809.835	927.042	181.997	106.874	125.705	70.1129	119.432	66.7032	95.4601	64.9426	47.8065	32.313	68.9496	49.242	33.4161	38.8393
Apl2_04371	TMEM204	transmembrane protein 204	7.08753	5.97981	4.7919	4.81729	4.10906	8.31112	5.08372	54.7416	29.9185	74.9111	61.8253	44.4541	34.721	51.8735	8.07299	7.54219	1.16654	6.94768	7.68011	10.1641	6.27163
Apl2_04385	RBFOX1	RNA binding protein, fox-1 homolog (C. elegans) 1	267.518	237.079	229.149	121.026	355.882	188.815	289.516	1.59159	1.81461	0.7326	0.0457093	1.42895	0.290683	0.573046	0.142408	0.255391	0	0.0884077	0.0449421	0.177442	0.284619
Apl2_04386			4.99077	9.66763	18.4996	12.565	9.9195	4.7637	16.8337	0	0	0	0	0	0	0	0	0	0	0	0	0	0
Apl2_04413	KIAA0090	KIAA0090	46.2355	49.6255	52.5309	54.3597	53.5482	46.4487	46.5723	33.453	36.897	37.9585	43.4719	41.6803	40.5094	39.64	30.3659	38.7009	50.3421	64.4613	42.4782	53.6089	64.3287
Apl2_04417	PQLC2	PQ loop repeat containing 2	2.37418	2.01358	2.26549	8.0264	2.32168	3.11465	2.85318	13.9532	14.5903	21.4025	43.4899	16.4664	22.2982	19.8202	19.1668	28.8757	33.611	49.6546	27.5434	48.5265	19.0301
Apl2_04419	MINOS1	mitochondrial inner membrane organizing system 1	41.6456	52.7192	18.9274	6.09746	58.4095	45.062	40.0439	27.3472	39.422	29.0334	48.9586	55.8669	41.0859	51.053	42.59	88.3253	38.5943	41.2491	76.6498	41.7076	59.8418
Apl2_04421	LACTB	lactamase, beta	2.5583	2.59268	1.20867	2.85463	2.40846	3.4703	2.03479	0.271594	0.287584	0.18042	0	0.238495	0.179051	0.0770284	2.49187	1.02029	0.404596	0.751745	1.26218	0.753354	2.66484
Apl2_04425	C1QB	complement component 1, q subcomponent, B chain	6.29646	14.3206	15.6046	36.2216	8.20316	27.4345	38.6688	28.1286	75.5531	181.265	518.815	47.2296	143.621	134.452	83.1158	323.293	599.562	855.049	261.247	646.119	393.036
Apl2_04426	EPHA8	EPH receptor A8	2.47745	2.1699	1.32009	1.88191	5.7219	1.12509	4.46555	0.0139332	0	0	0	0	0	0.0533315	0	0	0	0	0	0	0
Apl2_04432	PLA2G2E	phospholipase A2, group IIE	0	0	0.239283	0	0	0	0	3.95699	3.39657	2.74033	1.10683	2.24577	3.93279	0.632859	38.7976	380.597	868.436	130.278	176.272	244.298	107.411
Apl2_04441	AGMAT	agmatine ureohydrolase (agmatinase)	0.308876	0.851359	1.02413	3.02636	0	0.646496	0.43152	0.226001	0.7176	0.423142	1.07567	0.319285	0.20134	0.216436	0.26293	0.0706647	0.909783	0.244818	0.311343	0.0615483	0.328557
Apl2_04444	CTRC	chymotrypsin C (caldecrin)	0.415075	1.17107	1.29245	1.12211	0.804865	2.79174	2.06539	0.202636	3.53607	1.67537	0.680538	0.344145	0.241105	0.258962	0.58969	0.25291	0.680737	0.329347	0.111907	0.222111	0
Apl2_04445	EFHD1	EF-hand domain family, member D1	568.062	732.499	1796.53	4411.26	708.372	862.593	744.62	57.3374	128.016	141.921	99.4687	75.279	108.313	63.4443	67.6737	41.4131	95.5997	77.4174	51.0132	61.4306	58.9965
Apl2_04446	FHAD1	forkhead-associated (FHA) phosphopeptide binding domain 1	5.87919	6.82003	10.0806	6.94797	4.05304	12.7041	6.0537	1.94492	6.1803	3.72033	5.56174	3.43065	3.72063	4.75704	0.374826	0.646453	2.33246	0.814584	0.638065	0.70956	0.561453
Apl2_04447	TMEM51	transmembrane protein 51	18.3938	16.8205	24.3307	51.3935	20.6415	22.6386	30.6735	14.6666	30.3639	52.3808	43.6362	25.7199	31.9146	29.3208	17.231	24.7959	68.5799	43.3686	33.1319	48.4898	32.9785
Apl2_04448	KAZN	kazrin, periplakin interacting protein	45.8776	63.7619	58.5529	71.4729	48.7864	54.7769	49.188	12.4877	36.6777	53.0521	22.0014	23.2559	23.856	20.9218	7.17734	11.239	53.3047	11.9229	20.0114	15.3089	11.8798
Apl2_04449	PLS3	plastin 3	32.2031	67.4982	67.8335	47.3399	20.3156	60.6729	44.3603	352.162	342.793	243.706	529.895	411.188	466.926	323.997	46.6985	33.4437	19.562	24.6062	28.6222	39.3333	25.9244
Apl2_04454	IL13RA2	interleukin 13 receptor, alpha 2	0.353746	0.30019	0.119688	0.28597	0.275134	0.28271	0.274418	27.1707	20.3403	10.2602	6.85926	27.7205	10.1895	16.3518	12.6421	24.9898	10.0076	7.10073	14.7726	23.3537	21.9592
Apl2_04455	HTR2C	5-hydroxytryptamine (serotonin) receptor 2C, G protein-coupled	39.5375	20.998	13.0323	5.01133	57.956	12.9922	37.3158	1.8159	2.77519	3.94455	2.11077	2.24398	2.96848	2.09911	1.71355	2.83114	2.29714	3.15436	2.3386	3.27444	1.11486
Apl2_04458	GDPD2	glycerophosphodiester phosphodiesterase domain containing 2	19.5136	89.5583	104.492	88.9864	0.182616	74.0193	69.0908	6.09147	5.17839	3.37647	6.91955	9.36303	5.90465	7.44566	18.2266	3.97539	0.34507	4.42935	6.16915	5.95859	7.24361
Apl2_04460	TEX11	testis expressed 11	2.70009	4.5686	4.99005	3.85352	1.06916	5.45606	3.83026	1.67305	1.32896	1.39886	1.98673	1.24601	1.23029	0.981973	4.35787	4.06689	2.71301	2.02935	2.15312	2.302	1.70986
Apl2_04462	SLC7A3	solute carrier family 7 (cationic amino acid transporter, y+ system), member 3	13.6605	8.93769	6.32284	16.4412	18.852	7.46833	15.4734	9.8698	13.2105	11.7815	14.8576	9.38712	11.4259	10.9483	23.2616	34.0651	55.2592	34.1132	36.5511	26.9792	31.7868
Apl2_04463			2.66264	6.70823	4.66179	4.46574	10.972	1.31494	12.8641	3.35351	3.53598	2.98324	3.74845	6.05436	1.00415	9.3163	3.2602	2.42161	4.15401	0.909268	4.98147	1.56991	9.828
Apl2_04468	IL2RG	interleukin 2 receptor, gamma (severe combined immunodeficiency)	1.27714	1.89633	2.46641	13.1057	2.23461	1.75959	6.4209	35.8774	25.8138	38.4544	119.501	26.0721	53.2511	61.2501	173.297	276.016	276.419	380.02	280.148	301.01	317.074
Apl2_04472	GJB1	gap junction protein, beta 1, 32kDa	21.9313	40.4595	37.5202	73.6563	8.17948	36.8841	9.15373	0.706164	1.22287	0.384864	0.431335	0.943512	0.61022	0.737861	0.0746936	0	0	0	0	0	0.298733
Apl2_04476	ITGB1BP2	integrin beta 1 binding protein (melusin) 2	0.0631385	0.0535722	0.128324	0.061389	0	0.151299	0.117565	1.61662	1.83357	2.14292	0.103463	4.22673	0.877503	1.29728	5.69534	2.9476	1.42505	1.00063	3.56153	1.15562	3.97375
Apl2_04483	MTCP1NB	mature T-cell proliferation 1 neighbor	42.8667	22.347	208.358	541.823	15.2636	27.8375	43.4324	42.9214	53.3072	34.788	37.1106	53.5224	25.5605	47.1281	81.0616	17.1698	47.6051	60.8447	29.8738	91.504	50.0983
Apl2_04485	F8	coagulation factor VIII, procoagulant component	3.16337	4.91075	2.98944	6.07542	4.76364	4.46834	2.83353	21.2918	29.9101	24.9416	37.6508	39.7252	104.385	35.9131	4.24018	4.23068	7.14217	7.23229	4.82837	6.29321	4.12102
Apl2_04487	MPP1	membrane protein, palmitoylated 1, 55kDa	112.902	134.856	139.755	163.318	117.432	134.338	140.383	37.9831	30.3371	41.9395	104.705	34.091	47.1898	51.6899	112.081	117.483	204.389	223.833	129.002	220.418	148.966
Apl2_04494	GLUL	glutamate-ammonia ligase	5.52359	5.79867	9.06608	18.0493	6.60294	12.9784	14.7872	117.849	109.559	136.428	179.847	138.128	206.482	154.399	101.779	97.6996	82.4077	109.709	107.915	151.035	69.2502
Apl2_04497	ENTPD2	ectonucleoside triphosphate diphosphohydrolase 2	0.643068	1.81999	2.20943	3.54567	1.20106	2.2144	2.31365	6.64706	5.42809	7.35838	10.9226	3.50471	7.66493	9.92425	22.6455	20.0619	36.3638	31.922	25.7119	31.2804	27.0331
Apl2_04502			2.11108	2.0601	1.69706	2.33659	3.39798	0.576508	2.5774	0.47582	35.4668	19.1609	2.5298	0.269558	2.2661	0.152071	0.969486	1.63182	3.0388	2.57812	0.920499	1.04565	1.66389
Apl2_04503	C9ORF167	chromosome 17 open reading frame, human C9orf167	3.89387	8.41703	10.8873	31.5089	6.60384	7.66216	13.095	26.8864	63.8064	90.5332	79.9659	43.7031	55.58	45.7107	44.1704	53.2882	101.702	100.281	74.2623	90.4068	70.0894
Apl2_04520	SLC31A1	solute carrier family 31 (copper transporters), member 1	23.1658	23.1566	20.9267	21.9502	17.6835	25.9285	15.1322	12.406	18.6701	23.9186	26.7071	24.0155	20.5684	21.5478	18.8856	40.3554	41.4694	44.4647	37.4857	37.5652	80.1775
Apl2_04522	WDR31	WD repeat domain 31	0.866385	1.20774	0.251464	1.864	0.866291	0.815749	0.57613	1.35813	1.79715	2.8454	4.76616	3.83571	2.63385	2.71634	0.105322	0.226599	0.121451	0.196148	0.249328	0.196959	0
Apl2_04529	ATP5G3	ATP synthase, H+ transporting, mitochondrial Fo complex, subunit C3 (subunit 9)	764.069	623.65	724.141	684.082	710.458	482.772	467.067	269.427	227.145	323.255	389.474	486.913	256.515	277.782	434.46	663.133	849.842	751.89	725.143	527.631	544.955
Apl2_04557	TTN	titin	0.25491	0.247897	0.18139	0.795821	0.249954	0.298456	0.458324	3.82959	6.17145	6.39255	0.132808	12.4481	0.87958	10.3404	0.0231251	0.0162888	0.0228371	0.052311	0.0249847	0.0430037	0.108839
Apl2_04563	ZNF385B	zinc finger protein 385B [Source:HGNC Symbol;Acc:26332]	34.5999	98.7524	128.825	74.6289	12.1801	89.6584	76.6093	2.1371	2.2089	1.77513	3.57169	3.33251	3.54287	3.89672	1.73599	0.849416	1.00069	1.50641	1.08298	1.54721	3.35074
Apl2_04574	C7H2ORF66	chromosome 7 open reading frame, human C2orf66	3.01851	4.20829	3.49243	5.13417	0.578036	3.42783	4.26844	5.92347	1.75393	1.13751	0.413504	2.96559	1.33473	2.85291	25.5124	21.9087	5.51913	3.2138	21.9579	13.4817	20.8994
Apl2_04576	ANKRD44	ankyrin repeat domain 44	30.5809	26.7373	29.9408	22.0489	37.5849	23.7106	35.6487	44.3345	21.5518	18.9536	21.4346	26.4911	23.1979	29.4484	143.816	88.2444	71.0771	79.6138	91.9012	74.9802	83.2485
Apl2_04580	HSPD1	heat shock 60kDa protein 1 (chaperonin)	276.982	280.167	325.559	185.244	304.308	259.217	249.53	121.957	116.656	173.626	122.712	169.959	145.88	162.618	215.68	305.751	486.926	396.786	465.97	318.595	501.638
Apl2_04581	HSPE1	heat shock 10kDa protein 1 (chaperonin 10)	688.441	612.325	420.846	206.982	580.874	744.475	512.712	405.649	379.489	444.986	550.842	482.325	533.122	525.768	670.942	903.57	934.257	1192.34	1030.74	709.115	989.413
Apl2_04585	PLCL1	phospholipase C-like 1	57.2416	73.3487	77.5236	53.5673	43.544	72.2437	29.0097	5.96028	7.60278	9.2396	8.66764	7.71119	9.22662	7.75093	16.0271	11.473	2.68799	6.03598	11.3614	10.6606	8.86818
Apl2_04586	FAT1	FAT tumor suppressor homolog 1 (Drosophila)	36.2668	71.8831	81.7633	55.3866	21.4494	63.8747	50.7644	43.8284	42.9752	43.9968	28.7718	40.6637	33.8072	38.0928	8.75609	6.79993	12.3945	4.27732	8.15897	7.92531	8.58451
Apl2_04593	FGL1	fibrinogen-like 1	1.19599	2.78959	2.21001	1.68222	1.04591	3.04064	1.3923	49.0036	67.6414	65.6077	49.8574	51.919	117.708	72.2774	2.54507	0.957715	0.0733839	1.42187	0.421889	1.66777	1.20847
Apl2_04596	MTUS1	microtubule associated tumor suppressor 1	22.5066	37.9247	43.111	34.0522	8.11691	39.7135	24.0463	59.2754	37.0275	27.6256	54.7219	55.6878	51.4026	57.3528	12.2027	7.56235	2.70005	7.80533	9.25612	9.17025	9.56531
Apl2_04597	PDGFRL	platelet-derived growth factor receptor-like	2.34369	1.22387	1.95255	1.16666	0.911392	2.01684	1.34265	26.9478	18.0101	12.6297	6.25304	19.5163	12.1089	18.5196	6.39198	4.62111	4.48136	3.47605	5.03557	4.2547	3.16847
Apl2_04598	SLC7A2	solute carrier family 7 (cationic amino acid transporter, y+ system), member 2	0.998339	0.321609	0.381771	0.329568	0.241182	0.579552	0.28822	2.01395	2.07938	0.789863	0.394803	2.0176	0.896039	1.50994	1.58094	1.04053	0.0674938	0.408981	0.304724	0.464198	0.292457
Apl2_04605	ANGPTL1	angiopoietin-like 1	0.676767	0.229149	0.140367	0.136984	0.472481	0.321428	0.252545	928.496	900.038	825.721	730.765	982.953	851.971	756.534	2.76885	0.123717	0.799056	0.107393	0.32838	0.543031	0.115448
Apl2_04606	ANGPTL1	angiopoietin-like 1	9.57999	7.20069	1.9782	2.76303	5.71593	6.55334	6.92332	13800	16609.7	15512.7	12361	21592.6	17879.1	15112.1	5.71388	4.59857	4.35698	1.51978	6.38663	3.83656	3.87889
Apl2_04607	ANGPTL6	angiopoietin-like 6	16.5966	10.9964	4.36872	5.90373	8.32362	10.9004	12.5109	24012.3	26644.2	27247.2	19085.3	32883.9	26315.1	22930.6	11.4269	7.92092	3.90442	2.69597	9.93962	6.547	4.99721
Apl2_04610	STX1A	syntaxin 1A (brain)	361.432	348.23	356.182	140.572	535.454	281.792	499.535	5.40864	6.27079	3.73333	6.19303	7.48785	4.98167	5.97559	3.67666	2.12776	1.95738	2.76497	2.34463	2.91455	3.03965
Apl2_04614	MLXIPL	MLX interacting protein-like	0.466747	0.500881	0.617474	6.6673	0.516491	1.1535	2.01044	0.341274	0.342418	0.241387	0.784755	0.425658	0.362182	0.320864	0.835477	0.607633	0.0722182	0.116717	0.711301	0.89531	0.730143
Apl2_04620	HIP1	huntingtin interacting protein 1	69.8056	56.3644	64.236	62.5631	82.9789	64.6893	77.6316	72.8159	55.6638	46.3704	62.2207	58.6788	64.79	50.8597	54.486	33.3379	12.3423	27.6841	33.0668	35.5974	26.1429
Apl2_04621	CCL5	chemokine (C-C motif) ligand 5	0.0823184	0.0698023	0	0.56617	0.383838	0.787141	0.920166	0.963769	20.2723	19.8551	10.7255	0.953244	8.80191	4.46137	0.560651	34.7241	31.5265	3.32786	2.5231	2.03518	0.84078
Apl2_04622	LOC770718	-	18.422	20.79	30.6199	105.463	8.60105	33.94	25.8805	5.48793	44.5724	86.7609	51.4962	17.885	41.2619	20.8455	4.35713	18.3096	85.0413	31.215	20.8006	23.2288	16.8786
Apl2_04623	GGCL1	-	0.687932	1.71614	5.06846	84.7371	0	6.88088	30.6429	1.01501	89.5545	129.307	45.862	5.83934	68.6569	15.6831	0.59384	183.455	437.306	9.92006	29.7337	7.06763	9.5969
Apl2_04625	CCL4	-	0.687932	0	0	2.01755	0	0.764542	0.651977	11.6726	15.1923	24.4422	19.8169	12.2626	30.6504	30.7127	6.53224	96.3918	129.879	10.4712	13.1514	8.83454	3.59884
Apl2_04626	LPO	lactoperoxidase	0.167659	0.0949472	0.112484	0.133292	0.195811	0.0672582	0.181926	0.0204323	0.292123	0.793411	0.160223	0.0461192	0.0484747	0.0260724	0.0237604	0.0255973	0.109543	0	0	0.0664432	0.0474652
Apl2_04631	RNF43	ring finger protein 43	1.7396	1.16903	0.70511	1.03926	3.4875	1.34398	2.34231	6.70162	7.69066	6.23715	8.35823	10.241	8.62481	9.03579	3.33359	2.02177	4.24924	1.85048	5.07498	3.04505	3.13112
Apl2_04636	CASP1	caspase 1, apoptosis-related cysteine peptidase	21.0917	30.3782	38.5319	88.7593	18.2503	27.6035	31.5781	34.9719	79.6944	141.521	158.454	61.0473	77.6458	90.2185	40.9288	84.7983	149.458	168.42	100.445	88.2589	97.4983
Apl2_04637	ABHD11	abhydrolase domain containing 11	25.7666	24.7724	19.8454	52.1562	15.3977	8.15066	14.1297	22.9853	21.2578	13.2007	33.2264	24.1998	12.7146	15.3968	24.218	21.6511	16.3809	34.1035	18.6193	18.5365	18.9899
Apl2_04638	CLDN5	claudin 5	6.47584	0.210909	0	0	0.434881	0.592274	0.232289	302.166	377.88	351.695	305.121	589.441	376.528	406.707	2.22857	0.796978	0.122483	0	0	0	0.424701
Apl2_04641	WBSCR27	Williams Beuren syndrome chromosome region 27	1.45428	1.02435	0.710787	0.835826	0.916567	1.2219	0.480411	0.251825	0.377859	0.104419	0.0940399	0.236778	0.132733	0.12495	0.309089	0.33311	0.112486	0.0606052	0.0461599	0.0454545	0.178709
Apl2_04642	ELN	Elastin Precursor; Fragment (Tropoelastin) [Source:UniProtKB/Swiss-Prot;Acc:P07916]	3.66671	3.28275	2.85713	1.2628	2.7452	3.16097	2.0024	68.03	35.3701	18.1219	5.2566	42.4826	14.0077	14.4705	40.3395	35.3693	3.90777	6.28225	29.3214	19.0743	23.2659
Apl2_04645	MUC5B	mucin 5B, oligomeric mucus/gel-forming	0.0557552	0.0394928	0.0465194	0.0614455	0.184619	0.0448394	0.060468	10.9641	6.24963	2.08771	7.48139	4.24499	10.7038	7.14082	0.0157966	0.00851572	0.018202	0.00735654	0	0.00734971	0.00788651
Apl2_04653	CTSD	cathepsin D	185.027	205.651	206.615	246.37	187.522	191.232	146.923	1173.15	916.2	863.462	975.354	1249.26	912.489	1050.86	251.384	256.117	183.085	759.018	204.2	426.241	265.645
Apl2_04655	SYT8	synaptotagmin VIII	0.11293	0.143761	0.0572742	1.91457	0	0	0.105119	40.8078	55.0303	67.537	54.8663	82.6228	59.8703	52.7253	1.29718	2.7915	8.91885	6.97918	2.82016	3.14298	3.40877
Apl2_04656	TNNI2	troponin I type 2 (skeletal, fast)	28.4808	11.1905	7.62952	5.73607	32.5733	3.68653	18.8857	198.463	145.545	310.14	7.14559	370.094	21.9834	116.572	11.0153	6.25649	3.06485	4.81754	8.18905	4.63125	3.32129
Apl2_04660	C11orf89	chromosome 11 open reading frame 89	2.17472	2.18569	2.05623	1.34406	0.751189	2.50366	0.600201	49.389	40.1391	68.8703	0.594017	113.516	6.23123	43.5002	1.91994	0.58963	0.395454	0.446913	1.16931	0.770688	0.822613
Apl2_04661	C11orf89	chromosome 11 open reading frame 89	2.41885	2.04759	2.50775	0.679625	1.56367	2.23409	0.626808	42.5088	37.6223	56.788	0.220318	97.6963	6.43873	33.4483	2.17621	0.85981	0.396642	0.639713	1.41269	0.646881	0.458456
Apl2_04662	TNNT3	troponin T type 3 (skeletal, fast)	16.5393	8.46513	2.94779	0.954528	17.7318	3.11456	14.8678	359.593	379.152	513.258	0.39012	729.541	44.1305	306.841	0.304148	0.217589	0.936028	0	0.576887	0.285886	0.101423
Apl2_04668	TH	tyrosine hydroxylase	4.10519	1.11237	11.5209	0.798327	0.66271	19.3557	0.7721	0	0.0507295	0	0	0	0	0	0	0	0	0	0	0	0
Apl2_04670	TSPAN32	tetraspanin 32	0.521876	0.442208	1.18027	1.66099	0.364735	0.746472	0.681011	4.50747	20.7335	36.2184	21.7281	8.90063	18.3449	17.9563	5.15637	6.01414	19.7979	13.6568	7.83799	14.6876	5.15714
Apl2_04675	KCNQ1	potassium voltage-gated channel, KQT-like subfamily, member 1	1.01959	1.12238	1.06697	0.977844	1.36675	0.953201	1.37016	4.08718	9.82572	2.31105	8.50706	2.64996	8.2575	3.70061	0.899283	0.380442	0.185115	0.209372	0.790208	0.269678	0.481275
Apl2_04677	PHLDA2	pleckstrin homology-like domain, family A, member 2	71.1035	52.6819	44.672	122.99	78.6331	59.8996	85.3854	45.4148	120.448	124.73	111.742	84.8599	299.946	137.024	34.4142	45.5066	54.4518	20.824	26.4232	22.3131	19.7001
Apl2_04679	CARS	cysteinyl-tRNA synthetase	64.0048	65.4339	63.197	110.148	73.1957	62.2435	92.9577	45.8541	129.101	166.743	126.196	69.5832	95.6708	87.5698	34.8983	94.6973	202.61	116.846	74.8859	77.2038	111.603
Apl2_04681	OSBPL5	oxysterol binding protein-like 5	43.417	29.7451	29.1473	17.0737	54.2108	27.4259	38.7528	80.6043	75.9903	55.8565	58.597	88.4871	73.6514	77.7112	44.6202	30.5798	25.2904	25.713	31.0357	26.9426	29.0358
Apl2_04690			0.695279	1.47369	1.42251	0.256827	1.92462	0.830567	1.7813	0.190798	0.201916	0.47658	0.0712205	0.647106	0.302263	0.243662	0.0739979	0	0.170721	0.137795	0.21035	0.138699	0.295946
Apl2_04700			6.535	6.31145	8.842	9.92525	6.50609	10.1333	8.37316	3.00998	1.3015	4.74399	5.05286	3.10254	3.26014	2.44949	1.1153	5.28491	12.3317	13.0483	2.87615	8.74077	9.57473
Apl2_04701	PARM1	prostate androgen-regulated mucin-like protein 1	118.838	121.698	162.523	238.021	151.866	165.647	144.51	50.303	49.6927	67.3756	65.4465	56.8499	60.6608	45.8254	30.6932	99.228	173.337	180.26	68.6275	107.87	179.45
Apl2_04712	DCTN6	dynactin 6	417.563	345.913	581.031	679.118	402.552	330.003	318.31	195.736	133.627	156.432	165.273	183.689	166.805	156.101	170.108	156.445	175.097	144.339	181.363	199.516	144.458
Apl2_04713	FRAS1	Fraser syndrome 1	4.3476	3.63068	4.89939	6.51647	4.1282	5.9832	3.43439	37.1962	35.3609	24.83	25.7303	44.641	20.8334	33.4074	1.98612	0.664087	0.530987	0.49382	1.16833	0.413487	0.7818
Apl2_04717	LOC422509	-	251.61	767.476	185.87	2138.99	782.396	1143.74	2278.8	11893.4	11953.4	14299.4	14359.9	10811.5	21946.2	33392.6	879512	1.88E+06	1.80E+06	464172	2.05E+06	970039	1.71E+06
Apl2_04718	CXCL13L2	-	0	0	4.97273	1851.98	2.45449	2.13677	45.0659	13.6824	36.9801	92.938	128.042	18.4668	53.8661	56.199	270.321	1482.18	4864.71	862.847	1077.62	1825.89	884.448
Apl2_04719	PPBP	pro-platelet basic protein (chemokine (C-X-C motif) ligand 7)	0	0	9.94546	194.945	0	0	0	41.0472	21.1315	14.5216	41.4254	20.5187	21.5465	22.4796	209.802	244.709	801.903	756.851	519.384	248.985	244.276
Apl2_04725	MYL9	myosin, light chain 9, regulatory	24.7191	25.5555	21.2803	14.7525	15.9098	30.0362	15.2816	1486.02	1335.25	1170.3	581.119	1317.88	730.835	799.365	268.094	259.522	176.473	161.537	358.127	274.736	248.114
Apl2_04727	GGT7	gamma-glutamyltransferase 7	51.6969	50.3027	54.4632	54.1401	58.2458	50.9687	57.2633	3.80548	4.13592	3.66573	2.63626	4.46516	4.24762	3.83397	8.58915	3.01039	2.58422	1.08462	4.6008	1.76509	1.80326
Apl2_04729	TP53INP2	tumor protein p53 inducible nuclear protein 2	26.6814	32.735	27.771	31.5833	23.2739	32.1569	19.2286	30.3971	31.1682	21.8809	13.0031	41.5576	23.3863	23.4499	6.82454	7.99156	5.83656	15.4103	8.87625	8.69532	24.7931
Apl2_04732	SAMHD1	SAM domain and HD domain 1	14.1758	39.3758	55.7198	179.215	20.7951	59.8328	108.437	58.0757	381.936	738.389	440.06	225.921	421.126	333.876	58.7942	118.409	720.88	307.485	331.233	292.458	216.657
Apl2_04733	RBL1	retinoblastoma-like 1 (p107)	5.44337	7.96837	8.84489	21.7738	3.81068	8.12905	9.30823	12.6252	16.2689	18.1132	19.6545	11.9245	17.4305	15.7662	21.2151	20.808	41.648	35.03	29.2145	26.1388	34.6719
Apl2_04741	ARHGAP39	Rho GTPase activating protein 39	19.1576	38.0258	46.0133	38.2659	9.24654	36.4299	27.9581	39.2613	25.6466	24.3379	20.9018	37.7384	21.9817	28.8411	12.1206	8.01395	3.73207	7.35012	6.95859	10.7318	7.31602
Apl2_04748	ASAP1	ArfGAP with SH3 domain, ankyrin repeat and PH domain 1	0.0178903	0.0456068	0.0538633	0.220697	0.0418034	0.150907	0.216252	2.02737	3.80289	5.58367	6.69662	3.08429	5.27387	4.53915	3.65016	4.91755	6.64277	12.1821	4.5887	10.8636	7.24493
Apl2_04759			1.39292	0	0.857638	7.19853	0.79482	0.773259	0	13.8741	26.7139	7.18865	42.9939	8.27946	11.1748	1.98515	18.0396	40.9167	24.4872	29.5756	41.698	18.5034	6.0745
Apl2_04764	FAM165A	family with sequence similarity 165, member A	261.885	82.3392	1184.82	878.224	171.565	323.38	355.67	419.027	211.802	786.831	647.31	262.774	451.643	1499.13	573.391	303.856	620.355	445.859	266.544	975.324	443.33
Apl2_04773	ITSN1	intersectin 1 (SH3 domain protein)	57.7526	57.8871	60.973	45.0344	59.7656	53.8042	66.2938	33.7891	47.2593	67.0805	89.5599	39.4408	57.3974	50.7693	43.2601	64.2059	137.121	131.978	84.0633	127.852	107.469
Apl2_04775	CRYZL1	crystallin, zeta (quinone reductase)-like 1	25.2033	17.4189	17.868	20.632	20.6467	18.3646	18.2583	13.8647	11.9247	27.0945	33.1053	12.0206	15.3206	14.8124	9.96837	18.3713	47.8551	37.4416	18.403	25.2483	16.624
Apl2_04776	DONSON	downstream neighbor of SON	8.0298	9.84726	11.4105	20.7835	5.05085	11.5185	12.4532	10.571	13.2656	24.6317	65.6727	9.79936	18.547	19.322	23.1095	41.3821	79.5757	118.63	47.0494	97.5604	98.5739
Apl2_04780	GART	phosphoribosylglycinamide formyltransferase, phosphoribosylglycinamide synthetase, phosphoribosylaminoimidazole synthetase	0.373117	0.584016	0.197176	0.093261	0.0917675	0.378536	0.0913022	0.201008	0.410591	0.321494	0.128679	0.2106	0.051083	0.109913	0.584331	1.07954	0.461766	0.279887	0.647432	0.217703	0.283445
Apl2_04783	IFNGR2	interferon gamma receptor 2 (interferon gamma transducer 1)	76.4197	74.0804	61.9536	71.3056	100.952	54.3116	86.7505	154.107	201.187	260.172	305.226	164.371	216.577	213.437	162.839	290.079	511.495	278.533	207.538	332.281	225.057
Apl2_04784	IFNAR1	interferon (alpha, beta and omega) receptor 1	18.92	16.3243	19.7816	21.4198	16.5117	18.2295	19.119	34.6602	67.1652	88.9228	73.6128	31.2088	58.3334	58.7424	58.6906	55.2834	93.0819	67.9016	50.7788	71.4248	48.2586
Apl2_04786	IFNAR2	interferon (alpha, beta and omega) receptor 2	47.8245	57.1208	64.3519	112.747	44.2787	59.4256	75.6004	73.4625	196.048	279.169	180.165	94.5188	157.913	132.622	115.34	149.511	335.406	180.476	198.831	188.029	162.17
Apl2_04792	C21ORF63	chromosome 1 open reading frame, human C21orf63	5.0451	13.623	13.0874	13.5027	6.62202	10.6549	8.96558	93.6875	147.71	138.094	178.443	126.621	144.234	108.944	9.7562	11.9668	14.3994	8.04021	17.2735	9.52884	8.09226
Apl2_04796	NRG3	neuregulin 3	28.4734	23.3152	21.5514	14.864	34.7883	20.5689	27.7781	0.974072	0.533462	0.200872	0.150493	0.113783	0.159455	0.214355	0.0390662	0	0	0.0363804	0	0	0
Apl2_04800	CDHR1	cadherin-related family member 1	1.80916	1.37941	0.279737	0.971169	2.05911	1.0893	0.798081	0.0847941	2.80196	1.01285	1.65287	0.210505	0.885036	1.0603	1.10434	0.743725	0.750018	0.587729	0.503663	0.753331	1.04387
Apl2_04801	LRIT2	leucine-rich repeat, immunoglobulin-like and transmembrane domains 2	0	0.0768466	0	0.30506	0.686733	0.108696	0.0421142	0	0.368	0.148459	0.11123	0	0.196418	0	0	0.0414437	0.0887667	0	0	0	0
Apl2_04802	LRIT1	leucine-rich repeat, immunoglobulin-like and transmembrane domains 1	0.132341	0.140501	0.333431	0.348163	1.27492	0.43771	0.307766	0.0483879	0.115294	0.108435	0.108409	0.0273091	0.0574073	0.0617492	0	0.0303047	0	0.0262034	0	0	0
Apl2_04803	RGR	retinal G protein coupled receptor	0.241636	0.136606	0.0822493	0.158125	3.75594	0.19259	0.15005	0.117874	0	0.0882952	0.198006	0.133235	0	0	0.137138	0.0737037	0.0790908	0	0.0649616	0	0
Apl2_04804	SLC18A3	solute carrier family 18 (vesicular acetylcholine), member 3	19.7688	3.22088	6.81946	7.25537	5.31316	14.7519	0.9113	0.636072	1.64033	0.596562	0.17805	1.34916	0.378103	0.914119	0.0925269	0.0993358	0	0	0	0.0868881	0.0925475
Apl2_04805	CHAT	choline O-acetyltransferase	9.75444	2.07813	3.38597	3.21377	1.86667	5.96428	0.515892	0.357842	0.53053	0.285113	0.374133	0.565474	0.311327	0.608866	0	0	0	0	0	0	0
Apl2_04810	GPRIN2	G protein regulated inducer of neurite outgrowth 2	4.49765	6.86709	10.1278	17.0089	5.78031	7.48593	6.52669	2.35381	0.862752	1.89441	1.55493	1.80575	1.18173	1.30948	2.03561	1.47375	1.33517	1.96108	2.12578	1.50671	1.68306
Apl2_04816	SNCG	synuclein, gamma (breast cancer-specific protein 1)	910.902	1121.91	1305.62	1473.7	221.035	2649.05	392.849	16.6057	24.8936	15.3627	15.7594	22.3679	11.9936	23.4796	2.91104	1.53239	2.25376	1.35176	2.79364	1.90181	1.46708
Apl2_04821	LDB3	LIM domain binding 3	3.17033	4.20225	5.03245	2.81507	3.09628	4.24337	3.30449	6.81458	15.5558	9.01332	0.0671613	24.3577	1.46973	6.47708	0.395066	0.225328	0.401772	0.25972	0.395733	0.368231	0.557081
Apl2_04825			43.0178	78.7964	127.439	89.5826	40.8474	60.8629	62.1884	1.63048	2.06141	0.998365	1.45744	3.35263	0.7825	1.25543	2.28395	0.402831	0	0	0	0	0.765821
Apl2_04827	GRID1	glutamate receptor, ionotropic, delta 1	31.9425	45.063	44.8769	24.8553	23.8835	43.3675	33.896	0.248876	0.669082	0.228714	0.72918	0.885802	0.635837	0.464138	0.111312	0.119926	0.102634	0.145136	0.105302	0.082992	0.244592
Apl2_04831	BICC1	bicaudal C homolog 1 (Drosophila)	11.2214	14.8412	15.9983	15.3897	10.6484	16.8007	12.6731	42.1906	54.3955	32.5328	26.4373	35.7545	76.1252	37.666	21.324	17.2329	8.54716	16.7088	17.1937	25.2198	18.4681
Apl2_04833	FAM13C	family with sequence similarity 13, member C	22.9306	32.7387	38.2399	23.2579	20.7099	31.5612	29.9144	7.77197	8.17734	6.2726	9.8259	9.44995	8.89479	9.53549	7.93406	5.85328	0.904497	2.02994	4.89487	4.41818	3.83217
Apl2_04834	FIBIN	fin bud initiation factor homolog (zebrafish)	12.2047	4.36442	4.13553	8.62983	17.9808	1.96187	14.277	90.3357	66.1932	27.0943	20.5523	109.996	91.2636	50.6417	2.00175	0.526471	0.581309	1.39415	1.44144	1.4737	1.00912
Apl2_04835			300.881	84.1204	1215.55	765.965	335.052	23.2541	523.63	1266.41	1590.88	1471.45	290.478	1817.61	2545.49	1346.13	102.926	0	0	0	38.191	94.9178	0
Apl2_04836	BBOX1	butyrobetaine (gamma), 2-oxoglutarate dioxygenase (gamma-butyrobetaine hydroxylase) 1	9.89121	12.2008	11.0278	4.40368	13.486	4.96448	7.81551	4.50108	7.68209	3.58732	1.88463	6.27214	3.59574	2.73869	5.03992	4.05384	1.69263	2.73388	1.62149	1.50921	2.15155
Apl2_04845	KIF18A	kinesin family member 18A	0.574479	0.406722	0.457186	0.638048	0.587158	0.518795	0.40069	6.09061	1.39021	1.51571	1.21561	4.04874	0.851112	1.65255	10.5016	8.99089	9.47616	14.6519	9.33717	6.67518	18.6801
Apl2_04854	IMMP1L	IMP1 inner mitochondrial membrane peptidase-like (S. cerevisiae)	19.2369	17.8492	29.3896	49.9849	9.63788	13.125	11.4536	16.8605	14.8991	18.7533	21.3436	23.3489	17.9484	20.855	28.3259	40.9821	23.9843	26.2109	26.3018	27.1015	36.2701
Apl2_04857	PAX6	paired box 6	30.9233	78.5387	98.6423	93.6128	13.8108	76.1998	82.9268	0.124286	0.131578	0.247914	0.0928036	0.0935897	0.0983654	0.105771	0.0963785	0.155553	0	0.134622	0.0912492	0.0450366	0.240783
Apl2_04858	RCN1	reticulocalbin 1, EF-hand calcium binding domain	16.9479	14.8808	14.3695	16.835	14.034	12.1729	15.5105	85.1888	35.9358	38.3359	37.5696	43.2734	17.4096	39.0396	37.9132	32.4035	51.871	37.8071	38.1648	28.1549	41.8308
Apl2_04859	WT1	Wilms tumor 1	1.17054	1.98668	1.78199	1.47584	0.136564	1.4033	0.599302	0.685007	1.83561	0.832734	0.479517	0.531973	0.965746	0.546538	62.6986	55.3481	22.4527	34.3166	58.7518	54.6966	52.5054
Apl2_04862	CCDC73	coiled-coil domain containing 73	0.407683	0.329915	0.311859	0.313429	0.13608	0.280668	0.288828	0.581941	1.64616	0.868701	1.01767	0.352326	0.706987	0.814931	3.28438	2.0277	1.40751	1.0299	1.38933	0.69175	0.890063
Apl2_04870	C11ORF41	chromosome 11 open reading frame 41	120.743	88.3627	90.8376	45.2709	163.549	69.7427	123.688	0.611461	0.626685	0.294572	0.132578	0.801368	0.538136	0.377534	1.10099	0.420096	0.132183	0.29907	0.368888	0.277921	0.710209
Apl2_04872	KAL1	Kallmann syndrome 1 sequence	51.3969	50.1189	47.7019	65.9137	57.5241	55.0787	33.8688	4.98243	4.78915	3.97033	1.08763	4.15329	5.51735	4.17371	8.76584	3.84028	1.33583	1.60505	3.20534	2.82699	3.56202
Apl2_04882	SHROOM2	shroom family member 2	36.8291	32.1796	32.5128	38.509	38.6488	32.2279	29.3068	32.029	30.0873	32.159	16.1492	30.2556	26.3285	32.3125	16.8995	14.9707	8.34583	10.9642	13.3112	14.2065	12.3624
Apl2_04889	MID1	midline 1 (Opitz/BBB syndrome)	8.99527	7.41686	7.522	10.602	7.87037	6.593	7.49457	13.4979	9.25751	10.9445	9.93649	13.2029	11.539	13.2599	3.53799	2.73769	11.286	4.13036	4.38443	2.94986	3.85746
Apl2_04916	B3GNT2	UDP-GlcNAc:betaGal beta-1,3-N-acetylglucosaminyltransferase 2	96.4158	55.5644	53.5739	30.7291	108.579	37.9826	74.0674	49.61	77.8067	92.83	69.9153	70.3672	75.7558	68.4491	67.5609	70.5449	127.254	76.5244	84.6094	73.4596	56.4761
Apl2_04930	ARHGEF33	Rho guanine nucleotide exchange factor (GEF) 33	11.6902	44.5218	40.4884	25.8236	0	36.3113	33.5083	0	0	0	0	0	0.0950805	0.204328	0	0	0	0	0	0	0
Apl2_04931	ARHGEF33	Rho guanine nucleotide exchange factor (GEF) 33	6.45516	30.3084	32.7839	15.5273	0	25.7863	27.701	0	0.285654	0	0	0	0	0.0574138	0	0	0	0	0	0	0.0522834
Apl2_04944	GINS1	GINS complex subunit 1 (Psf1 homolog)	1.30308	1.47026	0.903311	2.94634	0.673658	0.686849	1.35109	13.0422	3.36398	1.75403	1.54308	6.60427	1.64043	6.64051	17.4043	17.9946	13.8231	19.4174	19.2114	14.5376	25.5728
Apl2_04946	SLC8A1	solute carrier family 8 (sodium/calcium exchanger), member 1	43.7726	31.3319	35.1532	29.4074	55.5375	38.4924	42.1588	11.2901	10.1164	11.5286	12.3953	8.88346	13.7114	13.8098	23.5259	25.5413	41.1129	42.4365	40.316	50.1554	35.4704
Apl2_04947	CACNA2D2	calcium channel, voltage-dependent, alpha 2/delta subunit 2	25439.8	36572	54227.7	35241.8	22876.9	55364.1	65473.8	7494.17	6801.75	3071.18	3979.97	11410.1	2531.67	24140.8	3479.69	6614.17	473.374	3073.57	3091.19	1404.58	4874.59
Apl2_04949	CACNA2D2	calcium channel, voltage-dependent, alpha 2/delta subunit 2	7559.64	11138.4	21990.1	51502.7	5684.95	19679.1	17661.6	1084.53	1381.14	850.718	737.045	4477.4	899.666	5019.58	1343.57	2800.06	698.983	1043.32	1089.2	668.867	3398.61
Apl2_04956			616.785	758.543	2471.32	6555.98	583.243	414.802	882.251	419.828	603.841	1582.7	873.335	725.51	699.743	959.565	205.582	414.484	999.271	587.918	559.483	1241.07	852.446
Apl2_04957	HYAL2	hyaluronoglucosaminidase 2	20.192	27.5544	20.4023	47.2289	31.3571	18.6989	19.8048	280.73	202.737	282.059	390.239	412.424	283.917	296.948	26.5609	37.9712	44.7425	37.5319	69.2609	62.0921	32.1745
Apl2_04958	HYAL1	hyaluronoglucosaminidase 1	5.96965	9.80135	7.41198	18.9643	11.0013	6.15555	7.68581	34.3621	39.2085	64.4688	182.06	78.4077	70.297	73.8709	5.22163	7.2531	11.932	15.7808	17.2578	21.2486	8.91807
Apl2_04965	ITIH4	inter-alpha-trypsin inhibitor heavy chain family, member 4	0	0.0182366	0.0215618	0.0816253	0.0250734	0.0775571	0	0.0627723	0.373974	0.609151	0.123065	0.212492	0.223348	0.260302	0	0.0196645	0.0841226	0.0169956	0	0.0169996	0.0182248
Apl2_04966	ITIH3	inter-alpha-trypsin inhibitor heavy chain 3	0.521818	1.0409	1.55034	1.74831	0.371031	1.3388	1.20261	0.646944	1.84474	1.88231	0.966342	0.711302	1.35756	1.39694	0.327921	0.602776	1.08932	0.37727	0.437911	0.359432	1.40635
Apl2_04972	C3orf78	chromosome 3 open reading frame 78	3979.37	2557.21	2526.89	10287.5	4672.68	13961.4	8478.24	2997.48	2902.7	522.491	749.7	11556.9	4323.61	13782.9	4703.38	6357.59	1219.65	1185.77	9035.95	5997.26	12922.3
Apl2_04974	STAB1	stabilin 1	9.17971	6.00232	5.35532	10.3088	9.65577	11.568	15.4981	75.2148	27.8599	37.3294	60.8596	49.3275	73.4857	80.4101	45.5125	67.6601	10.2425	84.9746	26.8231	55.1891	37.773
Apl2_04976	TNNC1	troponin C type 1 (slow)	2.66727	2.25374	0.602137	2.1892	4.20393	1.5727	2.13618	54.1697	112.882	89.4718	30.6233	134.25	31.6074	66.9554	0	0.173941	0	0.907844	0.308979	0.153841	0
Apl2_04977	RPL29	ribosomal protein L29	364.091	238.858	141.893	78.7648	274.543	457.428	214.138	654.313	428.852	502.608	419.574	616.695	530.603	491.353	1838.4	1405.8	955.633	621.468	1441.63	562.604	673.243
Apl2_04978			6.05963	4.84453	4.11236	55.0552	4.41891	1.95256	3.99489	10.6571	18.8663	12.7944	6.7251	1.81802	1.90737	1.99579	7.18967	5.35533	19.2852	0	9.02292	24.6823	3.72863
Apl2_04982			0.0750707	0.031875	0.0757484	0	0	0	0	0.109799	1.09002	1.14855	0.307484	0.185928	0.423413	0.280252	0	0.0343775	0.0367996	0.0594601	0.151046	0.089349	0.063783
Apl2_04984	THBS2	thrombospondin 2	3.72218	8.61204	9.84558	15.2123	4.78375	4.09842	11.3894	6.80323	2.96754	2.08622	0.942329	2.93067	2.40566	3.20367	0.719147	0.294542	0.149174	0.160751	0.489709	0.187506	0.919255
Apl2_04999	TRIM67	tripartite motif containing 67	8.18979	18.8085	20.9101	10.43	7.91579	16.7025	13.1397	0.808496	0.817092	0.439665	0.205815	1.07906	0.218103	0.750537	0	0.138015	0.295693	0.07961	0	0.0399246	0.0427108
Apl2_05000	FAM89A	family with sequence similarity 89, member A	74.4416	86.1173	119.346	515.212	56.4534	59.8296	54.0791	100.908	58.1116	92.938	58.3721	129.268	92.6498	177.589	108.935	89.5275	75.1027	57.6471	57.2549	78.2525	48.4341
Apl2_05004	C1orf198	chromosome 1 open reading frame 198	173.289	148.066	174.949	161.116	126.116	163.323	100.994	137.177	94.2397	100.542	78.4606	111.111	55.7099	81.1447	29.1694	23.6771	32.5989	20.121	28.7788	25.602	27.5618
Apl2_05006	AGT	angiotensinogen (serpin peptidase inhibitor, clade A, member 8)	736.961	1050.8	847.487	508.755	840.063	884.779	621.32	0.429268	2.77956	1.67846	0.147948	0.372853	0.666206	0.337164	1.19056	0.413438	0.044276	0.107295	0.472552	0.0358549	2.49415
Apl2_05012	TAF5L	TAF5-like RNA polymerase II, p300/CBP-associated factor (PCAF)-associated factor, 65kDa	16.7811	21.227	23.5632	37.4373	19.5112	18.6018	24.3718	29.5919	61.2747	77.986	30.9155	38.4603	34.1885	35.6498	41.0986	49.3202	127.096	51.9586	69.5163	60.1007	56.5155
Apl2_05015	ACTC1	actin, alpha, cardiac muscle 1	37.1263	41.646	46.1024	40.2534	41.9865	40.1112	42.4735	1789	1969.86	2972.52	42.9989	3975.89	269.25	1312.72	29.2911	30.0106	30.2574	28.0729	53.0398	29.5437	27.4013
Apl2_05016	C1ORF96	chromosome 1 open reading frame 96	103.52	87.0511	92.4251	42.1912	155.829	60.8762	127.328	13.8392	17.0052	13.3821	7.3077	14.2913	11.3088	9.94596	19.1989	13.3575	11.3024	14.831	18.4251	13.2224	18.1484
Apl2_05020	RHOU	ras homolog family member U	152.347	166.383	212.879	310.375	125.678	210.293	127.557	100.799	89.8246	64.6769	72.5302	110.406	100.445	62.7444	13.1333	14.9642	15.0052	4.16123	12.6028	4.87927	3.63689
Apl2_05026	TTLL10	tubulin tyrosine ligase-like family, member 10	0	0.183609	0	0.0704998	0	0	0	0.211161	2.34683	2.60858	0.35473	0.417586	0.376185	0.606629	0.0614134	0.0660359	0.637457	0	0	0.22991	0.122777
Apl2_05027	ARHGEF7	Rho guanine nucleotide exchange factor (GEF) 7	0.249071	0.527273	0.257505	2.75591	0.724801	0.888412	0.929157	7.02076	10.1269	6.29984	5.30822	3.50858	6.50683	6.52409	23.2408	31.0821	62.589	24.8952	30.902	30.0403	32.3835
Apl2_05029	TNFRSF18	tumor necrosis factor receptor superfamily, member 18	0.377466	0.479922	0.773892	9.61376	0.329875	0.563115	2.46214	17.611	13.9219	16.5679	13.9977	9.76179	14.1168	19.8466	29.01	47.4795	103	31.7978	51.6367	42.2789	35.4379
Apl2_05030	TNFRSF4	tumor necrosis factor receptor superfamily, member 4	2.14089	3.13412	3.19487	12.1476	3.06127	3.48291	7.88976	2.27911	14.4697	8.86489	7.89543	2.25521	4.23237	3.27487	7.21012	8.54559	19.1229	7.71588	9.26889	7.07462	8.37058
Apl2_05033	FAM132A	family with sequence similarity 132, member A	0.503132	0.243874	0.951849	2.03633	0.0838171	0.430119	0.669335	35.3911	29.0556	34.4104	17.3149	21.3336	12.8659	25.246	2.50826	2.56552	4.86834	1.53803	2.60752	4.9239	2.44607
Apl2_05035	SCNN1D	sodium channel, nonvoltage-gated 1, delta	0.0370886	0.125985	0.0374188	0.177785	0	0.178336	0.0690088	0.0813685	1.55094	7.45752	4.52697	0.398042	1.57692	1.07304	1.35637	1.087	6.9086	3.31949	1.43275	2.20703	2.07975
Apl2_05036	ACAP3	ArfGAP with coiled-coil, ankyrin repeat and PH domains 3	187.741	116.464	125.105	86.1458	248.626	69.2418	204.275	14.7624	15.2986	28.6531	12.764	15.0068	13.7233	12.13	12.0186	10.0549	26.2141	11.1361	12.5525	9.86115	10.6517
Apl2_05045	RDH16	retinol dehydrogenase 16 (all-trans)	10.293	19.3672	14.3305	4.99222	16.713	11.1769	15.0522	1.5817	2.65717	1.67725	0.937479	2.4221	1.99205	0.951081	4.43998	5.57612	1.37492	0.403236	3.08169	1.01866	0.975159
Apl2_05048	TMEM88	transmembrane protein 88	41.6191	30.7258	61.7414	81.2478	14.9049	29.3418	11.813	0.285049	0.225942	0.214963	0.159496	0.323269	0	0.182281	0.497959	1.77545	0.383534	0.30893	1.4196	0.62845	0.332537
Apl2_05055			145.581	160.5	168.729	101.519	198.076	148.256	199.965	78.9142	49.0612	41.2271	32.6982	61.1322	54.8515	57.8561	41.0231	29.9096	1.62545	22.6075	20.3444	24.6446	25.8576
Apl2_05056	GOLIM4	golgi integral membrane protein 4	77.4838	126.761	104.641	68.0735	131.771	93.4206	127.404	47.6397	28.546	26.7379	13.9688	37.2552	35.7202	32.8296	26.1269	23.3442	0.968077	16.1248	10.2149	15.4291	16.6458
Apl2_05062	APAF1	apoptotic peptidase activating factor 1	4.6542	7.1059	7.81721	18.1099	5.34584	5.55283	11.075	7.38199	29.065	39.7137	13.633	12.6095	14.3754	14.6864	14.3371	13.82	45.068	20.9606	22.7553	17.1579	18.2817
Apl2_05063	ANKS1A	ankyrin repeat and sterile alpha motif domain containing 1A	92.7519	54.3011	53.592	24.7138	123.164	42.2313	92.082	3.64094	3.54589	2.41378	1.11575	3.37444	1.01916	2.06054	0.878905	0.258022	0.0460583	0.595255	0.831914	0.447642	0.558831
Apl2_05066	ANKS1B	ankyrin repeat and sterile alpha motif domain containing 1B	17.2654	14.5725	17.1677	9.04375	19.6647	13.8798	17.0686	0.995298	0.474363	0.44581	0.260169	0.449244	0.216422	0.359819	0.0771578	0	0	0	0	0.0359432	0.0577953
Apl2_05071	SLC17A8	solute carrier family 17 (sodium-dependent inorganic phosphate cotransporter), member 8	2.52318	0.84506	0.716778	0.034042	2.07471	1.53821	0.859565	0	0.165121	0	0.116447	0.0293364	0.154172	0	1.08804	0.292944	0	0.337763	0.772167	0.676598	0.452879
Apl2_05073	NR1H4	nuclear receptor subfamily 1, group H, member 4	0.0457004	0.0775968	0.138651	0	0	0.0548765	0.0425264	0.100273	0.58394	0.0499718	0.0374393	0.113226	0.198342	0.127984	3.22663	3.05494	3.31653	8.21794	3.20119	10.7071	3.30152
Apl2_05077	SLC5A8	solute carrier family 5 (iodide transporter), member 8	0.530045	0.300098	0.213802	0.135381	0.0825185	0.042487	0.0986177	85.8172	82.626	55.4829	73.9584	117.35	98.2938	92.2041	0.0601038	0	0.103923	0.0559744	0.0568727	0.0560623	0.0300205
Apl2_05086	TMEM140	transmembrane protein 140	3.32763	11.4052	12.6388	44.0784	6.22744	14.1804	24.8698	46.0568	92.3515	135.585	58.6697	70.4939	80.2076	101.164	14.8283	21.4379	30.978	31.5632	23.0794	27.8969	18.1688
Apl2_05089	PDE6H	phosphodiesterase 6H, cGMP-specific, cone, gamma	12.2915	55.9113	41.7289	10.3495	5.94398	48.3369	35.4021	5.82733	0.921473	1.33429	0.651295	3.32384	1.74566	4.48402	185.28	63.0858	2.36326	3.47626	40.5996	1.31163	4.78385
Apl2_05092	MGP	matrix Gla protein	27.9328	47.1775	48.4468	208.866	72.8404	69.5649	31.5657	7179.54	11982.7	13005.7	14247.6	11345.6	14126.5	12751.2	181.909	218.106	57.4931	122.597	97.9633	145.554	135.58
Apl2_05096	VTG1	vitellogenin 1	0.812888	0.434039	0.574068	0.128055	0.694205	0.465094	0.620045	1.1047	3.26845	1.13668	0.708455	0.601572	0.921375	0.505405	0.0531493	0.0668515	0.0306218	0.0165011	0.0502586	0.0329752	0.0707613
Apl2_05097	PTGFR	prostaglandin F receptor (FP)	8.32687	3.55896	3.44603	1.91756	7.62705	4.80456	4.70865	15.5218	16.2643	16.1381	14.8577	13.4061	12.1614	15.7834	2.83431	2.65377	2.96572	3.22576	3.13114	3.23902	2.62281
Apl2_05101	NEXN	nexilin (F actin binding protein)	15.0967	36.6676	37.4871	19.6489	3.90341	31.1545	24.8688	13.8142	25.8599	13.6723	5.24346	23.8652	7.05107	11.0998	5.03368	5.16328	2.24853	3.0057	5.44574	2.53693	4.13772
Apl2_05106	AK5	adenylate kinase 5	280.689	141.21	145.974	52.1205	312.099	116.804	190.353	1.72586	0.52216	0.654993	0.276181	0.494813	0.910137	0.454496	0.987649	0.754791	0.0367258	0.356045	1.14565	0.475569	0.922998
Apl2_05108	ST6GALNAC5	ST6 (alpha-N-acetyl-neuraminyl-2,3-beta-galactosyl-1,3)-N-acetylgalactosaminide alpha-2,6-sialyltransferase 5	55.0241	50.5701	54.0471	33.5844	83.8756	46.2272	64.7798	0.542573	0.689138	1.0563	0.668402	2.08476	0.966652	0.900616	3.91352	1.83239	1.45601	0.587739	1.91328	0.709039	0.315488
Apl2_05109	ST6GALNAC3	ST6 (alpha-N-acetyl-neuraminyl-2,3-beta-galactosyl-1,3)-N-acetylgalactosaminide alpha-2,6-sialyltransferase 3	11.9689	11.2641	15.6771	14.2239	11.434	13.1146	15.319	4.46352	1.6146	1.01554	1.58187	3.00128	1.87917	3.53512	6.50752	3.39191	8.11224	9.73151	3.05116	5.2316	7.29396
Apl2_05115	TMEM125	transmembrane protein 125	28.2889	30.2477	41.6889	52.054	14.0169	34.5535	14.0162	7.13618	7.70473	6.10762	5.9917	10.4355	7.90063	7.34622	0	0	0.133176	0	0.21892	0.434425	0.115448
Apl2_05118	TIE1	tyrosine kinase with immunoglobulin-like and EGF-like domains 1	4.08575	2.70536	2.5737	6.15906	3.57497	4.51855	3.19049	134.33	42.7335	33.8161	77.2885	131.526	81.8592	86.8482	35.23	31.1476	8.59469	22.7291	34.4865	34.2644	23.3949
Apl2_05119	MPL	myeloproliferative leukemia virus oncogene	0.791404	0.568232	0.618253	1.12324	0.284073	0.437766	0.396714	36.4729	45.541	37.385	27.0838	29.3799	37.7526	41.502	16.4733	29.6477	11.4691	29.1357	16.8737	37.9226	17.6541
Apl2_05120	CDC20	cell division cycle 20 homolog (S. cerevisiae)	3.90989	2.26675	2.31587	7.17191	3.72854	1.83172	4.3485	59.8792	33.8414	42.8115	26.719	51.8258	26.8631	51.5016	71.7138	111.947	98.2518	153.208	95.7936	104.958	202.885
Apl2_05122	ELOVL1	ELOVL fatty acid elongase 1	94.3953	114.87	93.7625	93.8202	37.1183	114.488	32.2715	109.093	87.2006	108.486	152.993	144.932	131.478	119.823	83.568	94.1569	121.197	149.391	112.482	133.327	113.988
Apl2_05130	PTPRF	protein tyrosine phosphatase, receptor type, F	39.7926	32.2434	40.7955	28.0285	44.3115	30.1303	33.6737	55.2166	47.406	35.4285	30.6257	49.4559	32.538	40.9699	6.99185	3.29297	3.84253	2.21628	5.52918	4.04883	4.88473
Apl2_05135	HTR5A	5-hydroxytryptamine (serotonin) receptor 5A, G protein-coupled	10.2172	8.18131	10.4498	5.46587	19.2921	4.81974	14.7443	3.12993	0.96431	3.00644	1.36034	1.6361	1.44222	1.72956	0.76079	0.116906	0.313329	0.151806	0.20584	0.304923	0.271561
Apl2_05138	DPP10	dipeptidyl-peptidase 10 (non-functional)	66.6131	85.2238	84.6143	62.6765	56.1403	75.4335	63.1925	2.97259	1.574	1.31192	0.857716	2.28757	0.96176	0.862111	2.22602	0.705241	1.02631	0.195118	0.71855	0.219756	0.392386
Apl2_05144	GPR39	G protein-coupled receptor 39	20.1978	5.83546	14.5277	3.40352	20.0019	7.85694	9.63888	2.72036	3.71889	3.44962	4.47423	4.43284	4.45476	3.95567	3.32423	0.560454	0.369396	0.26108	0.985653	0.598367	0.320138
Apl2_05145	LYPD1	LY6/PLAUR domain containing 1	186.873	67.4204	205.293	34.2143	240.24	75.729	115.521	1.40365	1.66797	1.85736	1.96294	2.3909	0.83737	1.57175	2.86189	0.654704	0.236318	0.190187	0.97244	0.388594	1.63939
Apl2_05146	NCKAP5	NCK-associated protein 5	6.46487	5.41813	5.41568	3.50392	7.12047	5.37898	4.04159	7.18798	2.538	2.76414	3.41311	4.63466	2.36254	4.06508	1.41686	1.04241	0.066189	0.383416	0.615598	0.917736	0.736076
Apl2_05147	NCKAP5	NCK-associated protein 5	6.28258	4.42609	5.49032	3.61234	3.44738	2.6807	2.28183	6.90431	3.44661	2.6966	2.14652	3.33309	1.06597	3.26958	1.04216	0.637534	0.343909	0.277119	0.565609	0.14066	0.745409
Apl2_05153	ACMSD	aminocarboxymuconate semialdehyde decarboxylase	3.14823	0.625105	1.29471	0	1.95313	1.52414	3.24319	0.196018	0.155619	0	0	0	0.0581931	0	0.570067	0.306555	0.525931	0.0530823	0.269939	0.213311	0.398848
Apl2_05158	R3HDM1	R3H domain containing 1	175.794	140.315	132.992	78.4898	274.716	108.359	234.465	50.7874	41.4019	41.4204	39.7358	47.9317	45.0616	51.6551	63.1405	59.7775	63.7225	68.8678	63.0414	77.0921	91.2302
Apl2_05161	MCM6	minichromosome maintenance complex component 6	24.6963	24.4709	22.8521	25.5569	23.7324	24.818	23.6766	43.0211	15.9148	14.744	22.6468	30.5863	18.1756	29.9026	64.3746	58.9278	64.0696	86.348	70.2742	68.9713	111.232
Apl2_05164	CXCR4	chemokine (C-X-C motif) receptor 4	24.8968	37.1446	29.716	60.788	22.8551	41.4444	29.803	267.008	101.26	97.9273	134.104	231.913	198.017	216.102	172.746	245.534	250.296	179.458	253.642	245.048	136.627
Apl2_05166	THSD7B	thrombospondin, type I, domain containing 7B	8.42885	27.1955	24.2282	23.1932	3.3732	25.9231	18.5465	0.726706	0.474506	0.386237	0.178446	0.628895	0.436753	0.36831	0.208349	0.299459	0.600225	0.2803	0.339336	0.786591	0.242729
Apl2_05173	MATN3	matrilin 3	6.85995	8.69253	10.5185	15.4981	8.52791	6.26438	6.84687	0.618099	1.84778	2.06612	3.09511	0.49272	1.38098	0.742545	0.592052	0.864809	0.292543	0.669482	0.400314	0.276484	0.59158
Apl2_05180	OSR1	odd-skipped related 1 (Drosophila)	11.9505	20.2587	11.0854	20.4562	5.19417	14.7144	12.2849	55.1838	64.0128	45.8986	33.5006	49.3715	44.6283	50.8883	13.0845	8.15575	0.83863	4.28632	9.03272	6.43875	7.67288
Apl2_05182			0.2831	2.31962	1.25757	0.560025	1.42946	1.12623	1.49487	1.17407	2.30204	1.76034	1.16003	1.48379	1.80563	2.20517	1.36612	0.863263	2.22502	1.27191	1.98017	0.979726	1.92859
Apl2_05184	NT5C1B	-	15.026	44.2478	50.8777	107.709	12.0059	43.5201	53.5626	92.9206	260.048	383.915	259.562	143.933	181.898	170.313	61.161	117.755	347.017	144.063	127.436	131.729	88.8547
Apl2_05189	KCNS3	potassium voltage-gated channel, delayed-rectifier, subfamily S, member 3	2.90568	1.62014	1.88471	1.79388	2.12619	2.5004	2.13875	2.50571	0.957154	1.75431	1.70536	1.57575	1.46799	1.41686	1.14357	1.15174	0.0425274	0.37789	0.872844	0.757551	1.21625
Apl2_05206	CCNA2	cyclin A2	41.0742	50.3754	78.8208	113.694	43.6591	51.6432	69.3105	82.6728	59.8169	76.6792	40.3627	68.6715	40.3535	50.1333	91.4238	84.7738	99.4562	147.172	105.036	131.5	204.441
Apl2_05208	TRPC3	transient receptor potential cation channel, subfamily C, member 3	55.6426	174.397	177.272	139.892	7.08018	126.319	157.439	19.374	21.9849	35.4684	18.9841	16.823	13.7351	19.2174	27.9982	31.339	24.2125	24.5498	33.5446	30.3731	36.3245
Apl2_05221	SPRY1	sprouty homolog 1, antagonist of FGF signaling (Drosophila)	27.3407	25.5964	20.8195	21.7474	22.7244	33.154	25.1904	256.111	251.29	300.42	242.319	214.029	256.854	215.537	73.0943	58.8291	26.9106	40.8594	69.6444	86.0812	52.8346
Apl2_05226	FAT4	FAT tumor suppressor homolog 4 (Drosophila)	3.04952	2.33327	3.08296	2.43429	3.24822	2.71494	2.51905	17.9583	5.16715	5.90932	4.60792	13.6572	8.64097	13.4711	8.10217	6.18024	1.47437	2.53163	5.7275	4.6853	5.84461
Apl2_05232	HSPA4L	heat shock 70kDa protein 4-like	297.203	301.701	348.249	169.551	333.871	279.446	327.607	112.308	136.57	167.852	100.567	129.758	141.054	156.831	92.2405	121.413	196.498	133.703	191.44	130.178	214.042
Apl2_05240			4.5418	3.14886	2.33373	0.6156	4.6894	5.66058	3.8484	2.94657	2.99774	2.94685	1.69197	2.3073	2.51466	2.41271	5.9785	4.43731	3.44905	3.60152	4.25055	4.9512	4.74824
Apl2_05247	ECEL1	endothelin converting enzyme-like 1	9.70594	5.17978	6.58691	10.5674	4.63882	12.8254	2.86169	0.572674	0.194943	0.122185	0.274943	0.438569	0.121308	0.469771	1.11786	0.333097	0.932048	0.110754	0.427521	0.11085	0.0950252
Apl2_05249	CHRNG	cholinergic receptor, nicotinic, gamma (muscle)	0.0830757	0.0705387	0.0419592	0.119753	0.0969797	0.0499044	0.0772969	1.00249	0.675502	0.817319	0.0340282	2.05789	0.43259	1.43453	0.317978	0.152161	0.0407297	0.296123	0.100311	0.296765	0.352978
Apl2_05251	CYP2J2	cytochrome P450, family 2, subfamily J, polypeptide 2	0.389412	0.4041	0.524735	1.62315	0.15152	0.519717	0.201301	0.126578	0.05026	0.141911	0.17723	0.107188	0.0375534	0.080776	0.036804	0	0	0.102822	0	0	0
Apl2_05253	CYP2J2	cytochrome P450, family 2, subfamily J, polypeptide 2	4.80156	1.20261	0.186669	0	3.51255	0.840174	2.82377	0	0	0	0.145827	0	0	0	0	0	0	0.42361	0	0	0
Apl2_05254	CYP2J2	cytochrome P450, family 2, subfamily J, polypeptide 2	0.211926	0.0719758	0.128476	0.52976	0.0989553	0.152751	0	0.0619969	0.246173	0.185343	0.243058	0	0.110358	0.0395631	0.0360524	0.0776311	0.249371	0.100723	0	0.0672996	0
Apl2_05265	ALG3	asparagine-linked glycosylation 3, alpha-1,3- mannosyltransferase homolog (S. cerevisiae)	24.9415	22.624	22.8967	32.8205	27.6759	27.8547	22.3866	30.7641	32.0363	26.753	44.0234	36.7618	34.0525	32.4531	25.3355	47.9263	30.0347	50.6448	33.3558	43.7744	58.0266
Apl2_05269	FAM131A	family with sequence similarity 131, member A	57.3369	43.7336	40.5869	39.9931	87.7615	33.7239	52.053	3.11119	1.95224	2.38726	0.162035	1.882	0.859954	1.29382	7.91408	5.78724	6.79956	2.50831	5.66593	3.47557	3.36787
Apl2_05273	POLR2H	polymerase (RNA) II (DNA directed) polypeptide H	24.2465	15.175	24.7616	52.0227	29.8399	18.061	14.2808	33.997	25.6444	30.4937	44.396	25.4446	30.2771	18.4134	34.847	41.051	38.1701	41.3144	28.9062	32.8335	26.4314
Apl2_05274	EPHB3	EPH receptor B3	9.35406	14.9049	15.132	27.8147	12.0412	18.9076	14.8824	40.451	38.0628	34.3839	34.9795	56.0208	39.8455	41.9782	8.67984	7.03798	5.20157	5.74355	6.16121	7.71487	7.23192
Apl2_05277	ADAMTS18	ADAM metallopeptidase with thrombospondin type 1 motif, 18	2.14304	1.37267	1.15501	0.758043	2.80291	1.04092	1.10036	0.549536	0.278651	0.471158	0.314378	0.342969	0.499146	0.477355	0.0135953	0.0293078	0.109669	0.139286	0.141436	1.12663	0.149343
Apl2_05281	CLEC3A	C-type lectin domain family 3, member A	5.60328	1.45902	2.98696	5.69761	1.83839	10.0546	3.75385	0	0	0	0.117785	0	0	0.26895	0	0	0	0	0	0	0
Apl2_05298	C16ORF61	chromosome 11 open reading frame, human C16orf61	1124.87	1302.11	3334.47	7397.98	719.689	1940.67	2006.76	1264.82	650.504	1399.05	2222.34	2422.94	1887.56	5090.41	999.827	1613.82	2251.58	2009.78	2999.2	1916.83	2562.41
Apl2_05299	CENPN	centromere protein N	1.85779	2.13906	2.09206	1.42173	1.77992	2.54288	2.71822	14.0767	3.93074	3.05169	2.39202	7.56838	2.01743	3.84226	18.0693	15.851	17.4516	27.5516	17.5399	18.0114	43.5135
Apl2_05308			0	0	0	0	0.130273	0.133219	0	0.245673	0	0.491642	0.458451	0.648533	0.389466	0.523082	0.571811	2.04601	3.62916	6.92035	1.26509	1.16377	5.43371
Apl2_05312	NPNT	nephronectin	15.2579	12.9577	14.5875	21.9655	26.4691	12.997	15.9435	127.92	138.638	124.254	49.7589	110.914	75.3237	77.4405	301.01	221.708	51.8927	199.199	187.038	277.807	237.851
Apl2_05317	DKK2	dickkopf 2 homolog (Xenopus laevis)	3.64586	1.85438	0.933512	2.2498	5.31091	2.06765	3.39701	2.26791	2.32936	0.399972	0.373473	1.35755	0.792632	0.937086	1.47463	1.08402	0.0895352	0.505829	0.882598	1.52807	0.465637
Apl2_05320	PAPSS1	3'-phosphoadenosine 5'-phosphosulfate synthase 1	112.425	110.034	113.105	94.6418	92.2061	108.329	96.1027	52.9271	36.7434	44.0783	50.4884	47.1952	45.5076	44.3865	47.7475	62.7301	67.0357	64.3303	53.261	60.1977	100.478
Apl2_05326	LEF1	lymphoid enhancer-binding factor 1	25.4773	20.3061	22.6617	76.7098	28.7324	28.9074	24.05	22.7363	21.1393	30.7441	11.0112	14.4658	16.9673	15.626	53.4952	50.7365	88.3509	19.7472	59.5244	39.2984	29.177
Apl2_05328			7411.8	7609.52	15237.7	16579.2	4847.29	5055.84	6193.3	14745.8	16403.4	20693.7	14592.7	21780.4	15978.8	20405.7	29110.8	60920.2	42838.8	22550.4	54361.3	38099.8	32644.8
Apl2_05329	OSTC	oligosaccharyltransferase complex subunit	76.9633	88.67	101.913	118.043	87.3876	90.8555	79.1065	142.425	118.33	132.278	191.294	138.099	156.993	135.115	161.79	245.731	270.054	326.703	202.944	229.169	405.212
Apl2_05330	AGXT2L1	alanine-glyoxylate aminotransferase 2-like 1	34.598	39.4118	31.6058	31.668	52.2117	35.7965	33.0315	5.30838	6.69819	2.17487	1.7919	7.71929	0.992581	2.59891	6.63944	4.14198	0.0487571	0.984533	1.4011	2.80433	1.4367
Apl2_05344	ELOVL6	ELOVL fatty acid elongase 6	49.3829	48.3169	55.4466	45.0007	27.3566	50.6276	32.2861	10.8765	11.0418	10.6814	11.1036	13.8422	6.94088	11.3402	8.74848	14.5876	21.264	26.2534	18.7069	17.0434	26.4377
Apl2_05349	GAL	galanin prepropeptide	1.38111	0.870871	6.09041	1.18894	1.59544	16.7813	1.62019	1.77487	2.8084	1.92931	4.53561	3.46578	2.73058	2.59957	4.13977	0.942732	4.4505	1.09981	2.5391	2.27075	2.07869
Apl2_05369	ANO1	anoctamin 1, calcium activated chloride channel	2.75792	2.50429	2.60104	2.6415	3.36936	2.7134	3.42599	6.29558	6.72496	4.77979	5.00081	5.45368	3.74243	4.90993	48.4878	32.1149	15.4502	16.4701	26.157	37.2152	30.8177
Apl2_05370	FADD	Fas (TNFRSF6)-associated via death domain	0.868718	2.69548	4.0649	4.41951	1.01049	1.88883	6.215	5.08964	21.6977	36.6751	7.47798	9.12589	10.852	10.9772	8.76389	13.8929	63.8429	20.9111	27.6457	18.7244	28.2907
Apl2_05374	SHANK2	SH3 and multiple ankyrin repeat domains 2	48.9428	44.8685	48.6715	33.1494	66.8491	35.0363	63.5728	2.61217	2.67343	1.82257	2.85772	2.52192	1.13866	1.94066	0.741432	0.173353	0.339681	0.141442	0.599743	0.482176	0.463828
Apl2_05382	ABTB2	ankyrin repeat and BTB (POZ) domain containing 2	22.5826	16.4995	16.6523	15.9748	19.2619	16.5923	9.71828	6.47005	10.6877	12.2808	7.55241	7.94484	7.82565	7.23459	3.85304	4.52827	10.1249	5.07351	4.22557	7.47143	3.93089
Apl2_05383	PGR	progesterone receptor	1.07557	0.472442	0.710958	0.60447	0.736145	0.490424	0.517566	5.56018	4.0066	4.66095	2.18753	4.31722	2.57456	3.28834	5.17312	4.14418	1.27264	0.499392	5.22358	2.08932	2.14278
Apl2_05384	TRPC6	transient receptor potential cation channel, subfamily C, member 6	2.8214	1.30573	2.25914	0.698411	3.001	2.18224	2.26113	30.8093	14.2814	15.0247	13.7345	20.5908	10.7617	14.723	3.17891	1.429	0.53944	0.526746	1.51273	0.835845	1.18816
Apl2_05390	BIRC2	baculoviral IAP repeat containing 2	29.0113	48.4542	43.0843	158.257	36.8492	33.1979	70.0543	147.01	747.878	1201.85	457.05	261.035	403.527	361.922	168.03	370.116	1087.69	389.97	538.778	403.984	310.029
Apl2_05392	MMP7	matrix metallopeptidase 7 (matrilysin, uterine)	0	0	0	0	0	0	0	3.31703	1.18197	2.63866	4.39662	0.5358	1.20666	2.93954	0.0787666	0	1.90824	0.0733355	0	0	0.0787621
Apl2_05393	MMP27	matrix metallopeptidase 27	0.77881	3.07257	1.25096	0.44127	0.481246	0.715132	0.5542	0.971684	0.638586	0.701325	0.300248	0.605352	0.516955	0.598722	0.0779408	0.083902	0	0	0	0	0.11681
Apl2_05396	MMP3	matrix metallopeptidase 3 (stromelysin 1, progelatinase)	0.618636	0.862881	0.446693	1.40334	0.257896	0.742993	0.616765	0.420132	1.43721	1.06289	0.108601	0.766306	3.64359	0.494977	0.0751751	0.0809304	0.173331	0	0.0355753	0	0
Apl2_05397	MMP13	matrix metallopeptidase 13 (collagenase 3)	0.181912	0.347489	0.459895	0.481769	0.106164	0.218444	0.169277	1.92918	1.1622	1.14374	2.19817	1.87789	1.7369	2.20758	74.47	29.0267	5.12895	12.5011	17.2827	7.4764	36.7968
Apl2_05401	PDGFD	platelet derived growth factor D	14.7976	14.5568	13.2253	9.01488	13.0444	9.73117	10.0918	128.033	74.0027	65.747	68.4794	74.5468	65.1903	65.9973	3.90245	4.5146	1.84114	1.37642	2.91203	1.82572	2.12764
Apl2_05404	ASMTL	acetylserotonin O-methyltransferase-like	22.4297	17.0784	6.97351	13.5794	13.923	25.0638	21.2287	12.2842	12.6622	9.51499	25.8359	18.4574	10.829	18.8467	29.8398	24.9336	16.0607	20.0058	22.319	20.7311	13.9425
Apl2_05406	P2RY8	purinergic receptor P2Y, G-protein coupled, 8	0.633524	0.32252	0.0643833	0.246417	0.295597	0.151808	0.117964	8.48126	3.45879	2.15022	7.05935	7.95858	6.21841	7.33678	85.3965	50.8007	24.4325	33.5345	47.3251	36.5011	33.6761
Apl2_05411	ASMT	acetylserotonin O-methyltransferase	0.257777	0.164033	0	0.188109	42.6966	0.0772013	0.240001	0.141435	0.898314	0.635064	0.897632	0.266319	0.055981	0.60189	0.164527	0.294949	0.252972	0.0510675	0.259672	0	0.164438
Apl2_05419	FAM188A	family with sequence similarity 188, member A	119.586	88.2993	86.5435	48.0269	111.687	76.4122	86.707	26.8895	31.8792	32.6274	36.1702	25.6566	29.1767	28.8194	21.1345	22.1099	31.1341	31.0452	19.9626	27.3206	22.2839
Apl2_05420	ITGA8	integrin, alpha 8	4.03505	4.75511	2.48424	2.69718	3.31628	5.05623	1.56495	48.9964	27.7687	15.4919	26.0584	32.7022	33.0895	29.9428	30.1502	24.3921	4.43027	12.3465	15.2617	18.6907	14.823
Apl2_05425	IgA	IgA secreted heavy chain constant region (alpha)	3196.61	2068.88	1549.09	1012.02	2465.15	2164.34	1089.73	1.19173	6.56186	2.79745	3.9857	3.44007	2.8884	2.30545	3.49023	1.45462	0.813445	0.647379	0	1.40084	0.706472
Apl2_05426	OLAH	oleoyl-ACP hydrolase	0.462496	0.156818	0.37909	0.45698	1.29347	2.09799	0.172378	0.135389	0	0	0.303215	0	0.40222	0.0864571	0	0	0	0	0	0	0
Apl2_05429	ABCB1	ATP-binding cassette, sub-family B (MDR/TAP), member 1	20.444	20.8401	19.352	20.3334	18.4581	29.1603	22.0833	5.72292	5.08603	3.59175	6.92755	5.22238	4.87476	5.97926	7.09623	4.74805	5.36942	10.7744	3.62153	9.0008	4.54601
Apl2_05433	ADAM22	ADAM metallopeptidase domain 22	33.8326	30.8352	32.3127	23.6427	32.753	28.2542	34.2051	1.26289	0.914621	0.970667	0.312081	0.838342	0.616815	0.592444	0.45353	0.907484	0.0995641	0.120683	0.102151	0.52328	0.172563
Apl2_05435	STEAP4	STEAP family member 4	0.0914007	0.0387984	0	0.13205	0	0	0.297685	8.38953	12.0504	11.0438	9.65933	10.0393	17.6128	9.17216	1.47725	0.29294	0.358544	0.0724048	0.220772	1.37922	0.310731
Apl2_05446			2.0389	0.769045	1.49371	2.85338	1.25553	1.56203	0.579908	1.28429	1.1842	0.805719	2.78411	1.35705	1.37712	0.687509	1.10835	1.14072	0.611212	1.83983	0.912492	1.3511	0.192626
Apl2_05447			0.576593	0.390718	1.07022	0	0.805648	0	0.860167	0.253261	0.803775	0.126732	0.28356	0.382075	0.301149	0.539263	0.196496	0.527239	0.340141	0.182928	0.279498	0.738542	0.294844
Apl2_05448	CDK14	cyclin-dependent kinase 14	54.7448	46.7221	40.1813	17.2293	77.4949	31.3486	56.7612	15.5416	9.99869	9.30697	6.00417	10.7662	6.96021	9.32177	32.8894	21.5731	8.44255	9.07921	25.5083	13.7561	11.6651
Apl2_05451			1.94086	1.54093	1.62886	0.243593	3.954	4.18425	3.61985	6.12781	5.63664	6.13492	5.86636	6.83412	4.64723	4.65221	3.30756	5.76715	7.99249	2.40553	3.82318	2.23504	3.41242
Apl2_05455	CTNNA2	catenin (cadherin-associated protein), alpha 2	272.054	276.728	265.111	113.86	264.961	205.832	229.208	12.8313	7.37088	3.63454	1.81623	6.56429	4.21265	4.31688	1.46302	1.22533	0.97442	0.363329	0.769153	1.69867	1.20173
Apl2_05456	LRRTM1	leucine rich repeat transmembrane neuronal 1	98.9824	52.0256	52.6696	35.8746	148.593	39.8068	100.924	0.119652	0.0950225	0.0447093	0.067014	0.0675441	0.106489	0.152707	0.104368	0	0	0.0971952	0.0329241	0.0324666	0.0695128
Apl2_05457	CTNNA2	catenin (cadherin-associated protein), alpha 2	46.2613	55.3756	45.197	20.8776	44.6362	39.0938	37.7525	2.16193	0.790896	0.594495	0.207145	1.02708	0.7928	0.671449	0.330775	0.142591	0.1906	0.0462108	0.172073	0.123234	0.0825848
Apl2_05458	ADRA1D	adrenergic, alpha-1D-, receptor	5.72201	2.80706	4.41101	2.4858	7.37217	3.30961	4.96918	7.00565	4.18494	2.54847	3.54171	6.61484	2.94287	3.99587	4.07392	1.04802	0.415619	2.14876	1.63779	2.42279	0.864459
Apl2_05462	RNF122	ring finger protein 122	21.7797	40.8148	37.9892	92.1296	27.6867	38.3235	39.7504	29.7992	83.8622	129.66	41.1708	40.1895	59.9912	41.8135	19.6564	37.4835	92.9003	23.8934	40.7379	36.081	27.8557
Apl2_05467			1126.4	1374.87	4476.74	1094.95	1655.52	609.653	1673.71	879.817	997.034	2838.47	509.949	2306.08	1444.74	2284	747.718	1447.88	2149.59	218.073	2777.2	1610.6	1629.28
Apl2_05469	OXT	oxytocin, prepropeptide	40.8069	40.5048	64.5129	37.1994	15.1799	210.152	7.37449	1.28334	3.72535	0.324462	1.19606	0.243255	3.06676	1.09566	1.74522	1.32784	1.73059	1.39136	1.18766	2.14311	1.75105
Apl2_05471	FASTKD1	FAST kinase domains 1	4.76122	5.99811	6.24552	7.75991	5.4853	6.34214	5.61778	6.61277	17.334	17.0693	11.4126	10.0486	13.6112	11.3608	6.2228	12.703	16.5692	14.8807	11.8783	16.1154	14.6305
Apl2_05477	SLC4A11	solute carrier family 4, sodium borate transporter, member 11	8.70636	12.6155	11.9377	19.3421	9.43516	17.5007	7.66945	47.0012	25.4513	22.5753	25.0591	59.1851	55.3709	65.9063	19.2671	15.221	11.9916	9.4222	18.7705	14.7535	10.5766
Apl2_05482	GFRA4	GDNF family receptor alpha 4	36.974	51.4862	34.2484	25.4315	33.9954	50.7245	23.9836	4.61908	2.36634	1.00277	1.71068	2.65033	0.884316	1.75929	20.5371	19.1187	2.198	10.329	20.7537	7.97289	10.3039
Apl2_05486			11.5368	11.2471	9.75449	13.4883	5.82769	13.7554	11.9897	9.34087	5.09981	5.82885	8.86943	6.16984	7.19479	6.96795	9.30438	2.89484	7.32415	10.5245	3.70933	7.99761	9.13146
Apl2_05488	ALMS1	Alstrom syndrome 1	4.69072	7.3151	9.10392	6.66583	4.41072	6.1544	6.34157	4.26242	3.60329	2.90174	7.25328	4.19159	4.07658	4.45301	6.50444	1.45398	4.01097	5.15695	2.44017	5.00426	4.89273
Apl2_05507	SASH3	SAM and SH3 domain containing 3	1.62623	4.25315	6.46211	12.0548	1.71947	8.41277	8.55409	37.4629	30.5708	46.5766	64.2378	31.2695	47.4217	43.8695	186.927	196.832	212.47	136.918	220.599	180.33	142.056
Apl2_05510	ERCC6L	excision repair cross-complementing rodent repair deficiency, complementation group 6-like	0.898527	1.12527	1.1542	1.41947	0.663063	0.893025	1.09923	4.1143	1.9226	1.37599	0.955439	3.13347	1.07964	1.7203	6.4992	6.87531	6.94908	12.431	7.48997	7.56107	17.8782
Apl2_05513	NHS	Nance-Horan syndrome (congenital cataracts and dental anomalies)	94.5725	132.035	160.622	129.235	138.163	125.485	123.708	25.684	32.1611	45.7728	49.668	34.5416	42.1688	42.432	18.9018	19.0675	19.43	22.9118	25.0944	44.4297	24.4284
Apl2_05514			6.12103	13.9926	22.1368	16.4971	2.69866	12.5616	11.7446	1.92501	1.01601	1.94677	0.478425	0.48651	1.27781	0.821745	2.24386	0	0.288431	0.927574	0.475063	1.19061	0
Apl2_05516	TSC22D3	TSC22 domain family, member 3	109.591	130.502	181.367	187.539	89.3076	178.895	88.5559	412.198	511.734	696.631	447.538	553.117	522.8	471.887	104.088	123.754	141.501	92.0671	166.357	228.93	106.589
Apl2_05518			3.06559	4.63517	8.03462	6.63172	3.40458	3.95462	3.93021	11.1547	14.157	14.8304	7.84011	12.6233	12.5866	9.00194	5.62787	4.75938	3.62858	1.95433	4.36279	5.28008	1.52466
Apl2_05520	CLIC2	chloride intracellular channel 2	17.5219	58.3127	53.9469	197.71	26.6793	66.4214	79.3999	369.542	915.709	1288.44	677.461	547.436	842.964	623.645	494.051	1090.59	1936.87	730.992	998.71	1204.05	826.494
Apl2_05521	FAM176C	family with sequence similarity 176, member C	91.8351	97.0829	98.0242	117.577	45.2792	98.9146	38.7433	37.9138	51.6738	38.1035	27.8855	73.0258	86.2938	64.7943	4.72522	10.3858	7.85077	5.10977	9.76608	14.1545	7.21035
Apl2_05522	CCNA1	cyclin A1	7.97623	5.02535	6.895	9.29728	8.76862	4.72524	6.29664	47.911	15.4424	16.8156	14.0676	35.2398	7.92231	17.6716	59.2955	61.5236	55.4128	70.9256	52.7387	44.0121	89.3329
Apl2_05523	DGKD	diacylglycerol kinase, delta 130kDa	105.932	62.6572	74.8801	36.8294	162.578	51.8775	113.751	4.65015	5.71944	5.80301	4.69953	3.51392	5.22868	4.86434	3.17194	3.63312	1.78159	5.56686	3.23338	6.34178	2.88489
Apl2_05528	LRP4	low density lipoprotein receptor-related protein 4	17.048	13.8113	12.7767	9.11558	19.7075	11.004	13.973	32.5976	29.1147	34.1279	19.2124	25.3044	26.6153	30.0697	6.30964	4.23169	0.621757	2.08323	3.48111	3.26397	2.72
Apl2_05530	F2	coagulation factor II (thrombin)	0.239655	0.145384	0.103542	0.26218	0.0399765	0.0411702	0.127393	0.726045	5.28921	0.598487	0.168272	0.876076	1.03963	0.798743	3.49389	2.22643	0.671226	0.596541	1.79073	0.515949	5.23526
Apl2_05536	CHRM4	cholinergic receptor, muscarinic 4	71.9148	47.1621	43.5527	29.3423	92.3435	45.3742	61.5275	3.11275	4.23031	2.15874	1.58159	2.68127	5.82671	3.97286	5.03856	6.14763	1.29082	7.19471	4.80411	17.6291	9.80706
Apl2_05537	MDK	midkine (neurite growth-promoting factor 2)	169.378	119.69	245.86	238.691	185.866	95.7881	224.803	26.6861	5.96324	2.84464	5.93302	7.76885	3.26511	35.4615	9.76539	5.10757	5.29856	20.2111	9.85816	13.6309	13.9834
Apl2_05541	CREB3L1	cAMP responsive element binding protein 3-like 1	21.6636	36.1285	39.7374	32.6	22.7742	30.8849	35.8267	45.4524	29.2166	16.4327	27.7675	56.1919	25.7923	33.287	3.22382	2.05092	0.506797	2.59282	3.29384	2.39365	3.25748
Apl2_05554	CHST1	carbohydrate (keratan sulfate Gal-6) sulfotransferase 1	152.306	100.711	117.402	50.0932	265.032	77.0985	163.354	1.68969	1.2807	0.918985	0.43013	0.780678	0.547013	1.17645	1.51868	1.1056	2.26602	0.790304	1.26856	2.00299	2.41022
Apl2_05560	FAR2	fatty acyl CoA reductase 2	40.6878	48.3002	56.6259	38.9585	34.6135	42.0655	37.8562	8.27869	3.08845	3.96297	3.66317	8.38199	3.11144	7.14408	15.2476	14.573	5.25341	7.21153	12.4194	10.2959	7.97592
Apl2_05562	SLCO1C1	solute carrier organic anion transporter family, member 1C1	0.312512	1.66519	0.400325	0.0813323	6.60285	0.957296	0.290666	0.37393	0.297006	0.155134	0.162902	0.234455	0.0985718	0.132542	0.0483156	0.0520498	0.0556881	0.0224988	0	0	0.0241297
Apl2_05563	PDE3A	phosphodiesterase 3A, cGMP-inhibited	24.1794	42.7075	45.4159	24.0402	21.1596	34.7135	35.4972	25.8662	20.8966	14.038	12.0359	17.8752	15.8642	16.6903	25.9712	17.126	7.69278	12.3132	16.4734	18.5006	17.1364
Apl2_05580	LMO1	LIM domain only 1 (rhombotin 1)	133.808	70.4192	50.7279	29.9647	169.822	51.4955	117.365	0.164875	0	0	0.184472	0.187147	0	0	0.192067	0	0	0	0.182665	0	0.192493
Apl2_05581	MGST1	microsomal glutathione S-transferase 1	139.926	120.866	131.906	162.958	115.235	101.665	105.787	134.232	213.248	588.977	573.298	226.89	327.493	293.074	141.907	273.411	736.427	422.547	260.791	421.776	221.967
Apl2_05584	DERA	deoxyribose-phosphate aldolase (putative)	5.97374	2.79302	1.48428	2.47543	3.39323	3.11465	4.85041	8.1814	4.89308	3.69298	8.53482	8.92985	6.52305	7.2984	6.51931	5.8172	3.9852	7.10218	7.28727	7.50788	7.36437
Apl2_05586	EPS8	epidermal growth factor receptor pathway substrate 8	30.8886	27.5499	28.9422	32.2059	31.5983	27.7163	23.0445	53.4785	66.7063	63.3125	78.2854	53.2111	77.2498	66.7554	9.41228	8.79822	11.3029	18.7899	8.45163	25.6149	13.1153
Apl2_05587	PTPRO	protein tyrosine phosphatase, receptor type, O	68.8574	61.7115	62.8684	48.6887	61.8533	52.6754	60.8544	1.93575	2.21288	4.35121	9.34903	1.052	3.05133	3.55394	4.17225	4.76335	10.5492	8.43659	5.42565	7.74421	8.04521
Apl2_05588	RERG	RAS-like, estrogen-regulated, growth inhibitor	61.9495	66.3191	82.4771	42.0008	46.2846	59.3631	67.4445	35.8176	9.52266	7.83793	12.6683	20.1631	6.907	11.1913	1.94713	0.61415	0.264428	0.639713	0.434673	0.431254	0.57307
Apl2_05590	AKR1B10	aldo-keto reductase family 1, member B10 (aldose reductase)	0.509002	0.863493	0.592725	0.28428	0.33917	0.870183	0.67716	18.8864	37.5879	5.57661	10.2481	8.53712	7.39284	4.82292	0.804595	0.332744	0.214143	0.288148	0.117247	0.0579281	0
Apl2_05596	KLHL4	kelch-like 4 (Drosophila)	26.6329	16.1169	9.87464	6.88982	38.7877	11.4728	25.803	18.7992	7.27916	10.9712	12.1335	10.2579	9.546	16.0494	7.63081	6.58748	2.61789	5.83751	4.18339	5.16893	3.93244
Apl2_05597	KLHL4	kelch-like 4 (Drosophila)	41.0531	27.2328	16.1451	11.7384	65.319	20.9603	40.2806	30.8973	11.0347	16.5088	20.9879	18.7055	21.6222	25.6285	10.2976	8.38321	4.12234	10.7346	10.8198	9.06916	8.24737
Apl2_05601	DACH2	dachshund homolog 2 (Drosophila)	54.6166	36.8925	37.2883	9.79614	77.4944	20.3525	50.6346	30.7307	14.2027	13.4364	11.8265	19.0007	14.966	15.8922	21.8134	20.86	10.3035	16.899	21.8657	24.9626	16.8977
Apl2_05603	DACH2	dachshund homolog 2 (Drosophila)	7.66168	4.59025	8.50052	4.74988	12.6189	2.26744	7.30158	3.74143	1.66889	1.40785	0.654357	3.04663	1.94877	2.24195	3.53925	2.77063	1.10033	1.77378	4.00635	4.10986	1.77158
Apl2_05610	CNKSR2	connector enhancer of kinase suppressor of Ras 2	15.3274	34.1938	37.5181	27.2915	4.6499	34.2823	19.6079	2.5882	0.689037	1.1695	0.517219	1.04182	0.647075	0.892499	10.3463	6.83752	2.81215	3.63631	6.23158	3.87879	3.15178
Apl2_05614	TMEM182	transmembrane protein 182	0.596293	0.336899	0.204043	0.788577	0.694696	0.355604	0.370481	1.16381	3.23254	2.50914	0.325794	6.08744	0.778089	2.22979	0	0.0909053	0.683583	0.0788021	0.0802281	0.0794148	0
Apl2_05615	SLC9A2	solute carrier family 9, subfamily A (NHE2, cation proton antiporter 2), member 2	0.171496	0.05826	0.034578	0.0656674	0.200249	0.123736	0.0957204	0.12541	0.159366	0.412216	0.0280968	0.141562	0.595164	0.256067	0.408369	0.157078	3.63128	0.298818	0.524406	0.816156	0.437073
Apl2_05616	CXorf21	chromosome X open reading frame 21	0.71566	0.472036	0.324707	0.702086	1.76137	0.475393	2.66637	4.3638	4.7109	19.7858	7.68881	2.56481	10.0912	9.43579	6.70159	18.7733	39.7421	19.8541	7.88793	17.1172	11.8429
Apl2_05626	GPR174	G protein-coupled receptor 174	0.179706	0.355821	0.0608185	0.639539	0	0.215403	0.278821	5.17071	10.2983	11.2121	5.00603	6.23703	6.29512	6.48903	10.6021	20.1253	41.3195	16.043	23.456	15.4867	12.4803
Apl2_05627			0.637088	1.98156	3.02772	5.39087	0.577857	1.10153	1.51611	27.2933	14.8011	22.1775	16.0085	22.9408	14.5157	19.9036	15.484	25.9799	37.2436	19.8035	22.3692	19.3385	21.5598
Apl2_05628			0.353938	0.660521	0.432531	1.58961	0.412755	0.508397	1.45019	47.2843	20.3104	18.9207	15.9505	22.7653	21.1585	30.9464	118.329	114.804	125.836	72.8745	131.933	98.7224	87.0223
Apl2_05639	NOS2	nitric oxide synthase 2, inducible	2.20352	2.09191	2.34919	4.58873	1.34758	2.40654	4.78595	2.03892	13.1576	29.0423	6.472	2.64118	13.806	6.50341	2.34154	30.8683	163.186	3.53025	5.85483	5.83279	2.38221
Apl2_05640	C19H17ORF108	chromosome 19 open reading frame, human C17orf108	123.212	85.5867	217.955	363.365	97.2161	78.1024	95.8774	42.6286	33.0159	56.2955	25.2191	59.9946	32.4252	35.9243	61.1122	46.4129	27.8564	28.1836	41.5054	18.5117	16.7788
Apl2_05646	SGSM2	small G protein signaling modulator 2	107.058	77.582	86.3199	49.3738	126.773	72.5861	98.7364	11.1893	13.7962	13.3178	9.60951	10.994	11.6973	11.8572	10.3593	10.3009	14.4431	14.3289	10.6727	10.4802	13.763
Apl2_05652	RAP1GAP2	RAP1 GTPase activating protein 2	74.7758	62.0503	63.7104	42.5357	94.5663	66.8896	75.8536	5.26365	4.47254	4.26583	5.23377	4.51293	5.27585	5.93562	13.286	11.1694	3.41812	9.58954	11.7612	11.8092	7.79636
Apl2_05653	WSCD1	WSC domain containing 1	133.868	97.0384	100.33	92.6017	154.05	83.157	117.128	12.8986	4.09765	3.89448	6.852	11.2583	14.7678	12.0488	8.41279	3.131	0.570447	1.06576	2.72187	1.52917	1.82296
Apl2_05657	TXNDC17	thioredoxin domain containing 17	571.393	450.252	843.331	2013.24	426.863	304.738	388.568	462.439	323.92	464.844	495.962	454.626	374.454	418.082	395.744	526.538	570.122	573.16	478.067	502.761	540.045
Apl2_05659	PITPNM3	PITPNM family member 3	130.657	124.32	131.961	70.1418	174.96	89.1258	150.465	31.6552	25.5079	33.1394	22.5689	27.6379	23.8025	30.7479	27.6157	28.2928	18.3377	21.6365	20.268	20.6851	26.4676
Apl2_05660	FAM64A	family with sequence similarity 64, member A	4.44368	5.6486	7.67541	9.22382	1.64713	5.78069	5.74165	16.6317	4.92739	5.32193	2.9797	12.1222	4.48091	7.27014	15.0527	11.824	16.4743	13.3736	14.0239	10.4931	23.5703
Apl2_05663	SMTNL2	smoothelin-like 2	0.262034	0.444949	0.0882827	0.126052	0.101955	0.419637	0.0812737	1.27761	1.57262	1.67115	0.178886	3.28181	0.379049	1.75293	0	0.0399931	0.128478	0	0.0703179	0.277413	0.111344
Apl2_05669	SSTR1	somatostatin receptor 1	113.744	67.2269	75.2289	73.93	167.209	53.5819	112.368	78.5033	19.7049	10.2935	22.7738	60.0048	37.0644	39.4641	3.95046	2.61545	3.27045	5.65943	3.11709	2.93545	5.11213
Apl2_05673	SEC23A	Sec23 homolog A (S. cerevisiae)	116.878	100.261	109.248	78.7781	132.996	92.828	105.26	61.8808	60.5661	52.4292	51.348	55.0243	53.4003	53.767	32.7419	32.8356	34.7358	47.0478	34.7874	40.1392	68.1194
Apl2_05678	FBXO33	F-box protein 33	20.1559	30.3068	26.7101	65.8234	19.4934	26.1348	29.9894	33.1301	62.9052	78.6368	39.9799	39.3271	38.0644	38.4239	53.9003	73.1003	167.503	96.4385	96.8401	77.6664	100.2
Apl2_05686	LIN52	lin-52 homolog (C. elegans)	710.25	706.134	3412.86	5565.46	853.222	553.56	1182.99	629.792	438.507	1112.14	653.402	897.101	1135.86	934.237	916.783	369.358	959.652	798.597	461.08	1087.35	539.584
Apl2_05690	SYNDIG1L	synapse differentiation inducing 1-like	37.786	20.0996	15.0006	7.51887	38.1446	16.2632	14.1861	2.84261	1.09736	0.576317	1.03229	2.34633	0.54797	1.2758	3.03971	1.24796	0.206315	0.332935	1.77985	1.5946	1.07301
Apl2_05693	LTBP2	latent transforming growth factor beta binding protein 2	8.50148	9.83594	7.81544	9.71966	6.89147	10.3933	5.6019	133.537	77.2095	58.4043	41.9119	95.7349	68.3164	58.7692	10.2538	11.3967	5.0328	2.41302	10.1376	8.13016	6.30393
Apl2_05698	PRKCB	protein kinase C, beta	177.951	166.873	189.135	93.0188	286.989	143.532	214.947	22.1584	14.0637	22.7114	42.2599	14.4139	27.0679	26.7871	233.589	168.722	148.091	155.109	217.166	170.938	157.074
Apl2_05699	PRKCA	protein kinase C, alpha	29.2791	30.4661	22.0939	4.65424	53.9521	28.5775	33.0778	0.145435	0.057743	0.108743	0.122175	0.0821201	0.0863114	0.324863	0.930368	0.36413	0.585086	0.90577	0.680533	0.631963	0.507069
Apl2_05700	CACNG2	calcium channel, voltage-dependent, gamma subunit 2	516.859	317.805	356.247	80.5553	965.487	186.217	552.272	3.02521	1.05397	0.996056	0.660964	1.33521	1.22783	1.13097	7.21228	3.41175	0.99064	5.51566	8.46428	10.7158	7.72811
Apl2_05707	PLK1	polo-like kinase 1	3.11521	2.44425	1.67138	7.18864	2.20356	1.7	4.56808	50.8163	15.7904	16.3111	12.6445	38.1642	8.60427	20.0927	70.5874	89.9419	100.915	182.62	88.2871	101.793	239.988
Apl2_05708	ERN2	endoplasmic reticulum to nucleus signaling 2	4.76997	4.87065	5.75861	7.40212	3.52323	6.95625	6.52419	24.2095	21.6409	17.8382	22.391	30.1584	22.9443	26.1204	20.5497	20.8316	21.9016	46.3064	22.0696	26.1402	60.4257
Apl2_05711	GGA2	golgi-associated, gamma adaptin ear containing, ARF binding protein 2	11.1059	15.1754	18.0403	41.6596	15.4311	16.9657	27.287	36.7204	32.2514	56.4597	54.2352	34.7724	48.6964	55.4774	103.273	121.303	212.256	121.234	149.948	142.044	139.124
Apl2_05713	SCNN1B	sodium channel, non-voltage-gated 1, beta subunit	2.33143	4.44217	3.30069	1.50573	1.03017	4.96486	1.81697	57.7112	59.0304	41.9867	47.8222	75.2803	60.7307	54.2712	0.40188	0.634894	1.29702	0.948164	0.481632	1.52388	1.23106
Apl2_05724	IL21R	interleukin 21 receptor	0.182191	0.618888	0.220536	1.43177	0.340353	0.481862	0.440682	5.78237	5.07913	6.33094	8.11902	3.94058	4.45796	9.82785	17.0443	16.3196	44.6174	39.9717	20.9084	23.5606	29.41
Apl2_05725	IL9R	interleukin 9 receptor	0.138358	0.234213	0	0.280527	0	0.32844	0	2.73558	1.6073	1.52307	0.226846	0.68829	0.602762	1.03585	6.25071	5.05821	0.544589	0.878259	1.45479	0.333166	0.9442
Apl2_05739	PCBD2	pterin-4 alpha-carbinolamine dehydratase/dimerization cofactor of hepatocyte nuclear factor 1 alpha (TCF1) 2	78.1304	88.2926	92.6594	54.8981	87.8293	69.0053	45.7568	39.4191	31.672	10.7458	6.34493	25.576	9.62213	17.5792	5.84993	15.6758	38.8902	11.2349	17.9122	21.5586	12.1636
Apl2_05743	ADAMTS14	ADAM metallopeptidase with thrombospondin type 1 motif, 14	6.22494	4.56798	5.54087	4.58938	7.08328	4.55293	5.56293	32.2135	25.2371	27.5742	11.9357	28.7613	15.089	17.7415	3.33343	1.77765	1.38615	2.01641	3.8193	2.32074	3.00304
Apl2_05745	NPFFR1	neuropeptide FF receptor 1	32.5867	17.9944	16.5426	15.4071	57.304	12.1344	27.0456	0.350557	0.139166	0.32784	0.0981575	0.198001	0	0.2797	0.203887	0.164512	0.117552	0.0474644	0.386107	0.0476514	0.10188
Apl2_05746	PPA1	pyrophosphatase (inorganic) 1	249.568	210.753	252.18	298.858	271.087	223.497	209.356	88.4474	79.1013	70.7896	86.9084	100.82	94.3245	91.6336	115.304	167.047	151.189	209.377	148.425	149.796	244.389
Apl2_05747	SAR1A	SAR1 homolog A (S. cerevisiae)	240.486	261.796	226.304	315.6	280.922	284.169	230.642	306.142	305.059	283.456	347.112	344.221	333.259	325.301	233.67	387.508	363.262	392.742	382.001	381.054	539.608
Apl2_05754	OIT3	oncoprotein induced transcript 3	1.71705	2.05452	1.93022	2.50923	1.36677	2.29804	2.54147	1.34132	3.62637	2.60169	1.63037	2.02979	1.79478	1.34762	68.1736	50.8575	18.0974	90.6584	44.0989	55.4659	42.2434
Apl2_05764	IPMK	inositol polyphosphate multikinase	34.0836	33.6496	33.2862	15.093	35.6195	29.6025	35.0352	83.932	70.4268	47.5129	34.3624	73.7739	63.8901	63.4868	38.3314	33.8671	20.3915	32.5305	22.3607	45.3239	35.077
Apl2_05777	DPYD	dihydropyrimidine dehydrogenase	5.61842	3.07617	3.39682	0.657713	6.44815	2.66933	3.0537	6.58115	5.76787	5.20365	7.17839	7.73572	4.39139	6.20076	4.20472	4.25948	0.213212	0.532592	1.7658	2.5065	1.52851
Apl2_05778			20.4509	8.6356	11.4525	4.67227	24.2529	10.3019	16.347	0.0755172	0.0719853	0.0901901	0	0.0511258	0.0179126	0.057812	0	0.0189261	0	0.0490709	0.0166118	0.0163596	0.0350794
Apl2_05780	SNX7	sorting nexin 7	40.1696	22.491	21.7267	16.3168	53.9649	20.8754	38.1175	56.6852	68.2422	65.1404	57.4108	60.5228	68.6982	53.3975	23.8296	31.9749	25.7797	22.4998	29.5719	20.0509	24.9516
Apl2_05781	LPPR5	-	130.553	70.4665	64.7136	37.7486	180.007	43.8369	114.869	15.7922	10.3345	8.30781	9.8436	8.47265	7.64599	8.31939	2.46307	1.83048	1.63977	0.617356	2.42523	0.266944	1.23186
Apl2_05782	LPPR4	-	172.983	118.937	115.791	44.207	249.042	88.2198	174.566	0.671914	0.867242	0.689945	0.235219	0.54505	0.946511	0.910984	0.170924	0.5787	0.168862	0	0.0462018	0.091048	0.146336
Apl2_05785	AGL	amylo-alpha-1, 6-glucosidase, 4-alpha-glucanotransferase	32.9778	39.4259	44.9968	39.6299	28.0519	48.765	29.9108	28.3326	34.8372	33.7941	21.3636	38.6541	33.8879	28.7232	18.3092	23.8894	9.75433	13.1367	12.2632	21.5737	14.5911
Apl2_05794	VCAM1	vascular cell adhesion molecule 1	5.77552	52.2246	54.4401	258.301	10.3874	19.2285	86.1921	44.6917	1490.71	2395.81	308.044	158.807	537.318	294.909	174.052	477.445	2377.73	229.907	623.446	325.177	318.351
Apl2_05795	GPR88	G protein-coupled receptor 88	37.2944	22.4054	9.50958	1.13771	40.7912	13.8925	27.1783	0.488973	1.93457	1.48717	0.27336	0.835164	0	0.939825	0.855275	0	1.32004	2.12087	1.63148	1.09339	3.72118
Apl2_05803	NDUFA2	NADH dehydrogenase (ubiquinone) 1 alpha subcomplex, 2, 8kDa	6827.66	3849.32	24194.6	36411.6	3975.26	1832.04	4935.09	4380	2915.42	4216.76	3063.1	4941.53	5564.22	3604.85	3572.87	1984.09	3782.95	3100.5	4584.42	6860.34	4609.83
Apl2_05805	CD14	CD14 molecule	1.75064	0.961505	0.730172	1.24368	0.961377	0.803175	0.862581	7.45693	4.6652	3.71747	19.4466	7.86863	8.85137	10.1914	23.2167	27.8149	12.0709	34.0209	22.7245	28.8485	18.1652
Apl2_05808	TMEM173	transmembrane protein 173	0	0.0994376	0.297314	3.35262	0	0.210714	1.90886	1.97145	2.9945	5.45051	4.60818	3.96977	6.10583	3.9939	1.99409	11.5317	29.4893	5.57067	7.92989	8.48106	8.07089
Apl2_05810	CXXC5	CXXC finger protein 5	95.8427	124.585	105.18	115.558	101.431	110.325	136.662	8.18973	8.21538	11.476	11.7654	11.7982	11.0215	11.1524	11.0588	17.2803	8.92184	20.9261	10.484	13.6738	29.7649
Apl2_05814	NRG2	neuregulin 2	24.0643	27.0664	30.8793	30.3967	29.1428	26.6935	27.4838	0.366623	1.1647	0.352163	1.40807	0.384299	0.341781	0.768653	0.974564	0.163993	0	0.368714	0.835729	0.0568169	0.699742
Apl2_05815			5.79874	7.03143	7.34274	20.7127	5.43764	5.96377	6.16793	11.058	20.6887	29.6785	28.5044	17.7492	20.8128	17.6439	9.91079	23.0861	40.7812	32.8969	16.304	29.4619	16.4614
Apl2_05818	PFDN1	prefoldin subunit 1	828.335	528.192	495.732	260.531	656.116	646.36	722.046	516.173	465.064	440.222	413.347	428.46	394.331	385.483	634.45	539.754	587.609	477.163	502.951	403.847	431.922
Apl2_05819	HBEGF	heparin-binding EGF-like growth factor	14.9801	14.1788	20.3574	32.6712	8.5247	15.0519	18.7009	40.4833	88.551	160.858	140.812	53.2319	95.7451	72.0601	9.88455	54.1466	92.7444	28.8394	26.5194	52.2136	20.7267
Apl2_05823	EIF4EBP2	eukaryotic translation initiation factor 4E binding protein 2	1005.16	3451.41	0	0	1182.29	4332.51	1254.86	1078.25	5576.49	1433.18	7307.53	1637.03	6979.14	27517.8	1998.04	2834.15	6316.4	657.63	4094.94	0	1255.04
Apl2_05826	SH3TC2	SH3 domain and tetratricopeptide repeats 2	2.12667	2.91319	3.91601	8.54504	1.85434	3.69195	4.54485	13.3085	21.5135	30.5642	31.0287	23.3924	24.2299	21.0503	6.73223	11.1246	11.6449	14.4756	7.06877	12.788	7.65256
Apl2_05827			1.32724	1.29775	1.88797	5.37504	0.237865	1.09556	2.47406	2.16708	8.53921	10.9851	12.049	6.93051	7.99421	5.91799	1.56522	4.1088	4.51489	4.12882	2.39045	4.65167	2.69596
Apl2_05832	STK10	serine/threonine kinase 10	6.91458	9.85822	15.2866	27.7786	7.23655	13.4486	20.7039	61.0101	73.009	105.021	70.0552	64.6018	81.3554	73.6513	59.1148	54.123	112.539	99.9714	84.9694	108.974	79.5232
Apl2_05835			29.1416	29.8178	46.3853	236.24	9.41625	13.159	9.01985	47.3047	82.9189	54.711	110.46	166.678	103.518	110.224	18.5037	5.13418	3.25082	9.71662	13.7538	9.99056	8.43197
Apl2_05840	RNF19B	ring finger protein 19B	85.5309	82.0048	100.428	191.768	124.883	74.1867	133.259	38.17	166.746	217.715	67.9459	56.6567	74.4717	51.0938	42.19	146.657	309.351	65.8258	102.749	70.4896	59.9583
Apl2_05842	AK2	adenylate kinase 2	157.59	166.319	136.294	178.869	107.943	156.071	147.197	491.464	940.79	820.127	323.228	485.776	505.148	459.053	334.267	413.228	529.974	468.969	424.793	572.403	466.164
Apl2_05843	ADC	arginine decarboxylase	76.2799	39.9906	39.0875	74.1551	84.0711	34.251	62.4131	0.682896	4.33787	24.9373	12.823	2.94914	5.62702	3.07667	0.794324	2.51395	30.9242	8.00598	6.32577	7.02945	2.70813
Apl2_05844	NDUFS5	NADH dehydrogenase (ubiquinone) Fe-S protein 5, 15kDa (NADH-coenzyme Q reductase)	32326.7	43295.5	21786.5	28309.2	37992.1	52073.1	49991.9	46154	35974.9	35711.8	32152.5	74771	57633	150163	50603.4	55590.9	41150.7	26547	48918.9	43100.8	74387
Apl2_05849	BMP8	bone morphogenetic protein 8	3.03243	1.94592	3.85132	3.62299	5.15917	2.25321	2.29031	17.0918	23.0396	22.3733	35.6619	36.674	32.3455	26.2677	1.0466	0.449963	0.804817	0.45476	0.528841	0.522885	0.348784
Apl2_05853	NT5C1A	5'-nucleotidase, cytosolic IA	87.9391	77.8276	94.2163	77.9303	151.158	68.8835	100.145	2.99248	4.99702	5.87099	1.0401	10.6691	1.77697	4.08425	0.180065	0.193631	0	0.111777	0.34109	0.224665	0.239981
Apl2_05854	VSNL1	visinin-like 1	259.147	209.534	295.355	163.418	495.079	161.089	394.204	0.106863	0.169512	0.803574	0.119625	0.484082	0	0.136582	0.124402	0.400027	0.143624	0.23159	0.354191	0.351671	0.498039
Apl2_05855	FAM49A	family with sequence similarity 49, member A	91.884	83.2523	102.531	84.4205	127.83	98.1145	102.623	7.20533	10.9888	18.8659	30.8155	7.95122	18.6677	22.1682	28.0524	42.1486	64.1781	84.9358	60.5269	70.3968	63.2793
Apl2_05858	MFSD2A	major facilitator superfamily domain containing 2A	27.7971	27.7064	24.7824	28.4226	21.9823	15.8791	16.5467	41.5381	83.5619	81.189	94.5458	75.0901	93.2347	80.7584	6.23785	10.4884	16.2635	15.4905	10.8442	11.3837	15.6021
Apl2_05861	SLC17A5	solute carrier family 17 (anion/sugar transporter), member 5	4.31776	1.4763	2.35846	2.19461	2.02959	3.08805	3.36001	8.95756	5.68932	2.61082	6.65304	6.39166	3.97465	4.87531	1.91948	2.83151	1.13838	2.65551	1.60997	2.15423	1.69919
Apl2_05867	HMGCL	3-hydroxymethyl-3-methylglutaryl-CoA lyase	20.4674	17.9651	12.8422	15.6643	16.7494	15.2623	17.1211	37.7222	43.6507	27.548	64.6041	43.3637	64.1125	45.4379	29.0561	33.983	33.3199	25.1366	29.1557	26.5207	18.5988
Apl2_05871	ADAM8	ADAM metallopeptidase domain 8	2.41956	0.908751	0.97332	1.3589	2.82609	1.62504	2.98452	2.83063	1.65672	2.1413	6.09174	2.79509	4.52829	7.12871	14.8124	5.3664	18.4446	8.81368	13.4388	19.3941	11.5284
Apl2_05874			0	1.34472	3.39343	1.21515	0.528026	1.33602	2.12908	0.166888	0.793368	0	0.373442	0.378894	0	0.213537	0	0	0	0	0	0	0
Apl2_05879	LIPM	lipase, family member M	0.057507	0.195212	0.058348	0	0.0670944	0.344755	0.107062	1.09372	1.26921	0.0629355	0.753851	1.33045	1.29846	1.66469	0.0489312	0	0	0	0.0463282	0	0.0488988
Apl2_05884	PAPSS2	3'-phosphoadenosine 5'-phosphosulfate synthase 2	9.12023	5.70573	5.54547	6.83302	4.06455	5.23212	6.80032	14.1025	14.9609	10.4593	13.8299	13.1892	20.3562	13.4165	6.60169	10.5215	6.24476	13.0407	7.47923	8.42166	20.0799
Apl2_05892	ASAH2	N-acylsphingosine amidohydrolase (non-lysosomal ceramidase) 2	0.157094	0.311393	0.131681	0.998207	0.183484	0.157585	0.633114	0.0574329	1.27734	0.886269	1.00798	0.237654	0.635837	0.29314	0.0222624	0.0239853	0.153951	0.228071	0.0631812	0.124488	0.0222356
Apl2_05894	PRKG1	protein kinase, cGMP-dependent, type I	16.5687	17.3785	17.6724	9.63061	18.4364	15.8349	16.0722	6.75722	6.82657	4.64202	3.13215	8.41684	4.08542	4.92291	11.6822	7.52287	2.1171	5.43981	7.77785	8.48149	7.30882
Apl2_05896	Protocadherin-15-CD3 isoform 8	Protocadherin-15-CD3 isoform 8 [Source:UniProtKB/TrEMBL;Acc:Q0ZM05]	43.9983	30.5225	14.5378	14.1181	63.6673	32.9799	35.0155	1.97077	2.39021	1.3958	1.81667	1.97	0.552047	3.70482	8.50302	5.6391	2.02607	0.251247	2.30643	2.4192	1.21603
Apl2_05898	PCDH15	protocadherin-related 15	11.7835	7.08646	5.96902	3.68292	15.937	7.12524	8.84125	0.459422	0.328493	0.228483	0.102944	0.423225	0.236045	0.595869	1.43336	1.08461	0.174399	0.0248765	0.362003	0.339702	0.240024
Apl2_05903	GAB2	GRB2-associated binding protein 2	10.537	10.1094	11.2501	26.8502	11.3906	12.2253	15.0384	8.68126	22.6585	25.1719	13.0539	10.5405	11.7335	11.2945	4.54171	6.64755	21.9348	13.448	10.9055	10.7688	10.4536
Apl2_05906	ALG8	asparagine-linked glycosylation 8, alpha-1,3-glucosyltransferase homolog (S. cerevisiae)	7.31432	10.7307	10.3003	14.3245	8.96569	15.087	10.4349	13.8782	12.5084	17.8112	27.8624	20.4664	22.8866	23.0221	20.4955	25.8638	30.2011	39.8797	29.2418	36.963	46.9255
Apl2_05907	NDUFC2	NADH dehydrogenase (ubiquinone) 1, subcomplex unknown, 2, 14.5kDa	14250.6	11785.7	23981	64475	10736.3	7212.94	12581.3	9837.76	6953.6	4013.27	2465.89	12462.6	6997.43	7901.28	6202.9	8717.76	3313.91	1819.45	9962.15	8549.57	6852.67
Apl2_05908	THRSP	thyroid hormone responsive	2.13244	5.39218	1.14834	7.86607	1.85252	2.80275	1.74719	0.586605	14.2463	3.55415	1.74975	5.11103	1.63431	1.0013	1.13935	1.70088	0.527054	0.423946	0.216954	0	1.59975
Apl2_05909	KCTD14	potassium channel tetramerisation domain containing 14	3.02378	8.3261	12.2242	10.1169	0.503103	9.00655	8.35552	8.69541	14.9286	19.572	23.8093	15.4701	23.1184	15.8539	0.0919913	0.395053	0.212297	0.256926	1.04659	0.34552	0.0920107
Apl2_05915	AQP11	aquaporin 11	8.75198	13.5013	24.1196	9.06552	10.0821	11.0265	12.5551	0.719723	2.17044	0.755561	1.45064	0.976726	0.342165	0.735424	0.0837485	0.89951	0.289872	0.311887	0	0.23571	0.586265
Apl2_05916	PAK1	p21 protein (Cdc42/Rac)-activated kinase 1	90.6043	181.917	225.233	133.588	88.7804	160.277	161.152	12.2861	19.8736	30.6437	22.1465	17.282	16.6227	17.6623	15.1099	17.8623	18.1375	14.408	17.5316	16.6112	18.2124
Apl2_05918	MYO7A	myosin VIIA	3.68803	3.54078	3.81604	7.38356	2.92513	5.9003	2.65552	3.86626	2.81482	3.7327	2.00647	2.09298	2.36092	2.0867	1.42826	0.826704	1.27328	1.49833	0.540209	0.552585	0.893199
Apl2_05921	TSKU	tsukushi small leucine rich proteoglycan homolog (Xenopus laevis)	5.1783	7.0712	6.76758	22.9298	5.06904	5.85049	8.69914	13.6281	22.2631	29.9032	12.9718	16.4275	20.7809	15.6745	6.73604	7.51941	44.2095	12.7809	16.017	7.0072	9.7181
Apl2_05924	LRRC32	leucine rich repeat containing 32	2.77627	4.82106	4.9399	4.39176	1.69311	4.34196	2.89799	20.5492	50.7737	67.1869	62.5902	20.2657	34.4665	26.3378	1.41651	1.01722	1.39083	1.56352	0.595645	0.904937	1.44113
Apl2_05931	MOGAT2	monoacylglycerol O-acyltransferase 2	0.274826	0.233144	0.209786	0.268023	0.08013	0.0822634	0.127953	2.46304	2.63377	0.301012	2.36443	3.9758	9.31229	7.50875	0.175426	0.125772	0.337183	0.217797	0.166143	0.10942	0.409135
Apl2_05932	MAP6	microtubule-associated protein 6	145.385	129.584	134.836	97.1795	183.835	126.185	129.161	0.538572	0.592101	0.433849	0.371214	1.87179	0.786923	0.793279	0.337325	0.311105	0.889036	0.134622	0.410622	0.180146	0.529723
Apl2_05934	KLHL35	-	32.0762	24.7663	27.5245	26.931	54.5403	18.0832	31.4532	0.0808869	0.214134	0.684923	0.211418	0.152186	0.0639827	0.0688183	0.0627133	0.168839	1.08437	0	0.118689	0	0.0313247
Apl2_05935	GDPD5	glycerophosphodiester phosphodiesterase domain containing 5	143.735	93.3661	66.8261	37.2494	202.978	52.9535	121.035	10.8757	8.35455	6.91837	11.17	12.3085	10.2065	7.09712	4.74709	4.70029	3.15842	6.05277	3.37664	4.6368	4.01027
Apl2_05937	ARHGAP24	Rho GTPase activating protein 24	0.351844	0.410744	0.40011	1.0157	0.154011	0.422581	0.122772	2.09077	2.91199	2.06766	2.01767	2.65127	2.93931	1.97058	15.1513	12.445	18.8903	8.53552	16.2875	9.67354	9.26951
Apl2_05942	SCD5	stearoyl-CoA desaturase 5	436.982	370.8	358.604	273.885	570.167	349.57	386.57	17.0631	11.7507	7.4473	16.5147	21.6475	18.3219	21.5714	11.7004	13.8503	2.88098	7.89538	13.5746	10.6479	9.59386
Apl2_05948	PLAC8	placenta-specific 8	0	0.614209	2.43251	80.7531	0.421946	5.0633	20.2505	1.87941	5.52139	15.9542	25.8115	20.1964	47.2524	31.6646	3.44492	1.99516	47.1488	6.98811	15.2468	15.0595	4.08998
Apl2_05949	PLAC8	placenta-specific 8	2.23679	26.6178	36.8821	77.9597	9.03518	18.0588	55.6725	36.15	479.106	878.325	1050.03	305.332	571.612	537.546	78.9086	633.445	2588.95	712.529	903.176	639.81	541.486
Apl2_05951	HPSE	heparanase	1.18743	1.56131	1.08243	4.33608	1.25216	1.79549	2.13819	36.0798	61.1791	79.4543	63.9808	51.5152	71.4628	52.0518	33.3926	39.747	56.0314	70.7214	46.1206	84.1659	28.5427
Apl2_05953	MRPS18C	mitochondrial ribosomal protein S18C	243.015	295.152	334.869	428.725	234.589	264.453	344.153	255.788	335.422	458.208	457.908	383.587	441.915	461.977	347.027	495.389	618.051	636.389	598.877	592.309	766.006
Apl2_05956	SYNPO2	synaptopodin 2	17.7936	19.6153	19.8739	17.719	10.0499	19.7793	10.4844	58.6982	48.5455	35.8591	11.4783	43.5409	23.5166	41.5645	14.3988	10.3753	1.09705	7.81984	9.14085	10.5625	11.1307
Apl2_05957	MYOZ2	myozenin 2	14.3057	14.925	14.4965	22.5407	33.0757	9.66837	22.6896	16.4105	36.7093	30.603	0.612492	76.5514	3.25148	15.5725	0	0.195276	0	0	0.0862144	0.0853815	0.181911
Apl2_05963	MAD2L1	MAD2 mitotic arrest deficient-like 1 (yeast)	10.4306	5.97474	9.68592	12.4911	14.0782	7.55976	11.1537	68.6479	19.7398	24.3133	22.2091	65.0835	19.9599	31.0411	81.5087	77.2947	89.3274	115.528	92.1195	74.1188	117.531
Apl2_05965	NDNF	neuron-derived neurotrophic factor	31.1176	44.0846	39.3154	33.2927	26.7751	34.3492	33.9571	96.4981	79.1869	123.326	79.7953	90.3376	74.5399	84.4745	39.3526	30.5262	7.62674	10.3667	19.9397	10.8526	17.1033
Apl2_05966	TNIP3	TNFAIP3 interacting protein 3	0.234563	0.198926	0.239368	3.90909	0	0.561023	0.801066	2.11676	9.26419	8.99809	33.8284	2.06915	15.4264	10.7387	10.9822	32.269	78.458	71.5792	12.2322	54.5364	24.7522
Apl2_05967			1.03422	1.39867	2.12621	1.76383	2.77265	2.85437	3.7062	0	0	0	0.0313785	0	0	0	0.0651564	0	0	0	0	0.0607916	0
Apl2_05970	P2RX7	purinergic receptor P2X, ligand-gated ion channel, 7	0.972016	6.63528	7.92145	30.4342	2.18243	8.85296	17.1121	9.21353	38.606	94.8245	39.6906	27.5923	54.142	49.72	38.7274	48.7237	184.691	72.5471	128.687	90.9776	92.2421
Apl2_05971	P2RX4	purinergic receptor P2X, ligand-gated ion channel, 4	20.2401	18.8882	21.1422	28.4051	19.1211	21.8946	21.7985	37.7099	60.1107	115.414	63.0191	63.8561	68.8717	64.0257	30.3171	39.5836	116.145	44.537	66.6683	66.0164	50.2741
Apl2_05972	CAMKK2	calcium/calmodulin-dependent protein kinase kinase 2, beta	365.841	321.27	264.906	219.131	512.381	190.198	462.088	31.9519	57.2458	64.4655	37.4269	39.0843	34.0659	33.6112	16.0884	22.2395	35.7019	15.6507	23.0553	20.6952	16.2628
Apl2_05982	HPD	4-hydroxyphenylpyruvate dioxygenase	0	0.145073	0	0.0552174	0.199447	0.273301	0.0530407	0.291769	3.90521	0.374146	0	0.706212	1.33604	0.425665	0.0969666	0.1565	0.111808	0.0451477	0.183614	0.181251	2.71324
Apl2_05984	WDR66	WD repeat domain 66	0.942591	0.438559	1.19522	1.1528	0.550539	1.16221	0.980904	3.83972	3.41501	3.0624	4.94495	4.35128	3.03607	4.56427	1.35475	0.596268	1.34143	0.302108	1.02879	0.444424	0.266795
Apl2_05994	KNTC1	kinetochore associated 1	0.539913	0.525547	0.662531	0.715443	0.366384	0.535796	0.509987	3.03019	1.0014	0.987677	0.649033	1.89565	0.543419	1.19379	5.38837	4.07	4.84426	7.70741	4.28322	3.73972	10.9379
Apl2_06000	HVCN1	hydrogen voltage-gated channel 1	8.91861	7.14486	7.4677	4.83833	7.1557	6.02147	6.9681	27.9706	19.181	24.5126	21.6347	21.4679	29.1719	20.8559	323.072	323.419	305.896	86.2309	311.078	201.77	166.845
Apl2_06004	FTSJD2	FtsJ methyltransferase domain containing 2	17.6734	38.6833	49.8583	109.974	23.9376	38.4611	59.4367	19.0725	134.752	161.823	72.0836	54.2178	88.2535	68.54	23.9147	35.0545	162.372	86.8003	108.478	94.5871	80.1814
Apl2_06007	TCTE1	t-complex-associated-testis-expressed 1	0.692213	1.12593	2.69242	0.726962	1.81713	1.72906	1.66459	1.39247	2.54626	2.39896	2.22127	3.09811	1.35257	1.61597	0.588989	0.264047	0.452763	0.228527	0.697073	0.412881	0.14715
Apl2_06009	NFKBIE	nuclear factor of kappa light polypeptide gene enhancer in B-cells inhibitor, epsilon	14.6992	17.6962	16.2467	23.6723	18.3137	16.305	19.1152	24.527	51.1059	76.1037	47.6261	26.1028	40.9908	36.0082	89.7303	127.363	226.927	119.464	143.17	139.902	93.9311
Apl2_06012	SLC29A1	solute carrier family 29 (nucleoside transporters), member 1	49.0002	51.4213	38.1016	36.7498	56.2064	39.539	43.3317	92.1314	193.121	109.423	50.8887	90.8812	91.9417	79.8972	101.299	140.57	139.298	138.124	116.59	127.778	109.614
Apl2_06014	CAPN1	calpain 1, (mu/I) large subunit	40.8562	34.7093	35.3487	58.738	35.8057	42.8649	29.5374	99.2102	86.7721	90.6441	135.181	119.526	109.244	92.3647	29.2051	28.4973	45.7991	47.4356	36.4594	66.3772	31.666
Apl2_06018	VEGFA	vascular endothelial growth factor A	46.4593	31.0241	37.965	43.4814	51.1196	41.8425	46.04	144.048	191.646	237.395	120.31	128.341	102.767	154.771	47.7528	41.701	26.6019	36.8527	30.0953	40.1336	41.0525
Apl2_06019	MRPS18A	mitochondrial ribosomal protein S18A	24.7909	27.6648	10.9107	6.47448	37.2084	26.5654	18.8434	10.9238	15.6961	20.2753	26.4834	19.0763	18.9226	21.8685	14.7155	24.3868	30.4991	28.8895	25.9166	27.9422	28.8411
Apl2_06037			0.212132	0.71647	0.674636	2.24421	0.738527	0.498985	1.18998	2.79893	2.46452	3.5216	2.78389	3.70516	4.07858	3.77946	2.89795	1.5487	3.13957	1.34828	3.61614	2.40407	6.53342
Apl2_06039	ZBTB7B	zinc finger and BTB domain containing 7B	103.767	105.853	248.637	2074.77	88.3618	108.975	211.81	449.809	718.471	1074.6	700.466	631.975	861.858	705.86	502.314	602.819	1225.87	775.447	854.734	1285.24	789.686
Apl2_06043	EFNA1	ephrin-A1	77.844	78.9171	135.351	97.3616	127.879	62.5128	96.1836	14.2302	20.7527	18.0428	19.9886	29.1306	27.3941	23.0814	3.70118	1.29054	2.15369	0.572395	2.97197	0.613372	0.623337
Apl2_06047	DPM3	dolichyl-phosphate mannosyltransferase polypeptide 3	19318.1	15316.1	12810.5	8409.65	3239.24	23973.3	27744.9	3005.44	30938.9	48655.4	5923.36	27557.5	19619.6	105717	22175	31460.2	22479	33461.3	63307.2	30183.3	21227
Apl2_06050	THBS4	thrombospondin 4	9.43398	7.32805	6.52702	4.24723	8.82723	7.30947	5.8412	51.1826	26.2454	20.3462	4.99515	33.3534	14.7823	18.4549	4.58689	2.65	6.97221	4.89105	5.07291	8.65291	6.4626
Apl2_06053	GBA	glucosidase, beta, acid	29.0203	30.7116	34.331	35.6567	32.0919	33.1294	28.169	59.5912	53.0962	46.6971	63.6957	60.4998	55.2397	58.6429	41.082	64.9881	94.2154	99.6904	61.6667	103.656	75.3768
Apl2_06054	FAM189A1	family with sequence similarity 189, member A1	13.5668	13.7537	16.4366	14.8482	11.426	17.5992	9.97345	16.2525	8.64204	6.72681	4.40434	12.3068	5.39649	7.40913	4.014	5.8413	7.59879	4.08489	5.88533	5.62643	5.65582
Apl2_06058	FDPS	farnesyl diphosphate synthase	273.715	170.443	183.046	101.18	276.164	138.818	160.473	80.1443	86.7067	75.1512	64.3277	103.862	69.6982	67.2517	62.4167	89.511	120.743	92.8568	121.036	89.4735	104.74
Apl2_06059	RUSC1	RUN and SH3 domain containing 1	60.7075	69.8563	65.5588	80.2185	79.9185	67.3266	70.4866	12.4546	18.291	24.3537	13.9527	18.163	15.3203	14.2369	9.94206	16.4188	31.0646	15.2433	18.7401	21.4485	16.2918
Apl2_06068	SERPINB2	serpin peptidase inhibitor, clade B (ovalbumin), member 2	0.212996	0.271175	0.269819	0.205986	0	0.447159	0.446052	2.92119	1.79378	1.10689	1.7014	0.74783	6.51912	3.82828	8.2453	1.65761	8.3054	6.03285	7.72	24.8458	28.611
Apl2_06069	SERPINB10	serpin peptidase inhibitor, clade B (ovalbumin), member 10	1.02932	4.09222	3.67937	7.70544	1.51713	4.41883	4.18521	49.9298	428.362	610.11	271.499	163.943	458.456	351.859	94.0285	118.593	139.718	128.98	119.913	277.137	99.6721
Apl2_06070	SERPINB10	serpin peptidase inhibitor, clade B (ovalbumin), member 10	0.163949	0.463825	0.831073	1.95697	0.63767	0.458841	1.27168	8.03488	58.0221	90.2323	57.8029	21.6719	82.19	50.0071	13.1587	14.4599	20.9087	26.1956	14.4826	49.2256	13.1028
Apl2_06072	SERPINB6	-	1.88564	2.49466	3.03692	23.5202	1.35893	4.52295	7.12392	7.70788	13.9154	20.7548	21.4922	17.4578	20.5158	26.3071	16.2797	8.88571	7.5084	14.1052	20.5057	25.4431	23.7659
Apl2_06074	MYLK4	myosin light chain kinase family, member 4	0.975642	0.636537	0.459117	0.0734458	1.31262	0.179572	1.3979	0.87858	1.39487	0.411189	0.184488	0.806743	0.260887	0.420684	1.66095	0.618141	0	0.118965	1.02871	0.239217	0.574737
Apl2_06088	IRF4	interferon regulatory factor 4	0.195717	0.124606	0.148581	1.46347	0.342622	0.411109	0.819634	7.40802	6.8772	6.42179	5.93265	3.35436	4.16272	5.20745	61.9792	84.2732	102.603	236.296	80.6545	94.6583	254.911
Apl2_06089			3.41652	4.43088	0.565483	12.3234	3.04454	0.307181	2.70671	2.69889	10.9925	2.04357	3.45023	3.28592	0.460313	3.70172	6.06552	10.5418	4.4164	3.97064	4.70506	1.28394	6.08284
Apl2_06092			0.0648914	0.110113	0	0.0631536	0	0.155466	0.120835	0.0474726	0.527654	0.568438	0.106337	0.268173	0.112741	0.363645	0.110447	0.178196	1.1463	1.13129	0.209184	0.464848	2.48373
Apl2_06094	NQO2	NAD(P)H dehydrogenase, quinone 2	9.91047	14.0881	9.39345	10.3652	16.448	20.2073	8.39031	5.50375	8.60145	7.13501	11.6709	6.41574	7.83319	7.03127	6.11403	16.354	7.05556	6.77605	8.83435	5.0148	5.04808
Apl2_06097	TUBB2B	tubulin, beta 2B class IIb	2405.51	1735.93	1946.5	1533.81	2800.99	1902.49	1725.38	116.131	71.557	85.2493	81.5739	148.481	59.5099	72.2191	35.0064	44.3543	71.2175	36.6693	77.9358	78.3701	58.7681
Apl2_06109	CDK1	cyclin-dependent kinase 1	7.04711	3.35744	2.90971	10.2518	3.6925	3.02976	4.64634	58.6906	17.0162	25.4298	16.6101	45.1847	12.526	27.8913	97.4011	114.99	128.438	163.557	129.566	96.2676	223.992
Apl2_06112	TMEM26	transmembrane protein 26	1.14124	0.423531	0.581195	0.487631	1.16451	1.10985	1.19559	31.2591	17.3997	22.8164	21.8583	15.3323	62.5977	41.7772	1.82129	1.10978	0.490111	1.24364	0.747515	1.64761	1.21368
Apl2_06114			0.247423	1.15236	1.02297	4.10462	0.144005	1.02973	1.61523	0.905745	1.00599	0.272077	1.11546	1.02507	0.754082	0.810098	0	0	0	0	0	0.099132	0
Apl2_06121	RTKN2	rhotekin 2	4.64802	2.28847	2.98754	4.1901	5.6634	3.19994	3.63445	7.01954	2.81691	2.50223	2.51074	4.61508	2.92214	3.20599	10.1684	6.78704	6.20711	8.9897	6.77558	6.06391	13.4766
Apl2_06134	F9	coagulation factor IX	0.1632	0	0	0	0	0	0	0.119418	2.08537	0.089458	0	0.404955	1.2768	0	0.0694685	0	0	0	0	0	1.25013
Apl2_06137	FGF13	fibroblast growth factor 13	106.352	76.0291	81.2192	40.8018	113.365	78.6962	82.1893	3.30606	2.26578	1.6907	0.673069	3.22941	0.267943	1.43965	0.174871	0.0938935	0	0	0.0828843	0.246185	0
Apl2_06140	ZIC3	Zic family member 3	6.05954	21.323	24.9597	32.0742	1.33924	31.4076	20.4284	0	0.0740933	0.0698373	0.209045	0	0	0.0595719	0	0.0583868	0	0	0	0	0
Apl2_06144	ARHGEF6	Rac/Cdc42 guanine nucleotide exchange factor (GEF) 6	60.9536	51.1769	56.7057	31.4725	80.7875	45.0372	74.6633	81.5138	66.5817	66.6728	53.4222	63.6594	61.0192	60.5306	122.148	80.8271	74.0294	68.7234	85.2462	80.6858	82.5791
Apl2_06149	BRS3	bombesin-like receptor 3	17.6268	10.448	8.22903	1.19231	28.8585	3.69089	24.2204	0	0	0	0	0	0	0	0.0476116	0.0512309	0.0548982	0	0	0	0
Apl2_06153	FHL1	four and a half LIM domains 1	4.42782	2.47752	2.35645	2.6193	4.95403	1.79802	2.8052	52.7517	43.6173	45.4583	10.1599	88.874	15.8625	33.4363	12.6676	10.4517	2.95741	5.89719	8.35973	3.95788	4.44819
Apl2_06163	HPRT1	hypoxanthine phosphoribosyltransferase 1	121.602	89.5814	72.6944	40.8544	122.88	80.6162	99.7554	57.6875	58.6618	73.1539	73.406	54.9522	62.1857	67.7678	103.307	106.125	130.792	123.743	97.8666	117.623	109.321
Apl2_06167	ACBD6	acyl-CoA binding domain containing 6	1297.91	1929.44	4152.1	1916.59	3380.96	4457.13	3580.36	452.863	3759.11	3921.06	3349.85	6874.86	2287.65	9155.54	1683.89	3740.06	4346.89	1240.36	2271.14	3326.29	2084.68
Apl2_06169	QSOX1	quiescin Q6 sulfhydryl oxidase 1	104.241	85.2961	115.438	82.5799	127.285	78.1321	92.1496	43.8377	46.2947	25.9398	33.7909	63.1169	53.7419	36.9935	3.66916	8.35249	12.1613	9.85925	6.80091	10.5975	10.8451
Apl2_06172	TOR1AIP1	torsin A interacting protein 1	16.5764	19.7347	18.1788	32.6279	12.839	18.0647	17.5899	21.739	31.1658	58.57	37.2208	23.8692	30.0861	28.93	26.3562	36.5504	117.957	64.6509	51.1969	46.9159	48.1429
Apl2_06173	TOR1AIP2	torsin A interacting protein 2	2.92304	3.98286	2.54559	11.8498	2.64287	2.11386	3.7903	6.0667	15.0923	26.1448	12.5158	13.2083	10.9056	10.9491	1.93897	5.78553	36.7854	6.18748	9.07349	3.52905	4.29839
Apl2_06177	NPHS2	nephrosis 2, idiopathic, steroid-resistant (podocin)	0	0	0.115255	0.0550445	0	0.408715	0.0528793	0.0831092	0.197967	0.124335	0.0465428	0	0.246662	0	8.07208	3.74459	1.67202	6.66155	3.43227	7.22788	7.77682
Apl2_06178	AXDND1	axonemal dynein light chain domain containing 1	0.0391112	0.0664657	0.0392693	0.297174	0.022846	0.117799	0.054552	0.0714881	0.386158	0.362834	0.480528	0.0806608	0.576516	0.127696	0.133002	0.197087	0.191597	0.170326	0.0786245	0.18582	0.249051
Apl2_06179	SOAT1	sterol O-acyltransferase 1	6.01725	7.3555	7.63259	12.9264	5.52957	9.6376	8.14019	28.8388	34.5019	25.5198	32.723	32.702	42.0754	33.9786	15.9355	21.6118	8.99709	23.0884	13.3297	26.4952	18.6408
Apl2_06184	ANGPTL1	angiopoietin-like 1	4.79276	7.87946	7.35422	13.7069	4.7299	15.0719	8.95979	40.5014	19.9915	19.1971	8.85208	21.9476	8.81122	19.6439	1.51952	0.797999	0.640889	0.448681	1.26277	0.553527	1.33301
Apl2_06190	PAPPA2	pappalysin 2	1.57433	1.53799	1.60811	0.627233	1.51289	2.02202	2.18873	0.0537833	0.0854529	0.0802638	0	0.145622	0.0255105	0.0548938	0.0125073	0	0.057652	0.0116491	0	0.0349331	0.0374695
Apl2_06194	TNR	tenascin R (restrictin, janusin)	76.1364	75.0397	82.6997	55.9875	85.0276	84.2037	69.9029	0.126264	0.183896	0.251237	0.0825173	0.0474814	0.0499076	0.214785	3.07085	1.2001	0.648531	0.27348	1.04132	0.706179	0.659733
Apl2_06196	TNN	tenascin N	4.85973	2.33264	3.58316	0.40506	5.88476	1.76103	2.53991	1.16891	1.74026	1.81288	0.598078	0.602208	1.08044	0.810214	0.449475	0.473006	0.382292	0.348865	0.445294	0.488112	0.26716
Apl2_06197	MRPS14	mitochondrial ribosomal protein S14	121.548	117.916	57.1643	37.0618	144.883	135.465	88.6574	82.5303	96.9124	65.2793	70.6966	118.526	73.8026	89.1722	133.486	160.296	100.937	119.586	163.533	99.9971	121.186
Apl2_06211	ZC3H12D	zinc finger CCCH-type containing 12D	0.145429	0.123356	0.0740907	1.91889	0	0.261055	0.474012	14.1515	16.7245	21.3504	4.82612	7.0341	7.64559	11.8875	17.5154	25.8875	48.8959	12.5056	26.3218	18.537	15.6524
Apl2_06213	C3H6ORF72	chromosome 3 open reading frame, human C6orf72	30.5401	37.3442	37.4252	56.5361	27.6364	36.5037	36.2699	131.193	216.11	243.676	227.595	150.681	245.094	204.377	68.1891	128.351	339.839	123.718	81.3367	130.449	88.7023
Apl2_06221	IYD	iodotyrosine deiodinase	0.2448	0.415168	0.583455	1.84331	0.570747	0.39017	1.21616	0.417965	3.03326	4.20453	1.73853	0.472447	2.55361	1.52495	2.29246	8.73604	36.0582	2.52259	4.08056	2.92827	2.36135
Apl2_06241	FAM107A	family with sequence similarity 107, member A	58.8542	39.8573	36.3956	14.7014	67.5174	42.5774	43.9473	6.43963	12.5017	8.75436	10.9881	9.86636	8.83108	8.85666	0.187534	0	0	0	0	0	0
Apl2_06245	PXK	PX domain containing serine/threonine kinase	23.3655	40.6742	56.4875	167.275	25.9601	40.577	82.6429	29.6754	151.448	241.707	118.067	77.2925	124.291	103.441	54.6173	85.5609	278.723	120.636	158.099	114.161	107.837
Apl2_06248	RPP14	ribonuclease P/MRP 14kDa subunit	64.222	37.0928	159.213	493.934	61.6411	29.7308	92.9669	82.2069	52.6861	106.906	108.94	93.9561	54.5777	56.3194	102.245	119.441	193.996	121.97	137.74	105.901	136.771
Apl2_06265	LAMB2	laminin, beta 2 (laminin S)	21.2945	21.6487	19.3619	13.211	19.6754	14.9234	12.8389	100.61	76.4012	58.9568	26.3401	76.2417	40.0682	42.1889	11.6566	9.77617	4.97051	4.37664	9.92973	8.24563	5.77029
Apl2_06269	FAM32A	family with sequence similarity 32, member A	2788.56	2442.98	3450.67	4976.44	2808.02	2343.82	2320.56	1655.31	1991.99	2582.04	2352.89	2273.89	2458.75	2393.82	1991.53	1863.37	1853.84	2515.71	2248.82	2575.45	2096.81
Apl2_06271	KLF2	Kruppel-like factor 2 (lung)	64.2674	79.5007	54.5446	110.441	65.3391	76.7408	56.2927	531.478	389.097	430.866	506.006	614.682	574.517	535.875	292.877	281.14	117.483	183.106	317.344	304.887	164.831
Apl2_06278	C19orf42	chromosome 19 open reading frame 42	279.786	271.238	778.481	176.126	244.111	749.044	344.519	356.717	441.909	1444.95	1982.86	0	459.848	3030.96	353.328	1886.75	1197.74	721.413	529.709	571.597	799.638
Apl2_06282	F2RL3	coagulation factor II (thrombin) receptor-like 3	0.462261	0.504239	0.805945	1.09325	0.308097	0.237282	0.553377	10.1938	9.43537	8.53323	5.57311	9.22476	9.17901	7.77164	2.75381	5.80283	5.83294	6.85543	4.79004	9.88292	4.1005
Apl2_06283	CPAMD8	C3 and PZP-like, alpha-2-macroglobulin domain containing 8	0.745627	0.936417	0.668878	0.389339	0.89735	0.510029	0.517288	14.2943	7.34239	4.51559	1.37634	6.24972	4.93889	6.23778	1.06891	0.581289	0.109001	0.378851	0.295188	0.34335	0.340041
Apl2_06290			0	3.57043	16.9185	4.68221	0	3.46524	1.0423	1.61278	2.52824	1.28421	2.6922	1.87793	0.984924	1.04405	0	0	0	0	0.922208	0	0
Apl2_06296	ARRDC2	arrestin domain containing 2	40.3059	62.7168	46.8434	52.9421	36.9169	75.9649	24.4557	216.719	461.526	365.663	140.92	226.065	268.977	259.19	20.972	43.1519	47.1397	28.5001	33.3383	51.4222	20.0358
Apl2_06297			3.18459	4.67702	2.94785	13.739	0.989132	3.41557	2.37478	1.86482	4.56261	12.9406	13.4853	2.72466	7.02011	8.93301	6.5103	7.6697	38.6034	25.17	16.5444	16.8933	11.7568
Apl2_06302	GPR64	G protein-coupled receptor 64	4.3643	4.04016	4.01371	9.37329	2.51107	3.19051	1.63549	8.98546	6.10352	4.07664	8.9636	10.0136	12.6152	9.15565	36.7359	29.5805	31.9551	29.8471	28.3924	38.5224	23.2486
Apl2_06305	RS1	retinoschisin 1	2.54738	0.821831	1.00238	8.16037	3.10671	0.577138	0.904963	0.0888088	0	0.133368	0	0	0	0.226937	0.206722	0	0	0	0	0	0
Apl2_06306	CDKL5	cyclin-dependent kinase-like 5	76.4018	66.1973	70.4685	35.2449	103.582	64.4933	89.2396	9.76802	8.26267	7.23122	5.17103	9.94018	9.58053	8.52323	2.62702	2.52532	2.59198	1.47857	1.62682	2.65873	3.02006
Apl2_06308			416.604	630.903	3003.12	2680.88	309.279	465.082	1285.27	1242.51	1628.76	2278.37	1161.91	1817.61	1193.2	1872.87	977.796	1703.05	2194.08	773.048	1298.49	1328.85	1222.77
Apl2_06312	NHS	Nance-Horan syndrome (congenital cataracts and dental anomalies)	16.9212	18.7927	21.2276	37.6836	15.8586	27.739	15.409	14.2436	22.9257	24.6906	11.8262	15.6721	12.4936	13.8778	4.36727	2.97145	4.47051	1.90175	2.40294	3.14675	3.03575
Apl2_06324	GRPR	gastrin-releasing peptide receptor	3.2779	1.95212	1.92548	1.83951	2.01283	2.75804	1.33827	0.588927	0.534406	0.125871	0.565388	0.807776	1.14864	0.375899	0.146794	0.0526473	0	0	0.324297	0.0457337	0.0488988
Apl2_06325	AP1S2	adaptor-related protein complex 1, sigma 2 subunit	168.012	176.237	147.099	107.473	148.495	237.883	107.263	236.924	186.908	176.163	135.394	292.884	314.164	278.492	94.3755	105.092	116.093	128.977	128.536	176.706	132.241
Apl2_06327	TMEM27	transmembrane protein 27	0.622775	0.879523	0.426739	0.309607	3.62718	1.11357	0.290237	0	0	0	0.0850684	0	0.18062	0.0970455	0.0884083	0	0.204016	0	0	0	0
Apl2_06332	GSG1L	GSG1-like	18.2383	36.9109	37.8897	26.6322	18.1296	30.6418	29.4038	7.39314	1.86939	1.17682	0.879181	6.4355	4.74224	6.93518	6.699	5.31663	3.0736	0.70877	3.53471	1.42718	2.58796
Apl2_06333			69.2446	108.03	175.268	116.879	65.8885	111.238	111.871	26.7548	8.63949	3.281	2.16806	25.5151	18.8839	17.9535	19.7337	22.0402	12.0458	1.31191	13.9197	6.78606	7.19736
Apl2_06342	HBM	hemoglobin, mu	170.287	268.927	72.4444	32.0367	71.8877	45.1574	35.35	2442.18	5521.09	3900.68	226.453	2242.58	1554.41	998.123	385.778	850.492	1155.52	117.752	485.268	970.696	216.613
Apl2_06346	P4HB	prolyl 4-hydroxylase, beta polypeptide	0.374673	0.494869	0.883128	0.800174	0.242988	0.950283	0.968365	0.639366	2.07937	3.36759	0.34104	0.721868	0.939369	2.40917	0.212458	0.0762495	0	0	0.134047	0.0991428	0.212259
Apl2_06352	CLCN7	chloride channel, voltage-sensitive 7	32.987	34.9653	40.3212	39.7887	41.8389	32.4645	38.0421	29.8165	28.0031	32.5923	49.8546	36.5284	37.7361	35.8979	29.6178	41.3432	74.5184	75.1405	50.6442	69.1726	47.0902
Apl2_06362	HHIPL2	HHIP-like 2	0.177192	1.37968	0.773055	0.281981	0.896713	0.852818	0.741647	0.151161	0.205823	0.548328	0.266099	0.121862	0.333023	0.13778	0.075337	0.0811557	0.115779	0.116938	0.118793	0.0936451	0.0250836
Apl2_06369	TLR5	toll-like receptor 3	3.12752	6.01347	5.10538	5.77435	2.14251	6.88079	4.85477	3.12922	7.94856	10.4485	20.3785	2.73566	6.36261	8.13909	2.79907	7.32465	7.94966	31.5063	3.97163	13.3382	12.8996
Apl2_06370	SUSD4	sushi domain containing 4	41.5628	49.9371	50.2391	27.339	40.0103	41.2668	40.1906	1.97868	0.799895	0.699367	0.322371	0.893796	0.59781	1.33168	0.041844	0.270227	0.0482432	0.272766	0.158437	0.0781594	0.0836205
Apl2_06371	CAPN8	calpain 8	0.110944	0.0471218	0.0558215	0.0529156	0.0323934	0.166903	0.0773896	7.17935	7.47444	5.5126	12.3366	11.4671	13.2556	11.6972	0.0707523	0.10163	0	0.0219645	0.0446234	0.0439659	0
Apl2_06372	CAPN2	calpain 2, (m/II) large subunit	7.31762	11.074	8.88351	10.2152	3.14604	10.4409	8.63254	35.7307	35.6615	24.9644	32.0696	40.1392	31.6273	33.0881	10.5508	8.28683	2.77142	6.24336	7.14607	5.38139	5.5099
Apl2_06385	SRP9	signal recognition particle 9kDa	451.695	449.56	1522.99	7237.53	445.703	273.706	457.006	358.164	369.68	488.491	449.204	374.342	414.071	324.715	277.555	259.276	380.346	425.102	332.841	399.622	390.681
Apl2_06391	DTL	denticleless E3 ubiquitin protein ligase homolog (Drosophila)	1.44913	0.713951	0.641859	1.32795	1.32008	0.732387	1.24002	5.31936	3.93888	4.46313	2.42155	4.44884	3.11737	4.57027	8.87217	6.63726	9.11823	18.9128	10.0725	13.9225	22.8441
Apl2_06396	SCG3	secretogranin III	391.604	511.058	662.267	355.664	393.82	553.677	558.42	8.30957	4.04438	6.16164	4.3536	21.5657	1.70993	5.08914	0.467645	0.377559	0.898559	0.61695	0.221314	0.982388	0.778734
Apl2_06403	C15orf48	chromosome 15 open reading frame 48	6.05963	4.84453	24.6742	319.32	11.0473	5.85768	11.9847	27.4041	160.363	511.777	401.824	109.081	164.033	157.668	44.9354	248.13	1122.83	591.855	153.39	238.595	171.517
Apl2_06412	SHC4	SHC (Src homology 2 domain containing) family, member 4	19.6964	14.3427	10.8865	10.175	24.1708	11.864	14.9003	6.62695	2.68023	1.68055	2.30102	3.36751	2.32097	2.0284	13.821	14.4572	7.40829	9.85231	10.3058	8.46034	12.2437
Apl2_06415	FBN1	fibrillin 1	10.125	11.4027	12.702	10.9463	9.93153	11.0968	10.9495	106.346	81.2144	61.2655	25.1494	62.1037	48.381	56.2519	32.3752	20.7333	9.3708	9.50226	15.2703	11.6682	14.0881
Apl2_06423	SEMA6D	sema domain, transmembrane domain (TM), and cytoplasmic domain, (semaphorin) 6D	37.2628	37.6365	39.9839	34.3271	34.9386	43.2503	29.4704	29.4592	18.8318	16.3777	13.623	31.777	20.2303	26.6015	1.86252	1.42187	0.375621	0.693876	0.719314	0.578189	0.883511
Apl2_06427	GATA3	GATA binding protein 3	4.07805	10.7564	14.0529	61.9578	2.43636	21.387	1.62648	116.468	71.3379	80.3352	83.9212	129.799	79.9495	135.154	39.6068	50.6772	27.0457	34.4604	55.2003	48.8677	25.5439
Apl2_06442	CELF2	CUGBP, Elav-like family member 2	186.794	151.148	122.428	81.5198	213.689	107.989	174.897	20.1829	17.5652	18.6428	20.6807	18.2438	24.4247	23.4067	70.6703	52.1229	52.6381	57.4947	61.8786	64.5245	59.8247
Apl2_06443			10.1682	7.01824	1.20753	0.843248	9.22349	7.54796	5.45577	0	0	0.812729	0.894561	0.303996	0	0	1.24453	0.330391	1.08091	1.44638	0.593976	0.299159	0
Apl2_06456	MMP11	matrix metallopeptidase 11 (stromelysin 3)	4.67279	7.56934	7.09234	3.63193	3.28334	8.01376	4.96972	110.412	30.352	7.76969	10.547	33.9861	6.08454	11.974	5.19195	4.45342	0.32735	2.49303	2.72599	1.89387	6.64666
Apl2_06457			4.66757	5.42219	5.12802	4.68346	3.6133	7.79391	4.36171	100.622	27.7909	16.3372	12.9192	49.945	6.96354	12.5774	5.80952	4.08353	0.5753	2.16251	2.83921	0.942676	8.14716
Apl2_06459	DERL3	Der1-like domain family, member 3	55.8625	69.6314	82.1378	78.1088	75.6995	53.0387	67.6189	52.697	36.0328	46.2011	85.3474	62.9417	65.4338	57.9391	63.2936	119.716	127.47	150.304	90.0774	150.312	249.306
Apl2_06460	SLC2A11	solute carrier family 2 (facilitated glucose transporter), member 11	10.7854	11.2734	11.7676	9.46358	10.6337	8.36168	8.19638	5.81383	4.19273	3.38232	2.74572	5.78367	3.28188	2.20601	3.69155	3.22672	0.884853	2.0763	2.42145	2.25166	2.44661
Apl2_06466	MIF	macrophage migration inhibitory factor (glycosylation-inhibiting factor)	573.617	579.678	712.278	751.978	665.646	458.525	486.029	187.219	337.431	366.949	576.372	308.455	419.526	403.676	373.77	593.36	513.19	449.467	578.926	473.17	526.916
Apl2_06468	GSTT1	glutathione S-transferase theta 1	1.13814	1.04509	1.16688	0.563015	0.884114	3.39563	1.06057	22.2817	25.7814	21.9605	38.9416	33.1237	32.5844	28.5471	6.13841	3.90435	0.931811	2.63195	2.60265	4.92375	3.06915
Apl2_06477	GGT5	gamma-glutamyltransferase 5	9.88357	16.0269	14.916	37.4641	9.19858	13.519	20.6878	30.4035	113.101	157.691	42.33	37.0701	78.0192	42.5767	98.6441	114.139	111.883	50.2019	95.0714	50.1409	63.0376
Apl2_06478	GGT1	gamma-glutamyltransferase 1	14.5429	13.164	12.0546	13.3187	16.3592	11.6854	11.2191	19.4023	68.2716	71.7781	27.1096	34.4633	32.7147	30.0239	4.01208	7.8945	47.2211	16.5751	3.62514	13.1404	5.96665
Apl2_06479	C22ORF36	chromosome 15 open reading frame, human C22orf36	29.7024	33.6978	42.9256	34.7824	34.5302	34.4325	21.8908	2.86604	6.54047	1.96808	0.869265	8.90901	2.05707	2.8974	3.12608	2.98668	0.320518	2.71664	2.30354	2.47276	2.50025
Apl2_06487	BOC	Boc homolog (mouse)	8.15109	15.6292	19.9512	14.2665	5.5769	18.8977	10.9855	42.0399	41.8455	39.9578	23.2952	48.4003	37.4924	45.6118	35.2673	18.5311	3.53759	17.6273	18.5202	29.9165	24.1287
Apl2_06492	GPR15	G protein-coupled receptor 15	0.953516	1.02478	0.969091	0.74185	0.37075	1.1424	0.355097	2.88321	1.47683	0.765586	0.625002	2.83703	0.828267	0.712429	8.92575	7.91365	1.99619	2.77047	8.40107	3.18708	2.16261
Apl2_06495			0.444429	1.12542	0.236256	4.0204	0.515574	0	0	3.58401	4.64705	3.93781	4.01008	6.84138	6.99415	2.50117	0	0.810986	0	0.353152	0.360942	0	0.190186
Apl2_06501	DRD3	dopamine receptor D3	18.787	53.0938	58.9248	75.2851	19.7449	52.4124	30.9972	0.280426	0.723721	0.314483	0.157053	0.316669	0.20802	0.402674	0.0407703	0	0.188018	0	0.0385915	0.114218	0.0814731
Apl2_06517	GAP43	growth associated protein 43	2047.19	1575.78	1508.37	621.337	2384.14	1517.31	1605.31	2.95925	6.73884	8.11743	1.4483	6.09303	2.2075	5.91825	1.93959	1.60961	1.74428	0.20049	1.02554	0.615246	0.432173
Apl2_06520	CD3D	-	5.75903	8.40958	8.96753	9.21147	6.28639	8.2483	8.14941	99.8568	36.4935	36.7894	40.3546	47.6777	40.2024	52.8038	418.798	336.777	172.126	230.563	377.12	217.32	191.57
Apl2_06521	CD3E	CD3e molecule, epsilon (CD3-TCR complex)	1.23478	0	0.643726	0.473712	1.97425	0.365668	1.00849	44.6552	20.0825	9.1857	16.3244	25.9961	31.3554	24.9998	136.879	88.4214	44.2234	29.646	125.312	75.3393	45.0579
Apl2_06523	MPZL3	myelin protein zero-like 3	0.976766	1.03397	0.252287	0.613232	0.56853	0.726061	0.227723	11.9782	17.1622	14.6329	20.8166	21.2439	17.1162	16.7891	3.53729	3.68376	0.36022	3.87403	2.56553	3.13022	3.74707
Apl2_06525	AMICA1	adhesion molecule, interacts with CXADR antigen 1	1.30887	2.31783	1.22824	3.57948	2.63206	3.53927	0.554767	46.6042	28.6127	28.6451	27.7961	30.952	41.5407	38.3969	313.374	267.309	168.836	169.979	256.234	198.024	222.928
Apl2_06526	SCN2B	sodium channel, voltage-gated, type II, beta subunit	514.944	507.673	576.205	470.813	786.845	522.786	583.951	14.4865	8.28058	6.89197	5.94355	12.4232	7.81204	9.42714	37.2816	24.1576	6.0433	17.4505	27.3148	29.3444	11.0011
Apl2_06527	SCN4B	sodium channel, voltage-gated, type IV, beta	32.6202	25.6647	17.1247	15.0683	3.14987	34.8749	5.68226	1.58582	1.10068	1.19173	0.110957	1.00988	0.23584	1.26659	1.4998	0.618583	0.399528	0.966533	0.875681	0.651637	1.50082
Apl2_06529	IL10RA	interleukin 10 receptor, alpha	1.93878	2.76481	2.25097	9.57153	2.60533	2.41869	5.03664	10.219	10.7079	13.1513	11.1474	8.60661	9.49045	9.08114	19.1022	37.0217	59.3165	26.4238	35.7102	23.2759	22.5946
Apl2_06532	DSCAML1	Down syndrome cell adhesion molecule like 1	23.5814	22.3144	25.7238	27.651	30.1366	23.3778	24.2738	0.828649	0.77589	1.51227	0.489062	0.650964	0.807044	1.06657	5.52276	4.9248	0.574925	0.54484	2.76573	1.56108	1.5891
Apl2_06536			98.1222	88.5009	182.651	305.226	82.9067	57.9231	114.455	51.4064	39.6836	59.1194	84.5033	34.9722	28.9622	39.9228	18.578	14.3569	40.2009	46.4487	19.8826	22.0066	15.1086
Apl2_06543			2065.31	2922.24	2544.43	3180.05	2300.47	3752.7	1736.76	558.592	641.602	411.652	3527.22	710.082	1892.29	1922.09	453.279	953.859	525.319	704.256	622.344	1128.03	666.34
Apl2_06549	UBE2F	ubiquitin-conjugating enzyme E2F (putative)	23088.3	40325.6	17011.1	13863.3	14188.5	91307.5	30034.5	15051.2	39883.4	63074.9	45572.5	66186.3	37939.3	145550	19663.7	33892.2	14541.7	21404.5	31571.2	21155.7	32284.6
Apl2_06550	IL28A	-	0.437749	1.11126	2.12486	2.22843	0.678888	1.38422	0.136167	0.106863	8.6451	1.92858	2.03363	0.242041	3.68814	0.546329	0	51.4702	135.007	0.115795	0.944509	0.234447	0
Apl2_06554	FN1	fibronectin 1	67.0383	88.9646	55.3389	59.6854	73.5215	65.5691	63.476	1335.66	629.098	497.608	91.2498	484.692	204.333	307.911	150.72	108.336	100.286	11.2806	112.811	37.8849	39.4026
Apl2_06556	ABCA12	ATP-binding cassette, sub-family A (ABC1), member 12	0.623476	0.656165	0.40109	0.33621	0.988933	0.420926	0.731335	0.55343	0.241401	0.113312	0.632212	0.220314	0.218709	0.256098	2.20795	0.61219	0.327099	0.769726	0.757535	0.745397	0.516503
Apl2_06557	BARD1	BRCA1 associated RING domain 1	2.77264	3.30216	3.02094	3.08254	2.27003	3.19896	3.21689	8.46489	2.88862	3.62117	3.86331	7.5013	2.82649	5.14744	12.8091	11.9661	13.1388	20.8255	16.4643	13.685	22.7479
Apl2_06569	CPS1	carbamoyl-phosphate synthase 1, mitochondrial	0.246001	0.242084	0.37631	0.465655	0.453882	0.468348	0.517594	0.624715	1.20314	1.10169	1.6543	0.961005	2.11002	0.905678	0.176091	0.14237	3.9315	0.0922556	1.70688	1.32156	0.857217
Apl2_06572	MYL1	myosin, light chain 1, alkali; skeletal, fast	0.141499	0.239506	0	0.287408	0.493829	0.167883	0	245.585	244.433	380.463	0.812004	629.854	33.4157	287.907	1.44749	1.55181	0	0.112281	0.343395	0	0.12072
Apl2_06583	NEU4	sialidase 4	31.9297	40.1021	37.4482	24.2839	14.0559	43.1074	16.5258	0.189876	0.120617	0.397574	0.0850701	0.0428882	0.0901541	0.0484737	0	0	0.0509274	0.0411325	0.125443	0	0
Apl2_06589	LRRC33	leucine rich repeat containing 33	0.716691	1.36973	1.74394	3.73591	0.871853	2.11986	2.61092	6.17959	9.67775	18.9173	19.9849	6.01343	13.4441	12.3718	38.1661	50.8514	87.5424	56.569	63.2328	58.3798	53.2398
Apl2_06596	LTF	lactotransferrin	68.495	100.753	100.602	338.718	113.424	115.269	190.665	330.38	700.429	209.088	326.076	705.648	816.274	586.433	156.515	50.4286	79.8588	68.7201	43.243	58.3275	95.0682
Apl2_06598	SLCO2A1	solute carrier organic anion transporter family, member 2A1	7.17718	15.5167	10.5853	12.7615	11.3143	14.2436	9.19502	158.166	136.27	143.02	125.923	230.794	189.174	175.384	14.6761	23.6665	9.56154	35.7848	25.6723	43.4119	17.57
Apl2_06602	IGF2BP2	insulin-like growth factor 2 mRNA binding protein 2	5.04195	5.49936	8.28021	19.5724	3.63682	8.02797	8.61953	25.4518	45.1394	63.6267	45.2665	38.077	50.2664	43.9997	14.8877	19.108	42.1626	24.1573	27.651	24.8266	22.9548
Apl2_06606	PROCR	protein C receptor, endothelial	7.42449	9.63473	7.04735	17.6593	11.9895	8.54784	9.04498	199.097	182.096	223.138	232.53	205.955	198.823	269.161	26.3247	49.1609	57.2295	36.2847	52.7381	64.3583	31.6436
Apl2_06613	PIK3AP1	phosphoinositide-3-kinase adaptor protein 1	2.56191	2.17644	2.32129	6.47649	1.24435	4.79428	4.15188	79.7512	118.533	128.896	124.954	95.5668	127.155	91.8935	198.722	214.991	404.551	149.363	246.176	184.627	150.874
Apl2_06616	ELOVL3	ELOVL fatty acid elongase 3	18.0341	16.9415	31.625	12.9542	8.34092	22.4145	7.10271	75.1747	80.4494	62.1148	65.9727	119.388	111.89	88.1914	0.554113	0	0.0913218	0	0.225058	0	0.0791551
Apl2_06617	PITX3	paired-like homeodomain 3	0.962399	0.272043	1.96533	0.236125	0.0934969	4.50664	0.149405	2.28867	4.2855	3.95614	0.0657187	13.5314	0.487988	2.92252	0.887569	0.587105	0.157501	0	0.582136	0.191838	0.409537
Apl2_06620	NFKB1	nuclear factor of kappa light polypeptide gene enhancer in B-cells 1	9.78369	12.3514	11.8174	43.399	8.66528	14.1881	17.8977	42.3161	81.9523	113.049	72.2749	48.7548	69.2899	58.2357	84.6474	141.287	229.026	101.823	145.309	120.437	97.9973
Apl2_06623	CUEDC2	CUE domain containing 2	4.4119	16.7959	12.9189	10.6492	8.97375	5.27063	9.6711	3.16523	7.13487	4.64874	5.81305	7.44295	1.65473	4.28473	5.59777	20.0249	15.2935	12.3441	13.9582	5.453	14.1395
Apl2_06624	PAX2	paired box 2	3.57734	8.80777	7.36924	4.39072	0.10439	9.07563	3.24557	0.0654091	0.311657	0.391142	0	0.036928	0.038813	0	0	0.778024	1.97333	0.0708451	0.0360016	0.0710203	0.0760078
Apl2_06632			212.627	128.054	234.718	54.5099	86.1757	154.908	89.4606	48.3309	59.4232	33.3639	22.844	49.5278	22.7959	42.7792	37.5541	23.4031	5.69482	8.95824	27.3526	19.3466	8.66873
Apl2_06635	ABCG2	ATP-binding cassette, sub-family G (WHITE), member 2	6.10779	9.51111	8.63706	7.42768	5.25944	9.94568	8.2062	32.5043	35.2585	30.3251	39.7727	31.7479	37.196	38.8591	22.8216	25.3175	5.41214	24.9186	12.7319	18.8814	16.062
Apl2_06637	CYP2H1	-	1.43116	5.56004	8.3278	10.6381	0.0506235	6.92818	5.73023	1.01497	5.7933	1.46983	1.52771	1.93387	1.65619	1.57879	0.700899	0.953161	0.680439	0.584012	0.384052	0.344341	0.515984
Apl2_06638	ALOX5	arachidonate 5-lipoxygenase	18.9186	41.9202	45.0596	64.1444	13.2252	59.7926	48.1848	119.661	76.8769	63.4411	100.627	102.188	98.0841	118.894	42.2727	36.426	28.8885	42.9873	29.9782	47.8128	28.9981
Apl2_06642	GRM7	glutamate receptor, metabotropic 7	146.285	146.142	139.35	90.693	200.247	120.972	152.556	1.38397	3.33871	0.612272	2.2395	3.64401	1.1146	2.79054	0.0794733	0.0428171	0.0686952	0.0555129	0.112765	0.0370242	0.257965
Apl2_06643	LMCD1	LIM and cysteine-rich domains 1	34.5125	18.0252	20.6332	7.56789	21.9466	25.8287	9.68559	52.2266	67.9509	32.6002	19.7022	50.1459	32.0879	41.0171	11.5037	9.80862	4.52371	4.29468	15.1099	4.11432	5.61608
Apl2_06644	C3orf32	chromosome 3 open reading frame 32	0.221411	0.188059	0.0318638	0.060471	0.184683	0.114146	0.0882652	0.462588	0.918527	0.656478	0.10364	0.548233	0.301835	0.85595	0.0268978	0.086918	0	0.0250502	0.101797	0.0250806	0.0806039
Apl2_06646			0	0	0	0	0	0	0	4.14857	2.6676	1.34958	1.75712	7.74726	0.667319	2.57975	0.130533	0	0	0.121498	0	0	0.130663
Apl2_06647	OXTR	oxytocin receptor	5.9303	4.87983	4.86548	1.27908	8.03654	3.01565	7.24934	76.6842	72.0184	45.9631	34.1588	68.5083	41.3085	45.647	4.74038	4.00312	0.587759	0.901824	3.66801	3.38325	4.6865
Apl2_06654	IRAK2	interleukin-1 receptor-associated kinase 2	10.2636	19.2385	25.966	25.9962	13.2628	23.6461	22.6858	30.9387	55.2378	74.3016	43.8825	37.0193	54.0383	43.9549	34.7211	39.7562	108.679	50.963	62.0532	59.6767	50.6988
Apl2_06658	RPL32	ribosomal protein L32	889.969	700.198	1542.99	2443.93	757.894	515.529	570.041	1790.7	1248.25	1469.79	1091.83	1714.6	1228.44	1135.12	4814.94	4490.03	2479.13	2412.03	4336.54	2362.42	2650.62
Apl2_06663	PLXND1	plexin D1	34.9261	32.412	48.5749	21.9363	45.591	39.8269	36.3558	53.8973	25.4308	23.6948	35.4468	34.7724	27.4006	29.5908	49.8437	53.1744	26.9702	35.0342	43.5931	40.2569	35.3488
Apl2_06668	TRH	thyrotropin-releasing hormone	1.23299	2.89409	10.7937	0.844522	2.65234	21.6188	1.14895	0.208241	0.991593	0.312235	0.0777277	0.39246	0.329969	0.354622	0.161537	0.0867633	0.186362	0	0	0	0
Apl2_06672	FGD5	FYVE, RhoGEF and PH domain containing 5	9.38034	6.68745	7.4976	5.34385	9.24	7.8987	6.53459	54.1808	40.867	33.0808	30.7421	53.1399	42.4376	44.467	31.1255	29.007	7.27718	16.0192	17.7812	19.5881	16.4727
Apl2_06680			6363.42	13310.7	35927.3	52300.2	7147.37	13961	25081	1370.21	4660.05	4150.6	3453.09	5571.33	6671.3	9376.41	996.957	3237.4	2308.81	974.916	2628.8	6873.8	2083
Apl2_06681			24614.8	52114.5	132818	182369	59902.6	69422.6	309449	11648.4	120944	59308.6	29562.1	81708.3	127580	218169	18701.6	44808.5	25701.2	5671.76	33715.9	121339	30568.1
Apl2_06686	NEDD9	neural precursor cell expressed, developmentally down-regulated 9	73.0652	88.4068	89.481	116.223	108.855	88.7234	101.143	110.626	147.826	152.981	140.331	124.137	127.888	112.148	23.7331	54.9565	100.698	40.5339	49.9197	46.8907	35.0046
Apl2_06688	ZNRF1	zinc and ring finger 1	832.083	639.5	846.544	653.714	1385.63	614.803	1001.58	487.544	859.616	765.535	447.997	456.21	515.992	412.046	355.04	414.02	449.888	244.715	379.973	376.742	305.51
Apl2_06689			1.80742	0.637161	0.784378	1.07632	0.875811	0.892493	1.82746	3.41972	5.07426	2.48925	1.60529	2.99868	2.75731	0.846007	3.08216	2.75251	1.92761	1.43443	2.9255	1.93706	2.05673
Apl2_06692	FA2H	fatty acid 2-hydroxylase	55.6369	46.7599	64.0272	42.3529	21.1149	47.0622	21.5322	9.96505	9.4547	9.10284	14.109	8.84791	10.9254	5.49317	3.8664	8.41496	21.2651	5.92795	3.99185	6.63601	5.00684
Apl2_06693	MLKL	mixed lineage kinase domain-like	0.360319	1.37659	1.41177	6.28791	0.788573	3.19118	8.34029	14.2305	47.4003	119.375	39.5915	14.4318	50.1967	31.7011	12.7964	135.941	214.088	61.5458	38.9458	76.5795	48.6909
Apl2_06707			1434.97	1387.99	4933.7	6740.49	1340.21	1767.31	3760.62	2174.4	3257.51	3702.35	2429.46	3200.57	3062.54	4565.12	2701.8	1763.88	2427.49	2214.68	3017.09	4366.22	2674.8
Apl2_06710	SDK2	sidekick cell adhesion molecule 2	0.122346	0.0831526	0.123007	0.069903	0.142907	0.265151	0.113781	1.91436	0.909529	0.374015	0.581245	0.767212	1.25205	1.00447	4.11936	3.40733	0.599453	1.33698	1.81062	0.756079	0.851949
Apl2_06714	CD180	CD180 molecule	0.21882	0	0	0.119503	0.146019	0	0.0290771	1.50867	1.01671	1.60487	1.43397	1.18682	1.30167	1.10845	36.6843	22.6207	13.6043	6.16447	32.7466	11.6494	10.1168
Apl2_06721	MRPS36	mitochondrial ribosomal protein S36	1154.3	659.848	6384.82	25776.4	1111.28	511.324	1065.96	897.661	693.296	1233.29	1168.38	1118.45	1032.44	946.57	928.4	941.949	1261.44	1692.42	1605.64	1759.07	1265.29
Apl2_06724	THBS4	thrombospondin 4	25.7135	45.9033	49.1187	19.4648	14.0699	29.0657	19.6006	0.411803	0.905857	0.614806	0.230668	0.857853	0.657474	0.586058	0.497271	0.833559	0.318386	0.171532	0.330999	0.154418	0.846119
Apl2_06726	CMYA5	cardiomyopathy associated 5	0.867941	0.752295	0.644485	0.675176	1.48052	0.8786	1.12982	8.04618	10.0817	8.75148	11.4597	22.8239	6.33615	20.2562	0.413195	0.254481	0.170061	1.0858	0.544321	0.810784	0.486321
Apl2_06728	HOMER1	homer homolog 1 (Drosophila)	134.882	86.4911	63.7569	23.4701	213.43	57.2456	134.213	9.35441	7.21275	6.66272	4.07999	7.72246	5.07278	5.91362	3.13886	2.64506	2.65432	1.705	2.92266	1.95654	2.40503
Apl2_06730	BHMT	betaine--homocysteine S-methyltransferase	90.4998	78.6183	75.683	60.1372	67.6568	87.5075	46.7468	26.4631	16.9496	5.20226	8.55178	21.3107	13.1922	21.4827	8.27647	3.80261	0.428896	1.55875	4.71015	1.95512	6.87666
Apl2_06731	DMGDH	dimethylglycine dehydrogenase	11.3782	12.9926	11.9562	10.066	8.34577	12.9629	4.91532	2.55845	2.35909	0.774745	0.701502	2.09974	1.44304	1.71216	2.1221	1.16566	0.191825	0.3294	1.04308	0.523439	1.55844
Apl2_06732	ARSB	arylsulfatase B	10.5864	8.51313	10.413	34.633	8.27556	8.99616	12.3981	18.7466	21.6524	36.5129	46.8093	25.2716	32.586	30.2185	16.1165	24.1632	38.6537	50.3215	28.9218	38.6812	27.3422
Apl2_06733	MMP2	matrix metallopeptidase 2 (gelatinase A, 72kDa gelatinase, 72kDa type IV collagenase)	10.6451	14.6786	8.78286	10.6288	7.26765	11.0189	4.33558	209.191	142.905	124.668	55.8488	132.202	111	106.472	18.1164	9.85563	2.13651	4.40915	6.14037	3.51254	4.47491
Apl2_06734	LPCAT2	lysophosphatidylcholine acyltransferase 2	24.1253	44.2231	43.125	39.7295	21.3781	55.512	39.7571	49.235	78.6848	101.329	98.8607	57.531	85.6387	72.769	78.106	84.977	151.703	115.227	86.0378	116.54	94.5637
Apl2_06735	SLC6A2	solute carrier family 6 (neurotransmitter transporter, noradrenalin), member 2	5.90487	4.32727	9.55713	2.74472	3.1914	12.2952	3.48408	5.57642	1.29341	0.479233	0.359324	2.42312	0.848953	2.33012	0.688683	0.74174	0.0661524	0.160343	0.0543027	0.294378	0.372637
Apl2_06737	DPEP2	dipeptidase 2	6.24766	7.2191	7.02176	5.27831	4.77866	9.00743	7.62286	26.5358	38.3601	35.9553	12.4308	22.6397	34.9177	27.9408	15.4995	15.7668	9.63058	8.15261	9.04904	8.55445	6.73968
Apl2_06742	ESRP2	epithelial splicing regulatory protein 2	7.45402	2.61742	0.915886	0.224147	6.03199	5.15553	1.58316	33.2827	43.0196	45.866	43.3902	45.0719	46.3047	45.9758	0.748637	0.134411	0.115051	0.255648	0.236093	0.139583	0.299111
Apl2_06744	PLA2G15	phospholipase A2, group XV	13.2104	13.6892	13.4161	17.2624	10.6527	12.8411	12.6949	88.3099	106.852	98.4273	107.338	104.138	107.547	92.4415	104.538	90.2806	42.8299	91.9897	75.1467	99.2866	61.0385
Apl2_06745	SMPD3	sphingomyelin phosphodiesterase 3, neutral membrane (neutral sphingomyelinase II)	69.7495	52.4843	56.3624	23.0547	80.6142	44.6006	53.1513	0.182563	0.253753	0.170446	0.102255	0.309087	0.0541455	0.116484	0.371538	0.0285861	0.0305891	0.123578	0.100436	0.0247445	0.132544
Apl2_06749	RIPK2	receptor-interacting serine-threonine kinase 2	1.80619	2.49655	2.54616	10.5786	0.882606	5.2985	8.36378	8.23289	9.80721	17.6326	38.3677	8.0814	31.6792	21.4855	41.3732	44.6602	54.821	91.7321	45.4453	65.7583	58.8966
Apl2_06750	OSGIN1	oxidative stress induced growth inhibitor 1	3.51311	2.86789	2.64137	5.11706	2.78629	3.78615	9.22042	25.7599	43.4241	59.0966	35.5328	32.5087	49.0239	42.7166	20.3057	23.2205	20.1411	20.4439	19.8355	22.5697	21.3597
Apl2_06751	NECAB2	N-terminal EF-hand calcium binding protein 2	58.1286	47.8977	57.5857	44.5191	84.3407	57.0518	41.7001	1.03719	0.374297	0.917315	0.369613	0.532639	0.447848	0.662079	1.59043	0.884846	0.316216	0.663877	0.259672	0.974531	0.877001
Apl2_06760	B3GNT9	UDP-GlcNAc:betaGal beta-1,3-N-acetylglucosaminyltransferase 9	8.60948	9.61949	8.56235	9.65004	12.5891	9.67313	12.2739	40.2565	27.2808	22.1194	13.7501	26.0654	12.8224	16.8409	4.72886	4.93898	2.94005	3.45378	5.662	6.54128	5.04978
Apl2_06762	CBFB	core-binding factor, beta subunit	4.11563	4.62415	10.6628	31.0355	5.71906	7.68595	13.3629	42.4729	54.1944	97.6138	41.4273	32.2629	46.6375	50.5137	89.3815	74.0213	134.583	76.1595	103.66	85.2324	76.0061
Apl2_06764	TRPM1	transient receptor potential cation channel, subfamily M, member 1	0.356345	0.918685	0.404637	0.988743	4.06697	1.07432	0.397536	1.43279	2.04199	2.13787	1.64414	1.34199	2.47108	1.36261	2.89771	2.78646	3.33909	5.37903	2.43469	2.91322	5.45433
Apl2_06771	FAM189A1	family with sequence similarity 189, member A1	24.6285	19.0048	15.4053	6.9546	37.4011	13.0035	27.7338	2.64413	1.38682	0.708103	2.62664	2.44968	0.799068	1.84632	1.76958	1.62468	0.401264	1.29679	0.988165	1.21751	1.36199
Apl2_06782	CHRNA7	cholinergic receptor, nicotinic, alpha 7 (neuronal)	18.0701	16.5479	15.7094	10.5976	18.6047	15.1966	18.343	2.30547	1.28932	0.922323	0.218233	1.68656	0.770721	0.704551	1.54842	1.26037	0.348311	1.96952	1.42978	1.05768	2.11303
Apl2_06783	FAM81A	family with sequence similarity 81, member A	128.349	65.4281	72.1073	17.1367	183.293	51.0956	116.321	3.62168	4.52883	3.72612	5.37461	3.68228	3.54764	3.75664	0.737257	0.283249	0.546531	0.196148	0.648252	0.393917	0.789454
Apl2_06793	JPH1	junctophilin 1	32.5255	24.9904	24.408	12.2613	45.7954	15.9179	32.485	8.25363	12.0172	10.5362	4.78321	12.521	5.91705	9.80207	4.09958	3.80427	1.30633	1.21054	1.67169	2.39467	2.19762
Apl2_06795	LY96	lymphocyte antigen 96	0	2.77219	2.38743	15.5624	0.238131	3.62233	7.28707	11.127	22.1655	56.5058	69.9953	12.4522	30.2911	25.9653	64.9745	94.7448	220.78	148.627	96.8873	100.39	75.2735
Apl2_06797	TCEB1	transcription elongation factor B (SIII), polypeptide 1 (15kDa, elongin C)	199.183	164.297	241.098	285.455	186.313	120.239	192.998	151.488	115.5	169.321	190.047	150.647	146.279	140.114	172.414	195.953	256.415	219.999	192.028	180.286	185.649
Apl2_06803			5116.33	5881.58	13476.8	12345	6230.24	9128.58	6594.18	2797.65	8708.11	13062.3	4498.2	6082.59	3458.89	20674.3	247.546	6004.39	6098.25	1897.23	2258.99	3998.17	2307.56
Apl2_06805	RDH10	retinol dehydrogenase 10 (all-trans)	28.0308	21.9698	20.84	41.8749	40.0345	13.994	42.1662	42.9087	79.2415	49.3647	53.5314	38.2549	53.0135	41.1628	18.1055	40.8072	44.6733	20.7117	22.9698	49.0975	19.1335
Apl2_06806	RPL7	ribosomal protein L7	385.819	347.45	341.302	149.791	351.208	343.886	291.464	751.38	657.875	781.963	616.676	719.758	529.572	558.677	1737.92	1739.33	1266.28	1039.33	1511.59	687.142	1021.94
Apl2_06807	C2H8ORF84	chromosome 2 open reading frame, human C8orf84	84.4802	45.3511	25.2398	12.564	122.337	29.1412	114.895	22.3062	18.0259	14.2397	23.0859	21.9235	17.1539	27.2985	24.6192	20.2201	21.4937	14.7074	18.5978	15.9242	23.2912
Apl2_06808	TERF1	telomeric repeat binding factor (NIMA-interacting) 1	8.82199	8.2973	10.1542	5.90312	10.2847	7.76676	8.06788	7.74625	2.04959	2.81326	1.84012	5.30645	4.11304	2.84758	19.6631	11.3018	9.52882	11.9513	11.6427	10.8069	21.4324
Apl2_06814	EYA1	eyes absent homolog 1 (Drosophila)	3.73147	6.03614	4.9816	7.99986	1.49379	8.03289	3.47132	0.493775	0.371522	0.155324	0.0291116	1.05611	0	0.397984	2.50854	2.34355	1.35871	1.21032	2.08771	1.21224	2.35497
Apl2_06817	TRAM1	translocation associated membrane protein 1	51.3424	77.556	62.1223	67.725	49.8094	70.2081	60.0559	158.984	154.078	200.608	231.236	187.832	209.194	211.613	198.497	322.474	328.9	583.74	280.594	323.153	690.753
Apl2_06824	APCDD1	adenomatosis polyposis coli down-regulated 1	52.7349	32.7827	34.0537	33.9889	46.7495	51.971	37.2238	274.86	133.419	156.213	66.482	189.021	236.254	231.236	3.99276	1.31675	1.24403	1.50743	3.57455	1.94725	2.26406
Apl2_06838			1.20079	1.41804	0.105788	0.100923	2.01047	2.12975	0.485912	2.59674	3.76001	1.65632	1.62536	4.87349	2.22114	2.58348	0.799512	1.19504	0.307274	0.537712	0.925067	0.248968	0.443839
Apl2_06839	PTPRM	protein tyrosine phosphatase, receptor type, M	28.0508	27.1421	25.3515	21.4229	27.8629	27.4433	25.7438	83.013	57.0402	48.4401	38.4015	107.397	64.7928	71.0969	22.8299	16.7371	14.8739	14.1537	17.6292	15.0474	15.2338
Apl2_06845	LAMA1	laminin, alpha 1	2.18028	4.31405	4.49892	1.60512	0.900259	4.3328	2.66172	0.0408662	0.043291	0.0203188	0.0101747	0.0563346	0.0107662	0.0289619	2.76107	1.42318	0.133824	0.496641	1.52244	0.913488	1.68149
Apl2_06852	EPB41L3	erythrocyte membrane protein band 4.1-like 3	197.804	157.548	163.503	123.696	214.385	172.808	159.596	12.958	7.7542	6.32286	4.02349	9.72193	7.17646	9.55035	1.98859	1.76405	1.23398	0.66961	1.22976	0.783511	0.94713
Apl2_06853	MAPK13	mitogen-activated protein kinase 13	1.73852	2.31812	3.91086	4.22347	1.95561	1.48807	4.45096	7.44913	16.8051	13.3908	24.1643	9.59555	11.0019	12.4671	1.42658	1.70513	3.04639	1.968	1.55098	0.889277	1.32014
Apl2_06857			40.8606	37.6492	34.7418	32.2941	49.6795	39.6386	30.2463	18.4696	9.63287	4.94564	15.7955	29.6585	15.0601	6.40058	1.01316	0.539493	0.87914	4.00491	3.37885	4.11437	2.03325
Apl2_06860	FKBP5	FK506 binding protein 5	83.4937	170.555	146.589	171.596	115.331	169.377	110.5	458.767	415.167	287.104	353.201	437.457	494.872	398.803	56.4985	69.1559	76.5828	97.298	72.9218	192.34	54.1932
Apl2_06863	MICAL3	-	8.05658	27.9768	25.1047	38.3674	9.07201	17.0974	36.1938	46.7256	52.9476	46.6344	38.7193	54.1301	54.5727	60.5946	71.2165	81.6239	99.001	48.2976	70.3565	75.6929	85.8251
Apl2_06864	LRMP	lymphoid-restricted membrane protein	2.9476	3.99102	4.26952	1.58504	5.4868	2.32953	4.1455	4.58789	5.9009	3.63902	2.9803	7.61913	3.2685	4.56855	3.04202	2.06672	0.984676	0.34787	1.26342	1.34743	1.01343
Apl2_06870	RPL10A	ribosomal protein L10a	753.403	705.138	709.811	647.534	894.416	600.773	596.366	2025.7	1374.47	1021.38	1003.2	1535.04	978.906	1012.97	4079.48	3825.81	2268.16	1594.31	3410.49	1727.97	1854.89
Apl2_06880	PACSIN1	protein kinase C and casein kinase substrate in neurons 1	426.518	429.059	452.497	370.689	514.46	449.646	478.571	0.934554	0.742109	0.591252	0.0402611	0.811828	0.298642	0.596437	0.250844	0.0899968	0.0964016	0.0389324	0.27702	0.117136	0.417735
Apl2_06883	ALK	anaplastic lymphoma receptor tyrosine kinase	6.58688	5.08228	6.34476	6.09015	8.38521	6.29969	5.72824	1.85678	0.456782	0.357579	0.134205	0.743326	0.326729	0.978145	0.0835742	0.0300266	0.112362	0.0259464	0.0263471	0.0389098	0.0973696
Apl2_06885	C2orf71	chromosome 2 open reading frame 71	0.0455254	0.0515848	0.0304364	0	0.0531935	0	0.0564362	2.30761	1.26914	0.380813	0.522029	0.675876	0.49992	0.212314	8.44947	2.09963	0.312177	1.17745	1.37859	1.22506	0.412224
Apl2_06890	EPCAM	epithelial cell adhesion molecule	0.753518	0	0.0768344	1.03256	0.17572	0.180289	0.140355	65.7182	80.5285	95.2044	130.897	113.401	134.835	110.946	2.95046	6.13733	5.03044	4.77781	2.97711	4.02317	7.75825
Apl2_06892	KCNK12	potassium channel, subfamily K, member 12	49.2295	25.6357	11.8595	2.77144	58.6766	10.2343	43.5859	0.172351	0.182414	0.172116	0.0643381	0.129866	0	0	0.0668385	0.215549	0	0	0.0633185	0.125183	0.0668186
Apl2_06901	GTF2A1L	general transcription factor IIA, 1-like	5.25453	9.3224	11.5837	8.71537	3.46418	8.27845	6.76934	22.9892	27.3413	31.2561	12.2233	20.5292	20.807	22.5088	13.4706	9.47818	3.35642	8.09895	6.52892	13.7558	12.3614
Apl2_06902	LHCGR	luteinizing hormone/choriogonadotropin receptor	0.819363	0.438202	0.336161	0.173933	0.992307	0.547661	0.338723	0.288477	0.141001	0.198879	0.223725	0.375685	1.13197	0.622972	0.464502	0	0	0	0.146491	0.120297	0.051553
Apl2_06905	NRXN1	neurexin 1	206.435	152.778	146.294	73.8348	253.816	121.426	185.691	1.23679	1.14209	0.615234	0.0947431	0.977887	0.739555	0.55294	4.30194	2.92806	0.339935	0.732665	1.47625	0.732347	1.4606
Apl2_06913	RORB	RAR-related orphan receptor B	12.2201	11.0404	2.3856	4.61191	9.29452	6.26241	10.3538	0	0	0	0	0.0836014	0	0.0944175	0.0860154	0	0.099243	0.240244	0.326138	0.161433	0.344092
Apl2_06914	TRPM6	transient receptor potential cation channel, subfamily M, member 6	1.06511	0.412248	0.44754	0.242577	0.955799	1.64047	0.468544	30.6794	26.7654	17.7668	47.5977	40.3774	37.5201	36.7614	0.986141	0.801772	0.344619	0.527008	0.863694	0.616791	0.435839
Apl2_06920	PCSK5	proprotein convertase subtilisin/kexin type 5	2.13982	1.66258	1.54795	1.57339	1.89441	1.89	1.51705	4.64548	2.39766	1.88602	1.06216	2.70032	1.22713	1.93516	2.10359	1.88165	1.21728	2.53252	2.95339	2.88105	2.19223
Apl2_06924	FXN	frataxin	49.1955	40.0398	29.2141	37.8114	59.1066	63.4361	49.4553	16.9953	19.8013	15.4246	25.8662	25.2566	28.7912	22.9833	24.7697	23.7151	20.7045	29.9454	37.2634	18.7156	27.0754
Apl2_06927	IFNK	interferon, tau-1	0.306168	0.388525	0	6.10343	0.178015	0.725463	0.571541	0.672741	9.60336	20.4124	6.40092	1.39705	5.47202	2.72307	0.130533	7.13347	27.2802	2.30847	6.07144	1.35392	0.130663
Apl2_06928	PTPLAD2	protein tyrosine phosphatase-like A domain containing 2	3.95175	5.67942	4.20368	14.5359	3.48532	6.26841	4.80166	19.1996	40.203	61.7413	60.7581	30.3576	43.7889	49.3966	11.4278	16.6424	45.2184	65.6354	34.3524	43.449	22.9671
Apl2_06929	KIAA1797	KIAA1797	18.7285	13.561	13.1386	15.5181	21.5861	13.8967	15.4495	8.30559	4.76381	4.89372	9.42803	8.27393	7.30455	7.80951	12.9518	10.4113	12.25	21.5496	18.9264	12.1046	16.6227
Apl2_06931	SLC24A2	solute carrier family 24 (sodium/potassium/calcium exchanger), member 2	17.583	16.5331	17.6159	10.0215	13.9411	18.8894	15.6664	0.315795	0.7883	0.539113	0.505371	0.483729	0.240837	0.115138	1.94115	1.32804	0.120942	0.2443	0.620463	1.63867	1.04809
Apl2_06932	ACER2	alkaline ceramidase 2	10.6618	8.17457	8.44839	13.3101	14.9044	12.9552	10.7887	198.287	121.377	121.513	166.105	297.479	248.412	251.949	5.36198	3.15778	4.09114	7.40756	5.73857	12.8233	3.97864
Apl2_06933	RPS6	ribosomal protein S6	993.275	604.66	488.025	640.095	1040.59	871.752	682.34	2617.05	1408.04	1191.05	1810.1	2297.88	1762.74	1805.41	5169.73	3869.3	2359.99	3010.29	5735.37	2203.74	2596.32
Apl2_06935	PLIN2	perilipin 2	13.6568	28.0932	26.6449	109.698	16.2287	26.9185	44.5771	108.383	187.007	288.014	587.107	137.795	286.454	198.882	82.006	149.873	440.573	446.354	201.816	275.126	140.113
Apl2_06937	FAM154A	family with sequence similarity 154, member A	0.23963	0.569589	0.824463	1.70998	0.447478	0.632861	0.892005	0.175266	1.7258	1.72966	4.476	0.593754	2.57945	1.20802	0.611554	1.00935	2.72626	1.97428	1.38929	0.837597	0.936941
Apl2_06944	B3GNT7	UDP-GlcNAc:betaGal beta-1,3-N-acetylglucosaminyltransferase 7	5.2333	4.75908	7.25211	8.88342	4.73577	6.40611	5.36793	19.2178	79.4617	129.469	68.4693	55.8507	102.843	65.6159	0.817801	0.684494	2.25254	0.803859	0.946258	0.891417	1.4074
Apl2_06954	KIAA0226	KIAA0226	31.89	39.8644	44.3258	91.4769	43.9023	35.6896	52.8078	9.67872	24.8106	33.1575	16.2382	12.7853	14.3627	13.1448	36.283	33.2401	60.3416	31.0073	50.0908	30.7778	33.4851
Apl2_06961	RGS18	regulator of G-protein signaling 18	4.04241	4.16525	4.83611	12.2036	5.47133	10.1516	14.157	44.7056	73.9926	90.7315	90.62	50.4835	77.966	70.2888	59.6572	129.789	165.387	187.586	89.2991	162.481	125.114
Apl2_06963	RGS1	regulator of G-protein signaling 1	8.5152	10.3463	10.9732	25.6042	4.79389	10.1081	10.1226	161.217	148.86	161.457	111.013	116.372	142.398	176.21	80.1922	199.717	474.079	56.0126	224.046	98.4325	89.6223
Apl2_06964	RGS2	regulator of G-protein signaling 2, 24kDa	40.1185	22.9303	11.7978	35.327	56.1823	19.0779	38.9364	627.392	577.32	637.555	715.87	525.471	571.765	665.712	33.4397	33.0092	33.5399	24.5652	42.0549	39.3884	49.7042
Apl2_06976	SRGN	serglycin	4.61647	18.9115	61.9847	590.334	11.6664	42.6035	39.9113	278.469	759.602	1388.13	1580.29	442.874	1007.61	488.572	479.452	1543.74	4617.18	2919.75	1107.14	1874.02	727.072
Apl2_06980	STOX1	storkhead box 1	2.05036	2.45921	3.17674	9.66872	3.88831	4.6471	8.031	2.39867	6.64061	4.13468	5.80898	4.15972	3.40991	4.07334	0.225604	0.132592	0.283651	0.114608	0.0776043	0.114665	0.122905
Apl2_06986	DNA2	DNA replication helicase 2 homolog (yeast)	2.19593	1.54649	2.44332	2.38656	1.87204	2.288	2.33626	4.6285	1.67751	2.28874	1.86346	2.56225	1.74969	1.93774	7.36666	7.17768	7.1329	8.38049	6.6973	6.1566	10.2124
Apl2_06989	PBLD	phenazine biosynthesis-like protein domain containing	21.0013	13.1106	13.0102	4.30653	14.0719	10.5741	8.7033	4.65867	2.49722	2.4476	3.04894	3.28277	2.22821	2.54962	2.18215	2.19402	1.21793	3.21152	1.6673	1.6486	2.95578
Apl2_06991	MYPN	myopalladin	0.160793	0.0621128	0.0439703	0.013847	0.20496	0.0176217	0.135904	1.67779	3.95616	3.01419	0.0598626	6.69111	0.278786	2.75407	0.0124258	0.0133941	0	0	0.0117513	0	0.0248168
Apl2_06994	DNAJC12	DnaJ (Hsp40) homolog, subfamily C, member 12	70.7497	38.6802	79.6721	38.5126	22.3869	80.4158	25.7456	2.27969	3.12322	2.6486	2.43601	2.93337	7.39831	1.58919	0.964991	0.646589	1.67105	1.45965	1.60251	2.38597	5.31166
Apl2_07007	CSRP2	cysteine and glycine-rich protein 2	130.887	117.238	118.479	161.523	92.346	158.481	88.4594	261.75	242.789	249.436	190.125	244.174	252.036	268.837	90.3473	57.1585	21.3059	50.9756	105.651	78.9643	64.2228
Apl2_07008	E2F7	E2F transcription factor 7	1.5579	3.72507	6.41797	6.09644	0.597952	4.07415	3.3321	4.31216	1.13747	1.33621	2.57036	2.46046	1.40888	1.20422	3.89791	3.58859	2.02808	6.82008	3.88396	4.97123	8.9576
Apl2_07012	NAV3	neuron navigator 3	39.5143	31.8958	32.4011	14.843	57.9283	25.6458	43.5817	8.42866	3.34113	3.14564	3.28086	4.39506	3.59857	5.9786	11.851	7.14111	3.32631	7.03072	5.22412	5.3784	6.47509
Apl2_07015	SYT1	synaptotagmin I	535.485	495.063	441.121	210.076	740.357	437.927	556.416	4.67095	2.53296	1.93107	0.680561	2.35885	1.03677	1.79353	15.6363	13.8331	4.78717	7.56838	11.5826	9.36666	7.01777
Apl2_07020	RPS16	ribosomal protein S16	220.775	206.375	171.444	156.207	158.254	157.262	137.771	794.413	416.596	533.925	525.963	667.66	382.719	430.964	1615.27	1458.51	1006.4	604.601	1298.71	480.992	551.716
Apl2_07021	OTOGL	otogelin-like [Source:HGNC Symbol;Acc:26901]	0.198588	0.227022	0.287768	0.497442	0.248111	0.289216	0.280073	0.275319	0.485205	0.769101	0.701055	0.491204	1.02075	0.842921	0.58201	0.225926	0.0134123	0.0487885	0.115564	0.0595611	0.0290558
Apl2_07024	MYF6	myogenic factor 6 (herculin)	2.64418	1.25779	4.32119	5.44414	1.34466	1.95497	2.00596	1.937	2.87983	1.27594	1.62604	6.58455	0	2.63111	1.55051	3.17017	0.162781	0.131191	0.936902	1.46366	0.564499
Apl2_07026			2.06791	7.78067	4.80607	28.6387	0	4.10285	0.975126	0.380512	0	0	0	0	0	0	0	0	0	0.82584	0.852073	0	0
Apl2_07027	LIN7A	lin-7 homolog A (C. elegans)	247.244	596.911	765.185	424.357	201.97	514.632	497.917	7.41934	6.94997	9.93423	4.30343	8.9022	6.48503	6.96693	6.13824	5.91635	1.92117	2.61497	4.14432	4.40187	3.64299
Apl2_07029	LAC_CHICK	Ig lambda chain C region [Source:UniProtKB/Swiss-Prot;Acc:P20763]	19.4827	181.404	34.3547	321.094	74.8658	42.9692	202.931	3876.28	2179.05	2326.1	4138.48	1487.7	2876.68	6013.38	37044.1	194787	151298	199166	108290	87345	312785
Apl2_07030	CA14	carbonic anhydrase XIV	114.947	156.236	286.677	294.423	117.697	171.882	135.94	0	0.908632	0.876782	0	0	0.344191	0	2.68148	9.59872	6.9896	1.86955	3.20185	12.2789	13.8116
Apl2_07039	SLC25A1	solute carrier family 25 (mitochondrial carrier; citrate transporter), member 1	92.5083	82.3199	93.9837	134.522	76.5264	92.3566	80.8381	61.8113	60.996	68.2952	67.957	64.2402	63.2207	61.7563	25.6357	38.0883	50.1139	54.472	42.1558	48.5616	70.3112
Apl2_07043	SERPIND1	serpin peptidase inhibitor, clade D (heparin cofactor), member 1	46.5313	76.6597	49.4802	48.6265	27.2085	48.1215	31.5524	538.937	305.452	362.754	205.586	421.225	342.677	483.737	3.47918	2.69843	1.16447	0.94065	2.08905	1.15244	2.84066
Apl2_07049	YDJC	YdjC homolog (bacterial)	13.8452	15.1435	16.742	8.88778	15.2611	9.77463	14.8675	8.85697	10.4583	9.78302	9.67104	7.25708	11.638	10.3197	10.3041	10.2471	8.69043	10.3739	6.58845	9.34531	9.97859
Apl2_07050	SDF2L1	stromal cell-derived factor 2-like 1	170.366	162.83	254.145	193.244	171.858	140.52	172.469	228.752	269.775	253.226	322.66	337.654	320.833	273.969	257.113	351.184	398.3	410.723	386.29	293.015	593.911
Apl2_07051			1.5833	1.64298	1.46707	0.211604	2.97754	0.845163	1.55511	0.0643315	0	0.336596	0.144119	0.145275	0.0763457	0.0821075	0.0374106	0.120825	0.0431286	0	0	0.0698451	0
Apl2_07058	TMEM48	transmembrane protein 48	11.2285	13.4937	11.9614	13.529	9.76239	12.0981	11.6207	19.5116	12.147	13.9832	21.5288	20.6221	15.2798	20.6385	34.0225	46.3683	44.9903	68.6238	43.6558	43.7549	71.5846
Apl2_07077	DHCR24	24-dehydrocholesterol reductase	198.51	132.231	126.385	58.8092	196.606	101.751	144.371	47.6124	46.4175	53.8474	27.579	64.3749	39.3826	42.1201	20.3716	20.3373	27.6691	32.7961	29.3049	24.8566	36.2434
Apl2_07079	PCSK9	proprotein convertase subtilisin/kexin type 9	0.481957	0.233897	0.104119	0.0329568	0.803941	0.0413966	0.0640488	0.956627	1.87944	0.3009	0.0564005	1.36401	0.0896039	0.610401	0	0	0	0	0	0	0.146228
Apl2_07085	C8H1ORF168	chromosome 8 open reading frame, human C1orf168	0.154483	0.426343	0.662679	0.333507	0.0901782	0.324918	0.287451	3.47399	10.1836	9.37039	10.7252	7.58876	5.49622	7.02888	0.13139	0.176854	0.340788	0.336494	0.155422	0.061296	0.0984454
Apl2_07086	C8A	complement component 8, alpha polypeptide	0.480315	1.56343	1.21246	0.115302	0.0934553	1.10624	1.07997	0	0.883389	0.0437494	0.0327895	0.0660958	0.243146	0.0373587	0	0.109971	0	0	0	0	1.05435
Apl2_07089	IFT46	intraflagellar transport 46 homolog (Chlamydomonas)	72.1096	59.4512	62.0734	58.5848	97.8107	40.231	61.8559	41.5042	37.6293	32.9683	46.9374	31.8573	24.9881	32.7356	17.1905	28.8603	86.7998	65.2112	39.6309	41.2396	45.4133
Apl2_07093	PHLDB1	pleckstrin homology-like domain, family B, member 1	9.60004	10.029	12.5346	21.2627	9.79088	11.9818	7.02696	43.5302	30.3687	36.7528	33.9261	40.4886	25.1142	29.3971	12.4063	11.8423	18.3518	14.8807	13.6222	14.0192	8.09917
Apl2_07094	HYOU1	hypoxia up-regulated 1	102.124	106.707	126.478	87.6358	104.063	99.9797	93.9324	86.9833	74.2625	93.5283	88.6124	98.9776	98.9572	96.8394	85.9499	140.244	184.561	230.683	132.791	140.894	290.517
Apl2_07097	CCDC84	coiled-coil domain containing 84	127.648	340.079	282.458	672.276	1046.4	1070.66	950.004	532.499	828.563	1378.65	0	2823.47	1441.1	9237.84	1485.27	942.589	550.168	466.147	2000.89	800.333	1834.53
Apl2_07099	CCR9	chemokine (C-C motif) receptor 9	0.120967	0.205296	0.245674	0.587226	0.211679	0.144985	0.225225	9.51271	4.49653	3.7738	4.80686	4.99818	6.51396	4.12331	166.959	154.645	234.067	57.2231	199.903	125.633	108.735
Apl2_07107	ATP12A	ATPase, H+/K+ transporting, nongastric, alpha polypeptide	0.979912	0.3102	0.771594	0.273684	1.1448	0.462985	2.07248	136.825	156.206	141.882	211.374	148.088	166.233	166.329	0.114343	0.0704166	0.0941239	0.0456408	0.0772497	0.0608557	0.114192
Apl2_07109	SCN3B	sodium channel, voltage-gated, type III, beta subunit	220.234	147.265	197.106	184.151	251.647	139.721	251.918	1.34967	1.99876	2.70273	1.20886	1.73111	1.81924	1.03469	2.09447	2.13486	1.20866	0.584933	2.88047	2.85567	5.55296
Apl2_07111	CLMP	CXADR-like membrane protein	18.4416	19.849	19.2999	23.2098	8.44634	22.6927	7.60491	24.0389	29.5452	24.0504	9.32951	12.2231	14.5668	16.298	18.6421	11.6699	10.2019	10.9353	13.4637	17.3816	11.9997
Apl2_07114	CRTAM	cytotoxic and regulatory T cell molecule	1.73064	5.41464	2.5029	7.20592	0.115413	1.42433	4.23362	2.06148	1.66569	2.70415	3.03822	1.10275	3.30538	3.1391	15.6063	14.5335	21.1455	10.5767	12.981	16.7365	13.156
Apl2_07115	UBASH3B	ubiquitin associated and SH3 domain containing B	36.7931	85.2715	82.6354	62.8831	21.623	77.663	49.9297	15.8885	10.8568	9.86916	13.9129	13.7896	16.975	14.5156	22.3927	19.4531	17.8804	27.7873	21.3009	24.9527	24.8283
Apl2_07117	LOC428278	-	0.427965	0.605044	0.508546	1.39323	0.665434	0.341494	0.398531	7.2016	12.3455	13.4398	17.5334	11.5582	20.9486	12.1267	1.03206	1.10978	2.17049	0.734877	2.18504	3.46567	0.667522
Apl2_07121	HPSE2	heparanase 2	3.25948	1.59743	1.84495	0.707837	5.06789	1.21358	3.03539	4.87553	5.04839	7.14201	4.51066	6.82711	6.04235	4.8042	8.6929	4.90556	0.0711037	3.90361	5.48916	6.1741	5.91617
Apl2_07123	CNNM1	cyclin M1	65.2107	74.3042	82.7738	68.5135	85.5752	74.5129	79.7888	3.56609	4.27067	4.99099	3.36055	4.79275	6.38078	4.15382	8.22891	4.53683	0.30355	3.09602	2.928	5.4974	4.89959
Apl2_07133	CPN1	carboxypeptidase N, polypeptide 1	9.84593	7.4047	5.26626	0.972297	21.598	5.30081	6.3116	8.71189	8.01285	3.6782	2.84998	12.3743	7.62934	6.33151	0.551839	0.0539737	0.0578473	0	0.427502	0.328265	0.802163
Apl2_07135	ENTPD1	ectonucleoside triphosphate diphosphohydrolase 1	11.8452	10.0932	10.7363	6.62172	17.7012	14.0284	13.5228	19.9371	16.2966	12.8112	17.3085	32.499	29.0909	25.6415	15.5775	8.80895	8.23757	14.3071	10.2455	9.77038	9.24499
Apl2_07140	GPR123	G protein-coupled receptor 123	33.9236	24.116	20.5596	15.2295	41.1074	24.0902	30.264	11.181	4.52183	1.99894	4.35405	7.47422	6.23952	7.64364	11.374	9.7266	1.79465	4.14416	6.86455	7.26339	5.94303
Apl2_07144	DNTT	deoxynucleotidyltransferase, terminal	4.28179	2.72174	2.49599	2.98869	4.30846	3.25072	6.07602	1.282	1.46958	0.961253	1.03677	1.44978	2.70872	1.18259	23.2878	18.5155	39.3932	7.25292	31.9698	19.8245	25.1946
Apl2_07145	BMP5	bone morphogenetic protein 5	1.1424	2.5602	0.916858	1.36244	0.760995	1.85331	0.456058	45.2596	20.3797	18.6073	38.3145	28.4143	25.8907	33.7013	0.833623	1.19467	6.41035	2.1345	1.97446	1.4316	2.08354
Apl2_07147	HMGCLL1	3-hydroxymethyl-3-methylglutaryl-CoA lyase-like 1	6.08606	3.34045	4.81359	4.05645	3.75736	5.39894	1.40021	0.314313	0.166346	0.156879	0.0586686	0.0591969	0.435512	0	0.426596	0.131062	0.140569	0	0.115444	0.513302	0.182751
Apl2_07149	GFRAL	GDNF family receptor alpha like	2.71153	0.870245	1.56835	1.86288	1.28183	3.50777	0.682479	0.107237	0.0851293	0.0802936	0	0.302966	0	0.068462	0	0	0	0	0	0.058386	0
Apl2_07156	KLHL31	kelch-like 31 (Drosophila)	0.0327952	0.0557081	0.033048	0	0.0382956	0	0	1.75066	3.23802	3.22444	0	8.63509	0.483677	3.45821	0.223114	0.150195	0.0321469	0.155841	0.158329	0	0.139294
Apl2_07166	GSTA3	-	263.771	161.71	93.7105	30.4889	230.501	68.9302	232.365	283.761	396.361	191.647	286.599	223.368	184.112	230.554	57.6606	73.59	40.8965	39.0474	57.5291	49.8632	44.4634
Apl2_07167	GSTA3	glutathione S-transferase alpha 3	5.79354	8.61209	8.29748	30.339	5.7816	9.56684	18.8527	147.41	60.2972	97.3441	168.531	30.2656	91.5087	120.763	39.5907	67.3515	42.6676	217.2	26.368	88.4353	124.059
Apl2_07168	GSTA	-	215.716	251.869	292.891	104.769	186.316	182.882	143.078	74.4023	51.456	35.7723	42.6624	42.5325	56.5633	49.5614	24.3255	22.1307	2.88817	7.36215	11.9615	5.36265	5.90842
Apl2_07172	ANGPT2	angiopoietin 2	81.3872	87.9468	66.2477	54.105	102.528	62.1581	89.9414	61.4535	43.4749	28.335	150.327	36.1224	40.5577	43.821	21.5303	29.0438	7.08562	33.76	20.5165	17.9672	25.1143
Apl2_07182	C1orf63	chromosome 1 open reading frame 63	144.029	148.161	195.976	167.848	126.883	175.081	172.236	69.6499	82.7738	97.5976	41.7527	49.1994	68.7202	88.6695	224.1	163.705	194.53	92.2565	185.1	159.092	179.542
Apl2_07184	RUNX3	runt-related transcription factor 3	0.599706	2.33321	2.78303	4.77628	1.2831	3.2388	2.279	29.1329	12.5392	11.5886	10.4404	16.4294	14.1007	22.1156	41.963	41.7783	42.4988	26.0516	44.512	59.7238	38.9561
Apl2_07194	IL28RA	interleukin 28 receptor, alpha (interferon, lambda receptor)	0	0	0	0	0	0.0870183	0	0.42561	0.422336	0.398329	0.536235	0.841688	0.505493	0.815141	2.10432	1.59717	0.713809	0.518666	0.762102	1.04271	0.371203
Apl2_07195	IL22RA1	interleukin 22 receptor, alpha 1	5.32056	3.31359	2.57546	1.32507	6.21234	4.60592	2.90377	2.04917	2.63692	1.04644	3.51582	2.34245	3.13913	2.84681	2.14179	2.17667	2.43408	0.196654	0.97051	1.43503	0.964307
Apl2_07196	MYOM3	myomesin family, member 3	0.387481	0.188174	0.235837	0.0262074	0.0808513	0.11679	0.501771	0.617137	1.07699	2.08344	0.0566723	2.39678	0.407879	1.71666	0.223506	0.253611	1.13867	0.153389	0.456112	0.536596	0.176202
Apl2_07197	FABP1	-	0.296091	0.249333	0	0	0	0	0	3.04206	20.2978	0.659418	0	1.97723	2.85623	0.834858	2.02632	3.77645	1.17219	0	1.20673	1.21011	14.2328
Apl2_07205	LYN	v-yes-1 Yamaguchi sarcoma viral related oncogene homolog	12.6398	10.3479	9.98051	29.115	8.98785	23.1506	33.5958	135.136	114.924	179.527	180.008	108.344	153.501	146.877	322.319	284.336	384.931	267.782	319.157	325.023	293.221
Apl2_07206	KIF20A	kinesin family member 20A	0.133149	0.0452443	0.0803688	0.22849	0.0933085	0.128216	0.24767	0.428376	1.11357	1.19223	1.61417	0.24172	0.877686	0.496922	0.928365	1.07338	2.13999	3.64826	0.81399	2.13147	2.3973
Apl2_07213	SDR16C5	short chain dehydrogenase/reductase family 16C, member 5	4.70977	5.15421	5.50051	5.65275	5.0486	3.81654	5.73065	19.8981	27.3551	28.803	29.0066	24.0585	22.6446	28.3172	10.9926	15.155	42.3613	21.0128	14.2107	16.0429	14.6733
Apl2_07214	PENK	proenkephalin	274.445	161.209	156.754	84.9983	326.602	232.324	108.598	6.29558	5.26512	6.1907	4.16921	10.716	4.90708	12.1905	0	0.0846213	0	0	0.0746464	0	0
Apl2_07216	IMPAD1	inositol monophosphatase domain containing 1	72.7515	65.6321	72.3907	54.3674	74.737	57.0731	65.6814	66.4838	43.6061	43.252	47.4345	54.4758	45.8458	52.3834	76.0079	86.0982	79.5184	142.528	78.5118	87.1716	172.341
Apl2_07219	FAM110B	family with sequence similarity 110, member B	98.9255	87.8693	76.2306	70.2318	140.332	83.2485	92.5478	21.6433	9.90022	8.86312	12.5194	14.6397	9.62322	12.3369	6.88976	4.23539	0.418144	1.54361	4.41462	1.98573	2.58857
Apl2_07226	TOX	thymocyte selection-associated high mobility group box	19.3176	15.4136	8.68033	8.26489	32.2565	12.9422	21.8036	13.7686	11.6352	7.77394	10.1108	13.4418	14.943	12.3556	18.0298	30.1791	10.1298	12.3625	24.2291	29.0118	11.7052
Apl2_07237	ZC3H12A	zinc finger CCCH-type containing 12A	6.63044	7.92101	7.37052	10.4169	5.07336	9.90627	8.22469	26.2167	35.6809	36.3931	35.2591	21.4625	49.3749	31.6748	32.6561	38.5973	124.243	37.4144	40.3388	46.5463	43.4128
Apl2_07238	GRIK3	glutamate receptor, ionotropic, kainate 3	51.8642	47.9583	48.2201	41.0314	47.3595	59.8362	33.04	2.47166	0.869665	0.693482	0.538921	4.28653	0.531218	1.75676	0.405078	0.498849	0.266772	0.431166	0.383172	0.251602	0.192651
Apl2_07239	CSF3R		4.51106	2.74391	4.59568	5.49884	6.86213	5.39554	4.45464	56.4821	78.1464	160.867	133.048	72.6607	81.7822	119.308	41.5072	57.4705	104.332	72.352	56.9643	77.2028	40.3943
Apl2_07244	FAM176B	family with sequence similarity 176, member B	380.036	340.92	612.33	1080.7	251.664	549.825	663.955	7734.17	10179.7	18683.5	7026.66	15713.7	8948.33	22768.9	3304.79	4599.56	7682.07	2807.75	6324.7	7005.85	5371.82
Apl2_07247			0.987821	1.11684	0.504609	0.647051	0.479798	0.983926	0.690125	2.46966	1.43436	1.35376	1.41657	1.29369	0.500922	0.846122	1.61187	1.05453	1.05088	0.587269	1.26155	0.787813	0.770715
Apl2_07249			7.95477	6.46182	13.2253	15.0651	7.23527	3.64326	7.71862	22.3047	22.1162	23.7059	32.4071	34.8423	23.9058	21.8881	20.652	18.1219	16.3011	19.4355	21.292	20.175	11.9436
Apl2_07252	COL8A2	collagen, type VIII, alpha 2	13.6974	16.5304	17.1874	24.2382	19.53	23.4205	19.4957	1.87041	5.86941	1.79928	3.84061	5.23204	3.64836	3.01316	14.4012	10.7557	10.5133	7.23569	13.1948	8.28195	9.83658
Apl2_07259	CLSPN	claspin	0.93909	0.423773	0.827252	1.00866	1.47372	0.882796	1.22831	5.75097	2.31801	1.60258	2.28369	4.38367	1.14553	1.88942	9.78219	10.8604	8.5713	21.5209	12.4893	10.3989	24.2031
Apl2_07263	ARG2	arginase, type II	53.6219	70.6861	90.8634	79.1418	63.4572	57.3026	81.8843	57.6066	146.663	120.33	221.498	107.114	245.349	175.516	8.3691	10.4824	13.0839	10.4973	11.0743	7.38575	8.57444
Apl2_07265	PLEKHH1	pleckstrin homology domain containing, family H (with MyTH4 domain) member 1	4.91401	7.65646	9.41391	16.2194	3.11025	7.02727	8.27423	1.22743	1.95021	2.11458	1.08446	1.81248	1.07679	1.51502	0.684584	0.888054	1.45742	0.194526	0.340162	0.36725	0.475053
Apl2_07285	SLC39A9	solute carrier family 39 (zinc transporter), member 9	22.0161	22.0095	29.1634	24.5895	20.9068	20.1828	20.3635	29.7262	33.8358	29.5978	43.5817	36.1603	36.0317	38.5927	25.3738	33.9955	34.2418	50.9699	30.9291	35.7533	62.5754
Apl2_07286	PLEKHD1	pleckstrin homology domain containing, family D (with coiled-coil domains) member 1	11.2151	32.6626	37.9147	22.6232	7.71264	28.8732	21.6395	0.19075	0.252468	0.0950489	0.106833	0.0717917	0.415011	0.20288	0.0369753	0.199036	0	0.0344336	0	0.0345146	0.110826
Apl2_07287			88.5357	54.8336	52.8933	22.5772	122.533	49.2452	81.9536	6.87513	5.58456	3.66435	0.929378	8.97	12.5234	7.16208	0.459591	0.395654	0.370939	0.342382	0.870202	0.64413	0.275555
Apl2_07291	PRKACB	protein kinase, cAMP-dependent, catalytic, beta	155.284	119.772	118.271	70.8882	164.337	91.6682	146.208	88.3319	72.0216	75.8683	72.7578	84.0522	74.0551	77.5931	132.646	101.181	81.6336	88.3178	92.8134	76.1292	86.5459
Apl2_07294	SAMD13	-	10.3897	9.91153	8.99216	29.2629	18.4313	11.9354	21.2909	43.3541	26.423	54.6478	191.306	24.1327	62.9025	88.3024	225.841	269.12	179.106	427.565	214.147	341.368	267.586
Apl2_07296	GNG5	guanine nucleotide binding protein (G protein), gamma 5	83187.7	161871	256058	758191	75875.5	230899	373042	1.10E+06	1.29E+06	2.67E+06	4.29E+06	4.81E+06	2.70E+06	1.20E+07	2.03E+06	2.80E+06	3.32E+06	2.90E+06	4.21E+06	3.98E+06	3.61E+06
Apl2_07299	VIT3_CHICK	Vitellogenin-3 Precursor; Fragments (Vitellogenin III)(Minor vitellogenin)(VYGIII) [Contains Phosvitin(PV)] [Source:UniProtKB/Swiss-Prot;Acc:Q91025]	0.399543	0.439455	0.282565	0.244528	0.480627	0.311772	0.404212	0.695852	0.272996	0.371729	0.577481	0.474852	0.336141	0.668543	2.87673	1.98138	0.517954	0.948948	2.12529	1.17142	0.618398
Apl2_07304	MCOLN3	mucolipin 3	1.86925	1.36058	1.15497	1.24418	1.42521	1.05458	0.958257	1.67388	2.8803	3.58541	5.25007	2.23612	3.60819	2.63468	1.10313	2.16617	2.87989	4.92515	2.05712	3.26929	1.65305
Apl2_07311	CYR61	cysteine-rich, angiogenic inducer, 61	14.2142	23.2572	22.9343	51.0419	14.7245	21.5018	28.7583	279.577	379.348	372.71	540.49	203.185	402.518	209.826	58.527	88.3561	210.503	45.2328	101.912	109.724	80.2959
Apl2_07314	ODF2L	outer dense fiber of sperm tails 2-like	0.176682	0.150049	0.0356337	0.0338453	0.0825185	0.254922	0.230108	100.03	49.5017	33.9384	29.9886	80.0128	55.9533	113.408	0.390675	0.0970948	0	0.0279872	0	0.0280311	0.0900616
Apl2_07315	CLCA2	chloride channel accessory 2	0.149414	0.126419	0	0	0	0	0	19.9163	15.1011	10.6996	2.08244	16.2362	9.37762	15.3857	0	0	0	0	0.120915	0	0
Apl2_07316	HSPH1	heat shock 105kDa/110kDa protein 1	138.265	136.21	181.58	76.1554	193.939	123.794	161.504	26.1508	45.1158	69.6112	31.8546	41.7897	49.279	59.5757	37.7923	70.9837	179.457	91.4514	160.412	92.8063	130.638
Apl2_07317	B3GALTL	beta 1,3-galactosyltransferase-like	19.9721	21.9486	17.7117	14.4064	19.8217	19.136	19.204	12.3175	10.0293	6.84817	10.6878	8.85493	9.92462	8.50308	11.7033	16.898	2.7916	9.245	5.95903	9.83555	7.98383
Apl2_07318	RXFP1	relaxin/insulin-like family peptide receptor 1	2.0429	0.998436	0.873064	0.667474	3.10498	1.01038	2.08227	0	0.0325067	0.152808	0.160463	0.0230941	0.0242737	0	0	0	0	0	0.0225123	0	0
Apl2_07322	FRY	furry homolog (Drosophila)	54.8822	74.9253	76.3918	58.0071	46.8853	70.4907	54.5215	11.3984	7.31019	5.23734	6.52152	9.17007	7.76534	10.7235	8.87669	10.791	1.16497	4.43521	6.50161	6.47286	5.89419
Apl2_07330	KL	klotho	3.42362	2.65747	1.56016	0.727151	9.40762	1.21584	3.09232	0.1981	0.31471	0.0268916	0.0806998	0.0812916	0.0640831	0.0459586	0.020942	0.0225642	0	0	0.0198105	0.0195147	0
Apl2_07343	NBEA	neurobeachin	77.8349	76.4216	72.6226	34.3894	87.7996	55.2459	78.0476	2.33199	3.03962	1.21483	2.60381	3.59359	1.64024	2.88425	0.772068	0.445911	0.180049	0.248262	0.278127	0.18819	0.312045
Apl2_07353	CMTM6	CKLF-like MARVEL transmembrane domain containing 6	4.53922	7.65561	13.7936	33.3347	4.67593	10.625	11.802	75.0908	91.4138	123.441	75.3117	83.6216	71.3024	78.1209	77.799	81.1706	204.579	123.903	130.654	97.2089	109.34
Apl2_07354			0.799664	1.34805	0	3.20469	0.617506	3.737	2.74558	25.6151	19.5112	18.6593	21.4344	21.9997	15.4092	14.7691	72.0069	68.7641	48.4889	70.587	66.3881	45.1639	85.0151
Apl2_07355	CMTM8	CKLF-like MARVEL transmembrane domain containing 8	3.56502	1.4354	1.0667	0.876083	4.14322	3.01064	2.8535	45.6428	22.6802	28.2828	32.8509	42.5643	29.473	36.5714	5.50274	3.25621	0.501726	2.69549	1.92527	3.14536	3.47986
Apl2_07359	GADL1	glutamate decarboxylase-like 1	22.1576	14.6288	12.5156	3.78391	16.8284	10.4316	8.65071	0.257249	0.350182	0.0549582	0	0.207512	0.174482	0.0938171	0.940379	0.09201	0	0.119415	0.0809254	0.199623	0.0854217
Apl2_07372	ERC2	ELKS/RAB6-interacting/CAST family member 2	64.1876	44.0105	51.6775	27.3151	99.469	33.422	70.8691	1.3969	1.75033	2.75684	1.15254	2.07876	1.66035	2.1599	0.513313	0.27564	0.197416	0.159301	0.243283	0.0802779	0.427796
Apl2_07374	WNT5A	wingless-type MMTV integration site family, member 5A	8.87758	5.94765	6.34232	5.38089	7.22286	5.67162	5.92615	74.2965	59.7707	52.3526	61.6332	102.601	78.8737	84.864	5.96357	5.34685	0.573041	2.36013	3.48198	3.71622	2.93019
Apl2_07377	CACNA2D3	calcium channel, voltage-dependent, alpha 2/delta subunit 3	23.4888	12.1219	11.2035	8.61228	25.7837	12.8677	17.8117	0.126171	0.111363	0.0837069	0.204171	0.632703	0.23276	0.429278	0.244518	0.755426	0.0563584	0.37956	0.138764	0.0303653	0.162797
Apl2_07384	CACNA1D	calcium channel, voltage-dependent, L type, alpha 1D subunit	28.9393	30.3017	34.9315	19.9015	35.6411	29.2329	36.0258	1.06037	0.79592	0.514362	0.699685	0.887868	0.655586	1.31952	0.484075	0.122326	0.566501	0.0704488	0.257472	0.253371	0.755233
Apl2_07395	SUSD3	sushi domain containing 3	6.41602	17.0133	18.224	39.6994	8.45879	14.546	21.1533	23.8064	56.6466	106.603	64.8717	21.5188	50.3216	44.0371	121.547	210.175	439.207	190.866	245.567	192.014	216.772
Apl2_07398	NINJ1	ninjurin 1	35.9334	37.3045	43.2703	85.2272	30.0639	34.5191	63.7923	129.472	283.363	372.495	225.886	126.499	156.769	172.376	132.801	287.502	689.79	325.771	252.439	328.311	209.432
Apl2_07400	SELP	selectin P (granule membrane protein 140kDa, antigen CD62)	1.18123	1.46161	2.09193	7.63426	1.19973	3.61683	6.25709	72.7386	133.898	227.001	155.589	100.69	185.699	145.403	175.175	243.806	287.759	203.084	235.88	305.097	148.663
Apl2_07403	OLFML2B	olfactomedin-like 2B	17.5547	30.8417	20.3928	40.4853	17.1756	32.3794	34.8059	49.1037	21.1629	14.7189	22.4639	46.4693	21.2657	22.5498	28.4041	25.2062	18.5091	27.7556	27.5616	26.9867	23.4826
Apl2_07405	DDR2	discoidin domain receptor tyrosine kinase 2	5.49067	7.89247	11.3119	28.6176	6.61383	11.6279	17.0969	10.2875	15.6314	15.5488	11.083	12.3778	13.4565	9.97078	5.21031	4.31151	5.57266	5.90074	5.9934	7.69056	4.57943
Apl2_07406	UAP1	UDP-N-acteylglucosamine pyrophosphorylase 1	47.7612	45.9837	34.8143	50.9976	62.0218	40.6899	45.9313	44.4277	50.0568	30.6407	62.8756	40.8516	39.0616	40.2332	22.6952	32.3165	30.9473	66.0043	30.202	47.1294	70.1266
Apl2_07409	NOS1AP	nitric oxide synthase 1 (neuronal) adaptor protein	30.6876	26.0918	29.0504	14.6257	53.5968	24.5895	42.8415	14.236	12.7396	8.61777	15.1861	16.2477	17.4792	9.61455	8.6296	8.39163	3.28288	6.93471	7.796	10.2709	7.44116
Apl2_07412	CRIP2	-	77.6198	129.285	26.4203	55.654	38.0179	173.148	32.575	949.925	1107.28	961.653	1379.49	1707.3	1468.03	1828.94	435.495	650.181	239.099	482.257	582.662	730.603	516.76
Apl2_07420	HMGCS2	3-hydroxy-3-methylglutaryl-CoA synthase 2 (mitochondrial)	0.0910299	0.772824	0.920546	2.71768	0.584377	1.585	1.31296	0.0665774	1.42749	0.0497684	0.111862	0.112765	0.671622	0.169952	0	0.125037	0.0892717	0	0.0366457	0	0.193418
Apl2_07421	PHGDH	phosphoglycerate dehydrogenase	74.112	65.2652	69.6227	143.405	88.1506	77.9875	62.1876	0.657407	3.23497	1.18251	0.883407	0.817608	1.32798	0.503753	0	0	0.176481	0.498527	0.0724851	0.717055	0.764836
Apl2_07427	PRDX6	peroxiredoxin 6	846.071	1237.18	1360.86	1794.32	959.018	1027.39	693.8	339.158	356.389	409.149	363.928	328.749	291.823	363.749	261.046	427.085	248.371	368.203	332.769	347.597	288.532
Apl2_07432	RHOA	ras homolog gene family, member A	0.84245	0.64954	0.390601	0.450079	0.446478	1.00768	0.356648	1.23281	6.31653	5.37161	2.00819	1.01332	2.86216	3.43454	1.43425	3.7146	5.78982	0.849834	2.03797	1.09871	0.977572
Apl2_07434	MAS1	MAS1 oncogene	1.7056	2.32723	1.96535	4.27965	2.59409	2.83929	2.6934	41.2898	130.333	66.9534	56.8142	44.2092	80.2321	49.1182	46.6466	182.289	176.759	40.1426	86.3368	110.728	49.7209
Apl2_07435	MAS1	MAS1 oncogene	0	0.578747	0.34898	0.335891	0.298357	0.305838	0.874352	9.86505	14.6691	9.63724	5.94318	5.50551	13.4269	12.5183	8.64471	6.1674	10.7261	4.73465	7.36496	9.80224	8.13472
Apl2_07437	MAS1	MAS1 oncogene	0	0.198926	0.478735	1.22638	0	0.467519	0.801066	7.03681	61.0347	82.611	80.5346	23.4719	81.2097	40.2518	3.66072	55.4511	95.0401	8.11851	10.1515	41.8839	5.78883
Apl2_07439			0	0	0	0.140436	0	0	0	0	2.4213	1.88982	1.47236	0.415976	1.62385	0.805723	0.061177	0.328912	0.846667	0.227857	0.11589	0.0572546	0.0611517
Apl2_07441	SERGEF	-	0.417425	0.551249	0.140741	0.580944	40.3297	0.723949	0.431602	16.0452	10.1825	11.158	6.53543	13.1385	7.97146	12.1231	0.315634	0.212354	0.955209	1.46967	0.336098	1.14199	0.394205
Apl2_07443	SAA1	serum amyloid A1	2.6173	2.20177	11.1207	572.451	1.1345	39.8392	81.0162	531.305	1104.7	445.464	772.67	861.373	2012.32	890.006	125.751	234.123	481.067	218.774	141.82	278.584	343.032
Apl2_07451	TMEM86A	transmembrane protein 86A	18.8887	24.5311	18.6699	10.5065	17.3396	20.439	13.4909	17.0563	11.0904	8.4535	9.92776	15.1272	15.5407	16.0281	48.002	21.126	4.43888	14.4897	16.4111	16.9868	26.7584
Apl2_07453	PTPN5	protein tyrosine phosphatase, non-receptor type 5 (striatum-enriched)	69.6099	41.585	33.3771	17.5263	77.6053	35.3868	44.1979	1.5963	0.73759	0.824162	0.650221	0.819171	0.792115	0.926029	3.88179	2.43518	1.90667	0.37722	1.85274	1.07091	1.28144
Apl2_07455	PTPRJ	protein tyrosine phosphatase, receptor type, J	11.2956	7.729	7.58679	5.64076	10.5696	8.60458	11.0177	14.133	12.6662	10.9202	9.99941	14.8425	15.6574	16.3438	52.3763	26.0165	34.1549	14.0281	35.6183	21.7269	25.5849
Apl2_07458	MET	met proto-oncogene (hepatocyte growth factor receptor)	2.90949	6.21123	5.52646	4.627	2.99304	9.16377	4.96995	11.1034	13.4212	10.8286	9.7943	15.316	15.2056	11.6338	1.71586	0.471974	0.300001	0.8156	0.57074	1.50923	2.19793
Apl2_07459	CAV1	caveolin 1, caveolae protein, 22kDa	37.9911	34.5954	47.0162	67.3033	26.8138	45.5557	49.8591	986.612	491.312	309.53	756.417	1026.91	645.268	878.117	84.0635	45.1356	36.9799	34.7392	55.4913	72.9288	59.0104
Apl2_07462	TFEC	transcription factor EC	2.12919	1.35512	2.10127	3.04117	1.31101	5.10476	7.70804	4.19668	5.70231	10.3576	18.1231	2.10151	8.21855	9.77589	22.2441	26.2599	36.6754	50.7529	26.7322	38.8587	41.6939
Apl2_07471	PPP1R3A	protein phosphatase 1, regulatory subunit 3A	0.0536196	0.060751	0.0538116	0	0.0417635	0.0861501	0.0830942	0.757903	0.809677	0.54613	0.161034	3.73004	0.35642	1.11703	0.0151944	0	0	0	0	0	0
Apl2_07474			131.454	33.9951	253.631	1081.24	74.8315	0	76.144	101.29	118.981	742.286	397.696	699.558	191.561	442.235	494.148	303.444	543.941	346.608	577.327	796.534	680.666
Apl2_07482	IFRD1	interferon-related developmental regulator 1	89.295	79.4137	75.4981	110.979	85.2033	89.3642	92.1043	203.268	272.759	298.552	303.379	234.107	306.351	228.72	110.07	148.336	247.322	291.742	158.551	222.219	196.283
Apl2_07489	HRH4	histamine receptor H4	1.10624	1.38347	0.768124	1.69377	0.407571	1.53568	4.11911	2.29989	1.48792	2.67635	5.43811	1.53951	5.10699	2.55538	12.4845	13.0057	4.74139	5.21301	7.41129	11.2526	6.33719
Apl2_07492	ZNF521	zinc finger protein 521	35.0336	84.6761	96.8723	101.913	16.2103	81.9302	60.1806	37.1232	31.5938	40.7303	24.1965	28.6192	28.9475	30.2932	16.6557	15.1236	16.5262	14.2603	16.0698	18.0115	14.3081
Apl2_07498	AQP4	aquaporin 4	465.418	426.421	415.237	180.648	353.534	351.758	283.415	2.9657	3.03282	3.16063	1.57629	4.25978	3.88012	1.86114	0.292376	1.00617	0.134873	0.163348	0.0553811	0.0547102	0.233791
Apl2_07499			1.541	2.10984	2.56672	1.91928	1.10225	1.31254	0.277576	7.16268	8.02628	10.1131	5.57934	6.85703	4.44504	7.1934	0.972657	1.00136	0	0.787626	0.440345	0.67146	0.633836
Apl2_07505	DSC2	-	2.19538	1.94215	0.841512	0.645937	1.74492	1.2538	0.820842	0.0992888	0.210317	0.321193	0.074154	0.168058	0.255152	0.190031	32.0199	25.1102	10.135	30.2877	28.7229	49.1406	39.6668
Apl2_07506	DSG4	desmoglein 4	0.018846	0.0800693	0.0945926	0.0715707	0.154123	0.0454139	0.122667	0.592484	0.197019	0.205677	0.540271	0.901688	0.0653625	0.404339	0.0640871	0.103603	0.0923201	0.0298443	0.0303076	0.0596878	0.0800025
Apl2_07508	TTR	transthyretin	113.823	805.778	280.409	37.5506	3464.81	365.524	97.1894	1.17702	13.9932	4.43975	0.49392	2.1695	0.526072	0.188184	0.342712	1.28267	0	0.159457	1.30291	0	5.32164
Apl2_07510	B4GALT6	UDP-Gal:betaGlcNAc beta 1,4- galactosyltransferase, polypeptide 6	66.6403	52.3889	55.8954	42.7073	54.5122	47.8937	49.0403	0.897198	0.203532	0.703148	0.861333	0.530862	0.507226	1.03626	0.795143	0.213874	1.31799	1.57342	1.55278	0.650338	0.645636
Apl2_07514	FGF1	fibroblast growth factor 1 (acidic)	65.6132	62.4938	77.6164	133.248	42.234	80.3708	46.046	2.54685	1.42482	3.39137	2.01173	4.58869	3.21442	4.40752	10.295	13.4326	2.01622	12.0156	12.9371	13.8865	13.1114
Apl2_07517	YIPF5	Yip1 domain family, member 5	111.148	107.276	111.652	97.7058	109.163	110.456	98.1608	128.763	136.488	129.658	133.284	129.836	128.981	130.991	127.634	153.948	182.879	224.685	158.917	158.81	311.444
Apl2_07518	KCTD16	potassium channel tetramerisation domain containing 16	42.5302	41.0825	39.8465	13.0836	65.9745	31.0767	57.6492	0.0753225	0.299051	0.168976	0.379652	0.255199	0.312927	0.384582	0.219025	0.377152	1.06062	1.67249	0.20734	0.327359	2.10103
Apl2_07520	SLMO2	slowmo homolog 2 (Drosophila)	59.4567	25.8805	25.1019	14.5194	30.1523	30.1057	36.7964	32.1253	25.9327	31.8693	15.6444	22.1012	22.6913	20.1651	40.3612	31.3021	18.2139	20.4716	22.0629	23.9574	18.2221
Apl2_07522	SH3RF2	SH3 domain containing ring finger 2	10.3543	4.66069	2.65408	0.385111	17.3772	2.23768	13.4087	0.181352	0.0720201	0.13545	0	0.0511725	0.026893	0	0.131811	0.0283966	0.091158	0.0736547	0.0249422	0	0.105331
Apl2_07526			95.5541	129.77	18.6299	64.4351	97.0542	134.657	88.6118	142.935	121.921	122.329	199.196	147.593	148.737	192.014	201.622	218.485	97.5195	155.511	158.627	115.122	159.504
Apl2_07529	DPYSL3	dihydropyrimidinase-like 3	83.5088	65.3128	72.2704	51.8122	65.8616	71.5792	39.891	134.65	111.478	105.8	61.5529	149.508	67.7577	78.7281	10.1282	8.94849	5.60258	4.02989	9.05001	5.32391	6.98541
Apl2_07531	JAKMIP2	janus kinase and microtubule interacting protein 2	37.3638	33.7568	38.6498	22.7515	41.485	32.6635	36.3501	4.94564	2.8702	2.12559	1.08355	2.9656	1.64513	2.3752	2.37683	1.96641	0.880513	1.14635	1.22459	1.34476	1.95001
Apl2_07533	GFRA2	GDNF family receptor alpha 2	3.52742	2.20544	3.39476	1.38296	4.47584	2.96636	2.76542	3.25952	3.16299	2.77766	0.507039	2.09686	1.12879	1.27148	0.157984	0.963047	0.42508	0.735556	0.299193	0.492396	0.684194
Apl2_07537	EGR1	early growth response 1	182.021	153.524	132.589	102.789	429.014	173.398	370.03	219.472	382.844	384.976	186.269	178.442	451.554	220.548	77.7048	54.9394	46.4997	25.2645	80.5354	99.1213	80.3847
Apl2_07542	TRD	T cell receptor Delta	0.0608772	0.0516574	0	0	0.0710182	0.072961	0	15.3641	4.10152	9.52952	4.13988	5.03081	5.28748	10.4039	36.0029	24.242	5.01773	14.1819	15.9417	12.3019	12.4769
Apl2_07550	GATM	glycine amidinotransferase (L-arginine:glycine amidinotransferase)	0.624754	0.176763	0.685677	0.150951	0.182262	0.0624663	0.629924	0.304648	2.0562	0.68346	0.341228	1.50528	0.813651	0.340262	0.0442935	0.143005	0.459625	0.206236	0.125793	0.165513	0.17704
Apl2_07551	PDE8A	phosphodiesterase 8A	38.1967	35.0404	30.4475	28.701	45.3748	28.6237	34.5785	38.3572	51.0312	33.6509	32.6331	39.3284	32.699	30.0183	18.4891	25.2464	6.59219	23.3104	13.8416	20.9709	14.6362
Apl2_07556	HOMER2	homer homolog 2 (Drosophila)	39.6985	20.5405	24.2152	6.46209	63.8664	15.4801	42.2724	4.58789	5.53665	2.12848	2.67199	5.59773	2.6148	3.63141	0.640424	0.287044	0.246169	0.34787	0.404293	0.39924	0.853411
Apl2_07560	TM6SF1	transmembrane 6 superfamily member 1	12.0091	8.29935	7.41349	4.27391	7.7114	8.88711	8.4807	24.4325	11.0503	12.2655	22.0014	23.6463	19.2841	21.2999	25.4939	22.1075	3.97302	9.89117	16.1505	12.9992	10.5025
Apl2_07563	BNC1	basonuclin 1	0.0407299	0.0865184	0.0409037	0.425709	0.0713725	0.245324	0	0.0446686	0	0.0889112	0	0	0.0706349	0.0759906	0.519411	0.130608	0.0399066	0.112877	0.0655054	0.0161274	0.44957
Apl2_07568	CSF1R	colony stimulating factor 1 receptor	26.2644	19.2122	18.0132	20.5146	19.7562	39.1669	28.1397	61.0112	31.5939	62.6192	84.7816	26.3572	52.6227	51.8072	308.736	223.114	236.059	278.302	215.451	233.025	209.335
Apl2_07569	PDGFRB	platelet-derived growth factor receptor, beta polypeptide	18.5348	24.6482	31.6521	46.6018	16.8403	30.5681	31.3994	149.961	136.056	121.924	64.1298	104.345	88.7029	81.3875	52.9729	30.7121	104.861	32.0771	46.3437	41.0276	48.6004
Apl2_07573	CAMK2A	calcium/calmodulin-dependent protein kinase II alpha	538.97	317.156	293.368	72.7482	892.012	180.707	580.833	0.35975	0.415542	0.977854	0.0366332	1.47712	0.0776261	0.542644	0.190187	0	0.0877035	0	0.180008	0.0355101	0.0760078
Apl2_07577	CD74	CD74 molecule, major histocompatibility complex, class II invariant chain	708.838	856.326	990.179	2496.2	731.467	1299.31	1897.33	3561.93	2233.42	2633.44	3566.51	2196.17	3783.27	4084.96	13369.9	16406.2	12870.7	10608.4	20037.3	15392.7	12430.7
Apl2_07578	RPS14	ribosomal protein S14	482.169	406.144	499.428	396.09	433.53	289.321	291.761	829.115	795.327	656.964	653.372	975.868	632.26	638.601	2471.85	2204.06	1162.24	872.63	1778.79	617.506	734.865
Apl2_07580	MYOZ3	myozenin 3	0.393348	0.750074	0.90827	1.65714	0.343707	0.234606	0.733147	2.30311	8.45328	13.4922	4.75488	5.61617	3.25057	4.87219	1.08873	1.34927	10.4354	2.10524	3.41335	2.27853	2.09381
Apl2_07583	GPX3	glutathione peroxidase 3 (plasma)	310.69	405.362	521.015	1218.3	450.134	686.541	493.304	1642.75	1567.36	1394.5	1097.12	1377.18	1474.24	1283.78	412.632	611.015	372.81	394.079	521.899	599.143	488.146
Apl2_07588	Q5ZK02_CHICK	Putative uncharacterized protein [Source:UniProtKB/TrEMBL;Acc:Q5ZK02]	274.47	316.361	347.589	233.146	470.39	282.409	297.073	1549.46	1566.78	1071.32	644.776	1758.83	950.984	1154.06	766.692	448.195	316.943	160.583	520.886	395.294	334.477
Apl2_07590	FAT2	FAT tumor suppressor homolog 2 (Drosophila)	12.065	31.527	54.1403	26.6126	0.151477	33.8357	22.7653	4.29123	1.07377	0.819445	0.944601	2.37178	0.565233	1.17214	0.0110136	0.00395904	0.0084599	0.0239363	0.0104129	0.0478054	0.0146617
Apl2_07591	SPARC	secreted protein, acidic, cysteine-rich (osteonectin)	833.38	841.039	907.425	857.575	638.248	797.678	391.03	5757.76	4430.83	4187.67	1784.74	4824.15	2746.29	3076.77	906.404	801.305	524.327	568.119	822.349	748.11	758.095
Apl2_07593	ATOX1	ATX1 antioxidant protein 1 homolog (yeast)	1923.59	1930.85	4736.28	11676.5	1544.24	1438.99	1677.04	2874.54	2176.35	3897.5	3669.91	4255.4	2441.71	2777.76	3111.08	3128.11	4088.39	3605.81	3755.6	3238.73	2765.13
Apl2_07595	GLRA1	glycine receptor, alpha 1	24.3129	24.2696	19.1093	4.68008	7.34624	31.3778	7.78042	0	0	0	0	0	0	0	0	0	0	0	0	0	0
Apl2_07596	CHPF2	chondroitin polymerizing factor 2	34.3181	38.2122	34.5472	43.0286	44.3845	35.7522	31.298	34.2225	34.0771	22.7617	23.2655	34.1392	24.6851	27.2243	14.3056	21.4847	19.1639	25.734	22.7595	24.2373	31.8053
Apl2_07612	TBR1	T-box, brain, 1	166.542	106.71	45.2812	4.99717	323.515	26.1035	244.718	0.0360709	0.859291	0.431519	0.363625	0.0407345	0.342508	0.0920827	0	0.180626	0.145112	0	0.119142	0	0
Apl2_07614	DPP4	dipeptidyl-peptidase 4	2.4278	0.802048	1.03132	1.05461	2.36297	1.07147	2.30818	11.1838	9.33761	9.24955	12.9485	8.1695	11.5114	13.1885	8.94552	5.98019	4.73217	8.92939	7.33436	5.7722	7.56029
Apl2_07615	GCG	glucagon	0.389158	0.549128	0.402927	5.49632	0.301934	1.38719	1.08897	1.51969	5.27427	5.28017	2.87103	0.752589	1.80776	1.09231	2.87437	1.66013	3.44536	1.44077	0.629248	0.936162	0.774324
Apl2_07616	FAP	fibroblast activation protein, alpha	3.43307	3.1898	3.61574	3.58014	3.10124	3.58341	3.21788	31.8292	15.7642	12.0373	9.18327	16.9755	12.655	16.1408	10.2397	7.69035	4.96784	3.92932	5.02689	5.93028	5.30736
Apl2_07617	IFIH1	interferon induced with helicase C domain 1	3.78236	17.8771	28.3253	82.9493	7.75583	15.0705	35.4274	11.4072	146.884	265.621	71.8041	42.7733	67.8478	57.9422	13.4989	45.7003	292.895	88.677	91.3549	66.8438	58.3234
Apl2_07619	KCNH4	potassium voltage-gated channel, subfamily H (eag-related), member 4	54.8707	86.5074	88.6282	76.1651	58.0056	37.8908	76.6396	0	0.569336	0.553333	0	0.412335	0	0	0	0	0	0	0	0	0
Apl2_07623	PTTG1	pituitary tumor-transforming 1	10.3252	6.4231	9.33407	3.41258	8.12255	7.91651	7.51116	32.14	9.17257	12.3811	7.2203	23.0518	6.61866	11.9407	38.4525	50.3625	50.0787	65.6775	58.2514	38.6951	92.9201
Apl2_07626	C1QTNF2	C1q and tumor necrosis factor related protein 2	2.44097	1.78423	2.23702	0.745076	1.66792	2.01168	2.58755	19.1554	11.7332	7.845	3.31079	13.6469	4.61012	7.9442	5.37463	4.77498	2.89318	2.00169	2.85172	2.88715	5.51684
Apl2_07628	FABP6	fatty acid binding protein 6, ileal	5.3738	5.85232	7.60035	9.26152	1.4621	8.44305	4.14981	5.10488	2.20376	6.34519	1.8163	0.528171	1.38718	0.594516	2.16428	0.863591	0	0.754786	1.03166	0.258982	1.08621
Apl2_07631	ADRA1B	adrenergic, alpha-1B-, receptor	2.63444	1.77528	2.15444	1.20575	3.75873	1.75831	1.59523	0.733975	1.70008	0.777107	0.924927	1.24303	2.9759	1.83448	3.37898	2.56577	0.205017	2.8155	3.06323	3.81756	2.1321
Apl2_07635	HTR4	5-hydroxytryptamine (serotonin) receptor 4, G protein-coupled	15.691	10.0121	5.1216	2.79176	20.2375	8.02384	9.44222	0.279973	0.66684	0.349186	0.365829	0.421738	0.16622	0.119144	0.488523	0.992576	1.25189	0.758164	0.719619	0.355337	0.379752
Apl2_07641	ARHGEF37	Rho guanine nucleotide exchange factor (GEF) 37	25.0272	29.1447	36.2297	45.2396	22.4049	40.4292	19.59	17.5364	17.2499	17.4298	12.8194	25.1218	15.8963	17.0704	1.93476	0.929388	3.5259	3.1898	2.02842	3.19339	2.79441
Apl2_07660	GPR17	G protein-coupled receptor 17	34.4507	44.0674	45.0541	27.4032	13.8852	39.1091	10.4652	1.02177	2.70396	2.11214	2.50668	1.92408	2.31112	2.11205	0.396204	0.974008	0.456908	0.421634	0.375217	0.582401	0.169716
Apl2_07663	PROC	protein C (inactivator of coagulation factors Va and VIIIa)	4.59483	5.83261	5.0964	14.9006	5.41534	6.58967	9.67195	0.913541	8.86103	6.04819	4.3124	1.39991	3.21378	1.45748	2.42858	3.43149	4.19971	3.60447	2.55	2.94027	2.16104
Apl2_07664	F7	coagulation factor VII (serum prothrombin conversion accelerator)	1.21056	1.93197	1.91127	6.21201	2.03447	2.32501	2.97415	0.849998	4.44356	2.27722	2.22152	1.11985	2.14383	0.858906	2.75994	3.81313	3.32446	3.41409	3.15837	3.84691	3.45738
Apl2_07668	INPP5D	inositol polyphosphate-5-phosphatase, 145kDa	7.56884	10.7815	11.7693	20.6907	11.2746	14.7648	16.3687	45.2747	29.0848	38.4934	51.7942	30.0388	43.0391	47.4005	127.73	99.9199	136.246	108.733	132.057	127.229	103.407
Apl2_07672	NGEF	neuronal guanine nucleotide exchange factor	329.536	192.259	141.396	58.3253	502.98	122.328	325.058	3.00804	3.12208	3.29403	4.13676	3.1271	2.82731	2.62271	10.7723	12.2701	3.99301	6.19337	9.27684	6.7235	7.92449
Apl2_07677	GRID2	glutamate receptor, ionotropic, delta 2	19.0154	49.5083	43.0565	23.1543	6.02125	39.6054	34.7399	0.0956093	0.151812	0.286215	0.0535404	0.0540105	0	0	0.889762	0.358879	0	0.155347	0.210651	0.208054	0.166742
Apl2_07678	GRID2	glutamate receptor, ionotropic, delta 2	2182.87	8777.92	18391.4	12213.2	1026.92	7969.7	11141.2	0	0	0	0	0	0	0	0	209.769	0	0	0	119.469	0
Apl2_07679	FAM190A	family with sequence similarity 190, member A	2.00166	2.35516	1.60352	7.21665	1.03601	0.397314	1.65875	4.15157	4.52136	2.81	3.00777	4.6047	4.4521	5.71958	0.378934	0.30508	0.218636	0.264581	0.359293	0.0889814	0.379035
Apl2_07683	MMRN1	multimerin 1	1.25156	0.382178	0.274885	0.22288	0.776762	1.03663	0.509152	15.8132	19.2852	11.9522	3.82821	14.5835	27.0963	20.1394	45.2374	44.8284	5.88203	12.2325	25.0655	32.3327	17.0019
Apl2_07684			0	0.335553	0.209728	0	0.461191	0.935931	0.18562	21.5429	27.4584	16.2501	6.51556	16.1795	40.4208	31.2773	67.3027	89.0188	9.40175	26.1878	29.9678	46.071	25.644
Apl2_07685	SNCA	synuclein, alpha (non A4 component of amyloid precursor)	840.97	533.272	778.482	922.2	873.132	430.395	765.78	8.72839	12.8814	4.20765	2.88453	9.24421	1.89508	8.63496	6.93554	2.95772	5.34749	4.5161	2.64159	2.64446	2.78249
Apl2_07686			0	1.56686	0	0.157904	0.358954	0.548502	0.14407	0.113051	0.179308	0	0.379636	0.384179	0.403718	0	0.394844	0.705115	0.303941	0.245008	1.37431	0.372352	0.526993
Apl2_07687	GPRIN2	G protein regulated inducer of neurite outgrowth 2	18.3138	40.9214	45.6861	31.3191	10.8732	42.3851	32.6961	9.01373	4.47851	4.07126	2.95036	5.04415	3.01389	4.82778	26.2475	26.1187	9.49546	24.8872	23.9933	20.6414	37.2446
Apl2_07691	HERC3	HECT and RLD domain containing E3 ubiquitin protein ligase 3	9.76766	44.9777	118.449	260.869	35.8174	50.9695	103.386	7.06178	142.545	261.512	68.7548	71.1165	68.9965	70.2403	4.36959	31.8143	164.02	53.0743	85.7479	44.5078	49.6487
Apl2_07692	PIGY	phosphatidylinositol glycan anchor biosynthesis, class Y	30425.1	45919.4	52287.6	16985.5	33522.4	41110.3	40469.6	12307.7	44439.6	63182.4	16076.2	52962.8	31033.2	88330.9	21506.4	35865.1	33312.5	15169.7	43048.6	41048.4	33594.1
Apl2_07693	HERC5	HECT and RLD domain containing E3 ubiquitin protein ligase 5	0.713276	48.7665	118.128	170.183	23.8724	62.3226	103.22	2.71365	146.406	198.237	39.6839	47.1763	58.7551	60.3004	2.91406	15.3411	122.458	49.5194	77.1091	46.5877	50.9137
[truncated: 4,373 more rows]
