# Supplementary material for: Identification and analysis of long non-coding RNAs in response to H5N1 influenza viruses in duck (Anas platyrhynchos)
Source: BMC Genomics. 2019 Jan 11;20:36. doi: 10.1186/s12864-018-5422-2 (PMC6330444; doi:10.1186/s12864-018-5422-2)
Supplement: Supplementary file 8 — Table S6. Thirteen co-expression modules were predicted with the WGCNA package. (CSV 2346 kb) [file 12864_2018_5422_MOESM8_ESM.csv]

gene name	gene ID	moduleColor	GS.virus_titer	p.GS.virus_titer	MM.magenta	p.MM.magenta	MM.purple	p.MM.purple	MM.salmon	p.MM.salmon	MM.grey	p.MM.grey	MM.pink	p.MM.pink	MM.red	p.MM.red	MM.black	p.MM.black	MM.green	p.MM.green	MM.turquoise	p.MM.turquoise	MM.greenyellow	p.MM.greenyellow	MM.yellow	p.MM.yellow	MM.tan	p.MM.tan	MM.blue	p.MM.blue	MM.brown	p.MM.brown
	XLOC_064287	black	0.667508672	0.000946253	0.7116106	0.000297426	0.756647726	7.20E-05	0.396210452	0.075390678	-0.012719256	0.956361708	0.343966777	0.126820558	-0.14916029	0.518727115	0.807905495	9.45E-06	0.358164936	0.110884855	-0.479180586	0.027959469	0.100588301	0.6644111	-0.102224724	0.659266607	-0.133449019	0.564153537	0.410795775	0.064333248	0.099359273	0.668284436
ASAH2	Apl2_05892	black	0.637733897	0.001869977	0.55517209	0.008988893	0.584056028	0.005435483	0.607833614	0.003467032	-0.078856994	0.734029638	0.004583643	0.984267779	-0.48724309	0.02507177	0.691814576	0.000512368	-0.014510241	0.950223921	-0.051200916	0.825552771	-0.184380863	0.423655031	0.334262613	0.138613365	0.204029032	0.375019266	0.388599455	0.081697511	-0.414657893	0.061622568
	XLOC_021411	black	0.603064719	0.003804749	0.754218564	7.83E-05	0.647936397	0.001492608	0.449451009	0.040946048	0.059961494	0.796264514	0.060267889	0.795244695	-0.385271257	0.084575584	0.77491815	3.71E-05	0.226757615	0.322927679	-0.192684472	0.402701341	-0.05898624	0.799512708	0.367710628	0.101021022	0.081870978	0.724238684	0.412851491	0.062879398	-0.261703485	0.251814831
	Apl2_19249	black	0.496228399	0.022138145	0.662611164	0.001063769	0.710964389	0.000302961	0.362433388	0.106391404	-0.135794433	0.557262121	0.094008901	0.68523998	0.021238218	0.927193804	0.727410786	0.000186534	0.497679058	0.021691346	-0.561530561	0.00807715	0.083194736	0.719951402	-0.352225125	0.117364462	-0.26223333	0.250821021	0.259496418	0.255981636	0.343689861	0.127146788
GPR115	Apl2_01353	black	0.48781326	0.024876893	0.616252605	0.002931846	0.571611778	0.006788082	0.57974413	0.005876275	-0.086617793	0.708902801	-0.064401941	0.781516789	-0.456778826	0.037379026	0.712642959	0.000288762	0.118310293	0.60951398	-0.070379754	0.761777392	-0.057250566	0.805301424	0.352833737	0.11668828	0.127371915	0.582182563	0.375309519	0.093640086	-0.392870605	0.078111667
	XLOC_028903	black	0.4842439	0.026116906	0.399565562	0.072729393	0.531510296	0.013151821	0.543533845	0.010875616	-0.010285515	0.964705994	0.252658116	0.269169661	-0.495321204	0.02242127	0.669264761	0.000906892	-0.168978797	0.464026559	-0.025828695	0.911511443	-0.030656925	0.89505105	0.404900188	0.068644109	0.27398368	0.22942713	0.543297155	0.010917094	-0.532548405	0.012941211
	XLOC_016515	black	0.479789139	0.027732729	0.753753921	7.96E-05	0.80953596	8.78E-06	0.505383474	0.019437585	-0.024871078	0.914780509	-0.02206743	0.924358893	-0.308425826	0.173742455	0.844523994	1.48E-06	0.317322352	0.16102069	-0.281223097	0.216858933	0.211953102	0.356342822	-0.083487825	0.719003259	0.083909254	0.717640627	0.440473335	0.045670751	-0.187333434	0.416138205
TSGA10	Apl2_01246	black	0.472972275	0.030357381	0.694414901	0.000478184	0.854441375	8.22E-07	0.548300719	0.010067223	-0.029337522	0.899545314	0.133529355	0.563916869	-0.36568892	0.103054451	0.913874204	7.14E-09	0.19670016	0.392776689	-0.306538927	0.176526788	0.152611411	0.508987346	-0.063568492	0.784279528	0.215082731	0.349117707	0.64705064	0.001522589	-0.306431395	0.176686378
SELE	Apl2_15945	black	0.470872475	0.031204104	0.816605298	6.31E-06	0.828637057	3.48E-06	0.421466551	0.057056265	-0.067280183	0.771995576	0.076729153	0.740966054	-0.132550954	0.566802217	0.853463199	8.72E-07	0.547862219	0.010139472	-0.479900875	0.027691256	0.125082927	0.589036746	-0.109141219	0.637688326	-0.099342472	0.668337444	0.428114306	0.052851675	0.023500327	0.919462202
BTN1A1	Apl2_11004	black	0.470057514	0.031537694	0.733957225	0.000152325	0.898265283	3.27E-08	0.474844181	0.02961792	-0.018805615	0.935515166	0.284579301	0.211189777	-0.250678801	0.2730653	0.892213594	5.52E-08	0.300850685	0.185104694	-0.469847629	0.031624059	0.126808351	0.583866929	-0.098162184	0.672064932	0.090795212	0.695495369	0.69654359	0.00045167	-0.158225841	0.493332752
TCFL5	Apl2_16030	black	0.458277646	0.0366803	0.395951455	0.075599108	0.707986534	0.000329628	0.6716508	0.000855645	-0.014140837	0.951489674	-0.109634953	0.636158438	-0.014353329	0.95076156	0.71236042	0.000291111	0.148778228	0.51981078	-0.458591338	0.036535362	-0.140256247	0.544257228	-0.259580144	0.255822769	-0.065598293	0.777555523	0.389207817	0.081179411	0.035497539	0.878590005
	XLOC_018889	black	0.453395264	0.038994608	0.546287478	0.010402433	0.729901918	0.00017281	0.622263631	0.002593586	0.010625286	0.963540829	-0.112782047	0.626440511	-0.208260877	0.364977063	0.897064619	3.63E-08	0.159525452	0.489743176	-0.311628759	0.169085424	0.033687812	0.884738901	-0.097939885	0.672767811	0.065693652	0.777240007	0.442923856	0.044341256	-0.161344927	0.484739503
CCDC89	Apl2_14708	black	0.448611229	0.041371169	0.545083497	0.010607214	0.792075247	1.88E-05	0.716080887	0.000261452	-0.095652874	0.680014193	0.097782455	0.673265742	-0.469522401	0.031758254	0.836375317	2.32E-06	0.005681937	0.98049878	-0.196747546	0.392660397	-0.04087337	0.860365515	0.022539996	0.922743679	0.319793448	0.157604944	0.675787426	0.000772623	-0.455767798	0.037856192
KCNJ1	Apl2_03774	black	0.444858943	0.043312743	0.706381443	0.000344819	0.858862459	6.24E-07	0.553659996	0.00921767	-0.027350714	0.906318498	0.162904759	0.480470215	-0.192469172	0.403237314	0.897527848	3.49E-08	0.295229489	0.193855383	-0.440963064	0.045402622	0.090775338	0.695558953	-0.185732885	0.420203961	0.044895678	0.846773611	0.548075335	0.010104306	-0.073432012	0.751752322
SDC4	Apl2_09040	black	0.440852396	0.045463106	0.808679206	9.13E-06	0.939565523	2.73E-10	0.504925413	0.019566102	-0.045208634	0.845717794	0.19461628	0.397909823	-0.116497761	0.615043069	0.802539201	1.20E-05	0.500416912	0.020867726	-0.577766518	0.0060881	0.11531907	0.61864947	-0.194724462	0.397642432	-0.032513096	0.88873366	0.616477952	0.002918531	-0.008984118	0.969169453
PADI1	Apl2_03438	black	0.439209125	0.046368573	0.662664262	0.001062432	0.433697616	0.049507539	0.258831369	0.257245779	-0.192024006	0.404346767	0.007939989	0.972751199	-0.40848093	0.066000689	0.327840225	0.146832157	0.357688288	0.111395031	0.04323649	0.852375374	0.199201703	0.386663723	0.063793317	0.783534023	0.042828168	0.853755014	0.030837332	0.894436768	-0.169758531	0.461936738
FARP2	Apl2_16098	black	0.434726429	0.048909523	0.501598343	0.020520135	0.54490959	0.010637063	0.531247994	0.013205474	-0.070268944	0.762142048	-0.034741268	0.881158784	-0.524243318	0.014705239	0.785834736	2.42E-05	0.006460277	0.977828001	0.063525002	0.784423758	0.05458525	0.814209646	0.135360317	0.558534819	0.319240417	0.158364971	0.355974715	0.113243192	-0.457211228	0.037176389
	Apl2_02968	black	0.427951058	0.052951994	0.705755586	0.000350902	0.711685432	0.00029679	0.470364611	0.031411661	-0.101244516	0.662346369	0.024238777	0.916939756	-0.272934114	0.231287925	0.679307054	0.000707478	0.296209516	0.192310041	-0.237613445	0.29966349	0.135752395	0.557385305	0.005633657	0.980664455	0.083079171	0.720325366	0.40605424	0.067783579	-0.189065123	0.411763451
BPIFC	Apl2_12576	black	0.424843415	0.054889684	0.434842117	0.048842627	0.64469103	0.001604949	0.391843661	0.078962892	-0.195437454	0.395882643	0.401379727	0.071320121	-0.424747691	0.05495022	0.820178445	5.31E-06	-0.122857558	0.595733002	-0.124487965	0.590823892	0.188095394	0.414210174	0.085824084	0.711459744	0.262061774	0.251142526	0.624163337	0.002493744	-0.469317982	0.031842831
	XLOC_015916	black	0.420926703	0.057408596	0.558463211	0.008507002	0.734408545	0.00015018	0.544717028	0.010670194	0.021473614	0.926388943	-0.065554975	0.777698863	-0.207986667	0.365623049	0.94638081	9.01E-11	0.153336896	0.506951143	-0.304280378	0.17989949	0.101532267	0.661441723	-0.13432183	0.561584599	0.092538901	0.689924499	0.462732973	0.034663439	-0.166574998	0.470499466
GADD45B	Apl2_19323	black	0.420650871	0.057589257	0.789524709	2.09E-05	0.855387999	7.75E-07	0.374252505	0.094642264	-0.048804592	0.833604843	0.138050546	0.550668856	-0.108099287	0.640921518	0.867383059	3.58E-07	0.488691637	0.024579033	-0.536887446	0.012090326	0.156944874	0.496883448	-0.103854614	0.654157325	-0.078801502	0.734210283	0.5572983	0.008675087	-0.006880248	0.976387013
	XLOC_060427	black	0.420168067	0.057906522	0.663057151	0.00105258	0.801014284	1.28E-05	0.563731706	0.00777981	-0.032829157	0.8876586	-0.055644284	0.810667356	-0.262377456	0.250551125	0.844204828	1.50E-06	0.168841983	0.464393745	-0.291472326	0.199857282	0.067158985	0.772395871	-0.071798166	0.757113977	0.114332237	0.621675356	0.479224089	0.027943211	-0.218156519	0.342105383
OSTN	Apl2_10467	black	0.414893294	0.061460202	0.304728901	0.179226236	0.648233033	0.00148268	0.698386348	0.000429742	-0.050432346	0.828133506	-0.000230759	0.99920793	-0.195180056	0.396517449	0.784076541	2.60E-05	0.014683306	0.949630956	-0.294132569	0.195594952	0.051079263	0.825961147	-0.150580306	0.514708861	0.130914008	0.571644121	0.516662214	0.016480593	-0.221596023	0.334357663
SLC2A3	Apl2_10559	black	0.41425948	0.061898115	0.824673291	4.26E-06	0.901667168	2.40E-08	0.480005661	0.027652407	-0.077242934	0.739289415	0.194550856	0.398071579	-0.25648064	0.261745938	0.756034501	7.35E-05	0.477405845	0.028629098	-0.436803252	0.047719301	0.133179021	0.564949271	-0.156533516	0.498026334	0.070748774	0.760563366	0.566036257	0.007478199	-0.110046715	0.634883635
GGT1	Apl2_06478	black	0.413162132	0.062661892	0.751911531	8.47E-05	0.851326993	9.92E-07	0.434331228	0.049138579	-0.049658655	0.83073316	0.142039379	0.539098998	-0.353123601	0.116367225	0.856405205	7.28E-07	0.381456647	0.087966127	-0.329633958	0.144503083	0.195568668	0.395559256	-0.156726709	0.497489421	0.199656306	0.385558578	0.60604454	0.003590669	-0.204277584	0.374425156
	XLOC_011885	black	0.410718173	0.064388624	0.873729913	2.30E-07	0.727527381	0.000185872	0.297168803	0.190805476	0.020873288	0.928441698	0.08670387	0.708625685	-0.126156104	0.585818949	0.638672059	0.001832223	0.497706527	0.021682956	-0.378803859	0.090382621	0.0784881	0.735230762	0.033971134	0.883775828	-0.116366558	0.615444084	0.310555825	0.170635775	0.021617835	0.925895861
	XLOC_063547	black	0.402170966	0.070711948	0.736797053	0.000139258	0.617532829	0.002856872	0.16759376	0.467750589	0.058899692	0.799801121	0.079013045	0.733521713	-0.258742375	0.257415242	0.771928747	4.15E-05	0.236017339	0.303017851	-0.156768221	0.497374089	0.321860059	0.154787278	0.10619422	0.646849259	0.072702411	0.754145248	0.326796092	0.148199985	-0.191922721	0.404599426
SIM2	Apl2_08534	black	-0.402027082	0.070822251	0.04777585	0.837066571	0.139458334	0.546572696	0.029297299	0.899682374	0.136399572	0.555490202	-0.301595239	0.183966099	-0.03193307	0.890707072	0.428749883	0.052462489	0.032954094	0.887233685	-0.040710374	0.860917129	0.34219852	0.128914024	-0.158169689	0.493488137	0.094097795	0.68495705	0.248003038	0.278387659	-0.168697423	0.464781877
	XLOC_068272	black	0.401135329	0.071508766	0.574550983	0.006445962	0.812289864	7.73E-06	0.563081049	0.007866752	-0.055438061	0.811356857	0.01011689	0.965284281	-0.224613473	0.327646983	0.954205463	2.08E-11	0.180726827	0.433057818	-0.361541064	0.107319619	0.109444599	0.636748102	-0.186037476	0.419428586	0.128558503	0.578642952	0.567958228	0.007234074	-0.191090359	0.40667906
	XLOC_020516	black	0.400251644	0.072193996	0.712088406	0.000293388	0.871487397	2.70E-07	0.510522713	0.018041531	0.07210813	0.756095963	0.178849419	0.437931629	-0.151302149	0.512671959	0.840252726	1.88E-06	0.380556688	0.088780499	-0.543230917	0.010928725	0.030213167	0.896562276	-0.136395351	0.555502554	0.049065232	0.832728255	0.707004769	0.00033885	-0.081047441	0.726909912
GCG	Apl2_07615	black	0.397964033	0.073990782	0.76116625	6.14E-05	0.557420987	0.008657257	0.299638977	0.186967892	0.211122333	0.358275178	-0.075565016	0.744769187	-0.039512008	0.86497455	0.655848777	0.001246199	0.35773874	0.11134095	-0.325051151	0.150505785	-0.038498651	0.868408124	0.385735049	0.084170067	-0.214295408	0.350927235	0.245837638	0.282741976	-0.061417538	0.791421036
MXD1	Apl2_17031	black	0.395652322	0.075840374	0.681409362	0.000670844	0.938097026	3.41E-10	0.488725495	0.024567609	-0.019041651	0.934707443	0.197447127	0.390945737	-0.085497943	0.712511277	0.878877084	1.58E-07	0.359113272	0.109874849	-0.613956617	0.00307043	0.089465253	0.699754614	-0.290642629	0.201199292	-0.015005804	0.94852607	0.673830867	0.000810995	0.008497977	0.970837027
CISH	Apl2_17941	black	0.395547119	0.075925362	0.568410966	0.007177533	0.920475977	3.44E-09	0.568760006	0.007134191	-0.047862103	0.836776214	0.349691268	0.120209995	-0.183481793	0.425958334	0.872892789	2.44E-07	0.209851992	0.361241648	-0.556221155	0.00883292	0.050392151	0.82826852	-0.281491666	0.216401615	0.134356079	0.5614839	0.798412664	1.44E-05	-0.120628509	0.602472086
	XLOC_066707	black	0.392717239	0.078238354	0.68198174	0.000661154	0.747904036	9.70E-05	0.423633085	0.055658861	-0.047039416	0.839546461	-0.053054233	0.819336798	-0.215657762	0.347799542	0.90602888	1.58E-08	0.266508273	0.242894726	-0.295361609	0.193646566	0.190954173	0.407019875	-0.172646263	0.454239334	0.039718537	0.864275048	0.387068359	0.08301233	-0.106345994	0.646376244
	XLOC_051451	black	0.391148939	0.079542656	0.442369248	0.044639493	0.75987109	6.43E-05	0.592448835	0.004655793	-0.021648141	0.92579225	0.215728354	0.34763792	-0.261361246	0.252458093	0.929911954	1.08E-09	0.036883441	0.873885663	-0.320963699	0.156005049	0.110167284	0.634510548	-0.175613119	0.446400754	0.214857529	0.349634738	0.65084276	0.00139771	-0.268932965	0.238471746
FNDC7	Apl2_13392	black	0.387425445	0.082704287	0.343042342	0.127911958	0.411298713	0.063975228	0.239118557	0.296521286	-0.112031497	0.628752811	-0.012923426	0.955661881	-0.424875724	0.054869264	0.766883989	5.00E-05	-0.024653643	0.915522963	0.077343592	0.73896107	0.387699172	0.082468731	0.055227404	0.812061325	0.225442143	0.325818214	0.320740189	0.15630974	-0.428880013	0.052383078
ORAI2	Apl2_01640	black	0.386036936	0.083906889	0.711693488	0.000296722	0.689883679	0.000539081	0.27933467	0.220092565	-0.026015939	0.910872397	0.358462425	0.110567299	-0.310992598	0.170003478	0.604422318	0.003705933	0.231804353	0.311981413	-0.233577895	0.30818866	0.266202555	0.243456133	0.158434197	0.492756395	0.083432078	0.719183569	0.500400141	0.020872694	-0.272525773	0.232014533
SH2B3	Apl2_13850	black	0.383466161	0.086167695	0.746688855	0.000100989	0.862293015	5.01E-07	0.352845338	0.116675419	-0.027643946	0.905318442	0.211740599	0.356836524	0.05622827	0.808715538	0.843794318	1.54E-06	0.512511324	0.017523456	-0.671894769	0.000850547	0.090536965	0.69632173	-0.221367688	0.334868759	-0.226567334	0.323344838	0.507905984	0.018741921	0.176993677	0.442777525
	XLOC_066125	black	0.378732932	0.090447897	0.567560051	0.007284103	0.712534418	0.000289662	0.363512046	0.105277178	-0.007683578	0.973630861	0.053835315	0.816720167	-0.179674216	0.435786872	0.959704836	6.29E-12	0.227272175	0.321801209	-0.329146139	0.145133902	0.181059504	0.432197195	-0.17414091	0.450281528	0.075990189	0.743379517	0.448415669	0.041470657	-0.086498538	0.709286792
C15orf43	Apl2_01403	black	0.377821391	0.091289903	0.72632057	0.00019283	0.837043302	2.24E-06	0.481663137	0.027043626	0.016705449	0.942704576	-0.009816918	0.966313052	-0.195325243	0.396159314	0.8588107	6.26E-07	0.30630682	0.176871386	-0.368117788	0.100615077	0.179879161	0.435254808	-0.171913731	0.456185624	0.073487852	0.751569271	0.49461358	0.022644111	-0.131771442	0.569105673
PLB1	Apl2_09195	black	0.376773458	0.09226503	0.542130217	0.01112348	0.628592941	0.002273394	0.261526354	0.25214763	0.019393202	0.933504542	-0.116102153	0.616252549	0.162667344	0.481118807	0.786485273	2.36E-05	0.393802413	0.07734525	-0.520420867	0.015579975	0.062397323	0.788165964	-0.216235597	0.346477879	-0.294333426	0.195275635	0.214279035	0.350964924	0.240971757	0.292680304
	XLOC_045888	black	0.374625635	0.094287595	0.627988459	0.002302464	0.750744063	8.82E-05	0.437514512	0.047316858	0.025156945	0.913804489	-0.014616965	0.949858257	-0.237708349	0.29946476	0.955148728	1.71E-11	0.15235798	0.509699574	-0.260525606	0.254033155	0.206899946	0.368189592	-0.099397409	0.668164126	0.128418884	0.579058955	0.47240528	0.030584209	-0.220995691	0.335702409
NUAK2	Apl2_08495	black	0.37388867	0.094989042	0.646922235	0.001526978	0.685083236	0.000610697	0.367272553	0.101459126	-0.009050353	0.968942262	0.050054353	0.829403374	-0.421404685	0.057096557	0.819096469	5.60E-06	0.026763943	0.908320066	-0.100553717	0.664519982	0.13236297	0.567357332	0.175788955	0.445938418	0.265647614	0.244477338	0.524690925	0.014605459	-0.43022786	0.051565977
RBM24	Apl2_13819	black	0.373777935	0.095094772	0.640997737	0.00174139	0.797408792	1.50E-05	0.313263699	0.166741697	0.002676194	0.990814266	0.305249043	0.178447636	-0.15789024	0.494261791	0.89390929	4.78E-08	0.257927063	0.25897108	-0.464350133	0.033953271	0.150628461	0.514572858	-0.126162918	0.58579854	0.068770295	0.767078559	0.648893727	0.001460767	-0.086951335	0.707829189
HINFP	Apl2_14350	black	0.369569378	0.09917753	0.435228873	0.048619499	0.699363288	0.00041849	0.460109707	0.035840136	-0.04034093	0.862167635	0.079497099	0.731946867	-0.17437575	0.449661311	0.947375587	7.57E-11	0.071227797	0.758988256	-0.359602414	0.109356515	0.113984858	0.622741912	-0.171339011	0.457715627	0.093099844	0.688135616	0.542516165	0.011054872	-0.123723818	0.593122589
RABEPK	Apl2_01595	black	0.368467803	0.100267063	0.656518285	0.001227031	0.857445704	6.82E-07	0.37270333	0.096125295	-0.182486509	0.428515929	0.153497987	0.506499545	-0.088408673	0.703144556	0.84986972	1.08E-06	0.401815049	0.070985033	-0.570745842	0.006891682	0.158343291	0.493007818	-0.32412641	0.151737881	-0.067571061	0.771035079	0.57679329	0.006194636	0.07495243	0.746772756
ITPRIPL1	Apl2_01256	black	0.366085379	0.102653358	0.469725715	0.031674311	0.49244542	0.023337906	0.305902572	0.177472649	0.0104078	0.964286638	0.004517282	0.98449552	-0.413241523	0.062606396	0.83243371	2.86E-06	-0.129597839	0.575550251	0.017787516	0.938999811	0.075739106	0.744200086	0.365895564	0.102845249	0.270198131	0.236184769	0.452198979	0.039578651	-0.495724446	0.022295069
	XLOC_068271	black	0.362702417	0.106112704	0.63383505	0.002033973	0.801836144	1.24E-05	0.406932593	0.067134104	0.004196898	0.985595047	0.036290965	0.875896287	-0.223195706	0.330789971	0.981861203	3.49E-15	0.218677369	0.34092541	-0.356412396	0.11276904	0.21069733	0.359266064	-0.172802419	0.453824995	0.115368595	0.61849777	0.561717037	0.008051604	-0.166011286	0.472024015
	XLOC_013021	black	0.362544008	0.106276743	0.604091971	0.003729779	0.751285064	8.66E-05	0.469413539	0.031803273	0.056269129	0.808579018	-0.03303985	0.886942045	-0.171921055	0.456166143	0.956369517	1.32E-11	0.167885726	0.4669643	-0.319684767	0.157754102	0.167030457	0.469269511	-0.139199036	0.547326117	0.090610948	0.696084958	0.482304601	0.026810889	-0.163112811	0.479902199
HSFY2	Apl2_01809	black	0.359863614	0.109080455	0.412803838	0.062912814	0.32713762	0.147751599	0.258715347	0.257466724	-0.079653668	0.731437702	-0.189404043	0.410910182	-0.44748746	0.04194541	0.746463686	0.000101747	-0.064164405	0.782303923	0.211432149	0.357553845	0.174559285	0.449176902	0.31303354	0.167070272	0.238440104	0.297935168	0.134217937	0.561890116	-0.438800269	0.046596008
FAM65C	Apl2_00321	black	0.355112884	0.11418105	0.563554713	0.007803382	0.897479061	3.50E-08	0.501446619	0.020564513	-0.01171868	0.959791781	0.251972999	0.270514105	-0.164821663	0.475249517	0.917313411	4.92E-09	0.173602931	0.451704018	-0.516779969	0.016451755	0.113152361	0.625300883	-0.266080429	0.243680633	0.123756566	0.593023999	0.75046275	8.90E-05	-0.137913194	0.551069244
	XLOC_016522	black	0.35159171	0.118071193	0.697517379	0.000439966	0.709122018	0.000319232	0.275731976	0.226349319	0.082526264	0.722115392	-0.033218643	0.886334046	-0.173351503	0.452369627	0.903148531	2.09E-08	0.24318187	0.288139891	-0.287795084	0.205850955	0.224508181	0.327879787	-0.087579842	0.705807586	0.056295094	0.808492264	0.404017901	0.069307533	-0.114340945	0.621648628
	XLOC_015917	black	0.351271295	0.118429861	0.496944946	0.021916542	0.678231987	0.000726861	0.468106733	0.032347614	0.030628979	0.895146208	-0.081669091	0.724893239	-0.190379504	0.408459742	0.965037734	1.67E-12	0.101075983	0.662876422	-0.257485071	0.259817016	0.177120742	0.442444824	-0.13577446	0.557320646	0.121517686	0.599780057	0.452030798	0.039661303	-0.196625973	0.392958797
	XLOC_060426	black	0.351121438	0.118597878	0.593033697	0.004605118	0.7322407	0.000160725	0.427274028	0.0533696	0.033768848	0.884463427	-0.050917486	0.826504285	-0.210266393	0.360272398	0.97287835	1.54E-13	0.142439777	0.537943833	-0.269500602	0.237443888	0.208021845	0.365540141	-0.124678058	0.590252642	0.12584062	0.586764111	0.472828	0.030414972	-0.202621847	0.37839292
SLC25A37	Apl2_10224	black	0.349754562	0.120138317	0.705211285	0.000356267	0.885129294	9.82E-08	0.392943133	0.078051809	-0.006858109	0.976462974	0.187590082	0.415488251	-0.168123135	0.466325434	0.906524886	1.51E-08	0.301955684	0.183416609	-0.485378416	0.025717571	0.167332815	0.468453904	-0.194753521	0.397570626	0.075844795	0.743854648	0.661793186	0.001084554	-0.106513842	0.645853286
SNX17	Apl2_04162	black	0.34822677	0.121877068	0.584146176	0.005426568	0.855576487	7.66E-07	0.551612047	0.009535098	0.041712086	0.857528118	0.131873417	0.568804104	-0.23333533	0.308705729	0.954157291	2.10E-11	0.166558007	0.47054538	-0.420411979	0.057746074	0.139475371	0.54652321	-0.183382865	0.426212183	0.171128813	0.458275869	0.707934047	0.000330116	-0.213870089	0.351907027
TTLL10	Apl2_05026	black	0.344817956	0.125821544	0.700178425	0.000409296	0.791607635	1.91E-05	0.340178524	0.131335558	0.027887698	0.904487242	0.099682488	0.667265018	-0.199127074	0.386845317	0.93702679	4.00E-10	0.276273453	0.225401582	-0.342047323	0.129094165	0.285648607	0.209404425	-0.152363131	0.509685092	0.098979628	0.669482552	0.524861947	0.01456748	-0.150020678	0.516290679
	Apl2_04982	black	0.343211585	0.127711648	0.608475732	0.003423532	0.828704089	3.47E-06	0.456118961	0.037689921	-0.021465323	0.926417291	0.091712889	0.692561602	-0.222989589	0.33124839	0.94041251	2.40E-10	0.142725382	0.537120548	-0.356273191	0.112919689	0.16715938	0.468921655	-0.185321952	0.42125127	0.145037417	0.53047738	0.590650483	0.004814518	-0.199519555	0.385890834
	XLOC_026148	black	0.342712955	0.128302452	0.620464103	0.00269123	0.512360829	0.01756224	0.207503466	0.366762971	0.043356374	0.851970388	-0.145521388	0.529091655	-0.305442538	0.178158583	0.877690025	1.73E-07	0.135261069	0.558825966	-0.034003377	0.883666238	0.342928816	0.128046449	0.197145386	0.391684785	0.077883201	0.737201607	0.268716784	0.238863955	-0.314731703	0.164656465
SPINK14	Apl2_12202	black	0.342360041	0.128721781	0.311774462	0.168875639	0.626369587	0.002381857	0.490234545	0.024062697	-0.055231235	0.812048514	0.175596691	0.44644396	-0.186935213	0.417147779	0.853710232	8.59E-07	0.007165655	0.975407774	-0.347384113	0.122843772	0.101441378	0.661727415	-0.204587264	0.373685679	0.142026762	0.539135418	0.574402625	0.006462883	-0.092074454	0.691406856
ATP6V0A4	Apl2_03057	black	0.341529546	0.129712422	0.446767065	0.042316772	0.606600071	0.003551891	0.358559237	0.110464098	0.058230572	0.802031741	0.046298556	0.842042737	-0.271288899	0.234224515	0.956127206	1.39E-11	-0.000383859	0.998682421	-0.182787371	0.427741935	0.165210892	0.474192953	0.005128138	0.9823992	0.220690476	0.336387316	0.530706404	0.013316816	-0.303965951	0.180372487
	XLOC_062990	black	0.336063827	0.136367977	0.587859829	0.005069698	0.71637891	0.000259193	0.338830194	0.132969819	0.004075022	0.98601332	-0.078371415	0.735610814	-0.195791778	0.39500972	0.980264951	7.73E-15	0.164387153	0.476430394	-0.272408573	0.232223354	0.231293697	0.313078675	-0.121460451	0.599953188	0.107395829	0.64310795	0.456801934	0.037368175	-0.184646345	0.422976184
	XLOC_015918	black	0.33209833	0.141345783	0.529149157	0.013641208	0.667032524	0.000957172	0.381411806	0.088006572	0.054685375	0.813874594	-0.038676498	0.867805356	-0.182603406	0.428215114	0.982876742	2.03E-15	0.125427611	0.588002435	-0.252821488	0.26884969	0.227140239	0.322089818	-0.117881619	0.610819807	0.118362313	0.609355596	0.450581851	0.040378959	-0.188967713	0.41200887
LYG2	Apl2_01250	black	0.329552817	0.144607876	0.69660415	0.000450934	0.845008553	1.44E-06	0.334774793	0.137972241	-0.091417642	0.693505031	0.090121788	0.697650942	-0.075959694	0.743479164	0.829201549	3.38E-06	0.321741101	0.154948509	-0.462461574	0.034783755	0.16650737	0.470682233	-0.208298303	0.364888946	-0.003491549	0.988015822	0.51544033	0.016782241	-0.054731009	0.813721895
BARX2	Apl2_10560	black	0.327695057	0.147021797	0.663824511	0.00103356	0.732182692	0.000161015	0.321764296	0.154917062	0.03622572	0.876117748	-0.075111458	0.746252476	-0.197186982	0.391582859	0.948009172	6.76E-11	0.206897658	0.368195005	-0.266204143	0.243453214	0.264917171	0.245825707	-0.087826033	0.705016231	0.095769833	0.679642944	0.442905701	0.044350994	-0.190332825	0.408576821
	XLOC_060425	black	0.327019172	0.147906999	0.5478976	0.010133627	0.68355849	0.000635076	0.381798013	0.087658676	0.053130593	0.819080909	-0.057776141	0.803547508	-0.197338342	0.391212091	0.98438881	8.47E-16	0.118955409	0.60755098	-0.246937212	0.280525619	0.225159119	0.326442124	-0.119961587	0.604494504	0.131982801	0.568480702	0.456898124	0.037323033	-0.200444763	0.383646036
	XLOC_039029	black	0.325795098	0.149519668	0.505461266	0.019415826	0.618701096	0.002789861	0.387405386	0.082721569	0.029580558	0.898717237	-0.09866058	0.670490029	-0.283993657	0.212171861	0.949626403	5.04E-11	0.030387787	0.895967562	-0.113089869	0.625493143	0.271232679	0.23432529	-0.065912737	0.776515238	0.192713701	0.402628608	0.404674671	0.068813226	-0.306777989	0.176172348
	XLOC_079438	black	0.322408922	0.154044888	0.466228342	0.033142846	0.460032124	0.035875407	0.227405425	0.321509884	0.112777034	0.626455943	-0.04074628	0.860795611	-0.216183495	0.34659693	0.8834246	1.12E-07	0.021609546	0.9259242	-0.114391865	0.621492353	0.103165569	0.656315501	0.222945957	0.331345478	0.094104764	0.684934871	0.330971508	0.142783345	-0.242938042	0.288638653
F10	Apl2_10865	black	0.321152851	0.155747518	0.573175119	0.006604296	0.661418713	0.001094184	0.28530211	0.209981846	0.024727367	0.915271216	-0.02132444	0.926898988	-0.075182725	0.746019354	0.947904514	6.89E-11	0.30832767	0.173886549	-0.361758485	0.107092912	0.263145363	0.249116252	-0.180742069	0.433018368	-0.016705206	0.942705409	0.395430062	0.076020012	-0.017823762	0.938875734
	XLOC_054245	black	0.319669064	0.157775663	0.76410204	5.53E-05	0.798942783	1.40E-05	0.254242247	0.266077186	0.004498586	0.984559682	0.083654396	0.718464578	-0.17060036	0.45968592	0.878581335	1.62E-07	0.36441064	0.104355463	-0.364210111	0.10456064	0.279293003	0.22016427	-0.127970254	0.580396546	0.058747816	0.800307291	0.503209469	0.020053605	-0.119890822	0.604709258
P4HB	Apl2_06346	black	0.319555005	0.157932323	0.463188743	0.034462122	0.616628038	0.002909691	0.273698152	0.229932377	-0.077146969	0.739602496	0.436390543	0.047954026	-0.418553093	0.058977465	0.704553218	0.000362848	-0.101142357	0.662667652	-0.070615428	0.761001997	0.263518253	0.248421396	0.034461041	0.882110907	0.330518692	0.143363925	0.584218641	0.005419411	-0.468018603	0.032384586
F7	Apl2_10867	black	0.318026702	0.160041895	0.511201704	0.017863275	0.571724746	0.006774662	0.311956209	0.168614209	0.06116869	0.792248301	-0.06486455	0.779984413	-0.25104553	0.272340853	0.935506182	4.99E-10	0.031789992	0.891193958	-0.158492677	0.492594685	0.123295027	0.59441412	0.148381355	0.52093759	0.148959935	0.519295261	0.441293002	0.045222667	-0.284866927	0.210708556
	XLOC_049680	black	0.314543368	0.164922973	0.656393422	0.001230587	0.730884814	0.000167639	0.325055637	0.150499825	0.050232514	0.828804789	-0.023906117	0.918075986	-0.168066174	0.466478675	0.932171528	7.95E-10	0.216932796	0.344887118	-0.297342849	0.190533353	0.264645502	0.246328417	-0.147460017	0.523557913	0.082905907	0.720886153	0.442051158	0.044811244	-0.128263975	0.579520664
LY6E	Apl2_14310	black	0.313500128	0.166404635	0.693649141	0.000488042	0.719203561	0.000238599	0.20287749	0.377778757	-0.142570704	0.537566351	0.156584423	0.497884829	-0.064857525	0.780007679	0.532137044	0.013024338	0.380076695	0.089217118	-0.401881537	0.070933959	0.163311904	0.479358959	-0.164759998	0.475417017	-0.075668087	0.74443223	0.342008035	0.129141004	0.04999464	0.829604017
	XLOC_023448	black	0.313452627	0.166472316	0.432227595	0.050371763	0.68426293	0.000623712	0.506386644	0.019158491	0.070961019	0.759865357	0.03394666	0.883859016	-0.203406896	0.376508695	0.950476819	4.30E-11	0.049671968	0.830688412	-0.294684411	0.194718496	0.156252864	0.498806811	-0.148660255	0.520145611	0.174111461	0.450359334	0.574512917	0.006450301	-0.234231172	0.306798706
TAT	Apl2_08660	black	0.313343936	0.166627256	0.303239295	0.181468849	0.604506922	0.003699846	0.41812909	0.05926112	-0.133361865	0.564410341	0.078594643	0.734883795	-0.140451832	0.543690341	0.791570471	1.92E-05	0.048435421	0.834846771	-0.380877973	0.088489131	0.101900149	0.660285821	-0.2199443	0.33806522	0.050280808	0.82864255	0.495525008	0.022357416	0.003682939	0.987358955
	XLOC_023857	black	0.311711251	0.168966629	0.531233318	0.013208481	0.685769426	0.000599989	0.385001905	0.084811758	0.066896014	0.773264614	-0.061012982	0.792766042	-0.162687589	0.481063484	0.983674835	1.29E-15	0.11564928	0.617638281	-0.271114033	0.234538057	0.235620648	0.303855075	-0.133783304	0.563169025	0.122074947	0.598095475	0.475318113	0.029432976	-0.191214269	0.406369104
TRIM27	Apl2_14110	black	0.311370962	0.169457042	0.727403739	0.000186575	0.813490692	7.31E-06	0.281691041	0.216062532	0.032667855	0.888207233	0.137051105	0.553585268	-0.128356996	0.579243394	0.898174905	3.29E-08	0.349519501	0.120404668	-0.418366572	0.059102119	0.282954492	0.213921914	-0.194669314	0.397778728	0.050033457	0.829473585	0.542708429	0.011020823	-0.079970516	0.730407632
	XLOC_021413	black	0.310303055	0.171002437	0.564319347	0.007701969	0.667077688	0.000956131	0.322339577	0.154138546	0.067190087	0.772293142	-0.069152731	0.765817993	-0.162901319	0.48047961	0.985253721	4.95E-16	0.173610616	0.451683682	-0.260401365	0.254267866	0.272550472	0.231970541	-0.12565395	0.587323666	0.098610759	0.670647399	0.433274949	0.049754847	-0.164347356	0.476538625
	XLOC_022473	black	0.308858908	0.17310767	0.549973064	0.009795528	0.676482643	0.000759366	0.374567695	0.094342604	0.054120857	0.815764066	-0.059863979	0.796589152	-0.202260816	0.379261232	0.978829691	1.50E-14	0.103564991	0.655064139	-0.23072561	0.314302079	0.199963413	0.384812999	-0.096324406	0.677883595	0.14918168	0.518666479	0.451720002	0.039814395	-0.213367749	0.353066293
H1F0	Apl2_01461	black	0.307586818	0.174976762	0.65549765	0.001256352	0.83785051	2.14E-06	0.324438195	0.151321682	0.002141429	0.992649732	0.134330525	0.561559034	-0.106247072	0.646684528	0.93208852	8.04E-10	0.298765942	0.188318181	-0.477998605	0.028404049	0.229530764	0.316884648	-0.238788979	0.297207605	0.050212806	0.828871002	0.613290185	0.003111666	-0.067516697	0.771214568
	XLOC_015342	black	0.307562346	0.175012855	0.508010732	0.018713471	0.562613434	0.007929727	0.183828787	0.425068585	0.151897398	0.510995188	-0.03807583	0.869841457	-0.156728054	0.497485684	0.949963016	4.74E-11	0.090257496	0.697216371	-0.180575199	0.433450374	0.346395346	0.123985092	-0.017715803	0.939245306	0.108111105	0.640884811	0.392397722	0.07850278	-0.212552053	0.354953422
TUBA4A	Apl2_13465	black	0.302709379	0.182271231	0.617975517	0.002831323	0.478148828	0.028347237	0.111346121	0.630867248	0.045556603	0.844544156	0.035435496	0.878800698	-0.440934172	0.045418406	0.599066075	0.00410864	0.149635634	0.517380367	0.000351118	0.998794804	0.075156549	0.746104974	0.193508437	0.400653767	0.30565067	0.177848024	0.384186448	0.085529753	-0.297898535	0.189666291
ASB4	Apl2_02691	black	0.301021106	0.184843659	0.562545462	0.007938915	0.719778586	0.000234583	0.352547746	0.117005672	0.079331171	0.73248659	0.025624837	0.91220725	-0.206692967	0.368679583	0.982194663	2.93E-15	0.107145588	0.643886415	-0.270437707	0.235753309	0.25684663	0.261042037	-0.138505324	0.5493441	0.177665966	0.441018734	0.547489344	0.010201241	-0.231801652	0.311987211
	XLOC_029698	black	0.300865721	0.185081653	0.732547024	0.000159197	0.67952898	0.000703532	0.201570203	0.380925346	-0.005549693	0.98095258	0.105271054	0.649729199	-0.176306544	0.444578948	0.611416933	0.003230061	0.336936188	0.135289811	-0.259991665	0.255042838	0.236518899	0.301961316	-0.087800383	0.705098665	0.049697373	0.830603022	0.352692586	0.116844852	-0.109318199	0.63713977
NEDD9	Apl2_09039	black	0.299740298	0.186811609	0.577011582	0.006170607	0.702879701	0.000380052	0.319771904	0.157634503	0.034056643	0.883485198	-0.07966613	0.731397179	-0.18732849	0.416150729	0.973106938	1.42E-13	0.132589447	0.566688576	-0.250328061	0.273759289	0.262652072	0.250037384	-0.121414641	0.600091775	0.125178958	0.588748503	0.450199554	0.040569984	-0.199041644	0.387053251
ATG10	Apl2_13865	black	-0.297839073	0.189758945	-0.418865578	0.058769078	-0.570889024	0.006874463	-0.295612349	0.193250683	-0.164283272	0.476712934	-0.253551585	0.267422695	0.198453751	0.388485863	-0.578316787	0.006028537	-0.263060061	0.249275384	0.206997928	0.367957763	-0.554811075	0.009043086	0.30001632	0.186386308	-0.175403403	0.4469525	-0.438925013	0.046526525	0.185523734	0.420736831
GJA10	Apl2_14666	black	0.297311884	0.190581748	0.429155249	0.052215421	0.645711504	0.001568881	0.368215934	0.100517404	-0.02544196	0.912831497	-0.015802742	0.945796128	-0.421739207	0.056878944	0.932573417	7.52E-10	-0.083406849	0.719265175	-0.03873074	0.86762153	0.274002038	0.229394671	-0.081037225	0.726943068	0.392135411	0.078720362	0.535468115	0.012363497	-0.457497131	0.037042878
	XLOC_048029	black	0.296881763	0.191254839	0.547986482	0.010118955	0.637585764	0.001875998	0.2899948	0.202251322	0.099856774	0.666715556	-0.051946086	0.823052264	-0.103500208	0.655267039	0.97264897	1.67E-13	0.197170006	0.391624455	-0.27832775	0.221829671	0.299555739	0.187096348	-0.143617062	0.534553941	0.054203165	0.815488517	0.394556988	0.076728741	-0.111572122	0.63016971
ITPK1	Apl2_03502	black	0.296678256	0.191573862	0.464644053	0.033825432	0.353724725	0.115703446	0.042498653	0.854868678	-0.217804153	0.342905017	-0.137586238	0.552022865	-0.635932006	0.001944329	0.699525696	0.000416645	0.02905412	0.900511055	0.273260633	0.230707982	0.322487736	0.153938489	0.03170804	0.891472855	0.404773642	0.068738968	0.209684553	0.361633699	-0.456537851	0.037492328
KEL	Apl2_11595	black	0.296489093	0.191870723	0.494197196	0.022776058	0.785602491	2.44E-05	0.39884834	0.073292275	0.027254133	0.906647915	0.12414777	0.591846797	-0.166066059	0.471875771	0.959120663	7.20E-12	0.124505494	0.590771207	-0.417531315	0.059662792	0.190339095	0.408561093	-0.231781113	0.312031298	0.141853113	0.539636772	0.666744566	0.000963827	-0.162809088	0.480731525
	XLOC_039002	black	0.296165754	0.192378868	0.424448661	0.055139655	0.545627099	0.010514351	0.311048783	0.169922258	0.069921424	0.763285987	-0.055689593	0.810515883	-0.164954476	0.474888864	0.939877767	2.60E-10	0.073534776	0.751415456	-0.20043053	0.383680514	0.20570774	0.371017071	-0.071171758	0.759172474	0.111186631	0.631359687	0.394753963	0.076568413	-0.180714083	0.433090804
	XLOC_031682	black	0.295038192	0.194158001	0.629298105	0.002239872	0.770831198	4.32E-05	0.384979935	0.084831044	0.059930693	0.79636705	0.010354803	0.964468381	-0.205325598	0.371925987	0.934059606	6.12E-10	0.164536659	0.476023912	-0.307468406	0.175151446	0.239619304	0.295480389	-0.148758838	0.519865805	0.147648304	0.523021913	0.545002248	0.010621151	-0.205761169	0.370890094
PLAU	Apl2_00141	black	0.294463012	0.195069811	0.563611626	0.007795796	0.559831429	0.008313003	0.323429565	0.152670984	0.107163883	0.64382949	-0.192022974	0.404349339	-0.200124441	0.38442239	0.802851111	1.18E-05	0.091082784	0.694575565	-0.063276067	0.785249457	0.203800861	0.375565132	-0.011580896	0.960264175	0.154625294	0.503344739	0.225215193	0.326318455	-0.235446006	0.304224108
	XLOC_068288	black	0.294421392	0.195135901	0.318386499	0.159543504	0.404392003	0.069025644	0.209998865	0.360897952	0.043909678	0.850101709	-0.10655754	0.645717163	-0.249394177	0.27561251	0.863822646	4.53E-07	-0.012379415	0.957526637	-0.0324837	0.888833658	0.287914806	0.205653949	-0.023729527	0.918679205	0.169705686	0.462078219	0.297300853	0.190598991	-0.265827747	0.244145555
TUBB1	Apl2_00255	black	0.293535029	0.196546975	0.603164608	0.003797404	0.845179647	1.42E-06	0.361446729	0.107418091	0.01993263	0.931659056	0.126232242	0.585590942	-0.069459011	0.764808858	0.93016362	1.04E-09	0.271750817	0.233397588	-0.530250626	0.013411105	0.183788712	0.425171292	-0.271747191	0.233404071	0.032289334	0.889494889	0.650442248	0.001410477	-0.04098408	0.859990886
NOXO1	Apl2_12169	black	0.29290404	0.19755567	0.387306749	0.082806587	0.50498442	0.019549508	0.229487196	0.316979057	-0.053665085	0.81729028	0.090025882	0.697958111	-0.133071531	0.565266202	0.747716873	9.76E-05	0.073435074	0.751742285	-0.298182477	0.189224276	0.197755813	0.390190482	-0.102972882	0.656919495	-0.023210295	0.920453121	0.323381515	0.152735471	0.073335547	0.75206858
HIST2H2BE	Apl2_01034	black	0.292751845	0.197799488	0.229628746	0.316672387	0.431389483	0.050869655	0.215891171	0.347265318	-0.258876456	0.257159951	0.306644692	0.176369918	-0.020597333	0.929385444	0.395847692	0.075682733	0.150845659	0.513959639	-0.470233063	0.0314656	-0.118919896	0.607658975	-0.286238128	0.208424443	-0.145490287	0.529180651	0.283591366	0.212848227	0.37074819	0.098021239
	XLOC_029699	black	0.292612112	0.198023519	0.648412295	0.001476707	0.721577141	0.000222396	0.312737764	0.167493177	-0.030910035	0.894189231	0.141572963	0.540446066	-0.206086119	0.370118355	0.615405909	0.00298233	0.207090878	0.367737918	-0.277030825	0.22408034	0.170065837	0.461114431	-0.101006165	0.663096051	0.109137664	0.637699346	0.450723705	0.040308257	-0.166555266	0.470552787
RBM24	Apl2_00273	black	0.292091243	0.198860119	0.574168037	0.006489714	0.830891303	3.10E-06	0.401606228	0.071145624	0.038117772	0.869699259	0.188113175	0.414165239	-0.175746633	0.446049674	0.920757642	3.33E-09	0.175875105	0.445711991	-0.434798096	0.048868074	0.183804246	0.42513148	-0.242224001	0.290102331	0.186551038	0.418122996	0.714520155	0.000273562	-0.160947733	0.485829635
	Apl2_04502	black	0.2920499	0.198926625	0.513562441	0.017254491	0.564271939	0.007708225	0.2420471	0.290465661	0.090715955	0.695748949	-0.140043398	0.544874457	-0.18604724	0.419403743	0.962008646	3.63E-12	0.124895592	0.589599216	-0.157368469	0.495707908	0.277053371	0.224041087	-0.083340297	0.719480462	0.128503473	0.578806899	0.337415347	0.13470019	-0.175703479	0.446163135
APOB	Apl2_01318	black	0.291214935	0.200272959	0.210400528	0.35995899	0.138580036	0.549126603	0.018454296	0.9367175	-0.074631031	0.74782458	0.039435968	0.865232116	-0.126337501	0.585275791	0.428250433	0.052768134	-0.02637748	0.909638645	-0.121912567	0.59858614	0.013638942	0.953209584	0.245782118	0.282854173	-0.106514807	0.645850278	0.091074874	0.69460086	0.096336166	0.677846306
RHAG	Apl2_07860	black	0.291137872	0.200397527	0.630925594	0.002164088	0.827168952	3.75E-06	0.349456243	0.120476419	0.029711026	0.898272745	0.117117954	0.613148903	-0.157067366	0.496543375	0.943282961	1.52E-10	0.222620065	0.33207118	-0.419985208	0.058027032	0.242636386	0.289256444	-0.214041703	0.351511495	0.116540072	0.614913767	0.636827645	0.001907067	-0.146622683	0.525944699
HSPA2	Apl2_09526	black	0.29103085	0.200570607	0.745592502	0.000104724	0.736890239	0.000138846	0.259380898	0.256200935	-0.045507017	0.844711382	0.209171655	0.362836153	-0.169697042	0.462101365	0.65161698	0.001373308	0.367752257	0.100979462	-0.31904853	0.158629274	0.226208789	0.324131763	-0.134393488	0.561373922	0.035825676	0.877475806	0.410994446	0.064191642	-0.097804212	0.673196921
CA13	Apl2_15623	black	0.290284245	0.201780829	0.494956798	0.022535807	0.782034498	2.82E-05	0.407544173	0.066684671	0.033363814	0.88584043	0.121687275	0.599267184	-0.173766511	0.451271245	0.969845664	4.17E-13	0.100724594	0.663982073	-0.399897653	0.072469869	0.185018337	0.422025968	-0.211488908	0.357421785	0.163175102	0.4797322	0.681100204	0.000676128	-0.192922314	0.402109706
GHSR	Apl2_10633	black	0.290277213	0.201792251	0.534464238	0.012559718	0.61540036	0.002982663	0.284589922	0.211171995	0.027394495	0.906169177	-0.09211912	0.691264251	-0.248443726	0.277506658	0.974028301	1.03E-13	0.08042733	0.728923323	-0.14257718	0.537547682	0.284318315	0.211627059	-0.062743926	0.787015278	0.170962537	0.458719298	0.404600644	0.068868808	-0.263925779	0.247663422
	XLOC_058595	black	0.289371042	0.203267737	0.53788416	0.011901443	0.623731495	0.002516152	0.280509994	0.218076298	0.077101546	0.739750699	-0.073569934	0.751300214	-0.1608378	0.486131571	0.979063202	1.35E-14	0.153058148	0.507733035	-0.22784444	0.320551184	0.284936179	0.210592801	-0.118086267	0.610196265	0.10179885	0.660604032	0.400889252	0.071699086	-0.16405595	0.477331502
	XLOC_009844	black	0.289128513	0.203663859	0.570734866	0.006893004	0.670400418	0.000882185	0.304880942	0.178998406	0.065791568	0.776916063	-0.070166836	0.76247811	-0.19081223	0.407375263	0.975250566	6.52E-14	0.123285466	0.59444293	-0.229033628	0.317962922	0.263398988	0.248643503	-0.10994237	0.63520659	0.129105115	0.57701553	0.436518185	0.047881335	-0.199009258	0.387132094
	XLOC_068882	black	0.288859085	0.204104518	0.559877923	0.008306475	0.625000407	0.002450785	0.269555856	0.23734399	0.075933935	0.743563338	-0.099274457	0.668552038	-0.23650208	0.30199671	0.974356919	9.09E-14	0.127127242	0.582913581	-0.161650677	0.483901173	0.267373929	0.241309612	-0.075161726	0.746088041	0.176440138	0.444228411	0.399922591	0.072450407	-0.226217415	0.324112817
HGD	Apl2_14557	black	0.287433472	0.206446763	0.314346842	0.16520139	0.622902622	0.002559635	0.584816787	0.00536063	0.065008744	0.779506936	0.007354421	0.974760134	-0.220163222	0.337572426	0.851801297	9.64E-07	-0.028453032	0.902559806	-0.295156353	0.193971042	0.015072044	0.948299139	-0.099601259	0.667521161	0.207054096	0.367824906	0.635806259	0.001949609	-0.250873468	0.272680599
	XLOC_063804	black	0.286047521	0.208740961	0.582086014	0.005633347	0.774762751	3.73E-05	0.432683178	0.050102695	0.061627066	0.790724651	-0.016110294	0.944742752	-0.233392923	0.308582911	0.96539036	1.52E-12	0.114087789	0.622425806	-0.303777135	0.180656932	0.206212056	0.369819511	-0.154834997	0.502758933	0.192460565	0.40325875	0.600665979	0.003984713	-0.246501949	0.281401657
	XLOC_063577	black	0.28496225	0.210549233	0.465916184	0.033276475	0.446435282	0.042488661	0.223729646	0.329604206	0.140314599	0.54408807	-0.107478279	0.642851538	-0.306518875	0.176556541	0.898209077	3.28E-08	-0.028366212	0.902855774	-0.006424913	0.977949342	0.241777155	0.291020631	0.208025641	0.365531194	0.180327912	0.434090994	0.342629445	0.128401589	-0.364162619	0.104609275
STEAP3	Apl2_15859	black	0.284139999	0.211926172	0.296742483	0.191473139	0.630239616	0.002195764	0.377741974	0.091363535	-0.094647297	0.683209016	0.211875736	0.356522518	-0.404327545	0.069074152	0.845566225	1.39E-06	-0.134685821	0.560514806	-0.115118226	0.619264831	0.198100421	0.389348304	-0.068372642	0.768389888	0.447348033	0.042017086	0.718732721	0.00024193	-0.488771122	0.02455222
FBXO43	Apl2_04156	black	0.28400498	0.212152845	0.365184005	0.103566922	0.530207361	0.013420084	0.327937373	0.146705344	0.078862568	0.734011493	-0.038818648	0.867323623	-0.159231073	0.49055513	0.923461766	2.42E-09	0.024558581	0.915847585	-0.203345072	0.376656888	0.210748223	0.359147325	-0.062189289	0.788856816	0.123443358	0.593967208	0.422160979	0.056605477	-0.195823811	0.394930856
	XLOC_067838	black	0.283967489	0.212215814	0.500300385	0.020902264	0.64553674	0.001575009	0.299602582	0.187024051	0.018354143	0.937060283	-0.020280073	0.930470567	-0.205225479	0.372164325	0.985073516	5.55E-16	0.095108146	0.681744201	-0.223460277	0.3302021	0.248161221	0.278071226	-0.145775032	0.528366085	0.161829664	0.483410751	0.459430821	0.036149691	-0.199560864	0.385790452
THRSP	Apl2_05908	black	0.283891632	0.212343258	0.272580937	0.231916286	0.265091974	0.245502594	0.190460268	0.408257215	0.038932107	0.866939156	-0.08970363	0.698990561	-0.331154726	0.142548904	0.733617697	0.000153956	-0.168327417	0.46577607	0.089078822	0.700993809	0.117219814	0.612838032	0.329146566	0.145133348	0.216294891	0.346342424	0.315853122	0.163075739	-0.411213287	0.064035933
	XLOC_062991	black	0.283555414	0.212908743	0.532312657	0.012988798	0.617410675	0.002863956	0.255223252	0.264173418	0.067643515	0.770795883	-0.087081274	0.707411082	-0.16862006	0.464989658	0.981084718	5.18E-15	0.127339244	0.58228015	-0.217775726	0.342969575	0.274281391	0.2289011	-0.085955058	0.711037604	0.105989123	0.647488669	0.404571018	0.068891061	-0.180696921	0.433135229
	XLOC_028022	black	0.2832917	0.213352979	0.735322486	0.000145917	0.537548961	0.011964695	0.132781874	0.566120636	0.051995154	0.822887668	0.023332318	0.920036203	-0.188848044	0.412310478	0.501104466	0.020664872	0.26712975	0.241756052	-0.171989745	0.455983458	0.058372489	0.801558512	0.248475411	0.277443382	-0.020978724	0.928081137	0.237732757	0.299413661	-0.133775647	0.563191567
DYRK3	Apl2_03612	black	0.28216568	0.215256714	0.476841853	0.028844531	0.770862955	4.32E-05	0.343622401	0.127226352	0.066858872	0.773387337	0.150895765	0.513818223	-0.134732694	0.560377109	0.941562536	2.00E-10	0.140098648	0.544714209	-0.443461343	0.0440537	0.192561872	0.403006496	-0.276303729	0.225348668	0.149914431	0.516591252	0.68102364	0.000677442	-0.104209229	0.653047659
LECT2	Apl2_10132	black	0.281013196	0.217216795	0.398779082	0.073346802	0.343457793	0.127420645	0.055470636	0.811247936	-0.045901635	0.843380734	0.103478322	0.655335593	-0.064119856	0.782451572	0.551702412	0.009520905	0.037839225	0.8706437	-0.260995798	0.25314614	0.014049884	0.951801339	0.287650601	0.206088875	-0.117979603	0.610521228	0.260235543	0.254581346	0.046248566	0.842211227
	Apl2_10538	black	0.280099984	0.218778281	0.507504136	0.018851385	0.662005628	0.001079123	0.299049391	0.187879059	0.054913358	0.813111801	-0.019032841	0.934737591	-0.161827917	0.483415537	0.991029895	4.50E-18	0.109032099	0.63802664	-0.264533977	0.246534978	0.285439654	0.209752508	-0.145843352	0.528170732	0.128612351	0.578482541	0.483325174	0.026443877	-0.186145596	0.419153536
	XLOC_010666	black	0.278464003	0.221594086	0.345274251	0.125288321	0.531917892	0.0130688	0.448728192	0.041311754	0.003842262	0.986812152	-0.1748094	0.448517203	-0.114004121	0.62268275	0.720995531	0.000226276	0.036499968	0.875186929	-0.085940459	0.711084653	0.099279994	0.668534567	-0.272892852	0.23136128	0.252320812	0.269831044	0.243342704	0.287811189	-0.211179555	0.358141887
	XLOC_071446	black	0.278407683	0.221691444	0.644608506	0.001607896	0.788584803	2.17E-05	0.316916127	0.161587081	0.052091369	0.822564938	0.20797525	0.365649959	-0.131945215	0.56859182	0.791959031	1.89E-05	0.235557466	0.303988551	-0.382185329	0.087310805	0.270520928	0.235603552	-0.197247512	0.391434562	0.09624992	0.678119806	0.549093592	0.009937653	-0.111337027	0.630895324
	Apl2_07998	black	0.277041248	0.224062192	0.505930357	0.019285034	0.664806029	0.001009659	0.283916785	0.212300995	0.161272985	0.484936864	-0.090952422	0.69499248	-0.00393859	0.986481555	0.947297124	7.67E-11	0.152859141	0.508291606	-0.38221307	0.087285928	0.2217394	0.334036972	-0.121039946	0.601225817	0.00629121	0.978408115	0.48232056	0.026805119	-0.086520645	0.709215605
	Apl2_01890	black	0.275939333	0.225986078	0.45695872	0.037294617	0.545766277	0.010490682	0.283616599	0.21280576	0.092309378	0.690656922	-0.106727923	0.645186511	-0.235688353	0.303712083	0.961092945	4.53E-12	0.028040809	0.903965177	-0.127203418	0.582685944	0.275268288	0.227162975	-0.052949137	0.819689011	0.17545971	0.446804324	0.402029795	0.07082017	-0.251535106	0.271375618
	XLOC_015914	black	0.274115111	0.229194806	0.461424604	0.035246478	0.572779009	0.00665047	0.267356204	0.241342002	0.075652573	0.744482947	-0.078818724	0.734154219	-0.156498181	0.498124566	0.967139287	9.33E-13	0.090712223	0.695760887	-0.202863324	0.377812776	0.268839512	0.238641244	-0.105908993	0.647738549	0.113832572	0.623209706	0.393787773	0.077357248	-0.176620179	0.44375623
TG	Apl2_08185	black	0.271530292	0.233792134	0.477130201	0.028734229	0.598917679	0.004120295	0.221014952	0.335659215	0.101999542	0.659973651	0.070134805	0.762583541	-0.176681375	0.443595798	0.939278722	2.86E-10	0.097852209	0.673045104	-0.286003646	0.208813865	0.250524997	0.273369487	-0.138469929	0.549447152	0.091785791	0.692328718	0.46705893	0.032789338	-0.08192979	0.724048039
BPIFB4	Apl2_18732	black	0.271342186	0.234129024	0.275792052	0.226244041	0.609723801	0.003340286	0.480180346	0.02758774	0.034151389	0.883163188	0.145838393	0.528184909	-0.225938391	0.32472598	0.868613772	3.29E-07	-0.04684888	0.84018832	-0.277563293	0.223154495	0.104402704	0.652442532	-0.151802082	0.511263509	0.240102755	0.294477578	0.651554878	0.001375252	-0.269567246	0.2373234
	XLOC_023858	black	0.270627484	0.235411897	0.463359263	0.034387039	0.571216325	0.006835234	0.27806845	0.222278463	0.085924578	0.711135836	-0.086106138	0.710550762	-0.140803757	0.542671	0.963779388	2.32E-12	0.102314528	0.658984711	-0.210721121	0.359210554	0.264271863	0.247020895	-0.112894425	0.626094585	0.102242451	0.659210959	0.385436477	0.084430958	-0.163766596	0.478119453
	XLOC_049158	black	0.270538867	0.23557128	0.348236911	0.121865468	0.5055509	0.01939078	0.324345891	0.151444815	0.079461783	0.732061733	-0.053221269	0.81877707	-0.149284132	0.518376084	0.907052383	1.43E-08	0.040185423	0.862694095	-0.191370157	0.40597934	0.203942888	0.375225302	-0.109305257	0.637179879	0.118367132	0.609340923	0.385864711	0.084056956	-0.17082175	0.459094922
	XLOC_037328	black	0.269388269	0.237647068	0.580652894	0.005781	0.640873372	0.001746149	0.252344033	0.26978548	0.076545964	0.741564134	-0.077044077	0.739938216	-0.182209139	0.42923015	0.952425984	2.96E-11	0.131948275	0.568582772	-0.205172462	0.372290572	0.291059606	0.200524091	-0.105728083	0.648302833	0.122315236	0.597369696	0.401595098	0.071154191	-0.190338133	0.408563507
C8A	Apl2_16690	black	0.268797842	0.238716847	0.346409492	0.12396871	0.519795554	0.015726987	0.207617476	0.366493825	-0.114122974	0.622317767	0.135221214	0.558942901	0.186282595	0.418805164	0.591006996	0.0047827	0.353623856	0.115814637	-0.614674696	0.003026511	0.17155054	0.457152192	-0.354415478	0.114944075	-0.31273114	0.167502657	0.300799642	0.185182925	0.432393204	0.050273826
A2ML1	Apl2_11237	black	0.268002685	0.240162492	0.227041036	0.322306926	0.436833318	0.047702236	0.16845128	0.465443134	-0.177555322	0.441307939	0.252864675	0.268765146	-0.052857853	0.819994964	0.594101609	0.004513771	0.060047735	0.795977433	-0.356664502	0.11249658	0.160982475	0.485734234	-0.198679167	0.387936206	-0.059102698	0.799124663	0.333146568	0.140017672	0.162472514	0.481651389
JHDM1D	Apl2_03049	black	0.265825015	0.244150585	0.640751232	0.001750834	0.792366581	1.85E-05	0.238349991	0.298123274	0.080160253	0.729791013	0.105557658	0.648834583	0.154390132	0.504002061	0.795098743	1.65E-05	0.493128145	0.023117637	-0.619437845	0.002748282	0.244009557	0.286450797	-0.398078949	0.073899729	-0.143468416	0.534981409	0.446661331	0.042371492	0.206873911	0.368251204
	Apl2_15333	black	0.263937715	0.247641245	0.604092498	0.003729741	0.662210773	0.001073901	0.255484303	0.263668271	0.085551794	0.712337617	-0.064303266	0.781843748	-0.135369396	0.558508188	0.89922535	3.00E-08	0.157679344	0.494846052	-0.238338389	0.298147497	0.313348616	0.166620582	-0.113849482	0.623157754	0.081895383	0.724159571	0.389185876	0.081198054	-0.159365679	0.490183777
	XLOC_035308	black	0.263722524	0.248041279	0.50523063	0.019480392	0.593844333	0.004535639	0.257163369	0.26043383	0.091126316	0.694436362	-0.085639104	0.712056088	-0.163290966	0.479416076	0.97457226	8.40E-14	0.103153628	0.656352926	-0.201218445	0.381774531	0.282273983	0.215073123	-0.104746518	0.651367708	0.11810754	0.610131465	0.395866053	0.075667931	-0.181052475	0.432215369
PSPH	Apl2_01680	black	0.263710166	0.248064264	0.404356389	0.069052442	0.44701354	0.042189428	0.166969917	0.469432902	-0.133297693	0.564599461	0.220842458	0.336046165	-0.382071532	0.087412906	0.589950374	0.004877513	0.131111278	0.571059661	-0.159091859	0.49093934	0.212063304	0.356086949	-0.065097645	0.779212592	0.148142466	0.521616404	0.379379263	0.089854354	-0.034874168	0.880707286
	XLOC_054419	black	0.261512824	0.252173062	0.506571179	0.019107503	0.654729063	0.001278821	0.305816725	0.177600513	0.089146855	0.700775591	-0.026368294	0.909669988	-0.190766745	0.40748918	0.989419785	2.15E-17	0.083106201	0.720237894	-0.243662359	0.287158588	0.264961796	0.245743194	-0.126591076	0.584516873	0.163248493	0.479531947	0.505349845	0.019446997	-0.216234709	0.34647991
TFRC	Apl2_15119	black	0.259478985	0.256014722	0.549773086	0.009827698	0.654213612	0.001294079	0.194028395	0.399364618	0.10682285	0.64489094	0.033596843	0.885048157	-0.050526032	0.827818832	0.955619013	1.55E-11	0.226725472	0.322998124	-0.401466796	0.071253004	0.278780683	0.221047174	-0.169380115	0.462950354	-0.01249769	0.957121194	0.478966547	0.028039565	-0.007901337	0.972883798
	XLOC_031569	black	0.25918416	0.25657469	0.58670446	0.005178576	0.644332928	0.00161777	0.235106381	0.304942545	0.08287927	0.72097238	-0.07462657	0.74783918	-0.173500748	0.451974468	0.950020382	4.69E-11	0.139397777	0.546748609	-0.213469723	0.352830785	0.295986456	0.192661037	-0.104109321	0.653360222	0.11664442	0.614594934	0.403745166	0.069513588	-0.182026685	0.42970031
CDX4	Apl2_11615	black	0.256426474	0.261850217	0.485952832	0.02551724	0.573707909	0.006542607	0.241076425	0.292464288	0.075857843	0.743812006	-0.088293878	0.703513192	-0.161663553	0.483865885	0.970799882	3.08E-13	0.103293929	0.655913261	-0.193246911	0.40130304	0.285728577	0.209271307	-0.104913467	0.650846037	0.113810859	0.623276415	0.386090239	0.083860484	-0.179426625	0.436430108
	XLOC_054418	black	0.256353555	0.261990639	0.508387469	0.018611436	0.626830826	0.002359006	0.272163344	0.232660688	0.092465689	0.690158094	-0.076711281	0.741024397	-0.175362847	0.44705924	0.984110223	1.00E-15	0.095552839	0.68033178	-0.227723027	0.32081615	0.269142613	0.238091787	-0.11901502	0.607369721	0.138095114	0.550538967	0.453286222	0.039047564	-0.19386018	0.399781427
	XLOC_054417	black	0.25591287	0.2628403	0.461794084	0.035081057	0.562920063	0.007888386	0.245779082	0.282860308	0.08945864	0.699775814	-0.08030401	0.729323929	-0.156255268	0.498800124	0.96743615	8.57E-13	0.084679112	0.715153536	-0.193315141	0.401133595	0.277709841	0.222900121	-0.103370505	0.65567334	0.119762302	0.60509937	0.391668952	0.079108394	-0.179560149	0.436083153
	XLOC_073581	black	0.254583216	0.265414511	0.696680302	0.000450011	0.684703351	0.000616695	0.20564657	0.371162477	-0.010659108	0.963424845	0.00050377	0.998270833	-0.16984704	0.461699823	0.656751549	0.001220412	0.281379285	0.216592899	-0.254098057	0.266357735	0.21633406	0.346252962	-0.093590555	0.686572018	0.056591091	0.807503455	0.353615623	0.115823716	-0.117909199	0.610735759
TSPO2	Apl2_09486	black	0.254486146	0.26560306	0.748357499	9.55E-05	0.777345081	3.38E-05	0.219438694	0.339204961	0.058008121	0.802773646	0.049679057	0.830664585	-0.05519919	0.812155688	0.858040356	6.57E-07	0.441061231	0.045349022	-0.450032591	0.040653631	0.306486224	0.176604993	-0.209588588	0.361858507	-0.019921139	0.931698365	0.489500183	0.024307365	0.004397477	0.984906676
	XLOC_077140	black	0.253674784	0.267182372	0.387076808	0.083005032	0.517064233	0.016382307	0.264343546	0.246887946	0.070423763	0.761632582	-0.075981901	0.743406598	-0.144886835	0.530908876	0.925993842	1.77E-09	0.078003612	0.736809166	-0.195643033	0.395376043	0.245484571	0.28345594	-0.109776515	0.635720053	0.109375346	0.636962681	0.380679727	0.088668833	-0.161552697	0.484169744
EPB41	Apl2_14750	black	0.252401235	0.269673259	0.578696151	0.005987754	0.786590386	2.35E-05	0.27057766	0.2355015	0.098975403	0.66949589	0.166601332	0.470428305	0.055589788	0.810849547	0.865277136	4.12E-07	0.311171779	0.169744553	-0.628879447	0.002259724	0.200994601	0.38231547	-0.232989115	0.309444657	-0.130708713	0.572252631	0.629745295	0.00221883	0.075452573	0.745136834
ZP3	Apl2_10665	black	0.251245668	0.271946006	0.71896475	0.000240283	0.62683455	0.002358822	0.146651114	0.525863575	0.053062408	0.819309402	-0.028747378	0.90155648	-0.170509163	0.459929482	0.707038486	0.00033853	0.281464216	0.216448327	-0.205265309	0.372069498	0.265306223	0.245106937	-0.004857074	0.983329416	0.041452904	0.85840476	0.306908216	0.175979473	-0.129077003	0.577099179
	Apl2_18751	black	0.250570245	0.273279975	0.415715604	0.060895566	0.577289463	0.006140131	0.282296948	0.215034206	0.05718077	0.805534411	-0.036788887	0.87420649	-0.176739594	0.443443196	0.960747125	4.92E-12	0.039608953	0.86464619	-0.175878381	0.445703382	0.243360679	0.287774468	-0.146730812	0.525636195	0.215610691	0.347907333	0.437201138	0.047493846	-0.209798757	0.361366269
CDX4	Apl2_11614	black	0.247521832	0.279351655	0.42198191	0.056721458	0.526178991	0.014277672	0.239605154	0.295509772	0.091597919	0.692928925	-0.089202557	0.700596941	-0.146393967	0.526597533	0.950142782	4.58E-11	0.07130451	0.758736095	-0.180847002	0.432746825	0.269255751	0.237886902	-0.099299952	0.668471595	0.114344825	0.62163672	0.371611044	0.097181159	-0.172384154	0.454935246
	XLOC_032258	black	0.246478024	0.281449859	0.408569931	0.065935982	0.418277391	0.05916179	0.115109453	0.619291717	0.053747993	0.817012603	-0.151744457	0.511425761	-0.158699084	0.492024141	0.888816306	7.31E-08	0.086472449	0.709370806	-0.046087795	0.842753147	0.418052728	0.059312317	-0.084489928	0.715764454	0.11812134	0.610089429	0.215485888	0.348193229	-0.199267208	0.38650437
	XLOC_049963	black	0.246245405	0.281918791	0.401602692	0.071148346	0.499854771	0.02103476	0.233640514	0.308055262	0.075211487	0.745925273	-0.104391182	0.652478562	-0.173335252	0.452412667	0.939151953	2.91E-10	0.048318268	0.835240961	-0.132896973	0.56578105	0.261609556	0.251991273	-0.082882215	0.720962846	0.155300404	0.501459998	0.354102385	0.115287823	-0.202567087	0.378524551
C20orf132	Apl2_10387	black	0.245172648	0.284087636	0.412426499	0.063177898	0.542060385	0.011135931	0.35805068	0.111006993	0.097198211	0.675114782	-0.045626801	0.844307426	-0.332560321	0.140759353	0.886969386	8.48E-08	-0.04708032	0.839408683	-0.017666493	0.939414109	0.195306962	0.396204397	0.038575658	0.868147122	0.302542457	0.182524479	0.387129973	0.082959118	-0.371174172	0.097605838
	XLOC_011872	black	0.241624311	0.291335146	0.454452703	0.038483965	0.548071894	0.010104872	0.222167632	0.333080227	0.083105012	0.720241738	-0.112367431	0.627717446	-0.161837442	0.483389446	0.962257487	3.41E-12	0.078830343	0.734116393	-0.154936437	0.502475676	0.324450089	0.151305822	-0.106220534	0.646767242	0.140278962	0.544191376	0.365020473	0.1037333	-0.199455666	0.386046117
	XLOC_035307	black	0.240074194	0.294536763	0.385429967	0.084436653	0.532791985	0.012892193	0.271805933	0.233299046	0.08159117	0.725145924	-0.087482596	0.706120257	-0.154174644	0.504604755	0.94266135	1.68E-10	0.048030851	0.836208215	-0.196789444	0.392557588	0.240994572	0.29263321	-0.110404641	0.633776315	0.133173805	0.56496465	0.415304301	0.06117749	-0.186064708	0.419359301
	XLOC_024783	black	0.239178662	0.296396228	0.360645229	0.108257395	0.450436651	0.04045143	0.299949929	0.186488544	0.006466822	0.977805542	-0.135665945	0.557638675	-0.342393837	0.128681583	0.894551238	4.52E-08	-0.05696134	0.806266994	0.03808375	0.869814604	0.242971487	0.288570207	0.024146408	0.917255233	0.271077464	0.234603661	0.333409494	0.139685933	-0.383801249	0.085870477
RP1L1	Apl2_17788	black	0.236915504	0.301127466	0.482253404	0.026829406	0.552854824	0.009341422	0.224483937	0.327933404	0.060145251	0.795652851	-0.126484619	0.584835434	-0.241291117	0.292021505	0.95116446	3.78E-11	0.050562258	0.827697161	-0.079364986	0.732376588	0.316383497	0.162331806	-0.099717989	0.667153084	0.22886479	0.318329628	0.362869734	0.105939641	-0.265954338	0.243912563
	XLOC_053199	black	-0.236885098	0.301191344	-0.001232702	0.995768823	-0.099862165	0.666698564	-0.245212827	0.284006219	0.158712127	0.491988098	-0.393632688	0.077484429	0.262276793	0.25073961	0.446709484	0.042346564	0.011343161	0.96107928	0.092810994	0.689056579	0.616061472	0.002943179	-0.198836498	0.387552827	-0.112716895	0.6266411	-0.201500257	0.381094121	0.010194259	0.965018946
ASB12	Apl2_14790	black	0.236302751	0.302416354	0.589388131	0.004928596	0.701737673	0.00039219	0.301702527	0.183802423	0.168693618	0.464792095	0.198005341	0.389580565	-0.048525254	0.834544526	0.755384579	7.52E-05	0.288291366	0.205035129	-0.43505954	0.048717094	0.223763693	0.329528681	-0.20625153	0.369725867	0.080570191	0.72845932	0.57579968	0.006304986	-0.019985374	0.931478628
INDOL1	Apl2_09132	black	0.235990674	0.303074084	0.220867186	0.335990676	0.513691107	0.017221797	0.300872203	0.185071721	0.01146118	0.96067463	-0.058023615	0.802721966	0.037242271	0.872668301	0.794629624	1.69E-05	-0.00169225	0.994191471	-0.325979728	0.14927564	0.168079218	0.466443582	-0.164944421	0.474916162	0.010324564	0.964572078	0.405877814	0.067914602	-0.080142123	0.729849928
FETUB	Apl2_03354	black	0.234106784	0.307063067	0.204063459	0.374936944	0.360120763	0.108809171	0.133356619	0.564425801	-0.138179274	0.550293731	0.028706564	0.901695592	-0.085009741	0.714086259	0.65730035	0.001204958	0.026926082	0.907766929	-0.251647708	0.271153919	0.226715718	0.323019503	-0.170743536	0.459303668	-0.041436817	0.858459176	0.251095574	0.272242091	0.112071532	0.628629387
	XLOC_007147	black	0.233451716	0.308457566	0.32019743	0.15705136	0.708459051	0.000325267	0.443332688	0.044122398	0.040196861	0.862655372	0.38468497	0.08509028	-0.258362088	0.258140191	0.796831556	1.54E-05	-0.076387599	0.742081283	-0.344845135	0.125789737	0.09069223	0.695824859	-0.19389	0.399707521	0.346780659	0.123539431	0.856559866	7.21E-07	-0.32505444	0.150501414
	XLOC_023492	black	0.232972049	0.30948111	0.382189729	0.087306858	0.490828271	0.023866321	0.280560557	0.217989831	0.030361841	0.896055924	-0.181900558	0.430025484	-0.370052157	0.098702773	0.903711499	1.98E-08	-0.046923448	0.839937112	0.066180104	0.77563099	0.396706269	0.074992868	-0.067115031	0.772541058	0.333711438	0.139305652	0.353243152	0.116234994	-0.421644916	0.056940218
DMBT1	Apl2_16496	black	0.232276331	0.310969333	0.241374644	0.291849351	0.417766187	0.059504725	0.175277318	0.447284391	-0.116842609	0.613989557	0.006360449	0.978170534	0.085509965	0.712472507	0.610905299	0.003263044	0.153140604	0.507501682	-0.454285283	0.038564464	0.102546937	0.658255384	-0.252105699	0.270253372	-0.228008722	0.320192874	0.244900468	0.28463956	0.319188838	0.158435985
SPP2	Apl2_17151	black	0.230907022	0.313911086	0.22546604	0.325765566	0.356156951	0.113045597	0.154087325	0.504849074	-0.071287504	0.75879199	-0.081853505	0.724295328	-0.185061146	0.421916692	0.790462262	2.01E-05	-0.048422432	0.834890472	-0.105673486	0.648473166	0.209993849	0.360909687	-0.06069381	0.793827576	0.130161516	0.573875949	0.28897115	0.203921153	-0.101609309	0.661199594
	XLOC_068280	black	0.229821322	0.316255456	0.473081168	0.03031397	0.630028015	0.002205613	0.363289816	0.105506037	0.0527343	0.82040911	-0.142734109	0.537095399	-0.233499524	0.308355663	0.959255286	6.98E-12	0.093830457	0.685808045	-0.176043362	0.445269936	0.229850072	0.316193239	-0.137012435	0.553698248	0.197807978	0.390062932	0.435752713	0.048318537	-0.246706492	0.280989768
WBP4	Apl2_15018	black	0.228847214	0.318367817	0.602932784	0.003814468	0.837868733	2.14E-06	0.352432147	0.11713414	0.07855314	0.735018947	0.087277095	0.70678114	-0.044712778	0.847390773	0.919583208	3.81E-09	0.262968225	0.249446775	-0.514299361	0.017067913	0.229542792	0.316858586	-0.278382199	0.221735507	0.061026369	0.792721524	0.663578899	0.001039616	-0.070642515	0.760912888
SOX6	Apl2_09553	black	0.228736503	0.318608432	0.436054859	0.0481456	0.67976388	0.000699376	0.316019955	0.162841476	0.020551636	0.929541734	0.091774785	0.692363876	-0.350709762	0.119060323	0.947720146	7.12E-11	-0.047685055	0.837372236	-0.15329405	0.507071287	0.280380543	0.218297772	-0.143641419	0.534483912	0.383425034	0.086204227	0.660158332	0.001127128	-0.400465896	0.072027408
LPO	Apl2_04626	black	0.227632519	0.321013753	0.58343743	0.005496984	0.49260467	0.023286378	0.198498791	0.388376003	0.035361014	0.879053647	-0.133306833	0.564572525	-0.350492902	0.119304448	0.640616795	0.001756003	0.104947588	0.650739437	0.067155809	0.772406362	0.262461524	0.250393782	0.033247727	0.886235151	0.279615126	0.219610332	0.224132108	0.328712098	-0.31344472	0.166483584
TMOD1	Apl2_10008	black	0.227199056	0.321961138	0.458117241	0.036754586	0.813665659	7.25E-06	0.435786549	0.048299147	0.055409687	0.811451736	0.208818837	0.363664642	-0.198518724	0.388327387	0.890658273	6.28E-08	0.068890898	0.766680973	-0.444221401	0.043649537	0.160684477	0.486552834	-0.23202611	0.311505642	0.234370976	0.306501747	0.829401827	3.35E-06	-0.23515321	0.304843421
KAT2A	Apl2_08915	black	0.22698504	0.322429512	0.394755967	0.076566783	0.050069057	0.829353967	-0.256557255	0.261598487	-0.106829107	0.644871457	-0.053367114	0.818288419	-0.361830896	0.107017486	0.465000623	0.033670852	0.063520702	0.784438019	0.438522037	0.046751273	0.4406797	0.045557616	0.225208477	0.326333266	0.252754344	0.268981165	-0.196344505	0.39365014	-0.347036743	0.123243874
RPAIN	Apl2_01627	black	0.224827948	0.327173079	0.566033541	0.007478549	0.551479532	0.009555941	0.172888016	0.453597957	0.090797353	0.695488519	-0.061398597	0.791483993	0.046529987	0.84126279	0.771409172	4.23E-05	0.498250366	0.021517374	-0.411631376	0.063739251	0.307334818	0.175348663	-0.215186461	0.348879707	-0.167125321	0.469013538	0.274725303	0.228118207	0.140329205	0.544045734
RTN4R	Apl2_15716	black	0.224626346	0.327618528	0.383488938	0.086147468	0.625813439	0.002409656	0.333776675	0.139223585	0.057318938	0.805073207	-0.036122056	0.87646963	-0.191216571	0.406363348	0.949950126	4.75E-11	0.020865765	0.928467425	-0.262585834	0.250161237	0.211518505	0.357352934	-0.146880108	0.525210377	0.188122813	0.414140886	0.562505715	0.007944292	-0.233689731	0.307950441
GATM	Apl2_07550	black	0.22216064	0.333095835	0.288033986	0.20545796	0.527340213	0.014026038	0.326759537	0.148248034	0.078826392	0.734129255	0.054563035	0.814283989	-0.350481695	0.119317074	0.756662322	7.20E-05	-0.028049333	0.903936116	-0.114402463	0.621459831	0.224678366	0.327503553	-0.122584346	0.596557304	0.371051305	0.09772552	0.601437822	0.003926049	-0.345732107	0.124754902
CL2	Apl2_07695	black	0.221749847	0.334013612	0.216255769	0.346431794	0.394492788	0.07678105	0.203475655	0.376343918	0.010707987	0.963257235	-0.014986196	0.948593244	-0.074517275	0.748196965	0.794923797	1.67E-05	0.010021063	0.965612918	-0.244680974	0.285085135	0.194009792	0.399410703	-0.126809442	0.583863665	0.046733693	0.840576394	0.36374886	0.105033697	-0.018241697	0.937445152
HOXB3	Apl2_09866	black	0.220195322	0.337500203	0.50470898	0.019627062	0.857797899	6.67E-07	0.47633602	0.029038836	0.031297655	0.892869646	0.170693437	0.459437405	0.05931956	0.798402184	0.830903413	3.10E-06	0.253314419	0.267885718	-0.676669331	0.00075584	0.141333451	0.541138406	-0.392028274	0.07880936	-0.075577515	0.744728325	0.706570524	0.000342999	0.069187109	0.765704706
FGG	Apl2_09261	black	0.218435623	0.341472781	0.197759779	0.390180784	0.348149965	0.121964952	0.139850585	0.54543386	-0.085000652	0.714115594	0.026291406	0.909932353	-0.028608659	0.902029309	0.650232257	0.001417209	0.031598824	0.891844554	-0.281444594	0.216481722	0.162545276	0.481452455	-0.141572287	0.54044802	-0.069699017	0.764018336	0.236461395	0.302082334	0.151800997	0.511266563
CTRC	Apl2_04444	black	0.217141052	0.344412783	0.219090558	0.339991046	0.106066982	0.647245908	0.059845144	0.79665186	-0.164312976	0.476632136	-0.18517708	0.421620827	-0.42015639	0.057914211	0.593355096	0.004577466	-0.167015784	0.469309108	0.356771181	0.112381432	0.320018864	0.157295885	0.146278742	0.526926567	0.270444979	0.235740221	0.061224407	0.792063056	-0.503299036	0.02002792
	XLOC_053646	black	0.214401956	0.350682035	0.53638138	0.012187157	0.528962481	0.013680521	0.024485127	0.916098426	-0.201436744	0.381247407	0.291093393	0.200469447	-0.090507831	0.696414978	0.389246192	0.081146813	0.305666874	0.177823861	-0.271281656	0.234237496	0.272603625	0.231875888	-0.132318976	0.567487282	-0.071265816	0.75886328	0.222848244	0.331562967	0.037404179	0.872119105
ALDOB	Apl2_08572	black	0.213764624	0.352150228	0.271635351	0.233604116	0.626801529	0.002360452	0.428662171	0.052516068	0.000892505	0.996936523	0.039758048	0.864141239	-0.165750794	0.472729354	0.870628235	2.86E-07	-0.026414937	0.909510834	-0.359009901	0.109984617	0.119078972	0.60717529	-0.205490823	0.371532848	0.175814653	0.44587087	0.660083329	0.001129115	-0.163657948	0.478415485
SLC4A3	Apl2_20479	black	0.212938714	0.354058146	0.488764647	0.024554403	0.811172101	8.14E-06	0.412811015	0.06290778	0.056150621	0.808974996	0.144344854	0.532463291	-0.173175054	0.452837048	0.916957333	5.11E-09	0.104019962	0.653639829	-0.447538617	0.041919135	0.175220258	0.44743463	-0.24056232	0.29352626	0.19811425	0.389314528	0.781036123	2.93E-05	-0.200916656	0.382503933
GC	Apl2_11304	black	0.211878109	0.356517007	0.249759949	0.274885731	0.392934687	0.078058778	0.169678475	0.462151078	-0.020291222	0.930432431	0.006635532	0.977226662	-0.059974742	0.796220411	0.772634468	4.04E-05	0.047255715	0.838817938	-0.274921652	0.227772483	0.207851736	0.365941161	-0.152907253	0.508156537	-0.015605922	0.946470289	0.311073905	0.169885953	0.079799782	0.730962631
	XLOC_037325	black	0.211515473	0.357359986	0.452438752	0.039461049	0.528314847	0.01381762	0.265633893	0.244502623	0.061377315	0.791554736	-0.108277039	0.640369496	-0.396896582	0.074840593	0.909704083	1.10E-08	-0.052080263	0.822602188	0.057610693	0.804099532	0.327469552	0.147316725	-0.013764058	0.952780815	0.375527302	0.093434577	0.407333682	0.066839097	-0.437027203	0.047592302
	XLOC_057676	black	0.210321366	0.360143933	0.555173043	0.00898875	0.630200198	0.002197596	0.250175202	0.274062091	0.237413745	0.300081926	-0.076407166	0.74201738	0.11140989	0.6306704	0.918964106	4.09E-09	0.254745753	0.265098987	-0.378939946	0.090257477	0.295681034	0.193142334	-0.137770142	0.551486388	-0.065966854	0.776336239	0.358894084	0.110107695	-0.021453878	0.926456423
ANO2	Apl2_03673	black	0.202809249	0.377942647	0.311663803	0.169034951	0.639340729	0.001805708	0.439926747	0.045971454	-0.058739352	0.800335502	0.113154004	0.62529583	-0.363274203	0.105522129	0.811053857	8.19E-06	-0.099416204	0.668104835	-0.072192628	0.755818512	0.084271289	0.716470697	-0.203335233	0.376680475	0.53734471	0.012003372	0.616414876	0.002922253	-0.416283662	0.060507821
FGA	Apl2_09260	black	0.195653669	0.395349843	0.184345661	0.423745088	0.318781676	0.158997346	0.119872947	0.604763509	-0.081489773	0.725474782	0.013752264	0.952821231	-0.004666671	0.98398284	0.635448899	0.001964681	0.058485147	0.801182897	-0.288913136	0.204016064	0.186044737	0.419410111	-0.169652811	0.462219802	-0.093101049	0.688131775	0.217547929	0.343487161	0.189677061	0.410223531
HPD	Apl2_05982	black	0.19459949	0.397951331	0.196566653	0.393104442	0.387510815	0.082630768	0.162259442	0.482234172	-0.108258861	0.64042594	0.032370877	0.889217472	-0.055013397	0.812777141	0.71712419	0.000253616	0.031605505	0.891821814	-0.291462186	0.199873647	0.174577267	0.449129455	-0.185895094	0.419790941	-0.013279108	0.954442799	0.328464995	0.146017952	0.08749397	0.706083685
HSPB7	Apl2_03423	black	0.194507199	0.398179537	0.398472357	0.073588654	0.687786785	0.000569429	0.358463058	0.110566623	0.088780087	0.701952286	0.188799264	0.412433455	-0.191557768	0.405510531	0.874185856	2.23E-07	0.005016572	0.982782062	-0.349378113	0.120565081	0.148168329	0.521542892	-0.160982508	0.485734143	0.247705732	0.278983004	0.755767166	7.42E-05	-0.253106627	0.268291807
PLG	Apl2_08086	black	0.193412392	0.400892144	0.19139093	0.405927416	0.463090558	0.034505414	0.241586432	0.291413125	-0.050339256	0.828446203	0.09858707	0.670722232	-0.094853512	0.682553422	0.726541492	0.00019154	-0.009910621	0.965991684	-0.333381033	0.139721816	0.133385259	0.564341405	-0.189231274	0.411345026	0.083263713	0.719728228	0.508318607	0.018630053	-0.001437942	0.995064356
A2ML1	Apl2_17663	black	0.192774829	0.402476519	0.182264272	0.429088133	0.315461348	0.163626776	0.112825427	0.626306969	-0.097415421	0.674427136	0.044271821	0.848879063	-0.00798734	0.972588755	0.60338779	0.003781037	0.058955089	0.799616512	-0.295406262	0.193576025	0.170749603	0.459287476	-0.168443883	0.465463013	-0.100127774	0.665861515	0.214962728	0.34939316	0.205911661	0.370532568
TDO2	Apl2_04334	black	0.187151262	0.416599883	0.36803081	0.100701696	0.510842944	0.017957283	0.195540582	0.395628465	0.093962761	0.685386847	-0.127198092	0.582701859	-0.284082906	0.212022002	0.892641095	5.32E-08	-0.082491468	0.722228094	-0.120889164	0.601682421	0.257547441	0.259697538	-0.011247406	0.961407599	0.244701199	0.285044058	0.474732957	0.029661455	-0.258729076	0.257440573
ALB	Apl2_00838	black	0.183837469	0.425046336	0.238409814	0.29799839	0.425632513	0.054392602	0.220995898	0.335701947	0.065046948	0.779380442	-0.018598271	0.936224751	-0.073008294	0.753141757	0.834589991	2.55E-06	0.014353019	0.950762622	-0.261876529	0.251489981	0.210857106	0.358893364	-0.153816801	0.505606368	0.069399563	0.765004696	0.410595481	0.06447625	-0.034795543	0.880974393
CA2	Apl2_15972	black	0.180644354	0.433271312	0.385944499	0.083987409	0.680222262	0.000691326	0.337851483	0.134165097	0.07139014	0.75845465	0.067048651	0.772760336	-0.20002735	0.384657879	0.948679947	5.99E-11	0.009504165	0.967385713	-0.297368159	0.190493803	0.245859679	0.282697442	-0.193912485	0.3996518	0.253490782	0.267541354	0.680808021	0.000681154	-0.274472665	0.228563549
FTCD	Apl2_10378	black	0.179146569	0.437158295	0.102771548	0.657550814	0.238919065	0.296936596	0.048368276	0.835072694	-0.145287041	0.529762435	0.145441002	0.529321702	0.084520381	0.715666104	0.427942745	0.052957106	0.074850369	0.74710672	-0.344286412	0.126444745	0.151751366	0.511406307	-0.192421345	0.403356429	-0.18364659	0.425535644	0.160005819	0.488419661	0.333987829	0.138958195
SLCO3A1	Apl2_02226	black	-0.177636825	0.441094894	0.351950226	0.117670804	0.378192144	0.090946737	0.113714663	0.623571995	0.163221154	0.479606539	-0.006920441	0.976249109	-0.094237369	0.684512901	0.405628748	0.068099898	-0.026288879	0.909940975	-0.036086752	0.876589473	0.199820259	0.385160441	-0.035695541	0.877917656	0.253560926	0.267404469	0.377604182	0.091491393	-0.323445239	0.152649952
FGB	Apl2_09259	black	0.176933592	0.442934894	0.16106022	0.485520782	0.281701217	0.216045234	0.093870919	0.685679224	-0.11065963	0.632987912	0.005767011	0.980206848	-0.014141865	0.951486151	0.584207997	0.005420462	0.047491683	0.83802331	-0.262087941	0.25109347	0.181175444	0.431897476	-0.165215517	0.474180408	-0.097064635	0.675537783	0.179937918	0.435102329	0.202376558	0.37898274
	XLOC_048758	black	0.17594121	0.445538288	0.274188684	0.229064821	0.347237655	0.123012349	0.175672853	0.446243663	0.031622285	0.891764707	-0.14004541	0.544868622	-0.193652978	0.40029517	0.834363878	2.58E-06	0.013042025	0.955255376	-0.022504041	0.922866561	0.270435927	0.235756512	-0.059560063	0.797601133	0.162070396	0.482751536	0.252731038	0.26902681	-0.22603039	0.324523733
F9	Apl2_06134	black	0.174715237	0.448765507	0.177352056	0.441839504	0.422479344	0.056399722	0.209769501	0.361434766	-0.099065034	0.669212952	-0.046040463	0.842912707	-0.089704982	0.698986227	0.691996433	0.000509911	-0.002295922	0.992119464	-0.278004982	0.222388404	0.131029342	0.571302384	-0.17660669	0.443791599	0.038770056	0.867488293	0.370989863	0.09778541	0.014961945	0.948676326
ANKRD1	Apl2_03260	black	0.172343074	0.455044365	0.347047908	0.123231	0.555192766	0.008985797	0.288346044	0.204945376	0.137113726	0.553402334	-0.012226528	0.958050739	-0.171929299	0.456144215	0.92099866	3.24E-09	0.004180551	0.985651149	-0.240218339	0.294238135	0.217643193	0.343270653	-0.13273083	0.566271268	0.211817494	0.35665783	0.576056731	0.006276284	-0.226524694	0.323438362
SERPINA1	Apl2_03517	black	0.169565788	0.462452873	0.139323608	0.546964099	0.2449993	0.284439073	0.086577105	0.709033807	-0.069987697	0.763067797	0.018928631	0.935094195	0.007207136	0.975265458	0.563806604	0.007769853	0.05534059	0.8116828	-0.262447195	0.250420597	0.176550125	0.443939925	-0.157241831	0.496059203	-0.111270832	0.63109969	0.164035795	0.477386367	0.22441815	0.328078927
AMBP	Apl2_03183	black	0.169115522	0.463659764	0.143991876	0.533476779	0.28339797	0.213173889	0.120610201	0.602527567	-0.067445188	0.77145068	-0.013613155	0.953297958	-0.013338232	0.954240164	0.630807349	0.00216952	0.017248545	0.940844988	-0.241973405	0.290617102	0.164023216	0.477420609	-0.151193248	0.512979011	-0.04341377	0.851776506	0.209725134	0.361538659	0.154130339	0.504728714
CLMP	Apl2_07111	black	-0.168891323	0.464261307	0.151418747	0.512343304	0.182345341	0.428879353	-0.021032565	0.927897024	0.147484376	0.523488556	-0.087820432	0.705034231	-0.171784484	0.456529472	0.551959891	0.009480561	-0.240403757	0.293854277	0.030860846	0.894356706	0.250849569	0.272727809	0.285754346	0.209228425	0.066654579	0.774062439	0.319912676	0.157441422	-0.390212398	0.080329245
SLC43A3	Apl2_19870	black	0.168811154	0.464476503	0.359998883	0.108937689	0.546417276	0.01038055	0.241593609	0.291398349	-0.008125797	0.97211377	0.020117247	0.931027523	-0.476851054	0.028841006	0.888937507	7.24E-08	-0.138693636	0.548795975	0.038139532	0.869625487	0.2999207	0.186533567	-0.012493233	0.957136474	0.495379787	0.022402901	0.602014026	0.003882725	-0.540700425	0.011380678
HBG1	Apl2_18218	black	0.1682189	0.466067857	0.529580143	0.013550795	0.754532997	7.75E-05	0.314421873	0.165095055	0.120777286	0.602021307	0.057096349	0.805816237	-0.125291937	0.588409467	0.929351938	1.16E-09	0.165784091	0.472639166	-0.410687888	0.064410246	0.260653319	0.253792027	-0.223843934	0.329350726	0.158911163	0.491438255	0.688657845	0.00055665	-0.165012615	0.474731031
HABP2	Apl2_03639	black	0.162275853	0.482189274	0.144716896	0.531396037	0.527563069	0.013978159	0.308003213	0.174363434	-0.018091517	0.937959192	0.250515249	0.273388774	-0.097705093	0.673510477	0.71781213	0.00024856	-0.068919254	0.766587501	-0.403376258	0.069793036	0.143831713	0.533936942	-0.218329629	0.341712939	0.123227244	0.594618393	0.64983993	0.001429861	-0.050010033	0.829552294
	Apl2_14902	black	0.158970748	0.491273709	0.429326153	0.052111524	0.735178338	0.000146582	0.324154418	0.151700461	-0.046449226	0.841534947	0.149470882	0.517846957	0.094443877	0.68385594	0.805573799	1.05E-05	0.215444691	0.348287633	-0.564120466	0.007728242	0.105842451	0.647946081	-0.295891782	0.192810142	-0.040581798	0.8613523	0.615801157	0.002958674	-0.014876846	0.948967874
SERPINA3	Apl2_03520	black	0.158097231	0.49368868	0.135530801	0.558034856	0.215119544	0.349033231	0.044363077	0.848571021	-0.127740702	0.581081471	0.027361534	0.906281596	0.031050507	0.893710989	0.447917742	0.041724811	0.076162479	0.742816608	-0.270935624	0.234858234	0.154214653	0.504492827	-0.160169972	0.48796779	-0.167605282	0.467719545	0.09299853	0.688458594	0.298617423	0.188548545
ANK1	Apl2_09145	black	0.157787432	0.494546565	0.294462994	0.19506984	0.485913202	0.025531021	0.23623686	0.302555154	0.020784382	0.92874574	0.035965466	0.877001215	-0.445890111	0.042772278	0.84913641	1.13E-06	-0.199659456	0.385550927	0.025206487	0.913635353	0.378345838	0.090804759	0.029990299	0.89732139	0.386547976	0.08346277	0.597352109	0.004244942	-0.552445005	0.009404929
EPB42	Apl2_11552	black	0.157567797	0.495155216	0.485616178	0.025634499	0.718331335	0.000244802	0.292986147	0.197424217	0.114499806	0.62116113	0.011483583	0.960597821	-0.10741776	0.643039744	0.944328556	1.28E-10	0.147421634	0.523667211	-0.395533387	0.075936461	0.272370351	0.232291483	-0.222941937	0.331354423	0.142101786	0.538918876	0.653325054	0.001320744	-0.158582495	0.492346374
XIRP1	Apl2_19054	black	0.156494599	0.498134525	0.346833004	0.123478976	0.617584641	0.002853872	0.32402726	0.151870402	0.134549073	0.560916613	0.101980603	0.660033129	-0.20220527	0.379394924	0.893753972	4.84E-08	-0.018331556	0.937137589	-0.289166094	0.203602444	0.193787942	0.399960496	-0.156290018	0.498703454	0.269289543	0.23782573	0.708992145	0.000320407	-0.265058069	0.245565243
SPTB	Apl2_12823	black	0.156029541	0.499428289	0.386244228	0.083726531	0.680099657	0.000693472	0.332402664	0.140959282	0.054509585	0.814462865	0.094300193	0.684313016	-0.291712182	0.199470443	0.909093133	1.17E-08	-0.046315536	0.841985507	-0.262894367	0.24958467	0.24781787	0.278758357	-0.130906903	0.571665176	0.307551895	0.175028269	0.755844066	7.40E-05	-0.364133419	0.104639187
LY6E	Apl2_14309	black	0.152890346	0.508204001	0.458990183	0.036351728	0.391917682	0.078901306	0.047319927	0.838601686	-0.064682188	0.780588388	-0.044872889	0.846850505	-0.339831938	0.13175427	0.397823105	0.07410256	-0.005591817	0.980808031	0.110503549	0.633470457	0.207985723	0.365625274	0.070300602	0.762037863	0.276559659	0.224901694	0.203905132	0.375315623	-0.341797752	0.129391905
HBM	Apl2_06342	black	0.15247098	0.509381946	0.50489794	0.019573831	0.750307895	8.95E-05	0.307452824	0.175174443	0.116419083	0.615283533	0.052175161	0.822283904	-0.104105077	0.6533735	0.91936341	3.91E-09	0.174594619	0.449083674	-0.43440218	0.049097395	0.262662604	0.250017694	-0.234786645	0.305619852	0.14529495	0.529739789	0.700663204	0.000403911	-0.149388228	0.518081112
AHSG	Apl2_03353	black	0.146979912	0.52492581	0.277738586	0.222850248	0.476253007	0.029070822	0.290020168	0.202210057	0.137027969	0.553652863	-0.098279368	0.671694517	-0.253368918	0.267779273	0.902377052	2.24E-08	-0.096392853	0.677666566	-0.124229078	0.591602251	0.272237991	0.232527509	-0.071707532	0.757411722	0.261983017	0.25129021	0.528892301	0.013695324	-0.31423364	0.165361909
CYP3A7	Apl2_00412	black	0.143757193	0.534151106	-0.063174444	0.7855866	0.308013778	0.174347891	0.423139261	0.055975048	-0.21596856	0.347088298	0.003181375	0.989080381	-0.3386262	0.133218325	0.434305177	0.049153707	-0.272843615	0.231448831	-0.078233317	0.736060687	0.025453432	0.912792337	-0.090086551	0.697763794	0.295992868	0.192650942	0.481520786	0.02709549	-0.237241281	0.300443585
SERPINA10	Apl2_03514	black	0.143111168	0.536009406	0.151831828	0.511179765	0.213283804	0.353260231	0.037808228	0.870748807	-0.227379781	0.321565937	-0.047758795	0.837123986	-0.114952471	0.619772867	0.512716516	0.017470687	0.010138861	0.96520893	-0.164497515	0.476130323	0.217350563	0.343935976	-0.060829262	0.793377033	-0.095637466	0.680063106	0.163858072	0.477870282	0.098728826	0.670274477
CDHR1	Apl2_04800	black	0.142514952	0.537727075	0.0450137	0.846375411	0.15367369	0.506007206	0.264750058	0.246134864	-0.105641596	0.648572665	-0.161465518	0.484408772	-0.241679501	0.291221555	0.508817586	0.018495489	-0.152629062	0.50893776	0.244776684	0.284890789	0.092504372	0.690034668	-0.072282904	0.755522123	0.335184396	0.13746103	-0.01101323	0.96221055	-0.281578512	0.21625387
	Apl2_08387	black	0.140004469	0.54498738	0.575378266	0.006352276	0.60727589	0.003505187	0.154769082	0.502943032	0.107646083	0.642329804	0.017246376	0.940852412	-0.015264576	0.947639574	0.834211591	2.60E-06	0.298445426	0.188815564	-0.324148347	0.151708571	0.233642207	0.308051655	-0.225705278	0.325238785	0.074347743	0.748752036	0.426636698	0.053765022	-0.051055103	0.826042258
F9	Apl2_12111	black	0.139274314	0.547107339	0.200695857	0.383038085	0.309432095	0.172269977	0.055765553	0.810261957	-0.06436239	0.781647839	-0.019853234	0.931930665	0.066629361	0.774145786	0.577445523	0.00612307	0.121096366	0.601055002	-0.334715657	0.138046157	0.231120196	0.313452014	-0.20644534	0.369266295	-0.144673154	0.531521467	0.189096122	0.411685366	0.283139754	0.213609216
LECT2	Apl2_10133	black	0.137405157	0.552551335	0.247774706	0.278844814	0.576762913	0.006197986	0.213569949	0.352599402	-0.060618922	0.794076698	0.003737019	0.987173351	0.225084474	0.326606795	0.666188253	0.000976795	0.126497638	0.584796472	-0.517606422	0.016250501	0.093432185	0.687076513	-0.283725173	0.212623101	-0.126818217	0.583837425	0.42694818	0.053571488	0.097304401	0.674778573
AKR1B10	Apl2_05590	black	0.136805556	0.554302853	0.205336531	0.371899965	0.578815371	0.005974984	0.508741584	0.018515935	0.126620522	0.58442877	-0.011851392	0.959336792	-0.205997889	0.370327806	0.808378164	9.25E-06	-0.082881688	0.720964552	-0.293819677	0.196093075	0.085522956	0.712430614	-0.181031256	0.432270236	0.263433247	0.248579689	0.698618807	0.000427041	-0.27674304	0.224581782
KBTBD5	Apl2_13209	black	0.13379945	0.563121492	0.283091396	0.21369081	0.553008338	0.009317723	0.307662278	0.174865504	0.136931444	0.55393491	0.087653283	0.705571487	-0.200656543	0.383133238	0.854329939	8.27E-07	-0.047941025	0.836510557	-0.252933925	0.268629616	0.179790983	0.435483687	-0.143209486	0.535726399	0.279581437	0.219668222	0.682471786	0.000652954	-0.269223769	0.237944808
ADAM32	Apl2_09130	black	0.129832195	0.57485388	0.287736481	0.205947435	0.532984474	0.012853563	0.257887789	0.259046176	-0.011916968	0.959111974	-0.114219068	0.622022737	-0.21544662	0.348283213	0.890025606	6.62E-08	-0.040046287	0.863165179	-0.131255684	0.570631991	0.194193437	0.398955905	-0.181980276	0.429819944	0.305385433	0.178243856	0.500868518	0.020734307	-0.30690071	0.175990587
PKDREJ	Apl2_01713	black	0.128551015	0.57866526	0.271306671	0.234192664	0.48484577	0.025904448	0.265343318	0.245038476	0.07667808	0.741132782	-0.01669792	0.94273036	-0.238834413	0.297112935	0.912663	8.12E-09	-0.089937999	0.698239626	-0.128236466	0.579602674	0.310426885	0.170822744	-0.119477858	0.605963141	0.245026587	0.284383735	0.518232126	0.016099456	-0.296518764	0.191824139
VTG1	Apl2_05096	black	0.125198171	0.58869084	0.198615787	0.388090709	0.507618816	0.018820094	0.400287021	0.072166469	0.046431471	0.841594781	-0.088302711	0.703484827	-0.408156385	0.066237056	0.868909783	3.22E-07	-0.204517566	0.373852039	0.008268711	0.971623503	0.247468502	0.279458618	-0.146699289	0.525726125	0.485436047	0.025697416	0.584618532	0.005380054	-0.491711372	0.023576594
ABRA	Apl2_17362	black	0.122385108	0.597158722	0.242410952	0.289718667	0.518120645	0.016126284	0.295238353	0.19384137	0.126269023	0.58548081	0.089991227	0.698069117	-0.197427425	0.390993968	0.812829735	7.54E-06	-0.065452323	0.778038568	-0.229070176	0.317883575	0.1551836	0.501785839	-0.145178827	0.530072312	0.301092218	0.184734812	0.666920328	0.00095976	-0.269509816	0.237427227
OR14C36	Apl2_19375	black	0.119698187	0.605294023	0.541982345	0.011149859	0.497524364	0.021738646	0.101453668	0.661688782	-0.002243002	0.992301103	-0.046409374	0.84166925	-0.197163708	0.391639887	0.514096812	0.017119033	0.123756098	0.593025409	-0.095314192	0.681089635	0.252372707	0.269729223	-0.032596586	0.888449657	0.098289931	0.671661131	0.269170572	0.238041146	-0.19051417	0.408122078
HBAA	Apl2_10932	black	0.11758393	0.611727299	0.437546501	0.04729882	0.720358405	0.000230593	0.327071508	0.147838322	0.158085639	0.493720766	0.022549726	0.922710424	-0.073193619	0.752533959	0.919577857	3.81E-09	0.104858301	0.651018398	-0.420201541	0.057884482	0.254708604	0.265171081	-0.247379863	0.279636458	0.162149546	0.482534893	0.705509739	0.000353317	-0.170931817	0.458801246
SUSD5	Apl2_15826	black	0.115699506	0.617484534	0.316980693	0.161496966	0.527719698	0.013944588	0.28844636	0.204780781	0.018507507	0.936535384	-0.081217194	0.72635905	-0.381720191	0.087728696	0.78199225	2.82E-05	-0.162632904	0.481212931	-0.038587599	0.86810665	0.330652436	0.143192272	-0.064397923	0.781530102	0.346682758	0.123652556	0.590099942	0.004863998	-0.489377195	0.024348534
FABP1	Apl2_07197	black	0.111704813	0.62976031	0.152156429	0.510266342	0.296895298	0.191233633	0.096796243	0.676387993	0.050380549	0.828307496	-0.045953003	0.843207552	0.112426119	0.627536639	0.672474842	0.000838528	0.077867264	0.737253553	-0.327915677	0.146733659	0.247612798	0.279169263	-0.197956366	0.389700232	-0.12218251	0.597770541	0.231324417	0.3130126	0.200468548	0.383588425
WFIKKN2	Apl2_10481	black	0.111540088	0.630268562	0.233883187	0.307538627	0.262087159	0.251094937	0.17113534	0.458258469	-0.074405996	0.748561293	-0.232387454	0.310731337	-0.372824227	0.09600895	0.594768125	0.004457525	-0.124567742	0.590584124	0.254706689	0.265174797	0.057168358	0.805575845	0.052324033	0.821784644	0.503773949	0.019892173	0.190092421	0.409180087	-0.404545227	0.068910439
HBAA	Apl2_19445	black	0.110742497	0.632731778	0.438975363	0.046498503	0.71242319	0.000290588	0.323625417	0.152408326	0.157266296	0.495991327	0.039246028	0.865875549	-0.123951252	0.592438032	0.91138036	9.28E-09	0.09828659	0.671671691	-0.399632828	0.072676769	0.237891876	0.29908068	-0.223691515	0.329688802	0.197140081	0.391697787	0.730930604	0.000167401	-0.196279097	0.393810892
NARF	Apl2_11907	black	0.105628976	0.64861204	0.048176884	0.835716737	-0.053165376	0.818964353	-0.15255519	0.509145305	0.086619764	0.708896457	-0.367007205	0.101725165	-0.362554378	0.106265999	0.562412966	0.007956851	-0.210803523	0.35901833	0.459460673	0.036136035	0.473890098	0.029993015	0.016278448	0.944166854	0.364416044	0.104349937	-0.085190507	0.713502964	-0.384261853	0.085463171
HRG	Apl2_03355	black	0.096619466	0.676948195	0.107045307	0.644198475	0.277455877	0.223341065	0.164791533	0.475331353	0.116889915	0.613845094	-0.095058623	0.681901556	-0.186552658	0.418118882	0.761035149	6.17E-05	-0.12449321	0.590808128	-0.054670744	0.813923552	0.240690732	0.293260781	-0.087121294	0.707282328	0.235163981	0.304820626	0.37645224	0.092565462	-0.198754581	0.387752412
AVPR2	Apl2_14325	black	0.083888944	0.717706279	0.103323517	0.655820556	0.265878618	0.244051909	0.199718645	0.38540717	0.058521225	0.801062619	-0.23115404	0.313379166	-0.375725014	0.093248293	0.756261391	7.30E-05	-0.24800465	0.278384433	0.15558067	0.500678573	0.24927408	0.275851403	0.036437931	0.875397475	0.408013286	0.066341478	0.364995786	0.103758433	-0.477204381	0.028705907
NT5C3	Apl2_03938	black	0.078003869	0.736808327	0.280764452	0.217641387	0.437076201	0.047564551	0.200025676	0.384661941	-0.002814887	0.990338238	-0.063206251	0.785481071	-0.493907595	0.02286819	0.785931621	2.41E-05	-0.174603843	0.449059339	0.215800995	0.347471655	0.395263429	0.076154898	-0.102473304	0.658486421	0.594279858	0.004498672	0.438210537	0.046925577	-0.570818417	0.00688295
CELSR2	Apl2_09946	black	0.077396828	0.73878743	0.186607422	0.417979789	0.334986838	0.137707427	0.425034649	0.054768901	0.377914225	0.091203887	-0.305056075	0.178736219	0.101430398	0.661761932	0.53250749	0.01294946	-0.143573487	0.534679236	-0.126793996	0.583909861	-0.021590787	0.925988336	0.132471978	0.567035403	0.006081044	0.979129264	0.229500176	0.316950928	-0.259290362	0.256372888
HBE	Apl2_18217	black	0.064432644	0.781415065	0.259563614	0.255854129	0.490578815	0.023948673	0.263154633	0.249098963	0.218044415	0.342359665	-0.080193028	0.729684516	-0.101532701	0.66144036	0.860597996	5.59E-07	-0.002578352	0.991150084	-0.258794343	0.257316276	0.243652393	0.287178921	-0.167531215	0.467919115	0.184025059	0.424565755	0.563365548	0.007828639	-0.193216599	0.401378332
HIST2H2BE	Apl2_01044	black	0.059637447	0.797343432	0.142966861	0.536424915	0.346760783	0.123562391	-0.010609495	0.963594975	0.152772906	0.508533743	0.064244971	0.782036925	0.154241738	0.504417062	0.600618706	0.00398833	0.094602294	0.683352119	-0.390541869	0.080051868	0.421213052	0.057221504	-0.346937289	0.123358597	-0.136538983	0.555082349	0.267089708	0.241829313	0.278789953	0.221031177
	Apl2_03501	black	0.05254714	0.821036552	0.154294297	0.504270056	0.233588443	0.308166186	0.03947329	0.865105697	-0.099271936	0.668559995	-0.192727015	0.40259548	-0.393133943	0.077894497	0.588721767	0.004989713	0.009197461	0.968437677	0.267385157	0.241289098	0.385586258	0.084300005	-0.317490543	0.160786588	0.540777776	0.01136664	0.193873918	0.399747378	-0.366690576	0.102043287
F2	Apl2_05530	black	-0.04986591	0.830036601	0.06674502	0.773763551	0.178028848	0.440070921	-0.038453402	0.868561496	0.239664393	0.295386772	-0.025389569	0.913010342	0.494248194	0.022759865	0.471790906	0.030831497	0.129990502	0.574383692	-0.459777049	0.035991559	0.229989203	0.31589226	-0.247829459	0.278735147	-0.363348485	0.105445583	0.070229934	0.762270435	0.429930807	0.051745212
	Apl2_13916	black	0.043322737	0.852084014	0.036903723	0.873816847	0.059468593	0.797905774	-0.025433932	0.912858899	-0.114573435	0.620935236	-0.248995135	0.276406771	-0.524654325	0.014613597	0.591510778	0.004738036	-0.312449836	0.167905571	0.539066565	0.01168049	0.495160382	0.022471761	-0.041557178	0.858052051	0.580061821	0.005842822	0.078253317	0.735995528	-0.613601397	0.003092353
PDZK1IP1	Apl2_09623	black	0.012158074	0.958285406	0.305303297	0.178366556	0.540729296	0.011375437	0.28147993	0.216421585	0.259906887	0.255203388	0.045457365	0.844878835	-0.097022605	0.675670898	0.811612866	7.98E-06	-0.07025723	0.762180601	-0.328086762	0.146510489	0.150634727	0.514555162	-0.043229266	0.852399778	0.163608334	0.478550699	0.700937991	0.000400885	-0.250851129	0.272724728
SYPL1	Apl2_02876	black	0.006007008	0.979383313	0.378689191	0.09048817	0.558293659	0.008531299	0.316457943	0.162227573	0.369636915	0.099111015	0.049294031	0.831958913	0.289034701	0.203817219	0.561544573	0.008075229	0.098359142	0.671442397	-0.42146071	0.057060068	0.174508931	0.449309775	-0.21584253	0.347376607	-0.0918341	0.692174411	0.359584003	0.109375993	0.005376572	0.981546659
CARD8	Apl2_14761	black	-0.004476385	0.984635873	0.076316998	0.742311868	0.435891766	0.048238889	0.23494125	0.305292232	0.022977575	0.921248307	-0.006953411	0.976135984	0.076817493	0.74067769	0.692838614	0.000498665	-0.155992809	0.499530543	-0.288100038	0.205349393	0.123853034	0.592733619	-0.20851324	0.364383126	0.072843202	0.753683319	0.50508569	0.019521056	-0.210769052	0.359098734
DDO	Apl2_02387	blue	0.669107906	0.00091035	0.298663935	0.18847638	0.518457115	0.016045421	0.691440654	0.000517451	-0.02991732	0.897569985	0.479769031	0.027740198	-0.495458238	0.02237832	0.351676996	0.117975857	-0.149013256	0.519144028	-0.165241888	0.474108868	-0.346158905	0.124259133	0.286847533	0.207414622	0.240657407	0.293329663	0.579516606	0.005900331	-0.332214947	0.141197592
SGCD	Apl2_16117	blue	-0.655872732	0.001245508	-0.482896681	0.02659748	-0.518108796	0.016129138	-0.457499871	0.0370416	0.547759415	0.010156472	-0.235735464	0.303612609	0.672206278	0.000844075	-0.289906385	0.202395188	-0.264855522	0.245939728	0.116980948	0.613567137	0.251980274	0.270499806	-0.046969697	0.839781311	-0.16622576	0.471443678	-0.328235096	0.146317189	0.094425605	0.683914058
FOLR1	Apl2_18799	blue	-0.652893098	0.001333874	-0.510613876	0.018017516	-0.267862113	0.240418649	-0.146205518	0.527135716	0.310771086	0.170323949	-0.213825451	0.352009949	0.11023359	0.634305406	-0.180918257	0.432562484	-0.396753673	0.074954917	0.176986844	0.442795419	0.102077134	0.65972999	-0.14229799	0.538352764	0.419744614	0.058185882	0.227951431	0.320317803	-0.238199867	0.298436808
CHP	Apl2_08792	blue	0.63421756	0.002017367	0.399627955	0.072680581	0.755243665	7.56E-05	0.843093112	1.60E-06	-0.381690995	0.087754976	0.411228998	0.064024765	-0.538321252	0.011819372	0.388319444	0.081936802	0.057333224	0.805025522	-0.286824289	0.207453079	-0.367316909	0.101414704	-0.0762022	0.742686847	0.230268583	0.315288402	0.61064185	0.003280136	-0.265333941	0.245055781
ADCY5	Apl2_01000	blue	-0.626067355	0.00239693	-0.708444677	0.000325399	-0.685600212	0.000602614	-0.507085598	0.01896594	0.087020457	0.707606765	-0.392578579	0.078353024	0.399586627	0.072712911	-0.435250564	0.048607008	-0.373077526	0.095765523	0.404569727	0.068892032	0.134123848	0.562166863	-0.209948118	0.361016684	0.028818392	0.901314438	-0.586087009	0.005237553	0.115355743	0.618537135
GABRB3	Apl2_10743	blue	-0.6172957	0.002870637	-0.612364429	0.003169715	-0.77696729	3.43E-05	-0.585121058	0.005330932	0.064293318	0.781876715	-0.402698451	0.070308681	0.266053439	0.243730266	-0.482316247	0.026806678	-0.32856456	0.145888493	0.578741675	0.005982875	0.202444506	0.3788193	-0.011462359	0.960670587	0.038511423	0.868364836	-0.694738724	0.000474067	-0.003847643	0.986793686
SQSTM1	Apl2_12148	blue	0.603834149	0.003748478	0.378106161	0.091026238	0.735475143	0.000145215	0.811130945	8.16E-06	-0.303212657	0.181509126	0.380857979	0.088507243	-0.482087728	0.026889397	0.415261881	0.061206623	-0.019716392	0.932398808	-0.298530886	0.188682858	-0.406382309	0.067540444	0.097859115	0.673023261	0.239630025	0.295458128	0.701946109	0.00038995	-0.374064951	0.094820909
IGF1	Apl2_15421	blue	-0.579940727	0.005855555	-0.466209267	0.033151	-0.162827588	0.48068099	-0.026957507	0.90765973	0.369076372	0.099664069	-0.202472233	0.378752619	-0.132148956	0.567989607	-0.009881144	0.966092778	-0.472620548	0.030497934	0.244988614	0.284460746	0.115180762	0.619073202	-0.201078085	0.382113673	0.632854124	0.002077085	0.385299119	0.084551183	-0.401945755	0.070884654
	Apl2_05240	blue	-0.558435156	0.008511019	-0.42784292	0.053018527	-0.438372916	0.046834653	-0.536326742	0.012197649	-0.035650253	0.878071434	-0.284004325	0.212153944	0.538498761	0.011786173	-0.25205025	0.2703623	-0.014399485	0.950603411	0.091078843	0.694588166	0.264977618	0.245713942	-0.509696045	0.018260485	-0.190797014	0.40741337	-0.499636143	0.02110001	0.372566127	0.096257459
	Apl2_00626	blue	-0.554201002	0.009135275	-0.466514486	0.033020724	-0.071065307	0.759522448	0.077776274	0.737550156	0.237763304	0.299349719	-0.002234985	0.992328618	-0.198819884	0.3875933	0.000593359	0.997963324	-0.55961719	0.008343138	0.193985811	0.399470113	0.015325709	0.947430154	-0.106966893	0.64444253	0.672229513	0.000843594	0.55729901	0.008674983	-0.497804546	0.021653037
EVL	Apl2_00766	blue	-0.554045471	0.0091589	-0.363894994	0.104883654	-0.692445058	0.000503893	-0.666603013	0.000967112	0.241129155	0.292355499	-0.370600424	0.098165638	0.541004094	0.011325651	-0.498387488	0.021475784	0.079687492	0.731327718	0.326810152	0.148181507	0.247291558	0.279813696	-0.09525816	0.681267614	-0.169283413	0.463209562	-0.766234538	5.12E-05	0.320134042	0.157138132
HDAC9	Apl2_03159	blue	-0.535108748	0.012433452	-0.455925416	0.037781491	-0.668402539	0.00092604	-0.59419877	0.004505535	0.369540923	0.099205564	-0.299310761	0.187474758	0.737912906	0.000134395	-0.47157451	0.030918972	-0.126460738	0.584906906	0.160316341	0.487565049	0.171694256	0.456769591	0.040882148	0.860335811	-0.363551589	0.105236492	-0.65953227	0.001143803	0.319035719	0.158646932
AGPAT9	Apl2_14506	blue	0.529127186	0.01364583	0.466563664	0.032999771	0.85756214	6.77E-07	0.785296365	2.47E-05	-0.304292107	0.179881862	0.343078207	0.127869491	-0.561571471	0.00807154	0.629676364	0.002222063	0.038711173	0.867687844	-0.247828828	0.278736412	-0.085706731	0.711838052	-0.171390378	0.457578771	0.390502822	0.080084703	0.748618142	9.47E-05	-0.41195654	0.063509232
C14ORF149	Apl2_17720	blue	-0.513117593	0.017367913	-0.447354154	0.042013937	-0.160612326	0.486751137	0.110282044	0.634155512	0.306349274	0.176808321	-0.089407009	0.699941344	-0.196413453	0.393480727	-0.093038159	0.688332254	-0.568402451	0.007178593	0.203085949	0.377278368	0.009576498	0.967137622	0.045633856	0.844283637	0.470358918	0.031413994	0.472934027	0.03037264	-0.494902953	0.022552771
EDN1	Apl2_13558	blue	0.508980641	0.018451686	0.707646264	0.0003328	0.875091402	2.09E-07	0.535209127	0.012413879	-0.210707116	0.359243231	0.293806516	0.196114046	-0.303398399	0.181228409	0.635886183	0.001946252	0.376688901	0.092344045	-0.458354186	0.036644894	-0.018586087	0.936266449	-0.025319923	0.913248096	0.064613596	0.780815594	0.637854577	0.001865085	-0.158161358	0.493511193
CYP26A1	Apl2_03281	blue	-0.502596711	0.020230029	-0.350769957	0.118992623	-0.497707315	0.021682715	-0.403928655	0.069374909	0.265827877	0.244145315	-0.284942822	0.210581699	0.581844199	0.00565804	-0.257402973	0.259974338	-0.154311257	0.504222624	0.095047149	0.681938018	0.229259623	0.317472471	0.056569686	0.807574952	-0.41671832	0.060212402	-0.494976897	0.022529478	0.204799841	0.373178555
DNAH10	Apl2_01208	blue	0.497765137	0.021665062	0.620039006	0.002714741	0.715212725	0.00026813	0.72910122	0.000177123	-0.108390471	0.640017321	0.255587295	0.263469146	-0.482474081	0.026749664	0.556628069	0.008773021	0.300941158	0.184966084	-0.264153407	0.247240695	-0.182151388	0.429378936	0.112037763	0.628733494	0.230738414	0.314274473	0.619134154	0.002765358	-0.300733708	0.185284012
EVL	Apl2_00768	blue	-0.493952584	0.022853858	-0.278903972	0.220834491	-0.569106235	0.007091412	-0.619994802	0.002717195	0.292802935	0.197717618	-0.312192415	0.168274861	0.783351253	2.67E-05	-0.474133735	0.029896876	0.235778509	0.303521738	0.023494883	0.919480801	0.180540778	0.433539517	-0.175367955	0.447045795	-0.447747554	0.041811955	-0.72080732	0.000227544	0.550277251	0.009746759
	Apl2_17737	blue	0.48856201	0.024622811	0.41082817	0.064310142	0.801142136	1.28E-05	0.795508051	1.63E-05	-0.142479228	0.537830075	0.302041457	0.183286016	-0.326728444	0.148288912	0.459962952	0.035906876	0.019169162	0.934271124	-0.37677775	0.09226102	-0.10331603	0.655844013	-0.125137582	0.588872688	0.242591295	0.289348862	0.738886058	0.000130274	-0.297484103	0.190312696
ADM	Apl2_12513	blue	0.485011743	0.025846102	0.55018182	0.009762038	0.836249676	2.33E-06	0.771398603	4.23E-05	-0.05339126	0.818207524	0.400448656	0.072040802	-0.282847659	0.214102372	0.512706283	0.017473316	0.106793951	0.644980916	-0.495159526	0.02247203	-0.312376763	0.168010342	0.108476209	0.639751175	0.089027606	0.701158102	0.745164009	0.000106216	-0.206240613	0.369751764
BCL11A	Apl2_09953	blue	-0.483308648	0.026449787	-0.214665455	0.350076066	-0.545309596	0.010568509	-0.588016867	0.005055046	0.266512787	0.242886444	-0.32019574	0.157053674	0.617021323	0.002886633	-0.434747586	0.048897284	0.248438491	0.277517114	0.147457453	0.523565214	0.158696557	0.492031124	-0.143121911	0.535978477	-0.253687083	0.267158388	-0.697667235	0.000438188	0.429081239	0.052260463
ABCA12	Apl2_06556	blue	-0.482449767	0.02675844	-0.486228585	0.02542151	-0.467433217	0.032631009	-0.266779771	0.242396862	0.492347483	0.02336964	-0.324169978	0.151679674	0.650599685	0.001405447	-0.394948849	0.076410033	-0.181466475	0.431145615	0.055195029	0.812169604	-0.013289127	0.954408459	-0.170330322	0.460407312	-0.191552131	0.405524613	-0.424368045	0.05519081	0.256684574	0.261353568
	Apl2_14448	blue	-0.481719392	0.027023152	-0.19682084	0.392480559	-0.092540121	0.689920608	-0.103686502	0.654683631	0.68805725	0.000565434	-0.222765881	0.331746358	0.244502013	0.285448746	0.148300146	0.521168302	-0.295213815	0.193880168	0.022755045	0.922008741	0.199639614	0.385599124	0.132852323	0.565912773	0.093893727	0.685606609	0.157962838	0.494060747	-0.20719052	0.367502328
TACR1	Apl2_13614	blue	-0.476957619	0.028800207	-0.593798265	0.004539564	-0.765238002	5.31E-05	-0.631015545	0.002159963	0.266646076	0.242641944	-0.380264044	0.08904651	0.547329011	0.010227896	-0.507396626	0.018880758	-0.25835042	0.258162455	0.365124894	0.103627039	0.222944537	0.331348638	-0.004383907	0.984953248	-0.193775749	0.399990724	-0.746658247	0.000101092	0.243546424	0.287395174
PNLIP	Apl2_12241	blue	0.475453969	0.029380128	0.312283963	0.168143464	0.800303203	1.32E-05	0.838091222	2.11E-06	-0.246620847	0.281162187	0.565233899	0.007582098	-0.296435469	0.191954933	0.385810064	0.084104614	0.009706972	0.96669013	-0.417929931	0.059394715	-0.217904851	0.342676388	-0.201643258	0.380749119	0.220094934	0.337726097	0.729679466	0.000173999	-0.24550415	0.283416319
	XLOC_042585	blue	-0.474685189	0.029680168	-0.475887273	0.029212077	-0.648326685	0.001479557	-0.526310999	0.014248884	0.27426842	0.228924002	-0.286532644	0.207936004	0.47963937	0.027788396	-0.464959044	0.033688849	-0.194866598	0.397291271	0.179575715	0.436042716	-0.180230409	0.434343724	0.1023404	0.658903507	-0.30754605	0.175036891	-0.638399919	0.001843108	0.369372171	0.099371941
ELOVL7	Apl2_16638	blue	0.471356597	0.031007257	0.482845176	0.026615991	0.886431494	8.86E-08	0.810932307	8.23E-06	-0.164292201	0.476688646	0.33177982	0.141751088	-0.403041732	0.070047171	0.621181817	0.002651924	0.045872795	0.843477968	-0.409135859	0.065525648	-0.145785313	0.528336686	-0.136158114	0.556196918	0.249798016	0.274810161	0.819805876	5.41E-06	-0.312192664	0.168274504
	XLOC_052610	blue	-0.471257712	0.031047384	-0.326200829	0.148983774	-0.019008919	0.934819451	0.054515678	0.814442474	0.335318383	0.137294096	-0.106114836	0.64709672	-0.192596801	0.402919544	-0.0021613	0.992581531	-0.365930302	0.102810112	0.048479925	0.834697033	0.013322705	0.954293377	-0.123180517	0.594759227	0.442982178	0.044309983	0.51367266	0.017226481	-0.300983524	0.184901203
ARG2	Apl2_07263	blue	0.469627932	0.031714661	0.207067984	0.367792059	0.637316721	0.001886975	0.778820971	3.19E-05	-0.295194658	0.19391046	0.351868672	0.117761798	-0.565667472	0.007525807	0.419897956	0.0580846	-0.229715123	0.316485337	-0.062114252	0.789106043	-0.150287406	0.515536471	0.009372528	0.967837206	0.461563321	0.035184301	0.668893854	0.000915087	-0.568523623	0.00716352
MRPS14	Apl2_06197	blue	-0.463206444	0.034454322	-0.453548341	0.038920362	-0.392965815	0.078033097	-0.406075794	0.067767584	-0.06430343	0.781843205	-0.147291027	0.524039202	0.559468543	0.008364099	-0.273094671	0.231002635	0.01546466	0.94695417	-0.004165488	0.985702844	0.087505118	0.70604784	-0.528346715	0.013810848	-0.146935662	0.525051969	-0.361933966	0.106910191	0.384842813	0.084951483
ZNF608	Apl2_18773	blue	-0.462038386	0.034972014	-0.259240003	0.256468566	-0.73043554	0.000169986	-0.667752787	0.000940696	0.172840408	0.453724226	-0.305198902	0.178522591	0.559603704	0.008345037	-0.5472217	0.010245767	0.119155551	0.606942503	0.266260928	0.243348875	0.179497929	0.436244811	0.207305513	0.367230549	-0.424312	0.055226396	-0.810264624	8.49E-06	0.328785107	0.145602012
	Apl2_10712	blue	0.461494997	0.035214915	0.294147436	0.195571304	0.794247665	1.71E-05	0.659730214	0.001138508	-0.218522468	0.341276084	0.650181035	0.001418856	-0.062366974	0.78826674	0.44726481	0.042059914	0.106937097	0.644535275	-0.633355764	0.002054943	-0.204610181	0.373630991	-0.259214863	0.256516338	0.025608807	0.912261966	0.761306172	6.11E-05	-0.020450738	0.929886826
HNF4G	Apl2_19866	blue	0.459060205	0.036319563	0.399429671	0.072835791	0.833737594	2.67E-06	0.813809902	7.20E-06	-0.19491147	0.397180448	0.323400616	0.152709833	-0.363994228	0.104781855	0.546283694	0.010403072	-0.023188623	0.920527168	-0.377328341	0.091747745	-0.20262734	0.378379717	-0.107882889	0.641593806	0.284715163	0.210962378	0.80032503	1.32E-05	-0.337154403	0.135021063
	Apl2_15575	blue	-0.457363921	0.037105038	-0.209823087	0.36130931	0.192734044	0.402577991	0.181486292	0.431094445	-0.072724571	0.754072536	-0.133478288	0.564067306	-0.126779688	0.583952654	0.078629637	0.734769845	-0.190457279	0.40826471	-0.103644809	0.654814183	-0.153624857	0.506144018	-0.332121574	0.141316237	0.359062093	0.109929185	0.475415612	0.029395042	-0.184700407	0.422838016
	XLOC_052062	blue	-0.455563357	0.037953255	-0.42841293	0.052668543	-0.651864407	0.001365586	-0.554170331	0.00913993	0.376440874	0.092576106	-0.311596683	0.169131632	0.662994315	0.00105415	-0.479996573	0.027655775	-0.131239765	0.570679129	0.196803398	0.39252335	0.2990523	0.187874556	0.155858978	0.499903193	-0.361984574	0.106857537	-0.608676085	0.003410053	0.202012291	0.379859608
ITGB5	Apl2_01011	blue	0.454396386	0.038511029	0.338067398	0.133900752	0.436404596	0.047946019	0.408016706	0.066338981	-0.173903824	0.450908128	0.115797384	0.617184963	-0.620515892	0.002688378	0.41221671	0.063325642	-0.089053009	0.701076614	-0.076274839	0.742449571	-0.270270696	0.23605403	0.161103008	0.485403325	0.219135998	0.339888382	0.513862444	0.017178337	-0.313385907	0.166567414
PDE6H	Apl2_05089	blue	-0.453755835	0.038819897	-0.396434212	0.075210953	-0.421854919	0.056803819	-0.339582643	0.132056031	0.43929681	0.046319908	-0.202921547	0.377672971	0.641341976	0.001728273	-0.2776823	0.222947912	-0.210509641	0.35970416	0.082505682	0.722182056	0.312250353	0.168191695	-0.05461352	0.81411504	-0.256497162	0.261714135	-0.34386494	0.12694046	0.075179888	0.746028631
KCTD14	Apl2_05909	blue	0.453485839	0.038950663	0.301218809	0.18454115	0.673274094	0.000822205	0.766269894	5.11E-05	-0.248552723	0.277289028	0.311924409	0.168659931	-0.573253646	0.006595174	0.476658776	0.028914737	-0.215251138	0.348731358	-0.105671383	0.648479727	-0.101277005	0.662244206	0.078949032	0.733730054	0.391574342	0.07918727	0.731087958	0.000166587	-0.590269464	0.004848717
	XLOC_069543	blue	-0.451419369	0.039962919	-0.451149878	0.040096424	-0.615399578	0.00298271	-0.587417422	0.005111162	0.331662967	0.141899988	-0.23629745	0.302427519	0.51083795	0.017958595	-0.324628124	0.151068541	-0.163626614	0.478500879	0.304253295	0.179940197	0.612861108	0.00313846	-0.097810535	0.673176919	-0.164548963	0.475990468	-0.5700424	0.006976797	0.13905015	0.547758938
ISLR	Apl2_10659	blue	0.447493779	0.041942163	0.446166069	0.042628532	0.725110007	0.000200034	0.66211797	0.00107626	-0.293361753	0.196823628	0.420829638	0.057472121	-0.59148513	0.004740302	0.578100228	0.00605192	-0.084603718	0.715396981	-0.131193656	0.570815675	-0.07016031	0.76249959	0.123879803	0.592653051	0.390261441	0.080287911	0.75643784	7.25E-05	-0.578719972	0.005985201
AAED1	Apl2_16920	blue	0.447326099	0.04202837	0.46917659	0.031901434	0.785207017	2.48E-05	0.741899813	0.000118196	0.021209061	0.927293502	0.475094003	0.029520317	-0.228817804	0.318431726	0.481360365	0.027154032	0.073112695	0.752799343	-0.552850022	0.009342164	-0.364585911	0.10417637	0.094649671	0.683201466	0.07979432	0.730980389	0.80968341	8.72E-06	-0.144814158	0.531117193
INHBA	Apl2_03240	blue	-0.44647511	0.042467999	-0.0872096	0.706998247	-0.015215816	0.94780661	-0.122913228	0.595565101	0.258971756	0.256978597	-0.106648423	0.645434092	-0.243706022	0.287069518	0.145589888	0.528895658	-0.06941298	0.764960496	0.254422464	0.265726803	0.43135636	0.050889409	-0.216085901	0.346819992	0.565940521	0.007490534	0.283981116	0.212192925	-0.34553672	0.124982336
LIMK2	Apl2_02321	blue	0.444843785	0.043320727	0.456330216	0.037590169	0.769957972	4.47E-05	0.67050914	0.00087985	-0.141247828	0.54138601	0.363636421	0.10514925	-0.516454053	0.016531671	0.686253765	0.000592527	-0.088591765	0.70255673	-0.245017231	0.284402708	-0.097325839	0.674710705	0.115866319	0.616974015	0.359557063	0.109404498	0.846934837	1.28E-06	-0.52200074	0.015213479
ZFPM1	Apl2_11645	blue	0.442037032	0.044818882	0.305087989	0.17868847	0.434747931	0.048897085	0.311966855	0.168598904	-0.182896877	0.427460409	0.240233143	0.294207477	-0.551468584	0.009557665	0.466470317	0.033039551	-0.20561569	0.371235894	-0.059595571	0.797482882	-0.293529357	0.196556027	0.452931979	0.039219988	0.281120251	0.217034228	0.53815013	0.011851448	-0.377547447	0.091544077
MFSD2A	Apl2_05858	blue	0.439915909	0.045977432	0.360935899	0.107952466	0.837893327	2.14E-06	0.815929121	6.52E-06	-0.182546363	0.428361889	0.387119473	0.082968185	-0.462252095	0.034876844	0.616959592	0.002890242	-0.076614063	0.741341784	-0.314824494	0.164525269	-0.135998858	0.556663257	-0.123450634	0.593945291	0.387211094	0.082889097	0.851475579	9.83E-07	-0.423411592	0.05580051
CDKN2C	Apl2_16985	blue	-0.439758131	0.046064526	-0.183827606	0.425071611	-0.463501247	0.034324618	-0.454839869	0.038298311	0.443140604	0.044225121	-0.17877605	0.438122684	0.398158326	0.073836885	-0.230811873	0.314116122	0.095558601	0.680313486	-0.011199239	0.961572753	0.251611956	0.271224299	0.135507697	0.558102598	-0.257747681	0.25931419	-0.240489962	0.293675918	0.303351224	0.181299677
FGFBP2	Apl2_13339	blue	0.437560268	0.047291059	0.1694078	0.462876159	0.529155932	0.013639783	0.711236856	0.000300617	-0.280688396	0.217771319	0.48685718	0.025204355	-0.618928045	0.002776997	0.319306616	0.158273859	-0.312371502	0.168017887	0.014593367	0.949939109	-0.129019493	0.577270319	0.176061487	0.445222331	0.434862423	0.048830892	0.663609167	0.001038868	-0.650480581	0.00140925
PCBP3	Apl2_10382	blue	-0.434882717	0.048819167	-0.38395091	0.085737977	-0.753560295	8.01E-05	-0.559286173	0.008389875	-0.096784044	0.676426647	-0.277288587	0.223631833	0.190235905	0.408819972	-0.442586404	0.044522534	-0.265434672	0.244869927	0.53314831	0.012820757	0.106471483	0.645985246	0.396122963	0.075461037	-0.175231274	0.447405623	-0.667613818	0.000943856	-0.077486109	0.738496253
RIN2	Apl2_18744	blue	0.432644743	0.050125352	0.450435129	0.04045219	0.89393905	4.77E-08	0.751552558	8.58E-05	-0.090888907	0.69519564	0.362826752	0.105984079	-0.361174653	0.107702468	0.639187224	0.001811766	0.047196402	0.839017697	-0.492789	0.023226848	-0.161111918	0.485378868	-0.201283943	0.381616331	0.233357287	0.308658901	0.881620513	1.29E-07	-0.237853339	0.299161305
C8H1ORF168	Apl2_07085	blue	0.430953321	0.051130255	0.421392883	0.057104246	0.879236436	1.54E-07	0.843630956	1.55E-06	-0.079976409	0.730388478	0.34376843	0.127054166	-0.329772345	0.144324481	0.719541345	0.000236233	0.004287176	0.985285219	-0.419993506	0.058021559	-0.092664195	0.689524791	-0.207984474	0.365628218	0.287731484	0.205955663	0.844892388	1.44E-06	-0.317544849	0.160711052
RLTPR	Apl2_10281	blue	-0.430940539	0.051137907	-0.219496359	0.339074858	-0.526374669	0.014235015	-0.605446033	0.003632842	0.275355248	0.227010235	-0.294210163	0.195471554	0.818309256	5.82E-06	-0.445365486	0.043046591	0.252849912	0.268794044	-0.057965727	0.802915054	0.116917529	0.613760771	-0.077300555	0.73910145	-0.568580974	0.007156396	-0.714080084	0.000277062	0.587790904	0.005076139
	XLOC_040314	blue	0.430209241	0.051577197	0.453325034	0.039028709	0.845905666	1.36E-06	0.74393884	0.000110583	-0.168443453	0.465464169	0.470814061	0.031227922	-0.299124815	0.187762329	0.490043597	0.024126126	0.053894116	0.81652326	-0.400191844	0.072240543	-0.125443064	0.58795608	-0.190892104	0.407175258	0.236043596	0.302962484	0.734480988	0.000149839	-0.260304483	0.254450987
FOXJ1	Apl2_11128	blue	0.427288852	0.05336043	0.202637021	0.37835645	0.327403046	0.147403784	0.567018788	0.007352567	-0.114949223	0.619782824	0.2991788	0.187678809	-0.658406262	0.001174319	0.295772641	0.192997891	-0.360069911	0.108862779	0.168310365	0.465821915	-0.246811026	0.280779413	0.52109924	0.015421744	0.450236603	0.040551441	0.552744911	0.00935842	-0.701219682	0.000397804
TMEM184A	Apl2_20396	blue	0.424960392	0.054815778	0.220021555	0.33789127	0.780114362	3.04E-05	0.863087333	4.76E-07	-0.200198268	0.384243379	0.416205184	0.060561276	-0.313931035	0.16579153	0.501625755	0.020512126	-0.072561476	0.754607736	-0.407407594	0.066784842	-0.213866944	0.351914276	-0.228707354	0.3186718	0.284746679	0.210909652	0.809056673	8.97E-06	-0.302304058	0.182886584
MMEL1	Apl2_02026	blue	-0.424452046	0.055137508	-0.405911158	0.067889824	-0.580311634	0.005816627	-0.541885439	0.011167173	0.02111549	0.92761346	-0.317811895	0.160339961	0.365000253	0.103753885	-0.297991027	0.189522232	-0.156036598	0.499408643	0.283030006	0.213794419	0.143794436	0.534044068	0.069605001	0.764327976	-0.221474459	0.334629711	-0.61433402	0.003047282	0.196634699	0.392937375
	Apl2_18772	blue	-0.422843389	0.056165147	-0.300413956	0.185774777	-0.70825622	0.000327133	-0.600045302	0.004032415	0.327921327	0.146726285	-0.291521589	0.199777789	0.509520181	0.018307339	-0.4950819	0.022496434	-0.096585434	0.677056061	0.290951369	0.200699211	0.029803619	0.897957309	0.447742157	0.041814721	-0.352575181	0.116975198	-0.707100118	0.000337945	0.188259026	0.413796761
	XLOC_043282	blue	0.422324414	0.05649978	0.186102479	0.41926321	0.694583306	0.000476039	0.708088444	0.000328684	-0.275568237	0.22663642	0.587523701	0.005101176	-0.254393995	0.265782134	0.338240012	0.133689685	-0.047380888	0.838396396	-0.362423354	0.106401809	-0.183335917	0.42633268	-0.200421129	0.383703286	0.215144075	0.348976947	0.658003371	0.001185403	-0.244933627	0.284572285
PDCD5	Apl2_10357	blue	-0.420858977	0.057452914	-0.580078494	0.005841071	-0.767285991	4.93E-05	-0.625159772	0.002442677	0.060104925	0.79578707	-0.301488442	0.184129123	0.31457022	0.164884958	-0.575450198	0.006344184	-0.158111737	0.493648527	0.447111479	0.04213891	0.11841252	0.609202746	-0.210007088	0.360878716	-0.027742204	0.904983369	-0.765768312	5.21E-05	0.290090975	0.202094908
COL15A1	Apl2_18943	blue	-0.419622539	0.058266607	-0.197755118	0.390192182	0.091944186	0.691822822	0.051951305	0.823034755	0.312295765	0.168126531	-0.062512775	0.787782626	-0.297642464	0.19006552	0.310356358	0.170925072	-0.435067987	0.048712222	0.154997908	0.502304067	0.290719699	0.201074379	-0.107203929	0.643704894	0.582605577	0.005580594	0.594918985	0.004444876	-0.540970383	0.011331749
SOX7	Apl2_18517	blue	0.419236001	0.05852278	0.448505937	0.041424712	0.883867686	1.08E-07	0.683675133	0.000633183	-0.178970646	0.437616049	0.469296995	0.031851524	-0.355088905	0.114207223	0.643411722	0.001651151	-0.016988985	0.941733698	-0.436307281	0.048001488	-0.09868752	0.670404939	-0.126735971	0.584083409	0.26574118	0.244304965	0.881213695	1.33E-07	-0.330492517	0.143397536
SAA1	Apl2_07443	blue	0.41766645	0.059571808	0.371765519	0.09703132	0.741743983	0.000118796	0.566058233	0.00747537	-0.225899821	0.324810793	0.339480003	0.132180414	-0.193809754	0.399906422	0.466287996	0.033117358	0.131209773	0.570767945	-0.510083328	0.018157644	-0.229369161	0.317234917	-0.049745457	0.830441413	0.056046373	0.809323364	0.694065415	0.000482662	-0.111694899	0.629790895
B3GNT7	Apl2_06944	blue	0.416976168	0.060037674	0.515835648	0.016684166	0.897041909	3.64E-08	0.657004708	0.001213262	-0.174956408	0.448129694	0.310315681	0.170984109	-0.351568729	0.118096892	0.71226354	0.00029192	0.035224941	0.879515787	-0.367732997	0.100998689	-0.018684629	0.935929206	-0.16137548	0.484655696	0.277558816	0.223162268	0.771868281	4.16E-05	-0.337109094	0.135076833
LGALS1	Apl2_01466	blue	0.416953832	0.060052794	0.276002566	0.225875384	0.650499494	0.001408646	0.74555374	0.000104858	-0.095293763	0.681154523	0.398311191	0.073715972	-0.448074793	0.041644518	0.384844146	0.084950311	-0.162402738	0.481842197	-0.269266256	0.237867884	-0.305852643	0.177547007	0.163415107	0.479077483	0.336665991	0.135623104	0.838162605	2.10E-06	-0.458218769	0.036707553
CITED4	Apl2_11672	blue	0.412496899	0.063128377	0.400198194	0.0722356	0.442661188	0.044482311	0.319920022	0.157431351	0.118721104	0.608263638	0.306530298	0.176539591	-0.191881805	0.404701517	0.30640948	0.176718915	0.099374505	0.668236383	-0.260109051	0.25482064	-0.014033222	0.951858436	0.342838379	0.128153659	0.028465864	0.902516065	0.542611532	0.011037973	-0.288932885	0.203983753
ENDOD1	Apl2_04199	blue	0.411981764	0.063491415	0.491676734	0.023587905	0.533855364	0.012679958	0.620606525	0.002683392	-0.088471341	0.702943339	0.105411282	0.649291429	-0.65068615	0.00140269	0.505866046	0.019302924	-0.076784075	0.740786769	0.053210585	0.818812867	-0.195749275	0.395114376	0.471750939	0.030847639	0.396247738	0.075360708	0.571508101	0.006800418	-0.633370575	0.002054292
FAM105A	Apl2_15576	blue	-0.41135522	0.063935098	-0.399411231	0.072850239	-0.267664443	0.240779151	-0.358469038	0.110560247	0.005715689	0.98038296	-0.27502978	0.22758224	0.437776372	0.047169355	-0.264338706	0.246896921	-0.029110416	0.900319207	0.011044869	0.962102064	-0.042442063	0.855059962	-0.502837322	0.020160605	-0.089570958	0.69941577	-0.39220713	0.078660828	0.378289306	0.090856963
TBC1D16	Apl2_19115	blue	0.410342039	0.064657544	0.402685897	0.070318259	0.716802138	0.000256013	0.652978478	0.00133127	0.009411082	0.967704973	0.391766801	0.079026878	-0.097518035	0.674102366	0.437395743	0.047383877	-0.015337525	0.947389676	-0.513141761	0.017361735	-0.149475855	0.51783287	0.137196336	0.553161047	-0.063051531	0.785994418	0.701492399	0.000394839	-0.207194357	0.367493256
PLEKHG7	Apl2_09000	blue	0.408457337	0.066017851	0.110176897	0.634480804	0.633229203	0.00206051	0.727402771	0.00018658	-0.207441166	0.366910092	0.737210731	0.000137438	-0.271451815	0.233932645	0.322497751	0.153924972	-0.098525622	0.670916357	-0.357211775	0.111906762	-0.1898777	0.409719316	-0.189703051	0.410158197	0.261883508	0.251476887	0.736826732	0.000139127	-0.262351313	0.250600068
	Apl2_10199	blue	-0.408101766	0.066276898	-0.200555523	0.383377796	0.124208722	0.591663471	0.10587166	0.647854981	0.118084082	0.610202924	-0.229264259	0.317462416	-0.127705613	0.581186198	0.109509738	0.636546295	-0.156033302	0.499417818	0.008713481	0.970097784	0.102935977	0.657035202	-0.343081951	0.127865057	0.500595077	0.020815009	0.496001959	0.022208546	-0.277757638	0.222817198
	XLOC_057262	blue	0.407010384	0.067076811	0.275061867	0.227525807	0.738166184	0.000133312	0.866936375	3.69E-07	-0.240038475	0.294610792	0.372990721	0.095848893	-0.254294364	0.265975829	0.29177764	0.19936496	0.078523572	0.735115238	-0.49796431	0.021604343	-0.411681748	0.063703577	-0.170004355	0.46127889	0.141959455	0.539329718	0.744874021	0.000107236	-0.143705973	0.534298332
NEDD9	Apl2_06686	blue	0.406467897	0.067477122	0.461451557	0.03523439	0.634721489	0.001995663	0.620132373	0.002709562	-0.198806717	0.387625379	0.17472931	0.448728392	-0.716513073	0.000258181	0.592853287	0.004620701	-0.055193738	0.812173923	0.065337053	0.778420072	-0.002547761	0.99125508	0.15440144	0.503970443	0.58863697	0.004997535	0.687375246	0.000575553	-0.675917534	0.000770128
	Apl2_09423	blue	0.406199868	0.067675571	0.221144273	0.335369289	0.771180921	4.27E-05	0.805442166	1.06E-05	-0.278033156	0.222339597	0.506961696	0.01899996	-0.343143595	0.127792091	0.427611712	0.053160995	-0.094426042	0.68391267	-0.373677633	0.095190613	-0.21930327	0.339510617	-0.203971093	0.375157834	0.315560389	0.163487352	0.817426125	6.07E-06	-0.331945454	0.141540216
LOC428278	Apl2_07117	blue	0.405177123	0.068436862	0.378979607	0.090221028	0.883077056	1.15E-07	0.812780775	7.56E-06	-0.216384478	0.346137826	0.348875539	0.121136524	-0.271170599	0.234436602	0.542914041	0.010984505	0.047387212	0.838375098	-0.493518052	0.022992586	-0.209842284	0.361264373	-0.223057004	0.331098412	0.214337355	0.35083069	0.820737302	5.17E-06	-0.243292653	0.287913454
FAM46A	Apl2_15553	blue	0.404602173	0.068867659	0.643714421	0.001640119	0.813853164	7.19E-06	0.538007699	0.0118782	0.012184417	0.958195101	0.456464007	0.037527102	-0.232114824	0.311315433	0.542933751	0.010981029	0.270271606	0.236052391	-0.576369494	0.006241506	-0.217163756	0.344361094	0.121396402	0.600146955	0.025430282	0.912871362	0.800015573	1.34E-05	-0.111434854	0.630593344
CDH11	Apl2_00627	blue	-0.403108671	0.069996263	-0.39618527	0.075410925	0.054650871	0.813990051	0.198625688	0.38806657	0.216235391	0.346478351	0.14288262	0.53666754	-0.245891096	0.282633972	0.042579941	0.854593923	-0.517335957	0.016316144	0.083035093	0.720468015	0.014891139	0.948918904	-0.127218391	0.582641206	0.637552656	0.001877346	0.670670532	0.000876393	-0.48718969	0.025090083
WDR31	Apl2_04522	blue	0.402642372	0.070351472	0.250514845	0.273389572	0.665021438	0.001004476	0.856833845	7.09E-07	-0.186958541	0.417088601	0.360218656	0.108706025	-0.464629174	0.033831895	0.361926265	0.106918205	-0.16426395	0.476765494	-0.208867939	0.363549275	-0.334510069	0.138303347	0.031063647	0.893666252	0.397148222	0.074639603	0.765458206	5.27E-05	-0.468688049	0.032104574
MAMLD1	Apl2_03002	blue	0.401374874	0.071323863	0.598044145	0.004189463	0.620785151	0.002673588	0.475477103	0.029371137	-0.121989775	0.598352817	0.263442509	0.248562439	-0.484877853	0.025893161	0.436758429	0.047744751	0.226765733	0.322909889	-0.252015597	0.27043039	-0.021133426	0.927552129	0.245315209	0.283798818	0.121920247	0.59856293	0.636677323	0.001913279	-0.334969672	0.137728852
SLC27A5	Apl2_18438	blue	0.401154261	0.071494139	0.214121701	0.351327204	0.780963987	2.94E-05	0.826759694	3.83E-06	-0.262690247	0.249966021	0.455695497	0.037890497	-0.36859116	0.10014462	0.570463912	0.006925692	-0.132835254	0.565963134	-0.39740863	0.074432036	-0.12789576	0.580618778	-0.228317069	0.319520999	0.293666846	0.196336692	0.860330424	5.69E-07	-0.32018352	0.157070399
PRKCB	Apl2_05698	blue	-0.40079522	0.071771913	-0.440671742	0.045561975	-0.797800856	1.47E-05	-0.657920112	0.001187705	0.122672591	0.596291011	-0.400034057	0.072363472	0.354904441	0.114408721	-0.582117269	0.005630162	-0.059142424	0.798992302	0.496334864	0.022105107	0.142250514	0.538489722	-0.007035019	0.975855985	-0.114577388	0.620923109	-0.872191233	2.57E-07	0.247241665	0.279913869
FGFR1	Apl2_16391	blue	-0.400410279	0.072070625	-0.400808063	0.071761962	-0.663432135	0.001043249	-0.633280021	0.002058273	0.090736669	0.69568267	-0.234249012	0.306760802	0.564325043	0.007701218	-0.449286574	0.041029021	-0.126707394	0.584168886	0.0898428	0.698544619	-0.129506987	0.575820309	0.223057485	0.331097342	-0.493983178	0.022844116	-0.653166471	0.001325552	0.433525366	0.04960821
TP53I11	Apl2_11191	blue	-0.399502785	0.072778531	-0.414987442	0.061395354	-0.618925705	0.00277713	-0.606606663	0.003551433	0.367013749	0.101718598	-0.323953547	0.151968979	0.681412826	0.000670785	-0.462433306	0.034796305	0.059180822	0.798864373	0.031294774	0.892879451	0.099710598	0.667176388	-0.173411477	0.452210811	-0.370294947	0.098464647	-0.6556334	0.001252418	0.601215483	0.003942874
SFTPA1	Apl2_00214	blue	0.396651127	0.075037033	0.18092481	0.432545534	0.746250304	0.000102469	0.906993729	1.44E-08	-0.18361202	0.425624292	0.424629725	0.055024892	-0.294101814	0.195643876	0.414817127	0.061512702	-0.075397454	0.745317073	-0.417321218	0.059804457	-0.279133285	0.220439269	-0.219791354	0.338409753	0.277404386	0.223430535	0.812042404	7.82E-06	-0.280602741	0.217917712
PHACTR4	Apl2_16936	blue	0.39642353	0.075219526	0.458092987	0.036765829	0.755985637	7.37E-05	0.705724507	0.000351207	-0.099218699	0.668727982	0.273089612	0.231011621	-0.505799311	0.019321501	0.598755903	0.004133032	-0.076279893	0.742433063	-0.225000577	0.326791935	-0.002120317	0.992722196	0.046976922	0.839756974	0.309342123	0.172401284	0.778161099	3.28E-05	-0.485555028	0.025655844
GLB1	Apl2_15823	blue	-0.395624634	0.075862735	-0.473947612	0.029970298	-0.029437437	0.899204871	0.20997296	0.360958558	0.22278411	0.331705763	-0.119372289	0.60628385	0.194576772	0.398007499	-0.303693142	0.180783564	-0.242650806	0.289226895	-0.293919662	0.195933805	-0.363657238	0.10512785	-0.287467974	0.206389867	0.058264563	0.801918389	0.359332657	0.109642151	0.124753406	0.590026277
SERPINB5	Apl2_17643	blue	0.395391907	0.076050881	0.135565104	0.557934283	0.471063588	0.031126279	0.539590761	0.011583608	0.003000157	0.989702355	0.46125203	0.035323951	-0.3924884	0.078427668	0.561464268	0.008086248	-0.191690426	0.40517922	0.009281353	0.96814993	0.139332554	0.546938105	-0.118324732	0.609470017	0.44145784	0.045132968	0.501252782	0.020621321	-0.456100333	0.037698727
	Apl2_07247	blue	-0.394809975	0.076522869	-0.005079483	0.982566169	0.267170475	0.241681557	0.291423971	0.19993533	0.426942893	0.053574768	-0.119843337	0.604853381	0.260297623	0.254463958	0.266798164	0.242363156	-0.003317378	0.9886136	-0.377807734	0.091302562	0.113311479	0.624811459	-0.29248751	0.198223434	0.01392823	0.952218216	0.50078394	0.020759242	-0.038653778	0.867882357
C6ORF165	Apl2_10019	blue	0.39375929	0.077380595	0.538725183	0.011743937	0.855717856	7.60E-07	0.662739401	0.001060541	-0.120333765	0.603365543	0.265360198	0.245007327	-0.409651779	0.065153261	0.682598292	0.000650851	0.006168978	0.978827532	-0.309288488	0.172479592	-0.060501149	0.794468519	-0.048319777	0.835235887	0.322860676	0.153435714	0.788674186	2.16E-05	-0.403906082	0.069391958
	XLOC_057414	blue	0.393661921	0.077460444	0.493112742	0.023122588	0.453808233	0.038794559	0.187552813	0.4155826	-0.251367794	0.271705243	0.114487824	0.621197893	-0.296885978	0.191248234	0.268182429	0.239835212	0.168441503	0.46546941	-0.13036738	0.573264997	-0.035377796	0.878996652	0.366329744	0.102406705	-0.04603445	0.842932976	0.221082695	0.335507323	-0.197519784	0.390767894
TMEM211	Apl2_02565	blue	-0.389343959	0.081063805	-0.402394248	0.070541036	-0.054496492	0.814506686	0.119544295	0.605761346	0.382197562	0.087299834	0.03500046	0.880278272	-0.292453139	0.198278604	-0.004139461	0.985792168	-0.568269331	0.007195182	0.243971977	0.286527356	0.143994926	0.533468018	-0.007165998	0.975406598	0.665775052	0.000986523	0.552321782	0.009424094	-0.586338193	0.005213494
COL15A1	Apl2_12190	blue	-0.388935431	0.08141108	-0.271322618	0.234164087	0.019651083	0.932622243	0.02660724	0.908854693	0.263045036	0.249303418	-0.001198625	0.995885787	-0.365212974	0.103537469	0.254077277	0.266398181	-0.505198415	0.019489424	0.259758682	0.25548421	0.299555274	0.187097066	-0.061666345	0.790594122	0.667855814	0.000938359	0.574108729	0.006496512	-0.614585434	0.003031942
	XLOC_015603	blue	-0.387972043	0.082234408	-0.482233041	0.026836773	-0.681864308	0.000663133	-0.460757871	0.035546529	0.115557208	0.617920163	-0.284680112	0.211021029	0.384925796	0.08487858	-0.653351965	0.00131993	-0.074088814	0.749600035	0.341050278	0.130286576	-0.164898631	0.475040493	-0.058765674	0.80024777	-0.071544826	0.75794631	-0.644946717	0.001595846	0.205547047	0.371399121
TMPRSS7	Apl2_13894	blue	-0.386705611	0.083326131	-0.214430116	0.350617246	0.12207781	0.598086823	0.109076882	0.637887788	0.280251739	0.218518285	0.119144784	0.606975229	0.06982014	0.763619476	-0.028682882	0.901776313	-0.155089188	0.50204929	-0.291585384	0.19967488	-0.023236538	0.920363453	-0.160126898	0.488086342	0.16303438	0.480116289	0.599422042	0.004080793	-0.086483813	0.70933421
PHLDA2	Apl2_04677	blue	0.385840107	0.084078411	0.299551513	0.187102872	0.571841638	0.006760799	0.46328408	0.034420127	-0.306496345	0.176589973	0.255830451	0.262999402	-0.432675768	0.050107063	0.370285744	0.098473666	-0.094481296	0.683736921	-0.076424568	0.741960548	-0.137272758	0.552937878	0.115587226	0.617828255	0.34243253	0.12863557	0.525563924	0.014412428	-0.458593458	0.036534384
MGP	Apl2_05092	blue	0.385404338	0.084459077	0.359156581	0.109828883	0.88421501	1.05E-07	0.807935643	9.44E-06	-0.140044127	0.544872342	0.423737457	0.055592209	-0.316609876	0.162014992	0.611225672	0.003242358	-0.023744585	0.918627766	-0.458310173	0.03666525	-0.137910447	0.551077253	-0.230462914	0.314868783	0.301932726	0.183451576	0.900471298	2.68E-08	-0.31559158	0.163443459
DUSP1	Apl2_12464	blue	0.382602461	0.086937298	0.529415263	0.013585326	0.944829782	1.17E-10	0.683489529	0.000636198	-0.125669558	0.587276871	0.414106919	0.062003875	-0.241206814	0.292195323	0.650853894	0.001397357	0.182563021	0.428319026	-0.552782947	0.009352535	-0.037616866	0.871397753	-0.269376336	0.237668659	0.191364898	0.405992485	0.867921083	3.45E-07	-0.187869692	0.414780775
	Apl2_08984	blue	0.382406935	0.087112228	0.354229266	0.11514843	0.763827012	5.59E-05	0.591828822	0.004710018	-0.324935079	0.150660049	0.715561102	0.000265433	-0.183005558	0.427181099	0.402835178	0.070204435	0.118785472	0.608067824	-0.487554892	0.02496505	-0.117393872	0.612306966	-0.298582549	0.188602665	0.14327866	0.535527327	0.733652169	0.000153789	-0.121216779	0.600690508
	Apl2_03172	blue	0.379954699	0.089328343	0.361847003	0.107000713	0.695275823	0.000467305	0.777324775	3.38E-05	-0.008729833	0.970041692	0.336923295	0.135305701	-0.247801446	0.278791253	0.359769269	0.109180109	-0.0483741	0.835053094	-0.442869137	0.044370612	-0.421656814	0.056932484	0.181654931	0.430659122	0.113486744	0.624272541	0.769096474	4.61E-05	-0.262690695	0.249965185
GCOM1	Apl2_16522	blue	0.379778814	0.089488879	0.308709538	0.173326428	0.800956436	1.29E-05	0.771135592	4.27E-05	-0.25239074	0.269693846	0.429658728	0.051909798	-0.164742873	0.475463536	0.389898206	0.080594425	0.090800755	0.695477637	-0.522726418	0.015047488	-0.274487251	0.228537822	-0.221146507	0.335364281	0.117502581	0.611975381	0.756299045	7.29E-05	-0.177845219	0.440550407
CROCC	Apl2_03432	blue	-0.379405102	0.089830685	-0.266103113	0.243638925	0.19665069	0.39289812	0.207057111	0.367817773	0.27448084	0.228549131	0.015078206	0.948278032	0.047755795	0.837134085	0.234359191	0.306526773	-0.366088722	0.102649981	-0.237676517	0.299531406	0.002232633	0.992336692	-0.109096951	0.637825567	0.253525723	0.267473161	0.674865626	0.000790504	-0.277163986	0.223848565
	XLOC_005071	blue	0.378644171	0.090529634	0.414611055	0.061654914	0.596127746	0.004344594	0.541178683	0.011294113	-0.012199726	0.95814262	0.465607621	0.033408981	-0.194074971	0.399249254	0.253947415	0.266651036	0.034102328	0.883329928	-0.442627135	0.044500623	-0.424118687	0.055349272	0.391924661	0.078895501	-0.002860253	0.990182532	0.637542022	0.001877779	-0.150015678	0.516304821
PER2	Apl2_08591	blue	0.378390567	0.09076347	0.007646676	0.973757461	0.383077308	0.086513556	0.589024202	0.004961897	-0.170692019	0.459441189	0.352590857	0.116957788	-0.377713323	0.09139011	0.28112343	0.217028807	-0.400438028	0.07204906	-0.042864718	0.8536315	-0.227551137	0.321191495	0.242769061	0.288984625	0.315565761	0.163479791	0.551134433	0.009610398	-0.507997235	0.018717135
ENTPD1	Apl2_03175	blue	0.378100392	0.091031573	0.174062107	0.450489748	0.735734224	0.000144031	0.932544276	7.55E-10	-0.173531894	0.451892026	0.32920149	0.145062227	-0.268767413	0.238772063	0.407612442	0.066634644	-0.063121438	0.785762463	-0.432442937	0.050244444	-0.312939863	0.167204134	-0.225794249	0.325043007	0.242246836	0.290055452	0.781475558	2.88E-05	-0.24770793	0.278978599
CEP57L1	Apl2_02368	blue	-0.377383442	0.091696495	-0.319934657	0.157411288	0.097478831	0.674226439	0.107338064	0.643287616	0.216903247	0.344954452	-0.089832958	0.698576151	-0.053258494	0.818652343	0.379907093	0.089371773	-0.381275365	0.088129722	-0.007476754	0.974340428	0.279763498	0.219355494	-0.280056377	0.218853029	0.389337989	0.081068872	0.503978928	0.019833811	-0.335941494	0.136519656
C21ORF63	Apl2_04792	blue	0.375993034	0.092996205	0.369845634	0.09890566	0.879384016	1.53E-07	0.858509294	6.38E-07	-0.111311993	0.630972609	0.311149342	0.16977696	-0.310497079	0.170720942	0.638949089	0.001821198	-0.008579168	0.970558515	-0.460151261	0.035821256	-0.152793107	0.508477015	-0.22226801	0.332856199	0.283903626	0.212323105	0.88782433	7.92E-08	-0.312121773	0.1683763
IGF1R	Apl2_19561	blue	0.375937023	0.093048845	0.312453536	0.167900267	0.782301908	2.79E-05	0.626942351	0.002353509	-0.130667608	0.572374507	0.668036367	0.000934276	-0.194003592	0.399426062	0.515729223	0.016710524	0.059037345	0.799342416	-0.497360935	0.021788705	-0.089018902	0.701186026	-0.246429537	0.281547563	0.217429926	0.343755462	0.853367821	8.77E-07	-0.201047131	0.382188488
RHOV	Apl2_17248	blue	0.372885202	0.095950309	0.200780042	0.382834377	0.755788264	7.42E-05	0.827325188	3.72E-06	-0.224807581	0.327218064	0.440136249	0.045856017	-0.341381973	0.129889019	0.426106133	0.054095911	-0.117804184	0.611055811	-0.379523099	0.089722658	-0.252933022	0.268631384	-0.153283575	0.507100662	0.316044412	0.162807154	0.844791874	1.45E-06	-0.356956893	0.112181179
FERMT1	Apl2_09936	blue	0.371758828	0.097037807	0.354182731	0.115199539	0.847005216	1.28E-06	0.772961468	3.99E-05	-0.174829692	0.448463702	0.475889201	0.029211331	-0.277703699	0.222910779	0.523285619	0.014920578	0.063215596	0.785450071	-0.5313706	0.013180374	-0.177576646	0.441252195	-0.210009579	0.360872889	0.208317339	0.364844133	0.913956225	7.08E-09	-0.245583658	0.283255456
FGFR3	Apl2_15052	blue	-0.371509115	0.097280121	-0.381138006	0.088253829	-0.572988272	0.006626044	-0.593491229	0.004565796	0.004986745	0.982884419	-0.240958657	0.292707349	0.621686684	0.002624563	-0.43878247	0.046605929	-0.022046713	0.92442971	-0.046593858	0.84104756	-0.111300747	0.63100733	0.030162597	0.896734516	-0.592859468	0.004620166	-0.620187533	0.002706507	0.546295059	0.010401154
EPS8	Apl2_05586	blue	0.371402087	0.097384114	0.247663446	0.279067745	0.753317183	8.08E-05	0.805029669	1.08E-05	-0.213721952	0.352248656	0.328952792	0.145384461	-0.55848687	0.008503616	0.554841474	0.009038513	-0.212899506	0.35414887	-0.195337271	0.396129652	-0.180828431	0.432794874	-0.073040156	0.75303725	0.488904545	0.024507264	0.847460203	1.25E-06	-0.531631319	0.013127126
GRHL1	Apl2_08384	blue	0.370371978	0.098389185	0.329055367	0.145251496	0.474939788	0.029580537	0.487278807	0.025059527	-0.106757119	0.645095598	0.144851746	0.531009449	-0.62921356	0.00224387	0.605844434	0.003604723	-0.294487162	0.195031469	0.112716388	0.626642659	-0.106868529	0.644748727	0.403119251	0.069988219	0.503196935	0.020057201	0.636110371	0.00193686	-0.7110445	0.00030227
RAB20	Apl2_12848	blue	0.369938514	0.098814378	0.398315132	0.073712856	0.891312344	5.95E-08	0.780514044	2.99E-05	-0.044336607	0.848660369	0.40040271	0.072076507	-0.095349981	0.680975962	0.516531534	0.016512644	0.19765232	0.390443605	-0.703424221	0.000374379	-0.224426814	0.32805976	-0.312985929	0.167138296	0.055827651	0.810054382	0.869096388	3.18E-07	-0.023004902	0.921154928
LMNB2	Apl2_10901	blue	0.369675934	0.099072601	0.483462278	0.026394877	0.921357086	3.10E-09	0.787425295	2.27E-05	-0.073311615	0.752147047	0.326704097	0.148320927	-0.236187425	0.302659313	0.639678775	0.001792426	0.135448223	0.558276998	-0.588583026	0.005002516	-0.18944773	0.410800264	-0.21596101	0.347105566	0.163630336	0.478490735	0.894819299	4.42E-08	-0.170479359	0.460009095
LOC423752	Apl2_00118	blue	0.369052078	0.09968809	0.53127456	0.013200032	0.905085642	1.74E-08	0.737666527	0.000135456	-0.013346391	0.9542122	0.271250523	0.234293301	-0.301183703	0.184594842	0.771725867	4.18E-05	0.062795321	0.786844688	-0.436153597	0.048089189	-0.018629203	0.936118891	-0.161451909	0.484446088	0.248223645	0.277946416	0.829539239	3.32E-06	-0.303364431	0.181279724
EPCAM	Apl2_06890	blue	0.366300349	0.102436353	0.297038912	0.191008733	0.84547436	1.40E-06	0.815762528	6.57E-06	-0.165610932	0.473108281	0.445873025	0.042781191	-0.289226041	0.203504504	0.493104697	0.023125175	-0.023814091	0.918390333	-0.479667525	0.027777924	-0.200172034	0.384306984	-0.24403574	0.286397467	0.280950311	0.217324085	0.893213287	5.07E-08	-0.27467827	0.228201074
NOV	Apl2_16650	blue	-0.364209131	0.104561643	0.142771957	0.536986346	0.274861807	0.22787782	-0.021967362	0.924700959	0.395943683	0.075605369	-0.132834194	0.565966261	-0.089381377	0.700023525	0.5943744	0.00449068	-0.009078616	0.968845318	-0.056312212	0.808435074	0.467053628	0.032791585	-0.225719233	0.325208073	0.358198504	0.110848989	0.502234855	0.020334795	-0.287424943	0.20646083
IP6K3	Apl2_09491	blue	0.363738518	0.105044322	0.465319076	0.033533265	0.830714401	3.13E-06	0.521518906	0.015324508	-0.024468507	0.916155182	0.468107222	0.032347409	-0.255833694	0.262993141	0.791767431	1.90E-05	0.072721204	0.754083586	-0.448146144	0.041608079	0.059854745	0.796619895	-0.209418454	0.362257263	0.244906119	0.284628094	0.842472854	1.66E-06	-0.229624306	0.316682003
AGR2	Apl2_03146	blue	0.361173999	0.107703152	0.225297733	0.326136469	0.792155838	1.87E-05	0.883041454	1.16E-07	-0.164754932	0.475430776	0.359781807	0.109166862	-0.298603742	0.188569775	0.461640128	0.035149911	-0.064596649	0.780871732	-0.441522984	0.045097557	-0.253544174	0.267437156	-0.232866952	0.309705647	0.29075998	0.201009114	0.859453497	6.01E-07	-0.290644495	0.201196266
Q9YI41_CHICK	Apl2_19283	blue	0.360966455	0.107920448	0.271441798	0.233950583	0.747238849	9.92E-05	0.604160794	0.0037248	-0.113273341	0.624928751	0.72748057	0.000186138	-0.178622357	0.438523047	0.507321114	0.01890141	0.000952924	0.996729139	-0.496411857	0.022081239	-0.077642807	0.737985287	-0.218763262	0.340731052	0.197752326	0.390199009	0.853107911	8.91E-07	-0.196213429	0.393972322
VNN1	Apl2_02115	blue	0.359830899	0.109115004	0.257283884	0.260202652	0.788018943	2.22E-05	0.725839927	0.000195663	-0.11979636	0.604995978	0.593610688	0.004555575	-0.221305128	0.335008871	0.488249879	0.024728478	-0.003129831	0.98925729	-0.498603644	0.021410354	-0.152259905	0.509975327	-0.257144818	0.260469426	0.251928217	0.270602131	0.88414755	1.06E-07	-0.217766467	0.342990603
PDHA1	Apl2_20043	blue	0.359081147	0.109908953	0.330861575	0.142924143	0.634847382	0.001990272	0.676425118	0.000760456	-0.072230486	0.755694215	0.351648349	0.118007873	-0.420186503	0.057894383	0.413921236	0.062132782	-0.090628553	0.696028621	-0.267886967	0.240373346	-0.376606633	0.092420969	0.252556823	0.269368169	0.327059428	0.147854173	0.801320904	1.27E-05	-0.424871574	0.054871886
MSLN	Apl2_13966	blue	0.358526341	0.110499157	0.245990622	0.282432962	0.77533417	3.65E-05	0.834082002	2.62E-06	-0.013844934	0.952503659	0.403680459	0.069562542	-0.220652088	0.336473519	0.649760138	0.001432446	-0.066207025	0.77554197	-0.441484698	0.045118365	-0.121855279	0.598759286	-0.235790851	0.303495685	0.26519199	0.245317842	0.839003817	2.01E-06	-0.276488463	0.225025977
PTPRVP	Apl2_01841	blue	-0.35833391	0.110704402	-0.554100344	0.00915056	-0.17882467	0.437996071	0.107094568	0.644045174	0.25523823	0.264144419	0.075399335	0.745310919	0.160648344	0.486652138	-0.234930399	0.30531522	-0.418975369	0.058695995	-0.130145699	0.573922903	-0.14134306	0.541110622	-0.170542095	0.459841523	0.126618792	0.584433946	0.357349474	0.111758712	-0.006074455	0.979151876
COL5A1	Apl2_13117	blue	-0.355442771	0.113821401	-0.089016756	0.70119291	0.303954426	0.18038984	0.17535757	0.447073129	0.369089117	0.099651469	0.118075877	0.610227917	0.089488139	0.699681247	0.2691996	0.237988573	-0.153182575	0.507383942	-0.366485874	0.10224934	0.081237868	0.726291969	-0.280658651	0.217822149	0.226543704	0.323396664	0.712827785	0.000287234	-0.102296547	0.659041149
ELF3	Apl2_08483	blue	0.355326711	0.113947838	0.451524293	0.039911034	0.905289319	1.70E-08	0.675898024	0.000770501	-0.122793326	0.595926754	0.271662476	0.233555588	-0.307541256	0.175043963	0.750089236	9.01E-05	0.017073179	0.941445419	-0.436823959	0.047707547	-0.023772858	0.918531186	-0.224316129	0.328304673	0.283056435	0.213749811	0.857665108	6.73E-07	-0.311465047	0.169321353
	Apl2_05835	blue	0.354857256	0.114460304	0.257415317	0.259950679	0.341831127	0.129352061	0.461587802	0.035173337	0.026798874	0.908200897	0.355145976	0.114144935	-0.38455554	0.085204218	0.220727188	0.336304891	-0.194806674	0.3974393	-0.09707599	0.67550182	-0.421536249	0.057010896	0.628160504	0.002294158	0.179114758	0.43724105	0.538700692	0.0117485	-0.422606026	0.056318009
	Apl2_13967	blue	0.354735629	0.114593346	0.211257188	0.357961096	0.742338708	0.00011652	0.830461374	3.17E-06	-0.007362616	0.974732018	0.426293951	0.0539786	-0.199471064	0.386008688	0.615290724	0.002989254	-0.076231559	0.742590942	-0.428465299	0.052636477	-0.117022768	0.613439462	-0.231303526	0.313057533	0.24121107	0.292186546	0.792500225	1.84E-05	-0.26768671	0.240738524
	XLOC_013545	blue	-0.354677733	0.114656714	-0.299570306	0.187073864	0.083378736	0.719356114	0.222288356	0.332810802	0.204928365	0.372872136	0.102798091	0.65746757	-0.332245536	0.14115874	0.050681812	0.827295651	-0.424865957	0.054875436	0.079091735	0.733265632	-0.065255366	0.778690458	-0.066298032	0.775241057	0.639268625	0.001808551	0.692077464	0.000508819	-0.485491001	0.025678208
C1orf63	Apl2_07182	blue	-0.352364957	0.117208856	-0.126734818	0.584086857	-0.668605397	0.000921505	-0.743233419	0.000113167	0.169192282	0.463453905	-0.237806268	0.2992598	0.438320963	0.046863729	-0.41514554	0.061286576	0.152741524	0.508621872	0.308735481	0.17328842	0.371222538	0.097558754	0.242024916	0.290511243	-0.427673562	0.053122855	-0.817242517	6.12E-06	0.294521333	0.194977227
GPRC5A	Apl2_01068	blue	0.351169394	0.118544092	0.346334736	0.124055299	0.867209861	3.62E-07	0.727590803	0.000185512	-0.173040311	0.453194156	0.390277054	0.080274756	-0.311999021	0.168552669	0.588118716	0.005045563	-0.027307394	0.906466253	-0.445569151	0.042939939	-0.120026078	0.604298813	-0.229049959	0.317927467	0.302162695	0.183101531	0.887963955	7.83E-08	-0.317196438	0.161196101
ABHD12B	Apl2_07792	blue	0.350549028	0.119241231	0.150765219	0.514186706	0.575501921	0.00633837	0.746260066	0.000102436	-0.296721881	0.191505445	0.213482148	0.352802095	-0.523706799	0.014825563	0.261818871	0.251598191	-0.065595921	0.777563373	-0.200058259	0.384582903	-0.394958308	0.076402352	-0.045227658	0.845653624	0.388215271	0.082025959	0.705599623	0.000352432	-0.359863224	0.109080867
ITGBL1	Apl2_11827	blue	-0.350520608	0.119273238	-0.163034193	0.4801168	0.231557798	0.312510903	0.15690469	0.496995036	0.267279369	0.241482436	0.034357647	0.882462244	-0.30090336	0.185023986	0.326794911	0.148201538	-0.368166579	0.100566512	0.014925244	0.948802061	0.18042369	0.433842814	-0.203612578	0.376015909	0.621622922	0.002628005	0.726234369	0.000193335	-0.463355257	0.034388801
	Apl2_01861	blue	0.350244391	0.119584646	0.327518385	0.147252823	0.802946113	1.18E-05	0.635099194	0.001979525	-0.211360473	0.35772065	0.42265957	0.056283499	-0.302497469	0.182592774	0.506911032	0.019013885	-0.02588621	0.911315145	-0.403486109	0.069709735	-0.125649835	0.587336003	-0.203778108	0.37561959	0.299569361	0.187075322	0.840273579	1.87E-06	-0.303555134	0.180991762
	Apl2_15363	blue	0.349787258	0.120101303	0.307959867	0.174427211	0.816814439	6.25E-06	0.684994142	0.000612099	-0.215132385	0.349003767	0.27678384	0.224510648	-0.196951548	0.39215996	0.612139211	0.003183973	0.024429331	0.916288973	-0.501243331	0.020624094	-0.178862366	0.437897919	-0.240277128	0.294116395	0.176379248	0.444388163	0.795940398	1.60E-05	-0.195818863	0.394943036
VEGFC	Apl2_15977	blue	0.348951574	0.121049946	0.313058474	0.167034654	0.819990634	5.36E-06	0.900727576	2.61E-08	-0.051821153	0.823471375	0.413392698	0.062500823	-0.133038808	0.565362701	0.39581713	0.075707377	0.107882032	0.641596469	-0.593331036	0.004579532	-0.275420018	0.226896517	-0.288086668	0.205371365	0.121883848	0.598672936	0.799729824	1.36E-05	-0.091685894	0.692647844
	Apl2_18516	blue	0.348880378	0.121131013	0.40124788	0.071421844	0.883281421	1.13E-07	0.6392042	0.001811095	-0.224165139	0.328638946	0.418528563	0.058993847	-0.247262352	0.279872333	0.691708856	0.0005138	0.009464151	0.967522951	-0.464285327	0.033981509	0.007064654	0.975754308	-0.25402319	0.266503476	0.219463011	0.339150094	0.847856897	1.22E-06	-0.299524889	0.187143974
CIDEA	Apl2_12038	blue	0.345766004	0.124715476	0.241598211	0.291388875	0.789887272	2.05E-05	0.827862991	3.62E-06	-0.155704425	0.500333714	0.434031498	0.049312851	-0.356037729	0.113174839	0.4515525	0.039897095	-0.102130776	0.659561559	-0.401459659	0.071258504	-0.241424683	0.291746248	-0.176552226	0.443934415	0.351625968	0.118032892	0.906652449	1.49E-08	-0.359156138	0.109829353
HPX	Apl2_14444	blue	0.345682013	0.124813185	0.257730617	0.259346844	0.784630887	2.54E-05	0.698468253	0.000428789	-0.111379903	0.630762965	0.506791973	0.01904664	-0.258715707	0.257466038	0.638810496	0.001826707	-0.055480757	0.811214095	-0.479192444	0.027955037	-0.07689808	0.740414662	-0.250613853	0.273193725	0.267909168	0.240332882	0.895056515	4.33E-08	-0.218939305	0.340332906
ALDH3A2	Apl2_02561	blue	0.345049123	0.125551201	0.349769243	0.120121696	0.842781083	1.63E-06	0.749001625	9.35E-05	-0.093355709	0.687320177	0.442719506	0.044450964	-0.320801034	0.156226754	0.599099444	0.004106023	-0.049868866	0.830026667	-0.482538053	0.026726582	-0.191501393	0.405651371	-0.113917895	0.622947592	0.268918559	0.238497869	0.95121546	3.74E-11	-0.320608329	0.156489687
KRT14	Apl2_15992	blue	0.344962203	0.125652803	0.232026744	0.311504283	0.734313502	0.00015063	0.637812848	0.001866775	-0.128636745	0.57840988	0.633042014	0.002068768	-0.365618877	0.103125431	0.583988225	0.005442196	-0.127164336	0.582802727	-0.337877986	0.134132629	-0.009166883	0.968542559	-0.182233573	0.429167208	0.378063268	0.091065916	0.891399891	5.91E-08	-0.377912112	0.091205845
STK31	Apl2_07988	blue	-0.343050746	0.127902006	-0.312841567	0.167344674	-0.577540589	0.006112696	-0.590667932	0.004812957	0.295490802	0.19344252	-0.29718819	0.190775151	0.737092679	0.000137955	-0.477018941	0.02877675	0.15638941	0.498427009	0.013162383	0.954842858	0.127252858	0.582538225	-0.195126867	0.396648697	-0.507155905	0.018946658	-0.756814081	7.16E-05	0.594970755	0.004440542
CLDN1	Apl2_10461	blue	0.342436877	0.128630402	0.292346831	0.198449308	0.722063415	0.000219196	0.532571088	0.01293664	-0.254406634	0.26575757	0.274688152	0.228183662	-0.305702299	0.177771044	0.645054047	0.001592039	-0.000387604	0.998669566	-0.315120982	0.164106551	0.02683853	0.908065609	-0.194058927	0.39928899	0.256320237	0.262054818	0.703844577	0.00037005	-0.320962366	0.156006865
	XLOC_009084	blue	0.341929776	0.129234339	0.506510639	0.019124219	0.743853751	0.000110892	0.407984178	0.066362734	-0.249312614	0.275774739	0.03393025	0.883914793	-0.196084722	0.394288821	0.54324457	0.010926327	0.229589827	0.316756687	-0.358420365	0.110612155	0.029539916	0.898855708	-0.161018677	0.485634835	0.068221089	0.768889819	0.478973131	0.028037098	-0.137689204	0.551722467
	Apl2_14272	blue	0.340894564	0.130473508	0.231194722	0.313291617	0.764398967	5.47E-05	0.800342658	1.32E-05	-0.133406449	0.564278967	0.442545893	0.044544335	-0.41267596	0.063002555	0.594732721	0.004460498	-0.174844924	0.448423546	-0.31328894	0.16670569	-0.12032969	0.603377899	-0.15126763	0.512769278	0.412352953	0.063229663	0.915860577	5.77E-09	-0.453399499	0.038992553
KCNQ1	Apl2_04675	blue	0.340631805	0.130789377	0.197562	0.390664583	0.694785661	0.000473473	0.807949325	9.44E-06	-0.132613667	0.566617079	0.110376341	0.633863842	-0.321376664	0.155443179	0.635890394	0.001946075	-0.125872342	0.586669047	-0.28464897	0.211073149	-0.136022969	0.556592644	-0.177229951	0.442158984	0.309412406	0.172298706	0.702249875	0.000386706	-0.358665163	0.110351263
	Apl2_20283	blue	0.340316954	0.131168584	0.312996611	0.167123034	0.638043739	0.001857437	0.421771931	0.056857691	-0.165119627	0.474440586	0.518439164	0.016049727	-0.217008916	0.344713698	0.376063431	0.092930075	-0.000289702	0.999005609	-0.364855856	0.103900978	-0.23143789	0.312768607	0.031464289	0.892302451	0.147783193	0.522638079	0.664423999	0.001018905	-0.23697726	0.300997753
CAPN1	Apl2_06014	blue	0.34024439	0.131256091	0.302325655	0.18285376	0.786782079	2.33E-05	0.842705123	1.64E-06	-0.156516233	0.498074379	0.339174437	0.132551207	-0.347032102	0.123249227	0.423228279	0.05591795	-0.008038458	0.972413391	-0.464440893	0.033913755	-0.368697653	0.100039005	-0.109376258	0.636959854	0.249066632	0.276264357	0.873057505	2.42E-07	-0.269021215	0.238311757
WNT3A	Apl2_09098	blue	0.338574162	0.133281771	0.451623915	0.039861819	0.804915221	1.08E-05	0.658940463	0.001159756	-0.004709514	0.983835813	0.443757643	0.043895798	-0.372039545	0.096765937	0.639849877	0.001785735	-0.058817889	0.800073742	-0.371462421	0.097325481	-0.11922778	0.606722969	0.042002625	0.856545611	0.303481051	0.18110359	0.884789358	1.01E-07	-0.397407051	0.074433294
	XLOC_013935	blue	-0.338535971	0.133328349	-0.169620709	0.462305773	0.16779646	0.46720463	0.159018435	0.491142038	0.255412856	0.263806464	0.071017221	0.759680555	-0.077680644	0.737861922	0.06156698	0.790924336	-0.194652602	0.397820036	-0.222158559	0.33310048	-0.029778577	0.898042618	-0.140970078	0.542189559	0.279106094	0.220486109	0.648468855	0.001474827	-0.184151407	0.42424223
CD9	Apl2_03671	blue	0.33771725	0.134329625	0.347489641	0.12272241	0.864583976	4.31E-07	0.767863533	4.82E-05	-0.142467813	0.53786299	0.526737056	0.014156289	-0.14765025	0.523016375	0.468233699	0.032294408	0.103091946	0.656546255	-0.578915538	0.005964273	-0.127847201	0.58076366	-0.291108885	0.200444396	0.140167522	0.544514477	0.849412976	1.11E-06	-0.166250336	0.471377202
ATP12A	Apl2_07107	blue	0.33627065	0.136111812	0.285965118	0.208877897	0.839900424	1.91E-06	0.849562342	1.10E-06	-0.098643833	0.670542925	0.400984802	0.071625141	-0.316864537	0.161659111	0.560125179	0.008271829	-0.059619607	0.797402839	-0.451698495	0.039825006	-0.169943167	0.461442588	-0.239214527	0.296321621	0.324142425	0.151716483	0.920459157	3.44E-09	-0.322961822	0.153299554
KLHL14	Apl2_13747	blue	-0.335936189	0.136526236	-0.351449311	0.118230496	0.011017162	0.962197069	0.058864638	0.799917942	0.291268158	0.200186959	0.388887497	0.081451899	-0.100032415	0.666161988	-0.111571543	0.630171498	-0.440108629	0.045871223	-0.022871123	0.92161207	-0.050901628	0.826557529	0.044797067	0.847106346	0.454993979	0.038224606	0.613330024	0.003109188	-0.358337572	0.110700492
MUC16	Apl2_08149	blue	0.335637063	0.136897634	0.163007182	0.480190541	0.724709441	0.000202468	0.889550853	6.88E-08	-0.050588575	0.827608775	0.427736744	0.053083915	-0.253280723	0.267951543	0.496102192	0.022177362	-0.095422914	0.680744338	-0.427200097	0.053415355	-0.211752086	0.356809826	-0.229875016	0.316139266	0.283967664	0.212215519	0.841707562	1.73E-06	-0.280524808	0.218050964
BAIAP2L1	Apl2_00350	blue	0.334814672	0.137922409	0.371877628	0.096922683	0.882656999	1.19E-07	0.739887689	0.000126147	-0.104449289	0.65229686	0.398343143	0.073690717	-0.334150646	0.1387538	0.667325069	0.00095045	-0.040620308	0.861221957	-0.43498474	0.048760253	-0.071561232	0.757892402	-0.227450421	0.321411547	0.339246118	0.132464159	0.928213287	1.34E-09	-0.350371597	0.119441162
CA3	Apl2_15973	blue	0.334496817	0.138319938	0.24090228	0.292823748	0.751319678	8.65E-05	0.770310852	4.41E-05	-0.101252037	0.662322719	0.386575521	0.083438882	-0.468448827	0.032204415	0.561741551	0.008048251	-0.197867638	0.389917084	-0.223926844	0.329166911	-0.066432956	0.774794992	-0.175542242	0.446587186	0.534909154	0.012472444	0.908437642	1.25E-08	-0.521025346	0.015438917
ANXA1	Apl2_20520	blue	0.334397722	0.138444037	0.249904623	0.274598599	0.823599972	4.49E-06	0.806080738	1.03E-05	-0.133389461	0.564329022	0.489484226	0.024312704	-0.195791693	0.39500993	0.447376664	0.04200236	-0.002360042	0.991899387	-0.557177133	0.008692725	-0.254306355	0.265952512	-0.285611085	0.209466902	0.21602222	0.346965586	0.898263163	3.27E-08	-0.189651558	0.410287647
MPZL3	Apl2_06523	blue	0.333823375	0.139164859	0.259233285	0.256481332	0.837176453	2.22E-06	0.809439744	8.82E-06	-0.078594382	0.734884646	0.418527158	0.058994786	-0.191032292	0.406824357	0.553846838	0.009189146	-0.036177047	0.876282964	-0.552604471	0.009380176	-0.203834075	0.375485644	-0.291614925	0.199627238	0.227944395	0.320333147	0.91395393	7.08E-09	-0.19989844	0.384970671
	XLOC_059141	blue	0.333793672	0.139202209	0.156317179	0.498627903	0.653901949	0.00130338	0.529949917	0.013473611	-0.296243067	0.192257284	0.569136289	0.007087708	-0.251114583	0.272204579	0.305394268	0.178230662	-0.069671473	0.76410905	-0.359591816	0.109367726	-0.160080982	0.488212731	-0.183663834	0.425491427	0.247662501	0.279069639	0.72043747	0.000230053	-0.254944092	0.264714284
FOXRED2	Apl2_19276	blue	0.331750992	0.141787812	0.419710351	0.058208531	0.566413038	0.007429815	0.325967501	0.149291792	-0.29723225	0.190706247	0.43325089	0.049768952	-0.367449015	0.101282485	0.401833357	0.070970967	-0.032565055	0.888556914	-0.219908353	0.338146178	-0.024191029	0.917102834	0.182724844	0.427902731	0.073627442	0.751111729	0.524958305	0.014546117	-0.295935961	0.192740553
MMP11	Apl2_06456	blue	-0.331483431	0.142128979	-0.17353273	0.451889811	0.161742705	0.483648987	0.204598389	0.37365913	0.292189325	0.198702403	-0.038742714	0.867580952	-0.098511366	0.670961398	0.182382574	0.428783486	-0.237088024	0.300765188	-0.182611219	0.428195011	0.024779336	0.915093764	-0.138697982	0.548783327	0.295326308	0.193702345	0.639409555	0.001802997	-0.222949964	0.331336562
DCHS1	Apl2_14452	blue	-0.331368086	0.142276235	-0.338436831	0.133449311	0.178345744	0.439244098	0.294163609	0.195545582	0.167345461	0.468419808	0.247049829	0.280299236	-0.153517081	0.506446031	0.024987092	0.914384395	-0.423422602	0.055793462	-0.154897877	0.502583341	-0.110181402	0.634466866	-0.173909404	0.450893376	0.439432441	0.046244711	0.759896929	6.43E-05	-0.33804624	0.133926638
ROS1	Apl2_11103	blue	0.3308435	0.142947303	0.16893465	0.464145027	0.726198759	0.000193545	0.731613213	0.000163893	-0.147525333	0.523371948	0.637287987	0.00188815	-0.309897295	0.171592154	0.393691445	0.077436226	-0.131420053	0.570145368	-0.383712021	0.085949547	-0.173404073	0.452230416	-0.188278809	0.413746796	0.348521942	0.12153974	0.886684216	8.68E-08	-0.35036177	0.119452242
COLEC11	Apl2_12682	blue	-0.329991887	0.14404146	-0.018918276	0.935129631	0.385541781	0.084338876	0.252289178	0.269893125	0.433303633	0.049738033	-0.052588825	0.820896797	0.038661448	0.867856364	0.543407786	0.010897691	-0.297242383	0.190690401	-0.235722387	0.303640218	0.182350119	0.428867049	-0.22766564	0.320941431	0.359689789	0.109264113	0.724934387	0.000201098	-0.311728154	0.168942295
	Apl2_16009	blue	-0.329831857	0.144247723	-0.16311768	0.479888912	0.171157656	0.458198972	0.155913082	0.499752526	0.298429601	0.188840145	0.265673516	0.244429612	0.236699371	0.301581705	0.009898627	0.96603282	-0.115941093	0.616745227	-0.408463735	0.066013197	-0.066319887	0.7751688	-0.113442645	0.62440812	0.00198494	0.993186855	0.554563332	0.009080431	-0.014911929	0.94884768
BMP8	Apl2_05849	blue	0.328799597	0.145583204	0.232717335	0.31002547	0.776695784	3.46E-05	0.822551086	4.73E-06	-0.145050298	0.530440474	0.399723704	0.07260572	-0.368724892	0.100012004	0.47861221	0.02817256	-0.115188984	0.619048009	-0.364366356	0.104400748	-0.214357342	0.350784692	-0.182355186	0.428854002	0.392646231	0.078297061	0.902985151	2.12E-08	-0.38420815	0.085510586
FNDC1	Apl2_08074	blue	-0.328532791	0.145929792	-0.21301255	0.353887336	0.050422471	0.828166675	0.062218473	0.788759891	0.262638971	0.250061879	-0.03988426	0.863713826	-0.349113539	0.120865668	0.254143886	0.266268547	-0.441141036	0.045305484	0.169390363	0.462922889	0.313693365	0.166129499	-0.015370859	0.947275489	0.522693423	0.015055003	0.583598945	0.005480871	-0.554831494	0.009040014
PTX3	Apl2_08726	blue	0.327979562	0.146650297	0.383817582	0.08585601	0.624018092	0.002501262	0.430073328	0.051659158	-0.279852678	0.219202414	0.1171241	0.613130143	-0.10535369	0.649471211	0.285632812	0.209430723	0.341876512	0.129297892	-0.400830467	0.071744608	-0.027823891	0.904704816	-0.179888303	0.435231081	-0.010311504	0.964616869	0.416446384	0.060397097	-0.027929232	0.904345619
PLEK2	Apl2_04048	blue	0.327254111	0.147598878	0.186942807	0.417128513	0.775820221	3.58E-05	0.827793488	3.64E-06	-0.126118564	0.585931382	0.451769156	0.039790153	-0.216608164	0.345627281	0.401588752	0.071159077	-0.049339049	0.831807556	-0.495015758	0.022517244	-0.228137794	0.319911529	-0.261547033	0.252108764	0.24527879	0.283872583	0.86379945	4.54E-07	-0.238722023	0.297347154
S100Z	Apl2_15249	blue	0.327218485	0.147645573	0.289686877	0.202752658	0.607382634	0.003497857	0.39261866	0.078319864	-0.023121602	0.920756168	0.742411555	0.000116244	-0.388923735	0.081421038	0.461038906	0.035419811	-0.150039611	0.516237126	-0.221060958	0.335556057	0.008530304	0.970726134	0.089939004	0.698236407	0.374928171	0.094000745	0.798767529	1.41E-05	-0.423123605	0.055985095
PROCR	Apl2_06606	blue	0.327121445	0.147772813	0.362846806	0.105963344	0.87796259	1.69E-07	0.7541511	7.85E-05	-0.082128517	0.723403961	0.526878644	0.014125626	-0.194882698	0.397251505	0.529754715	0.013514311	0.078958081	0.733700601	-0.587183265	0.005133222	-0.15326781	0.507144876	-0.282633209	0.214464915	0.201210038	0.381794839	0.917409169	4.87E-09	-0.174361311	0.449699431
CAPN8	Apl2_06371	blue	0.323190201	0.152992424	0.18200658	0.429752135	0.763615548	5.63E-05	0.802111695	1.22E-05	-0.17119895	0.458088895	0.484855799	0.025900919	-0.300997428	0.184879913	0.408927792	0.065676285	-0.094086462	0.684993118	-0.434386557	0.049106461	-0.229371412	0.317230037	-0.228963358	0.318115513	0.320410623	0.156759765	0.89782193	3.40E-08	-0.309801274	0.171731912
SPAG17	Apl2_19723	blue	0.320529341	0.15659755	0.078686001	0.734586319	0.555074358	0.009003537	0.846420508	1.32E-06	-0.098481027	0.671057255	0.283477776	0.213039463	-0.430113105	0.051635161	0.435681099	0.048359597	-0.244552344	0.285346453	-0.130875503	0.571758231	-0.233546964	0.308254566	-0.100297519	0.665326774	0.492045632	0.023467664	0.736177624	0.000142023	-0.464693069	0.03380415
NFIL3	Apl2_17674	blue	0.320123441	0.157152648	0.255105135	0.264402182	0.807431217	9.66E-06	0.82454852	4.28E-06	-0.152976007	0.507963552	0.439155127	0.046398561	-0.329257619	0.144989572	0.449354702	0.040994628	-0.031123251	0.893463339	-0.44295654	0.044323728	-0.228093014	0.320009121	-0.245975374	0.282463753	0.338865982	0.132926256	0.906889779	1.46E-08	-0.307232439	0.175499908
ADAM28	Apl2_10220	blue	0.319013401	0.158677694	0.173977174	0.450714223	0.767215321	4.94E-05	0.839600309	1.94E-06	-0.124278862	0.591452539	0.449498396	0.040922161	-0.219712393	0.338587706	0.376090819	0.092904357	-0.052092354	0.822561634	-0.513605921	0.017243437	-0.285965668	0.208876983	-0.26571457	0.24435398	0.238255692	0.298320194	0.877721674	1.73E-07	-0.215134095	0.348999844
MACC1	Apl2_07967	blue	0.318350991	0.159592641	0.31765214	0.160561887	0.849225488	1.12E-06	0.775062703	3.69E-05	-0.146573808	0.526084174	0.369622707	0.099125005	-0.351940957	0.117681144	0.598011075	0.0041921	-0.069356735	0.765145796	-0.405490337	0.068203035	-0.12155195	0.599676419	-0.241500621	0.291589825	0.365439703	0.103307166	0.922856023	2.60E-09	-0.368584795	0.100150936
C1HXORF36	Apl2_03980	blue	0.318093942	0.159948672	0.112029839	0.628757923	0.668049414	0.000933981	0.828576686	3.49E-06	-0.191383705	0.405945474	0.460674717	0.035584091	-0.109152612	0.637653009	0.155074568	0.502090093	-0.000189788	0.99934856	-0.539862723	0.011533603	-0.41618469	0.060575241	-0.275180349	0.227317501	0.118965392	0.607520623	0.7357123	0.000144131	-0.075249076	0.745802329
LTF	Apl2_06596	blue	0.317898836	0.160219276	0.188871404	0.412251593	0.631114438	0.002155435	0.53754409	0.011965617	-0.112867906	0.626176209	0.430262228	0.051545271	-0.329422502	0.144776288	0.518748394	0.015975683	-0.168505188	0.46529827	-0.300454129	0.185713069	-0.151819334	0.511214938	0.008899928	0.969458235	0.335453934	0.137125361	0.831511192	3.00E-06	-0.395193205	0.076211796
	XLOC_040854	blue	0.317888434	0.160233712	0.312790549	0.16741765	0.389019925	0.081339163	0.393918544	0.077250128	0.124447733	0.590944824	0.286294832	0.208330343	-0.314966139	0.164325137	0.322228156	0.154289116	-0.076708359	0.741033934	-0.232718558	0.310022856	-0.334075711	0.138847844	0.495320649	0.022421445	0.125019477	0.589227228	0.618269576	0.002814458	-0.320071362	0.157223968
S100A11	Apl2_15252	blue	0.316973387	0.161507161	0.322330752	0.154150469	0.837469319	2.18E-06	0.870152031	2.96E-07	-0.040622585	0.861214251	0.361616131	0.107241306	-0.217809142	0.342893687	0.485284539	0.025750429	0.022892819	0.921537931	-0.535460227	0.012365029	-0.231206844	0.313265532	-0.232905318	0.309623667	0.222566245	0.332191117	0.888391329	7.57E-08	-0.217033914	0.344656758
SYT8	Apl2_04655	blue	0.316677789	0.161920033	0.376310388	0.092698364	0.86244355	4.96E-07	0.709941669	0.000311903	-0.076054682	0.743168788	0.400643423	0.071889594	-0.282590611	0.214536978	0.599934992	0.004040943	0.024778043	0.915098176	-0.495136881	0.022479147	-0.123711992	0.593158194	-0.239332756	0.296075758	0.292052468	0.198922493	0.939415076	2.80E-10	-0.267835163	0.240467778
MCF2L	Apl2_19674	blue	0.315282021	0.163879431	0.371074506	0.097702912	0.776805438	3.45E-05	0.515247021	0.016830369	-0.248699769	0.276995593	0.238412424	0.29799294	-0.422482882	0.056397439	0.639847855	0.001785814	-0.016936455	0.941913564	-0.278852715	0.220922896	-0.048047593	0.836151869	-0.182482129	0.428527203	0.37048873	0.098274889	0.76003841	6.39E-05	-0.365322019	0.103426659
TEAD4	Apl2_13375	blue	0.313979214	0.165723076	0.475533711	0.029349144	0.885233949	9.74E-08	0.686860062	0.000583298	0.029354359	0.899487944	0.407492351	0.066722665	-0.211769224	0.356769997	0.622712295	0.002569709	0.076440608	0.741908167	-0.549212902	0.009918274	-0.089658454	0.699135339	-0.142662442	0.537301929	0.192852989	0.402282104	0.91656567	5.34E-09	-0.240606496	0.293434912
TBC1D2	Apl2_11569	blue	0.313735975	0.166068872	0.023623405	0.919041733	0.442748367	0.044435456	0.73659163	0.00014017	-0.282551967	0.214602367	0.346228452	0.124178482	-0.594742887	0.004459645	0.171788334	0.456519226	-0.366814937	0.101918253	-0.053356668	0.818323419	-0.420017656	0.058005633	0.175988116	0.445415057	0.393930725	0.077240155	0.691781685	0.000512813	-0.546857016	0.010306693
ARHGEF38	Apl2_17793	blue	0.313081121	0.167002309	0.24294964	0.288614916	0.779309339	3.13E-05	0.714175098	0.000276303	-0.158491886	0.492596872	0.44270019	0.044461345	-0.260674394	0.253752251	0.501082769	0.020671249	0.016022573	0.945043188	-0.489480135	0.024314072	-0.157895059	0.494248445	-0.256492093	0.261723893	0.257418973	0.259943672	0.884882842	1.00E-07	-0.23235878	0.310792739
CAST	Apl2_09242	blue	0.31223346	0.168215941	0.33478932	0.137954087	0.863165287	4.73E-07	0.750001173	9.04E-05	-0.048071629	0.83607097	0.320921254	0.156062878	-0.049140931	0.832473699	0.525759535	0.01436946	0.106899379	0.644652688	-0.704517995	0.000363203	-0.279076591	0.220536938	-0.268196797	0.239809062	0.023819261	0.918372673	0.856339663	7.31E-07	-0.034442197	0.882174935
PPP1R36	Apl2_09523	blue	0.311656652	0.169045249	0.455226885	0.038113427	0.81154347	8.00E-06	0.595495979	0.00439677	-0.168719651	0.464722185	0.06861754	0.767582221	-0.325002161	0.150570881	0.594258744	0.004500458	0.040589785	0.861325267	-0.319959909	0.157376674	-0.029360704	0.899466324	-0.153619627	0.506158674	0.26194841	0.251355122	0.682958831	0.000644889	-0.314348911	0.165198457
CD1A1	Apl2_17121	blue	-0.311518682	0.169244033	-0.061423022	0.791402807	0.008843059	0.969653304	0.133110437	0.565151481	0.442916203	0.04434536	-0.165188045	0.474254939	-0.129093028	0.577051496	0.050621323	0.827498793	-0.235212227	0.304718528	-0.024588842	0.915744246	-0.172466987	0.454715261	0.315505599	0.163564472	0.203476231	0.376342537	0.390710295	0.079910348	-0.26417027	0.247209398
CRIP2	Apl2_07412	blue	0.310954247	0.170058932	0.204685087	0.373452265	0.783505701	2.66E-05	0.674260856	0.000802426	-0.149590552	0.517508022	0.610350833	0.003299105	-0.008374828	0.971259477	0.396015175	0.075547789	0.054189302	0.815534925	-0.681560887	0.000668267	-0.228975102	0.318090009	-0.357772869	0.111304377	0.053602211	0.81750087	0.842225475	1.68E-06	-0.002574472	0.9911634
FGL1	Apl2_04593	blue	0.310466393	0.170765441	0.305831901	0.177577905	0.825369767	4.11E-06	0.640581758	0.001757352	-0.182704306	0.427955552	0.387354753	0.082765203	-0.303069648	0.181725461	0.575247363	0.006367025	-0.052059607	0.822671474	-0.422686214	0.056266332	-0.08152365	0.725364902	-0.221050821	0.335578785	0.298852	0.188184785	0.867278906	3.60E-07	-0.32204253	0.154540192
GSTT1	Apl2_06468	blue	0.309800916	0.171732432	0.219523699	0.339013184	0.811582322	7.99E-06	0.847106967	1.27E-06	-0.117916069	0.610714823	0.407004567	0.067081093	-0.229465395	0.317026304	0.487808306	0.024878581	-0.06805307	0.769444171	-0.501716733	0.020485561	-0.218261411	0.341867558	-0.274373015	0.228739366	0.264760235	0.246116028	0.906357805	1.53E-08	-0.261357792	0.25246459
PRKAR2B	Apl2_02882	blue	-0.309411516	0.172300005	-0.04812595	0.835888151	0.422027994	0.056691593	0.282409647	0.214843294	0.198713933	0.38785147	0.050648809	0.827406484	-0.249158606	0.276081222	0.49665697	0.022005389	-0.27065096	0.235369686	-0.044079959	0.849526775	0.214893078	0.349553092	-0.389977921	0.080527084	0.666268747	0.000974909	0.764959277	5.36E-05	-0.490278934	0.024047971
PDLIM1	Apl2_00120	blue	0.309125827	0.17271723	0.492460917	0.023332888	0.923979246	2.27E-09	0.676832348	0.000752771	-0.011477357	0.960619167	0.402768173	0.070255508	-0.16531257	0.473917145	0.66277256	0.001059708	0.155041958	0.502181111	-0.613988527	0.003068468	-0.055558745	0.810953338	-0.2570109	0.26072649	0.148451234	0.520739103	0.909174546	1.16E-08	-0.153854298	0.505501366
FAM190A	Apl2_07679	blue	0.308279291	0.173957599	0.22034461	0.337164442	0.415294903	0.061183943	0.446055495	0.042686085	0.057162362	0.805595862	0.415683229	0.060917721	-0.507754813	0.01878304	0.370574899	0.098190597	-0.288970346	0.203922469	-0.038852783	0.86720795	-0.221143743	0.335370476	0.485819497	0.02556363	0.390015808	0.080495092	0.69601585	0.000458123	-0.575683067	0.006318043
CRYBG3	Apl2_01755	blue	0.306282391	0.17690768	0.468276978	0.032276288	0.807037169	9.83E-06	0.653368599	0.001319427	-0.100674282	0.664140434	0.493666754	0.022945036	-0.299344814	0.187422126	0.551471487	0.009557208	0.093471991	0.686949698	-0.502871359	0.0201508	-0.148594862	0.520331253	-0.048499418	0.83463145	0.0971693	0.675206328	0.84585537	1.37E-06	-0.250691165	0.273040855
F8	Apl2_04485	blue	0.305347173	0.178301005	0.208495032	0.36442596	0.681399669	0.000671009	0.576470639	0.006230294	-0.294956215	0.19428778	0.283215589	0.213481305	-0.248392806	0.277608367	0.337052348	0.135146705	-0.02135308	0.926801063	-0.378736465	0.090444645	-0.213548987	0.352647789	-0.180563314	0.433481151	0.207603669	0.366526413	0.688001916	0.00056625	-0.228972809	0.318094988
	Apl2_06495	blue	0.304924613	0.178933003	0.303838187	0.180564927	0.686646458	0.000586535	0.623660982	0.002519827	-0.070622563	0.760978523	0.214112338	0.351348772	-0.350998329	0.118736032	0.508638012	0.018543826	-0.120062506	0.60418829	-0.333941375	0.139016549	-0.262089132	0.251091239	0.113138155	0.625344588	0.301136331	0.184667311	0.845468449	1.40E-06	-0.39158861	0.079175372
MAOA	Apl2_03988	blue	-0.304685192	0.179291769	-0.149251071	0.518469785	0.356309883	0.112879966	0.183170953	0.426756225	0.189489035	0.410696356	0.275315363	0.227080283	0.28213639	0.215306384	0.198276574	0.3889182	-0.170262669	0.460588133	-0.487551066	0.024966358	0.117074217	0.613282403	-0.302393479	0.182750706	0.033034924	0.886958797	0.681501339	0.000669279	-0.067153739	0.772413201
TSC22D3	Apl2_05516	blue	0.304527796	0.179527891	0.453959272	0.038721593	0.882826587	1.17E-07	0.665103096	0.001002518	-0.121737042	0.599116714	0.376837416	0.092205296	-0.318281949	0.159688216	0.67079146	0.000873811	0.015165455	0.947979133	-0.455800846	0.03784052	-0.061652495	0.790640147	-0.148130857	0.521649402	0.263158424	0.249091894	0.909985818	1.07E-08	-0.327303006	0.14753481
KRT19	Apl2_12623	blue	0.304456794	0.179634476	0.21059605	0.35950243	0.783962614	2.61E-05	0.797750168	1.48E-05	-0.101031535	0.663016242	0.383016548	0.086567691	-0.286643563	0.207752249	0.553304552	0.009272134	-0.090054933	0.697865063	-0.448086857	0.041638355	-0.179246402	0.43689864	-0.241198721	0.292212014	0.324692928	0.150982235	0.925273846	1.94E-09	-0.309855851	0.171652466
HOXA2	Apl2_08316	blue	0.304307718	0.179858401	0.461092787	0.035395557	0.896694701	3.75E-08	0.655506419	0.001256097	-0.070537453	0.761258518	0.291857616	0.199236132	-0.313063851	0.167026974	0.776317605	3.52E-05	0.006422745	0.977956782	-0.422164196	0.056603395	0.034912675	0.880576475	-0.235556372	0.303990864	0.300984549	0.184899633	0.878402373	1.64E-07	-0.334146409	0.138759117
IQCD	Apl2_13944	blue	-0.303154339	0.181597325	-0.213757553	0.352166537	0.259552055	0.25587606	0.474077995	0.029918849	0.04376993	0.85057361	-0.099400765	0.668153539	-0.448487017	0.041434338	0.198446484	0.388503591	-0.443765423	0.043891658	0.120013428	0.604337197	-0.101808171	0.66057475	-0.110405949	0.633772272	0.645123879	0.001589565	0.649298721	0.00144747	-0.606991544	0.003524774
TNFRSF6B	Apl2_10819	blue	0.30309871	0.181681484	0.482501385	0.02673981	0.762697443	5.82E-05	0.471683168	0.030875024	-0.143825183	0.533955706	0.308844205	0.173129195	-0.151270283	0.512761797	0.473734307	0.030054618	0.39409759	0.077103643	-0.514072429	0.017125195	0.063777303	0.783587121	-0.233668093	0.307996522	0.095291673	0.681161163	0.699863141	0.000412832	-0.081120266	0.726673571
HPGDS	Apl2_09581	blue	0.30188481	0.183524566	0.359275408	0.10970284	0.831595366	2.99E-06	0.80519895	1.07E-05	0.028372496	0.902834352	0.400431345	0.072054253	-0.244368616	0.285719967	0.584531802	0.00538857	-0.004591696	0.984240143	-0.481205402	0.027210678	-0.127759457	0.581025497	-0.228276547	0.319609246	0.267448889	0.241172667	0.886828506	8.58E-08	-0.257454753	0.259875106
	Apl2_06457	blue	-0.301726515	0.183765843	-0.123586289	0.593536703	0.236684873	0.30161219	0.25512138	0.264370712	0.281276596	0.216767783	0.013775922	0.952740155	-0.117573985	0.611757623	0.219109265	0.339948778	-0.2270029	0.32239041	-0.227220059	0.321915193	-0.006260631	0.978513042	-0.14677217	0.52551822	0.322401114	0.154055432	0.723176616	0.000212019	-0.238693443	0.297406732
LOC771537	Apl2_20387	blue	0.301174689	0.18460863	0.399236173	0.072987496	0.717933772	0.000247675	0.397707479	0.074194364	0.036895569	0.873844514	0.627437627	0.002329224	-0.219222033	0.339694052	0.444982978	0.043247454	0.045753843	0.843879039	-0.390241325	0.080304863	0.104650412	0.651668086	-0.067542642	0.771128907	0.256650249	0.261419583	0.811638688	7.97E-06	-0.281519476	0.216354295
ENG	Apl2_13104	blue	0.299848199	0.186645275	0.425502593	0.054474206	0.881040148	1.35E-07	0.611336156	0.003235249	-0.01933453	0.933705293	0.463488684	0.034330137	-0.074147821	0.74940676	0.542166324	0.011117047	0.191710032	0.405130266	-0.71926484	0.000238168	-0.169360174	0.463003801	-0.308435122	0.173728813	0.045439318	0.844939702	0.882194652	1.23E-07	0.016700011	0.9427232
TMEM45A	Apl2_12262	blue	-0.299711102	0.186856634	-0.050834338	0.826783467	0.390604805	0.079998964	0.319510385	0.157993638	0.453376015	0.039003952	0.120999812	0.601347338	0.176943606	0.442908665	0.279302838	0.220147343	-0.112468249	0.627406854	-0.452465061	0.039448161	0.097315479	0.674743501	-0.317565181	0.160682777	0.167872452	0.467000032	0.752820742	8.21E-05	-0.101686956	0.660955592
TFAP2C	Apl2_00277	blue	0.299441364	0.187272955	0.130952438	0.571530242	0.536883249	0.012091127	0.733402529	0.000154997	-0.05206115	0.822666299	0.161925567	0.483148078	-0.466147736	0.033177312	0.529359062	0.013597113	-0.206888652	0.368216319	0.021861677	0.92506224	-0.11029357	0.634119856	-0.170854977	0.459006257	0.649151862	0.00145228	0.612752415	0.003145277	-0.503245281	0.020043332
DMC1	Apl2_01439	blue	-0.29876668	0.188317037	-0.210003542	0.360887011	0.148764356	0.519850147	0.238379773	0.298061097	0.312369739	0.168020416	0.060654178	0.793959413	-0.206796882	0.368433534	0.111707873	0.62975087	-0.352568453	0.11698267	-0.082555667	0.722020168	-0.002326322	0.992015123	-0.025415731	0.912921034	0.428477293	0.052629135	0.692117027	0.000508287	-0.361770493	0.107080402
ID2	Apl2_20362	blue	0.298406821	0.188875531	0.507393943	0.018881491	0.928645173	1.27E-09	0.648243233	0.00148234	-0.026792319	0.908223259	0.356448334	0.112730171	-0.105730503	0.648295282	0.63181525	0.002123579	0.176705695	0.443532046	-0.650864354	0.001397025	-0.095328087	0.6810455	-0.244081187	0.286304908	0.088045879	0.704309801	0.871021368	2.79E-07	-0.098159223	0.672074292
PPP1R14D	Apl2_17250	blue	0.298317364	0.189014541	0.08004621	0.730161617	0.667490469	0.000946668	0.844531302	1.47E-06	-0.142596261	0.53749268	0.364763556	0.10399508	-0.296830251	0.191335556	0.350224672	0.119606899	-0.136019842	0.5566018	-0.389518884	0.080915445	-0.279822842	0.21925362	-0.20696126	0.368044509	0.305452837	0.178143207	0.827768839	3.64E-06	-0.302312697	0.182873454
SCNN1A	Apl2_04006	blue	0.297244256	0.190687473	0.350457724	0.119344083	0.861906679	5.14E-07	0.712536584	0.000289644	-0.066422986	0.774827949	0.384249847	0.085473771	-0.315342599	0.163794052	0.672001764	0.000848319	-0.045032838	0.846310845	-0.447260482	0.042062142	-0.069565738	0.764457297	-0.234021413	0.307244586	0.345238161	0.125330437	0.956477819	1.29E-11	-0.339230187	0.132483502
	Apl2_17380	blue	-0.29705902	0.190977257	-0.145955073	0.527851349	0.365147172	0.10360438	0.391912176	0.078905886	0.341297583	0.129990084	0.240362219	0.293940245	0.05258368	0.820914045	0.206809293	0.368404153	-0.265674837	0.244427177	-0.340340362	0.131140365	-0.013714932	0.952949165	-0.297633913	0.19007886	0.300038079	0.186352809	0.769347733	4.57E-05	-0.237312985	0.300293188
GXYLT2	Apl2_17148	blue	-0.297048433	0.190993829	-0.23829899	0.298229766	0.249112536	0.276172945	0.182616495	0.428181437	0.162622927	0.481240197	0.106697943	0.645279873	-0.088298109	0.703499605	0.339096943	0.132645361	-0.345334098	0.125218505	-0.208626379	0.364117031	0.117625792	0.611599651	-0.343990103	0.126793105	0.399698077	0.072625751	0.704176804	0.000366658	-0.182167234	0.42933811
CYP2A13	Apl2_20253	blue	0.29658499	0.19172019	0.211212605	0.358064914	0.747411287	9.86E-05	0.67621782	0.000764393	-0.125115485	0.588939015	0.418974115	0.058696829	-0.286346301	0.208244956	0.553079615	0.009306736	-0.09034329	0.696941685	-0.415568157	0.060996518	-0.141547538	0.54051954	-0.215887773	0.347273092	0.334540083	0.138265778	0.909623581	1.11E-08	-0.3147919	0.164571345
PARP3	Apl2_15672	blue	0.295805215	0.192946547	0.463078956	0.034510532	0.633318273	0.002056591	0.50562614	0.019369775	-0.136789858	0.554348742	0.231431238	0.312782908	-0.393044715	0.077968031	0.553291208	0.009274184	0.034490878	0.882009521	-0.299000604	0.187954591	-0.200791418	0.382806855	0.290226251	0.201875041	0.151525038	0.51204379	0.749114972	9.31E-05	-0.392465669	0.078446492
STEAP4	Apl2_05435	blue	0.295427658	0.19354223	0.328667106	0.145755241	0.858552273	6.36E-07	0.69349607	0.000490033	-0.127474121	0.581877315	0.308954536	0.172967719	-0.261852253	0.251535539	0.62173908	0.002621737	-0.027087821	0.907215199	-0.47258108	0.030513737	-0.097400447	0.674474533	-0.244587986	0.28527403	0.277870079	0.222622203	0.892153429	5.55E-08	-0.293801929	0.196121355
CCDC48	Apl2_09594	blue	-0.29539646	0.193591508	-0.143170663	0.535838144	0.217376641	0.343876654	0.201371469	0.381404982	0.253306414	0.267901355	0.109041284	0.637998159	-0.238294194	0.298239782	0.238119239	0.298605283	-0.328024749	0.146591353	-0.08938655	0.700006939	0.10076148	0.663865977	-0.088888926	0.70160303	0.42848677	0.052623335	0.719498851	0.000236529	-0.402580112	0.070399001
FGL1	Apl2_12828	blue	0.293827266	0.196080983	0.130691317	0.572304209	0.688387141	0.000560595	0.660407819	0.001120541	-0.148447596	0.520749437	0.675698703	0.000774329	-0.256546309	0.26161955	0.346740501	0.123585824	-0.107016518	0.644288073	-0.416702778	0.060222947	-0.152818722	0.508405091	-0.216624706	0.345589544	0.291841407	0.199262238	0.847812051	1.22E-06	-0.277954299	0.222476224
PLS3	Apl2_04449	blue	0.293714596	0.196260555	0.177929225	0.440331021	0.756179013	7.32E-05	0.85893111	6.21E-07	-0.124943371	0.589455737	0.32208304	0.154485374	-0.320667944	0.156408314	0.45871715	0.036477358	-0.127302702	0.582389313	-0.40761547	0.066632425	-0.21577575	0.347529432	-0.210142093	0.360562968	0.328075351	0.146525366	0.899244522	2.99E-08	-0.351266288	0.118435472
SLC2A12	Apl2_11249	blue	0.29301062	0.197385049	0.25716026	0.260439796	0.819605399	5.46E-06	0.766157692	5.13E-05	-0.094103679	0.684938324	0.420770189	0.057511054	-0.295097426	0.194064264	0.562682788	0.00792036	-0.118477167	0.609005958	-0.41845933	0.059040103	-0.097286124	0.674836435	-0.276060852	0.225773383	0.351531329	0.118138723	0.921887649	2.92E-09	-0.344219953	0.126522819
	XLOC_061986	blue	-0.292437974	0.19830295	-0.13907147	0.547696951	0.317252766	0.161117615	0.218314713	0.341746744	0.407580708	0.066657895	0.179934355	0.435111576	0.415687173	0.060915022	0.103783446	0.654380109	-0.152285998	0.509901953	-0.532790503	0.012892491	0.047134644	0.839225704	-0.242644534	0.289239746	-0.062737627	0.787036186	0.571319096	0.006822954	0.0656099	0.777517118
AR	Apl2_09733	blue	0.292305444	0.198515791	0.218217561	0.34196697	0.763264981	5.70E-05	0.672714617	0.000833603	-0.145663035	0.528686405	0.577020027	0.00616968	-0.233824689	0.307663117	0.495737521	0.022290986	-0.079037913	0.733440781	-0.533549896	0.012740632	-0.16725269	0.468669969	-0.211538289	0.357306914	0.211673972	0.356991399	0.925954213	1.78E-09	-0.189204132	0.411413364
CYP2C9	Apl2_19838	blue	0.29207342	0.198888788	0.526804721	0.014141628	0.843872207	1.53E-06	0.604429434	0.00370542	0.01418537	0.951337078	0.277098243	0.223962976	-0.275634885	0.226519531	0.699969395	0.000411637	0.067420603	0.771531861	-0.38744017	0.082691603	0.04974052	0.830458005	-0.190866925	0.407238301	0.249841262	0.274724328	0.756725954	7.18E-05	-0.273010127	0.231152831
VILL	Apl2_14100	blue	0.291703472	0.199484482	0.17625493	0.444714417	0.746877683	0.000100358	0.724919392	0.000201189	-0.116267829	0.615745916	0.516512901	0.016517218	-0.325432748	0.149999402	0.503946144	0.019843136	-0.132980716	0.565534028	-0.396514268	0.07514673	-0.142654436	0.537325001	-0.216222403	0.346508025	0.380832766	0.088530086	0.944134836	1.32E-10	-0.36174139	0.107110725
EPHA1	Apl2_11585	blue	0.291209093	0.200282401	0.271767437	0.23336787	0.822594686	4.72E-06	0.741813734	0.000118527	-0.090864176	0.69527475	0.459695446	0.036028781	-0.314850685	0.16448825	0.563945837	0.007751371	-0.083034414	0.720470212	-0.43758328	0.047278087	-0.124195788	0.591702372	-0.238023863	0.298804649	0.364851331	0.10390559	0.960081742	5.76E-12	-0.343423936	0.127460633
CP	Apl2_02820	blue	0.29043654	0.201533568	0.317920822	0.160188766	0.842900439	1.62E-06	0.670748109	0.000874736	-0.084085637	0.717070563	0.477686205	0.028522481	-0.316887887	0.161626507	0.633312252	0.002056856	-0.062710573	0.787125987	-0.443222775	0.044181155	-0.059357679	0.798275209	-0.229598811	0.316737225	0.350714185	0.119055347	0.959081324	7.26E-12	-0.341199622	0.130107471
CLEC3B	Apl2_12177	blue	-0.290178674	0.201952351	0.041139202	0.859466018	0.450995742	0.040172939	0.217523213	0.343543348	0.363938184	0.104839339	0.112771016	0.62647447	0.021857054	0.925078046	0.528602112	0.013756671	-0.164452973	0.476251419	-0.320329206	0.156871078	0.253215593	0.268078806	-0.266607401	0.242712871	0.309697889	0.171882476	0.791603755	1.91E-05	-0.284674518	0.211030391
HRH3	Apl2_00230	blue	0.289831732	0.202516713	0.049301219	0.831934745	0.608614363	0.003414201	0.772823735	4.01E-05	-0.232511075	0.310466704	0.298632105	0.188525763	-0.483156099	0.026504401	0.397457771	0.074392916	-0.267009057	0.241976917	-0.105092058	0.650288162	-0.188779187	0.412484076	-0.182629931	0.42814687	0.567735004	0.007262086	0.751930148	8.47E-05	-0.519184885	0.015871636
ST6GALNAC1	Apl2_12410	blue	0.289759934	0.202633637	0.338723139	0.133100193	0.850658194	1.03E-06	0.716046803	0.000261711	0.060683171	0.793862969	0.330852156	0.142936212	-0.0747592	0.747405077	0.580028681	0.005846304	0.021225689	0.927236644	-0.604232769	0.0037196	-0.099502285	0.667833309	-0.270419195	0.235786629	0.13778698	0.55143728	0.858711989	6.30E-07	-0.125354703	0.588221149
OTOGL	Apl2_07021	blue	0.28961083	0.202876598	0.215307596	0.348601894	0.623527182	0.002526813	0.59691988	0.004279902	-0.061189193	0.792180134	0.410425514	0.064597789	-0.23541265	0.304294622	0.385949682	0.083982892	-0.237220018	0.300488192	-0.199526116	0.385874889	-0.100544939	0.664547619	0.062421786	0.788084734	0.298140003	0.189290352	0.662233187	0.001073331	-0.483293259	0.026455293
MOCOS	Apl2_10511	blue	0.288786522	0.204223306	0.279368571	0.220034237	0.812985186	7.49E-06	0.70333784	0.000375274	-0.077907197	0.737123396	0.449735791	0.040802657	-0.338851156	0.132944301	0.604927624	0.003669703	-0.096140323	0.678467409	-0.420796754	0.057493654	-0.092010029	0.691612565	-0.195212651	0.39643703	0.367065821	0.101666353	0.971747858	2.26E-13	-0.372262229	0.096550669
ENPP1	Apl2_02125	blue	0.288107098	0.20533779	0.276722188	0.224618144	0.833751784	2.67E-06	0.663735913	0.001035741	-0.109979866	0.635090532	0.419792727	0.058154089	-0.191577447	0.405461374	0.59166128	0.004724761	-0.050507486	0.827881123	-0.525954773	0.014326678	-0.124245871	0.591551748	-0.237657154	0.299571951	0.237527253	0.299844047	0.918649505	4.23E-09	-0.248434037	0.27752601
RGS2	Apl2_06964	blue	0.288039257	0.205449294	0.304352534	0.179791063	0.842285394	1.67E-06	0.797949519	1.47E-05	-0.053943668	0.816357332	0.409591726	0.065196524	-0.303494651	0.181083057	0.576780884	0.006196004	-0.051834335	0.823427153	-0.460507153	0.035659875	-0.133663666	0.563521288	-0.245277358	0.283875484	0.333736154	0.139274556	0.937893007	3.52E-10	-0.315480372	0.163599988
SPDEF	Apl2_10395	blue	0.287519892	0.206304271	0.171409354	0.45752822	0.712968868	0.000286072	0.670499247	0.000880062	-0.112571444	0.627089	0.521768814	0.01526684	-0.283391908	0.213184103	0.481403723	0.0271382	-0.102897148	0.657156947	-0.411395193	0.063906721	-0.154358053	0.50409176	-0.215690428	0.347724746	0.344628975	0.126042859	0.917085834	5.04E-09	-0.309322519	0.172429903
KIAA1797	Apl2_06929	blue	-0.287289357	0.206684534	-0.407408088	0.066784479	-0.776831349	3.45E-05	-0.534226825	0.012606491	0.044000316	0.849795671	-0.342061916	0.129076772	0.105906538	0.647746205	-0.635973188	0.001942603	-0.097881835	0.672951402	0.474500373	0.029752658	-0.302296847	0.182897544	0.160200721	0.487883169	-0.070673146	0.760812128	-0.771056564	4.29E-05	0.256215141	0.26225732
PLCD1	Apl2_14099	blue	0.287005275	0.207153765	0.230489863	0.31481062	0.566885489	0.007369509	0.648863181	0.001461774	-0.137699702	0.551691844	0.268188589	0.239823999	-0.688340036	0.000561284	0.546832989	0.010310717	-0.341587385	0.129643254	0.05768858	0.803839646	-0.026378136	0.909636403	0.123105723	0.594984685	0.601984671	0.003884922	0.803051714	1.17E-05	-0.753190936	8.11E-05
NTN4	Apl2_10803	blue	0.287004354	0.207155288	0.191927765	0.404586841	0.772761304	4.02E-05	0.813029222	7.47E-06	-0.107709553	0.642132506	0.332069963	0.141381847	-0.278290431	0.221894226	0.522655871	0.01506356	-0.113105939	0.6254437	-0.447476869	0.041950851	-0.224233222	0.328488193	-0.209896673	0.361137071	0.321402222	0.155408452	0.922686195	2.65E-09	-0.317900936	0.160216361
IRF6	Apl2_13311	blue	0.285747905	0.209239143	0.37077071	0.097999246	0.849591916	1.10E-06	0.732235369	0.000160751	-0.041842145	0.857088277	0.405399567	0.068270736	-0.283192857	0.213519643	0.571397432	0.006813606	0.042490274	0.854897002	-0.49969154	0.021083462	-0.10846763	0.639777803	-0.209938043	0.361040259	0.294963613	0.194276066	0.960531365	5.18E-12	-0.286967797	0.207215723
TRPM6	Apl2_06914	blue	0.284379923	0.21152378	0.151995829	0.51071817	0.741589087	0.000119395	0.845548836	1.39E-06	-0.120664869	0.602361906	0.435417502	0.04851096	-0.293037308	0.197342339	0.402048771	0.070805616	-0.108901253	0.638432402	-0.434193288	0.049218722	-0.248738162	0.276919012	-0.238508284	0.297792895	0.330317377	0.143622575	0.90908765	1.17E-08	-0.309211872	0.172591495
ESRP2	Apl2_06742	blue	0.284100271	0.211992852	0.29170278	0.199485597	0.839031399	2.01E-06	0.754292301	7.81E-05	-0.117190594	0.612927203	0.415731091	0.06088497	-0.363346426	0.105447704	0.610106403	0.003315107	-0.095351597	0.680970832	-0.389402805	0.081013873	-0.099172286	0.668874451	-0.248505448	0.277383407	0.406325728	0.067582329	0.944757113	1.19E-10	-0.389795352	0.080681377
HTR1D	Apl2_16809	blue	-0.283948854	0.212247117	-0.396152506	0.075437273	-0.035417555	0.878861626	0.087450228	0.706224336	0.087286192	0.706751882	0.24714078	0.280116488	-0.404447855	0.068983634	-0.048943239	0.833138519	-0.489083915	0.02444693	0.264738217	0.246156779	0.063916226	0.783126544	-0.114077186	0.622458366	0.758100596	6.84E-05	0.579002679	0.005954968	-0.546398016	0.010383795
ENPEP	Apl2_10397	blue	0.283681661	0.212696291	0.26522211	0.245262222	0.791780118	1.90E-05	0.631645846	0.002131243	-0.154104188	0.504801885	0.543275393	0.010920914	-0.316012803	0.162851514	0.478515852	0.028208813	-0.076148915	0.742860921	-0.423298187	0.055873141	-0.114509501	0.621131382	-0.211999177	0.356235829	0.346416529	0.123960561	0.932229923	7.88E-10	-0.333565029	0.139489955
C23H1ORF172	Apl2_14643	blue	0.282909659	0.213997631	0.224729397	0.327390786	0.644121296	0.001625388	0.701067861	0.000399462	-0.073145095	0.752693087	0.392450368	0.078459165	-0.483373505	0.026426595	0.476417277	0.029007553	-0.242667749	0.289192174	-0.225811034	0.325006081	-0.245636622	0.283148328	0.155423394	0.501117008	0.406293783	0.067605987	0.896771472	3.73E-08	-0.542738435	0.011015517
ANKRD20A4	Apl2_18199	blue	0.282726056	0.214307901	0.347402238	0.122822921	0.416296707	0.060498939	0.162109219	0.482645266	-0.479374997	0.027886875	-0.022354752	0.9233768	-0.164201624	0.476935062	0.177126652	0.442429355	0.287026463	0.207118745	-0.241278902	0.292046688	-0.164258394	0.476780611	0.002975163	0.989788137	-0.137082982	0.553492142	0.173221947	0.452712803	-0.008170252	0.971961266
ADAMTS10	Apl2_08155	blue	-0.282677177	0.21439055	-0.298674091	0.188460627	0.153098311	0.507620341	0.221514196	0.334540769	0.165640534	0.47302807	0.285384992	0.20984363	-0.119248678	0.606659459	0.035873058	0.877314937	-0.366642399	0.102091755	-0.169080879	0.463752689	-0.056654228	0.807292575	-0.1122983	0.627930459	0.377139357	0.091923683	0.755177099	7.58E-05	-0.325521119	0.149882304
DLC1	Apl2_07928	blue	0.282560393	0.214588107	0.362709823	0.106105039	0.864419412	4.36E-07	0.696725976	0.000449458	-0.02807939	0.903833635	0.376924576	0.092123938	-0.306340307	0.176821641	0.719978813	0.000233198	-0.046627966	0.840932632	-0.442204463	0.044728404	-0.013530951	0.953579676	-0.238684174	0.297426056	0.333143618	0.140021397	0.936969655	4.03E-10	-0.340065114	0.131472463
IGF2BP1	Apl2_09853	blue	0.280148453	0.218695218	0.196904894	0.392274376	0.761771333	6.01E-05	0.754634131	7.72E-05	-0.129636822	0.575434389	0.391634633	0.079136999	-0.274257019	0.228944133	0.42825078	0.052767921	-0.062068697	0.78925736	-0.487173663	0.025095581	-0.261355373	0.252469141	-0.23884771	0.297085231	0.287408434	0.206488061	0.923070036	2.53E-09	-0.244917612	0.284604776
KIAA0090	Apl2_04413	blue	0.278849195	0.22092897	-0.007228778	0.975191205	-0.402286316	0.070623614	-0.3066603	0.176346776	-0.297382511	0.190471379	-0.140174088	0.544495439	-0.227483987	0.321338198	-0.356370044	0.112814859	0.141840171	0.539674145	0.258642461	0.257605585	-0.27654777	0.224922445	0.264810663	0.246022717	-0.209107571	0.362986556	-0.581992873	0.005642848	0.345749994	0.124734097
FAM129A	Apl2_18082	blue	0.278649425	0.221273751	0.298050912	0.189428998	0.807127341	9.79E-06	0.719493641	0.000236566	-0.091582132	0.692979367	0.448622629	0.041365375	-0.235534834	0.304036372	0.481330592	0.027164908	-0.000883631	0.996966982	-0.538002779	0.011879125	-0.215051498	0.349189387	-0.176006326	0.445367219	0.231973075	0.311619387	0.947271218	7.71E-11	-0.235918843	0.303225597
PKP3	Apl2_13267	blue	0.278199476	0.222051612	0.361091324	0.107789674	0.828098227	3.58E-06	0.727014458	0.000188802	0.027848545	0.904620747	0.42224348	0.056552103	-0.237600436	0.299690737	0.623159645	0.002546085	-0.019597576	0.932805303	-0.480021811	0.027646424	-0.124733225	0.590086901	-0.161397849	0.484594344	0.288340664	0.204954206	0.944609133	1.22E-10	-0.314369008	0.165169971
RGS22	Apl2_04155	blue	0.277900906	0.222568764	0.029803731	0.897956926	0.605005542	0.003664143	0.829983881	3.25E-06	-0.138705558	0.548761281	0.400725942	0.071825603	-0.433503826	0.04962081	0.417485428	0.059693711	-0.262511028	0.250301159	-0.205686367	0.371067873	-0.185333462	0.421221915	-0.163319326	0.479338714	0.491807625	0.023545186	0.852669838	9.15E-07	-0.478758398	0.028117631
MMP7	Apl2_05392	blue	0.276732324	0.224600469	0.38780512	0.082377691	0.718319646	0.000244886	0.78682908	2.33E-05	-0.000331176	0.998863254	0.334188602	0.138706182	-0.223581395	0.329933186	0.328475034	0.146004895	0.216015608	0.346980705	-0.445068449	0.043202509	-0.126016755	0.586236347	-0.228001056	0.32020959	0.148902886	0.519457087	0.664635574	0.001013776	-0.131112119	0.571057172
ENG	Apl2_20267	blue	0.276730648	0.224603391	0.399238787	0.072985445	0.864004441	4.48E-07	0.57343083	0.006574629	-0.018865625	0.935309802	0.463253442	0.034433619	-0.089218211	0.700546736	0.551428498	0.009563979	0.165971054	0.472132919	-0.697022476	0.000445881	-0.151111724	0.513208926	-0.315111228	0.164120314	0.076891792	0.740435185	0.89720023	3.59E-08	-0.00774735	0.973412076
GPNMB	Apl2_07982	blue	-0.276457534	0.225079982	-0.107212777	0.643677363	-0.134612409	0.560730497	-0.035645381	0.878087975	0.348935314	0.121068456	-0.14624705	0.527017084	-0.166081584	0.471833758	-0.028950082	0.900865616	-0.309829792	0.171690397	0.1206131	0.602518784	-0.16524107	0.474111085	0.494307398	0.022741077	0.237193936	0.300542914	0.297758001	0.18988532	-0.33848123	0.13339513
HOXA3	Apl2_08315	blue	0.276230629	0.225476442	0.35425567	0.115119438	0.872518517	2.51E-07	0.676611205	0.000756936	-0.074285388	0.748956223	0.417694883	0.059552678	-0.273247765	0.230730819	0.634664646	0.001998101	-0.02474231	0.915220194	-0.483374179	0.026426354	-0.046421086	0.84162978	-0.259596786	0.255791199	0.304744289	0.179203168	0.949120093	5.53E-11	-0.305233233	0.178471267
LMOD2	Apl2_09474	blue	0.276105773	0.22569479	0.338667181	0.133168375	0.88188139	1.26E-07	0.740762192	0.000122636	-0.024690085	0.915398524	0.300376493	0.185832334	-0.145079682	0.530356297	0.730846806	0.000167836	-0.004512746	0.984511087	-0.569372533	0.007058652	-0.084332538	0.71627283	-0.308333064	0.173878628	0.191889427	0.404682498	0.901178643	2.51E-08	-0.200749993	0.382907082
	XLOC_021386	blue	0.275919267	0.226021212	0.006006536	0.979384932	0.275031465	0.227579278	0.105082016	0.650319526	-0.292640422	0.197978116	0.390209262	0.080331888	-0.366586135	0.102148379	0.273176481	0.230857357	-0.223281444	0.330599395	0.026565706	0.908996403	0.14559564	0.528879203	-0.143075542	0.53611197	0.31598054	0.162896801	0.404860626	0.068673754	-0.332665384	0.14062623
SPP1	Apl2_00868	blue	-0.275795527	0.226237952	-0.077761535	0.737598204	0.28306152	0.213741228	0.254298756	0.265967289	0.210909605	0.358770951	-0.056552152	0.807633517	-0.176272126	0.444669281	0.386310174	0.083669214	-0.23106203	0.313577233	-0.173069757	0.453116104	0.063741209	0.783706793	-0.145576356	0.528934374	0.328442143	0.146047678	0.678306688	0.0007255	-0.310198144	0.171154777
MBL2	Apl2_00212	blue	0.275750643	0.226316603	0.332894892	0.140335736	0.784696986	2.53E-05	0.711297839	0.000300094	0.007707459	0.97354893	0.278892169	0.220854847	-0.35942841	0.1095407	0.754436643	7.77E-05	-0.12669458	0.584207218	-0.341274618	0.130017597	-0.013046348	0.955240561	-0.110425247	0.63371259	0.355837571	0.11339206	0.862434639	4.96E-07	-0.386968138	0.08309894
COL1A2	Apl2_02686	blue	-0.275493634	0.22676731	-0.041886544	0.856938135	0.353675459	0.115757744	0.213914825	0.351803895	0.313976806	0.165726498	0.153298451	0.507058945	0.065158972	0.779009558	0.279944795	0.219044369	-0.095344906	0.680992081	-0.432804322	0.050031333	0.041689912	0.857603112	-0.271651827	0.233574639	0.167079685	0.469136669	0.741102158	0.000121294	-0.058306934	0.801777101
CTSD	Apl2_04653	blue	0.273641257	0.23003314	0.204307842	0.374352866	0.752597716	8.28E-05	0.677497004	0.000740371	0.008046494	0.972385821	0.39588571	0.075652086	-0.213076358	0.353739762	0.459861569	0.035953039	-0.048433017	0.834854859	-0.556806412	0.008746873	-0.276497438	0.225010307	-0.26253177	0.250262357	0.217704082	0.34313231	0.925980009	1.78E-09	-0.150228404	0.51570326
HYAL2	Apl2_04957	blue	0.273632876	0.230047986	0.260352519	0.254360182	0.787504999	2.26E-05	0.803853397	1.13E-05	-0.081088926	0.726775277	0.426322177	0.053960986	-0.260709848	0.253685346	0.422957861	0.056091539	-0.02962343	0.898571174	-0.491495061	0.023647301	-0.255645649	0.263356366	-0.220355719	0.337139465	0.287976235	0.205552916	0.924690472	2.08E-09	-0.258676079	0.25754153
ALOX5	Apl2_06638	blue	0.273310286	0.230619875	0.108204789	0.640593854	0.599997674	0.004036095	0.666814789	0.0009622	-0.093696097	0.686235882	0.518340388	0.016073437	-0.290785699	0.200967451	0.294962563	0.194277729	-0.19274086	0.402561032	-0.396399281	0.075238989	-0.241072129	0.292473151	-0.021844936	0.925119472	0.222495547	0.332348708	0.880421788	1.41E-07	-0.346880422	0.12342423
ACSS3	Apl2_19626	blue	-0.272688513	0.231724772	-0.231560702	0.312504663	0.26439478	0.246792951	0.129351049	0.57628396	0.223007752	0.331207977	-0.061765556	0.790264454	0.036160164	0.876340273	0.373209961	0.095638429	-0.30683187	0.176092529	-0.186370524	0.418581651	0.293048845	0.197323879	-0.458359904	0.03664225	0.315935876	0.162959509	0.58697531	0.00515288	-0.196984731	0.392078591
HSPA12A	Apl2_20128	blue	0.272610692	0.231863304	0.388100698	0.0821241	0.822868239	4.66E-06	0.648436211	0.001475912	-0.05950798	0.797774592	0.413375127	0.062513087	-0.173907445	0.450898557	0.585284601	0.005315026	0.057921427	0.803062829	-0.525371992	0.014454689	-0.12736967	0.582189267	-0.233968425	0.307357285	0.214038231	0.351519493	0.877640951	1.74E-07	-0.188401471	0.41343706
	XLOC_031079	blue	-0.272078078	0.232812876	-0.486730013	0.025248167	-0.69142187	0.000517707	-0.61277807	0.003143667	0.160398071	0.487340238	-0.317890004	0.160231532	0.455342591	0.038058288	-0.502407085	0.020284876	-0.144181091	0.532933384	0.30095829	0.184939846	0.143819735	0.533971363	0.001276002	0.995620198	-0.230932812	0.313855526	-0.75623647	7.30E-05	0.353326342	0.116143046
NKX2-1	Apl2_07728	blue	0.271980148	0.232987745	0.302358821	0.182803361	0.834567242	2.55E-06	0.723859691	0.000207716	-0.053737829	0.817046644	0.459178196	0.036265414	-0.319118554	0.158532789	0.595254963	0.004416811	-0.070633271	0.760943298	-0.439462455	0.046228084	-0.085644569	0.712038467	-0.23957391	0.295574656	0.367084795	0.101647321	0.968163807	6.93E-13	-0.346799005	0.123518239
TMEM108	Apl2_16421	blue	0.271781142	0.233343366	0.339391667	0.132287531	0.820552611	5.22E-06	0.705539776	0.000353021	-0.02709944	0.907175566	0.357727765	0.111352713	-0.379399517	0.089835801	0.674768813	0.000792403	-0.108970048	0.63821905	-0.360382351	0.108533707	-0.054219793	0.815432852	-0.159870529	0.488792235	0.414118887	0.061995574	0.95795082	9.36E-12	-0.426238541	0.054013189
ANXA2	Apl2_02758	blue	0.270850036	0.235011932	0.326908106	0.148052819	0.820463557	5.24E-06	0.739258344	0.000128727	-0.035755522	0.877713996	0.441902909	0.044891464	-0.268751135	0.238801605	0.542897442	0.010987434	0.042601008	0.85452272	-0.505888317	0.019296727	-0.123878043	0.592658349	-0.237378377	0.300156072	0.294097315	0.195651033	0.960467503	5.26E-12	-0.263875618	0.247756639
EZR	Apl2_17283	blue	0.270099769	0.23636206	0.194633975	0.39786608	0.736786413	0.000139305	0.733940988	0.000152403	-0.043885736	0.850182556	0.410127086	0.064811607	-0.400818	0.071754265	0.536832979	0.012100718	-0.184555827	0.423207577	-0.310430143	0.170818018	-0.105567236	0.648804694	-0.2090965	0.363012541	0.494947102	0.022538861	0.957554377	1.02E-11	-0.445934881	0.042748932
TUBA3E	Apl2_02818	blue	-0.268424814	0.239394331	0.055799808	0.810147451	0.214750915	0.349879666	0.225400272	0.32591047	0.295855748	0.192866913	-0.161293291	0.484881153	-0.201619409	0.380806644	0.311077359	0.16988096	-0.16950366	0.462619304	-0.0768934	0.740429937	0.083109434	0.72022743	0.053328146	0.818418974	0.300608352	0.185476307	0.553029753	0.009314421	-0.296526095	0.191812629
COBL	Apl2_12280	blue	0.26779432	0.240542246	0.202837348	0.377875157	0.522176995	0.015173027	0.60281742	0.003822984	-0.146738816	0.525613362	0.358323518	0.110715493	-0.61965443	0.002736158	0.404727997	0.068773208	-0.336400691	0.135950922	-0.012012547	0.958784303	-0.225580063	0.325514433	0.306757038	0.17620339	0.507551308	0.018838509	0.79950314	1.37E-05	-0.687156009	0.000578838
SERINC1	Apl2_08955	blue	0.267325246	0.241398578	0.217129231	0.344439697	0.745556989	0.000104847	0.640222541	0.001771235	-0.159966632	0.488527563	0.467947437	0.032414466	-0.306204831	0.177022948	0.460890827	0.035486535	-0.071983882	0.756503982	-0.407747883	0.066535477	-0.152349396	0.509723705	-0.201104036	0.382050956	0.348383519	0.121697849	0.911276269	9.38E-09	-0.324065629	0.151819109
COL1A1	Apl2_18928	blue	-0.265711521	0.244359595	-0.063117703	0.785774857	0.330576506	0.143289705	0.243355549	0.287784946	0.286750232	0.207575636	0.176903439	0.44301388	-0.053344051	0.818365688	0.264421441	0.246743528	-0.151658806	0.511666969	-0.339597357	0.132038206	0.029121221	0.900282383	-0.218597745	0.34110564	0.274077102	0.229261977	0.773612643	3.90E-05	-0.168597602	0.465049986
MOGAT2	Apl2_05931	blue	0.265426012	0.244885903	0.06526467	0.77865966	0.569763	0.007010843	0.479310045	0.027911111	-0.261588681	0.252030496	0.592914254	0.00461543	-0.233352794	0.308668484	0.223779063	0.329494591	-0.098061688	0.672382655	-0.346843159	0.12346725	-0.161265449	0.484957539	-0.17498985	0.448041565	0.244665071	0.285117434	0.709751989	0.000313586	-0.236160597	0.302715848
	XLOC_032812	blue	0.265118538	0.245453515	0.19231339	0.403625368	0.717204579	0.000253021	0.715210285	0.000268149	-0.084502272	0.715724588	0.376775109	0.092263486	-0.402862056	0.070183956	0.610359837	0.003298517	-0.196210285	0.393980051	-0.276566491	0.22488977	-0.122166565	0.597818704	-0.159164308	0.490739372	0.49574654	0.022288171	0.929290615	1.17E-09	-0.464689391	0.033805747
ATP8B1	Apl2_16733	blue	0.26402989	0.247470021	0.233690844	0.307948069	0.799173582	1.39E-05	0.737702643	0.0001353	-0.088191182	0.703843032	0.430623354	0.051328085	-0.297898366	0.189666556	0.521085233	0.015424998	-0.089148889	0.700769066	-0.449251958	0.041046505	-0.142766184	0.537002978	-0.233956804	0.307382004	0.350705054	0.119065619	0.963509388	2.49E-12	-0.333488389	0.139586499
PLA2G4E	Apl2_15638	blue	0.262466812	0.250383887	0.414118713	0.061995695	0.803902018	1.13E-05	0.536556378	0.012153602	-0.0011631	0.996007726	0.504530653	0.019677404	-0.27223513	0.232532611	0.635876641	0.001946653	0.00606716	0.979176908	-0.400914771	0.071679332	0.07065552	0.76087011	-0.20378803	0.375595842	0.2828083	0.214168881	0.823736436	4.46E-06	-0.290269589	0.201804635
MID1IP1	Apl2_12711	blue	0.261405481	0.252374891	0.210359442	0.360054971	0.269988334	0.236563019	0.399168585	0.073040542	-0.007428826	0.974504863	0.167184688	0.468853383	-0.575345267	0.006355992	0.237891575	0.299081311	-0.302573887	0.182476776	0.142913904	0.536577434	-0.308508111	0.173621725	0.671291143	0.000863209	0.390543263	0.080050695	0.506337338	0.019172133	-0.631807342	0.002123937
GJA4	Apl2_11960	blue	0.261333073	0.252511093	0.232157975	0.311222941	0.788720449	2.15E-05	0.69180858	0.000512449	-0.064316818	0.781798841	0.472366434	0.030599799	-0.113107383	0.625439257	0.434260651	0.049179572	-0.016367668	0.943861305	-0.595001577	0.004437963	-0.224929443	0.326948956	-0.2555659	0.263510504	0.173662715	0.451545827	0.921770137	2.96E-09	-0.159434002	0.489995341
CMYA5	Apl2_06726	blue	0.261265391	0.252638449	0.141345392	0.541103881	0.63851862	0.001838354	0.619102444	0.002767146	-0.062425819	0.788071344	0.660498146	0.001118164	-0.284639071	0.211089717	0.384605607	0.08516013	-0.125032045	0.589189496	-0.362671903	0.106144288	-0.14563845	0.528756732	-0.196542858	0.393162873	0.3681565	0.100576543	0.885494475	9.54E-08	-0.305968413	0.177374624
CDH1	Apl2_17598	blue	0.260733215	0.253641257	0.21919759	0.339749255	0.753630038	7.99E-05	0.66842025	0.000925644	-0.095951227	0.679067306	0.516769201	0.016454391	-0.313449802	0.166476343	0.475421281	0.029392837	-0.105342226	0.649506999	-0.420016224	0.058006578	-0.151395138	0.512409841	-0.184155127	0.424232707	0.362795656	0.106016237	0.962097334	3.55E-12	-0.344250437	0.126487003
MYO1D	Apl2_18509	blue	0.260729611	0.253648056	0.394526454	0.076753616	0.777955421	3.30E-05	0.638684369	0.001831732	-0.082358435	0.722659015	0.393604715	0.077507386	-0.450433352	0.040453077	0.63040305	0.002188182	-0.038794714	0.867404731	-0.317330643	0.161009144	-0.026629041	0.908780314	-0.054941548	0.813017495	0.391556457	0.079202188	0.945776492	1.00E-10	-0.469042344	0.031957154
GPX3	Apl2_07583	blue	0.259473212	0.25602568	0.339754663	0.131847755	0.722570456	0.000215901	0.587439486	0.005109088	-0.044353176	0.848604441	0.329281942	0.144958095	-0.323578829	0.152470777	0.608558606	0.003417951	-0.122217441	0.597665037	-0.39293557	0.07805805	-0.173616097	0.451669178	0.102091942	0.659683492	0.264248523	0.247064194	0.910557528	1.01E-08	-0.387525567	0.082618069
FOXA2	Apl2_14777	blue	0.259090819	0.256752137	0.33104848	0.142684821	0.840319334	1.87E-06	0.66046471	0.001119044	-0.058106937	0.80244406	0.402541993	0.070428113	-0.296274383	0.192208051	0.646916318	0.00152718	-0.022624791	0.92245388	-0.461348625	0.03528057	-0.045451278	0.844899366	-0.241100451	0.292414715	0.339254205	0.13245434	0.971403717	2.53E-13	-0.324241006	0.151584815
ADEFB3E	Apl2_07837	blue	0.25880218	0.257301353	0.350956168	0.118783374	0.377829015	0.091282837	0.208834064	0.363628865	-0.245569441	0.283284216	0.151719778	0.511495254	-0.256870072	0.260996992	0.427893577	0.052987352	-0.073726051	0.750788561	-0.150732544	0.514278955	-0.280721589	0.217714608	0.415856629	0.060799129	0.0536526	0.817332096	0.457602204	0.036993905	-0.317823328	0.160324088
LOC769438	Apl2_00595	blue	0.257826237	0.259163897	0.143911729	0.533707026	0.705869578	0.000349787	0.796514678	1.56E-05	-0.227719196	0.32082451	0.374918741	0.094009677	-0.377798867	0.091310783	0.403671369	0.069569421	-0.169058502	0.463812716	-0.341630631	0.129591555	-0.175405353	0.446947368	-0.233607951	0.308124627	0.345306201	0.125251046	0.87980369	1.48E-07	-0.400425399	0.072058874
SHROOM3	Apl2_14822	blue	0.257455221	0.259874208	0.266631399	0.24266886	0.798827842	1.41E-05	0.705178901	0.000356589	-0.067591295	0.770968277	0.401579375	0.071166295	-0.352307418	0.117272867	0.603202433	0.003794626	-0.115319089	0.618649411	-0.404383327	0.069032172	-0.083810675	0.717959295	-0.190887141	0.407187683	0.381244746	0.088157376	0.981330734	4.58E-15	-0.393296356	0.077760784
CELSR3	Apl2_02907	blue	0.256987046	0.260772297	0.208569449	0.364250912	0.747421743	9.86E-05	0.704917508	0.000359192	-0.101515303	0.661495043	0.438175244	0.046945357	-0.432424884	0.050255108	0.547766797	0.01015525	-0.189683927	0.410206271	-0.286378218	0.208192016	-0.07834683	0.735690895	-0.175535926	0.446603801	0.494213764	0.022770796	0.961109282	4.52E-12	-0.483488018	0.026385685
MARVELD3	Apl2_19282	blue	0.256091161	0.262496337	-0.062594664	0.78751076	0.298319908	0.189010587	0.325364113	0.150090393	-0.371855062	0.096944542	0.047719939	0.837254795	-0.209897449	0.361135254	0.045809919	0.843689963	-0.034783416	0.881015591	-0.066737693	0.773787763	0.066533385	0.774463012	-0.296947566	0.191151761	0.225941744	0.324718609	0.297329625	0.19055402	-0.204870538	0.373009985
DNAH1	Apl2_15678	blue	0.25607021	0.262536741	0.127383247	0.582148714	0.513400364	0.017295746	0.735853192	0.000143489	-0.13520649	0.558986102	0.297565834	0.190185099	-0.613876285	0.003075377	0.331360746	0.142285609	-0.209757853	0.36146204	-0.002543824	0.991268593	-0.187456035	0.415827652	0.029480648	0.899057641	0.623234485	0.002542151	0.781835395	2.84E-05	-0.619885795	0.002723256
FAT4	Apl2_05226	blue	-0.255709916	0.263232192	-0.180342009	0.434054463	0.344646613	0.126022192	0.257879486	0.259062054	0.212751494	0.354491471	0.453663856	0.038864406	0.140202914	0.544411853	0.097296838	0.674802517	-0.211146197	0.358219585	-0.461819961	0.035069494	-0.05000718	0.82956188	-0.276142148	0.225631164	0.18396301	0.424724685	0.781719419	2.85E-05	-0.080438933	0.728885632
IGFBP3	Apl2_18024	blue	0.255434312	0.263764959	0.265358487	0.245010484	0.769784096	4.49E-05	0.703733098	0.000371194	-0.050206832	0.82889107	0.261427552	0.252333385	-0.3822483	0.087254343	0.683589072	0.000634579	-0.162007685	0.48292322	-0.345990843	0.124454186	-0.06885296	0.766806037	-0.111555606	0.630220677	0.375592217	0.093373383	0.92730071	1.51E-09	-0.438335713	0.046855473
PCDH18	Apl2_12312	blue	-0.254952092	0.264698774	-0.13795399	0.550950309	0.225665836	0.325325598	0.280900259	0.217409504	0.204364302	0.374218001	0.179187949	0.437050661	-0.305886564	0.177496487	0.208877398	0.363527053	-0.529336146	0.013601921	0.003366832	0.988443866	-0.100409536	0.66497398	0.164005797	0.477468031	0.510824387	0.017962157	0.75102555	8.73E-05	-0.580303633	0.005817464
FKBP9	Apl2_12298	blue	-0.254860592	0.264876199	-0.063310669	0.785134673	0.343065982	0.127883965	0.226770614	0.322899193	0.292628716	0.197996889	0.207435135	0.366924335	0.085694891	0.711876225	0.242117259	0.290321531	-0.086737434	0.708517639	-0.471190133	0.031074831	-0.058951206	0.799629452	-0.283383682	0.213197962	0.139474812	0.546524832	0.734173539	0.000151294	0.001716364	0.994108702
ACSS2	Apl2_09365	blue	0.253862181	0.266817079	0.242992145	0.288527937	-0.356482557	0.112693167	-0.350610282	0.119172265	-0.314269503	0.165311043	-0.175360675	0.447064956	-0.111903734	0.629146758	-0.367207665	0.101524136	0.378822235	0.090365715	0.179332762	0.436674095	-0.217470988	0.343662087	0.480728648	0.027385539	-0.483732544	0.026298497	-0.667728632	0.000941244	0.321540363	0.155220845
RGS3	Apl2_16308	blue	0.253620642	0.267287969	0.290971503	0.200666627	0.719765309	0.000234675	0.592751346	0.004629525	-0.1242332	0.591589853	0.449131995	0.04110714	-0.439693897	0.04610002	0.479601439	0.027802508	-0.126154999	0.585822257	-0.300787998	0.185200775	-0.032509555	0.888745706	-0.063332085	0.785063631	0.379256938	0.089966467	0.934640629	5.64E-10	-0.477759799	0.028494546
ERI2	Apl2_00933	blue	-0.253110961	0.268283333	-0.225811964	0.325004036	-0.60942151	0.003360292	-0.603400071	0.003780138	0.159444254	0.489967068	-0.249685119	0.275034318	0.422283325	0.056526339	-0.467372346	0.032656717	0.149489053	0.517795485	0.074961205	0.746744046	0.26376411	0.247963938	0.071271714	0.758843893	-0.589294534	0.004937143	-0.683042993	0.000643504	0.52182413	0.0152541
FBN2	Apl2_14340	blue	-0.252600742	0.269282087	0.21072484	0.359201877	0.248764653	0.276866177	0.073875638	0.7502984	0.272831016	0.231471239	-0.02040745	0.930034885	-0.073329635	0.752087966	0.1772826	0.442021216	0.266721163	0.242504279	-0.257681213	0.2594414	0.110692564	0.632886112	-0.093707171	0.686200616	0.14012483	0.544638279	0.491215263	0.02373901	-0.052628991	0.820762138
	Apl2_04700	blue	0.252040744	0.270380977	0.143897024	0.533749275	-0.401294263	0.071386046	-0.372845947	0.095988058	-0.263938845	0.247639146	-0.234090654	0.307097359	-0.208413111	0.364618713	-0.404335032	0.069068516	0.325832476	0.149470241	0.283057261	0.213748417	-0.127010125	0.583263632	0.311736806	0.16892984	-0.29644602	0.191938361	-0.647863417	0.00149506	0.297603659	0.190126067
BMP2	Apl2_09935	blue	0.251648611	0.271152142	0.140651422	0.543112128	0.695869088	0.000459932	0.813310694	7.37E-06	-0.111629676	0.629992123	0.45939972	0.036163923	-0.333739774	0.139270001	0.312062644	0.16846124	-0.139242086	0.547200998	-0.3786933	0.090484386	-0.249560121	0.275282634	-0.184672266	0.422909933	0.36366593	0.105118914	0.90586826	1.61E-08	-0.354768473	0.114557408
CYP26B1	Apl2_18724	blue	0.25087029	0.272686877	0.263381378	0.248676309	0.620220567	0.002704678	0.413725358	0.062268987	-0.261238651	0.252688776	0.265704808	0.244371963	-0.51710667	0.01637196	0.497420044	0.021770589	-0.204115706	0.37481203	-0.065487607	0.777921799	0.077099928	0.739755979	-0.043922795	0.850057418	0.470435443	0.031382648	0.738520503	0.000131809	-0.568630884	0.0071502
LRP5	Apl2_07705	blue	0.250679095	0.273064717	0.437877904	0.047112259	0.841042682	1.80E-06	0.516250386	0.01658177	-0.131661676	0.569430362	0.418948489	0.058713881	-0.309649128	0.171953519	0.701408667	0.000395748	-0.011222082	0.961494428	-0.398600291	0.073487705	0.035593195	0.878265179	-0.205476429	0.371567086	0.322011007	0.154582858	0.870522408	2.89E-07	-0.323601977	0.152439744
TTPA	Apl2_16469	blue	0.250287516	0.273839585	0.206610372	0.368875221	0.675272881	0.000782562	0.714734164	0.000271873	-0.064889745	0.779900978	0.158675929	0.492088129	-0.550886768	0.009649635	0.649746694	0.001432882	-0.276566056	0.224890528	-0.093356774	0.687316784	0.054253536	0.815319894	-0.08720271	0.707020409	0.502611118	0.020225866	0.804343198	1.11E-05	-0.603583432	0.003766737
MXRA5	Apl2_17461	blue	-0.250265078	0.273884028	-0.172970235	0.453379935	0.206000663	0.37032122	0.198955143	0.387263856	0.229318701	0.317344337	0.247655412	0.279083846	-0.14427987	0.532649809	0.150987817	0.51355847	-0.302493108	0.182599395	-0.159607203	0.48951781	0.028705034	0.90170081	-0.065493011	0.777903914	0.361709877	0.107143565	0.698445097	0.000429058	-0.325837841	0.149463148
LRRC17	Apl2_08634	blue	-0.250263114	0.273887918	-0.206402545	0.369367744	0.169772695	0.46189882	0.284422431	0.21145254	0.206340151	0.369515685	0.28345154	0.213083649	-0.277267524	0.223668461	0.108631651	0.639268768	-0.345623196	0.12488164	-0.044125674	0.849372434	-0.013697111	0.953010237	-0.030101477	0.896942694	0.454967921	0.038237061	0.67372141	0.000813188	-0.415733913	0.060883039
CLDN5	Apl2_04638	blue	0.249590945	0.275221388	0.256618799	0.261480078	0.785506125	2.45E-05	0.665808005	0.000985744	-0.060792789	0.793498344	0.46166442	0.03513904	-0.296386308	0.192032157	0.560965121	0.00815502	-0.082202664	0.723163694	-0.436428247	0.047932545	-0.101867557	0.660388196	-0.228084731	0.320027176	0.362635881	0.106181583	0.970761365	3.12E-13	-0.331416059	0.142214977
ZP4	Apl2_00117	blue	0.249584946	0.275233308	0.466392849	0.033072594	0.829493284	3.33E-06	0.572866592	0.006640238	0.019617605	0.932736778	0.376926868	0.0921218	-0.268963239	0.238416853	0.637301077	0.001887615	0.037284134	0.872526297	-0.414741669	0.061564747	0.037471392	0.871891133	-0.207599076	0.366537255	0.28359637	0.212839805	0.838047243	2.12E-06	-0.280486319	0.218116792
ANGPTL1	Apl2_04606	blue	0.249156435	0.276085545	0.285028687	0.210438239	0.815857362	6.54E-06	0.671944663	0.000849508	-0.065494708	0.777898299	0.400839139	0.071737891	-0.301743761	0.183739546	0.60355116	0.003769093	-0.071877655	0.756852876	-0.446438031	0.042487234	-0.089191368	0.700632824	-0.233258014	0.308870653	0.356763746	0.112389454	0.974796349	7.73E-14	-0.336022165	0.13641962
C7ORF58	Apl2_12484	blue	0.249113594	0.276170839	0.347956437	0.122186601	0.820004095	5.36E-06	0.562889937	0.007892439	-0.105781916	0.6481349	0.280724734	0.217709233	-0.324644102	0.151047258	0.748143451	9.62E-05	-0.104788828	0.651235487	-0.350543686	0.119247246	0.086936512	0.707876892	-0.224868194	0.327084196	0.338668179	0.13316716	0.871094068	2.77E-07	-0.40267175	0.070329053
C5H14ORF79	Apl2_16155	blue	0.248921486	0.276553519	0.425089817	0.054734094	0.87836781	1.64E-07	0.625873505	0.002406641	0.024861191	0.914814266	0.392966198	0.078032781	-0.188383398	0.413482689	0.69439525	0.000478435	0.034970186	0.880381111	-0.519643462	0.015762913	0.006623658	0.977267404	-0.265244006	0.245221792	0.233551757	0.308244353	0.895221158	4.27E-08	-0.234304367	0.30664321
FKBP5	Apl2_06860	blue	0.248416036	0.277561964	0.165503219	0.473400214	0.702363161	0.000385502	0.666761622	0.000963431	-0.174651263	0.448934245	0.365587611	0.103157128	-0.419247251	0.058515312	0.497601446	0.021715067	-0.191295738	0.406165382	-0.325696726	0.149649801	-0.156774701	0.497356087	-0.113037562	0.625654086	0.396464034	0.075187025	0.941018619	2.18E-10	-0.44258209	0.044524856
STARD9	Apl2_01160	blue	-0.248392026	0.277609925	-0.374298232	0.094598747	-0.459934911	0.03591964	-0.269139205	0.238097961	0.39517783	0.076224258	-0.085852139	0.711369314	0.583866989	0.005454217	-0.449739973	0.040800555	-0.201610834	0.380827327	-0.066014553	0.776178479	-0.220413875	0.337008726	0.287408606	0.206487776	-0.458125627	0.0367507	-0.406037611	0.06779592	0.337072818	0.135121497
VEGFA	Apl2_06018	blue	0.247795701	0.27880276	0.426017107	0.054151585	0.834195062	2.61E-06	0.591818345	0.004710939	0.053789375	0.816874014	0.320963778	0.156004941	-0.291418117	0.199944779	0.782657653	2.75E-05	-0.042695928	0.854201915	-0.380313942	0.089001112	0.068351585	0.768459342	-0.200955228	0.382410665	0.344111422	0.126650392	0.869381539	3.12E-07	-0.342786544	0.128215137
FOXO3	Apl2_02361	blue	0.247712604	0.278969233	0.240034719	0.294618578	0.710216563	0.000309478	0.561051144	0.008143134	-0.073107247	0.752817208	0.252000563	0.270459933	-0.426435466	0.053890338	0.758097062	6.85E-05	-0.193945045	0.399571115	-0.257442997	0.259897633	0.02939274	0.899357165	-0.122396988	0.597122855	0.44454768	0.043476921	0.907929116	1.32E-08	-0.471388595	0.030994281
MYO5A	Apl2_17770	blue	0.247290756	0.279815306	0.222065521	0.333308212	0.789915829	2.05E-05	0.737068992	0.000138059	-0.079806755	0.73093996	0.405401966	0.068268947	-0.318724095	0.159076846	0.561186616	0.008124444	-0.117720784	0.611310036	-0.423421833	0.055793955	-0.126254342	0.585524766	-0.230585496	0.314604265	0.374278487	0.094617535	0.973796121	1.11E-13	-0.36690614	0.101826628
NAALADL2	Apl2_10615	blue	0.246506676	0.281392134	0.123419302	0.594039679	0.72435001	0.000204674	0.769405521	4.56E-05	-0.140771372	0.542764767	0.480250638	0.027561752	-0.288794905	0.20420958	0.38088614	0.088481733	-0.150466102	0.515031479	-0.406176916	0.067692585	-0.219630654	0.338771976	-0.237888255	0.299088255	0.361524977	0.107336406	0.918466917	4.32E-09	-0.342713633	0.128301647
SLC7A2	Apl2_04598	blue	-0.246243445	0.281922744	-0.143031714	0.536238163	0.37093666	0.09783729	0.231897109	0.311782356	0.370638128	0.098128778	0.242577812	0.289376499	0.125333527	0.58828468	0.453436828	0.038974438	-0.285356675	0.209890845	-0.342432592	0.128635497	0.161990048	0.48297151	-0.250584559	0.273251663	0.250238595	0.273936489	0.75823755	6.81E-05	-0.242326447	0.289892052
LL	Apl2_00215	blue	0.245795437	0.282827256	0.154370641	0.50405656	0.724568001	0.000203333	0.714615627	0.000272807	-0.086743845	0.708497001	0.411271028	0.063994896	-0.284287536	0.211678668	0.502441906	0.020274796	-0.118186822	0.60988998	-0.426144502	0.05407193	-0.16841923	0.465529271	-0.227862167	0.320512509	0.351243045	0.118461521	0.943513812	1.46E-10	-0.320253728	0.156974321
VWA2	Apl2_03630	blue	-0.245362454	0.283703143	-0.230501679	0.314785118	0.248749123	0.27689715	0.231293631	0.313078818	0.211138468	0.35823759	0.549178441	0.009923868	0.236993883	0.300962844	0.086139364	0.710443706	-0.183890055	0.424911589	-0.45801662	0.036801246	0.026618966	0.908814687	-0.298089388	0.189369112	0.069123386	0.765914698	0.654262071	0.001292638	0.010818539	0.962878143
ACTC1	Apl2_04086	blue	0.245174781	0.284083315	0.326095789	0.149122383	0.820275537	5.29E-06	0.640071732	0.001777091	-0.100929455	0.663337394	0.26096049	0.253212679	-0.337067244	0.135128361	0.682344902	0.000655069	-0.078768796	0.734316758	-0.400607012	0.071917844	-0.052544182	0.821046471	-0.200685973	0.383062008	0.356015223	0.113199248	0.94138242	2.06E-10	-0.377805527	0.091304608
MYO10	Apl2_03830	blue	-0.244943814	0.28455162	-0.150994928	0.513538407	0.346167298	0.124249398	0.349463602	0.12046807	0.120413187	0.603124736	0.286844679	0.207419344	-0.311800572	0.168838065	0.24385558	0.286764558	-0.368689692	0.100046898	-0.108970503	0.638217641	0.019649592	0.932627343	-0.156955188	0.496854811	0.554374487	0.009108982	0.854041999	8.42E-07	-0.497781701	0.021660007
SYNE2	Apl2_09532	blue	0.24453369	0.285384362	0.241314457	0.291973395	0.792477803	1.85E-05	0.711465177	0.000298664	-0.05907188	0.799227346	0.44399274	0.043770824	-0.345361903	0.125186078	0.576936711	0.00617884	-0.148778654	0.51980957	-0.392420146	0.0784842	-0.082871003	0.720999142	-0.199339857	0.386327683	0.393238168	0.07780867	0.974461731	8.75E-14	-0.406403457	0.067524794
	Apl2_09035	blue	-0.243321538	0.287854432	-0.063648859	0.784013016	0.118298286	0.60955054	-0.005784375	0.980147263	0.444460517	0.043522982	0.01589045	0.945495716	-0.027727779	0.905032558	0.410571137	0.064493648	-0.246671485	0.281060236	0.050454319	0.828059702	0.581154115	0.005729	-0.039952172	0.863483859	0.321875532	0.154766315	0.423115274	0.055990442	-0.408653435	0.065875314
EPHB3	Apl2_05274	blue	0.242302487	0.289941223	0.184620055	0.423043382	0.637353959	0.001885452	0.636922336	0.001903163	-0.082780349	0.721292624	0.429019399	0.052298121	-0.456748527	0.037393257	0.478198938	0.028328306	-0.261888376	0.251467752	-0.232919727	0.309592881	-0.160461771	0.487165054	0.049720379	0.8305257	0.457012347	0.037269484	0.94669863	8.52E-11	-0.538566652	0.011773496
	XLOC_022202	blue	-0.24187419	0.290821064	-0.227116663	0.322141406	0.264139215	0.247267039	0.421236025	0.057206514	0.148242084	0.521333283	0.281201925	0.216895011	-0.330855741	0.142931619	0.207800668	0.3660616	-0.357833185	0.111239763	-0.060982646	0.792866921	-0.060974669	0.792893449	-0.177010774	0.442732752	0.566906624	0.007366821	0.764801112	5.39E-05	-0.443741355	0.043904467
CSTA	Apl2_20255	blue	0.241297653	0.292008032	0.106866115	0.644756241	0.537195919	0.01203161	0.542375147	0.0110799	-0.13445968	0.561179344	0.714111442	0.000276811	-0.067072221	0.772682473	0.061667313	0.790590906	0.09029585	0.697093569	-0.488905498	0.024506943	-0.15582498	0.499997882	-0.244818164	0.284806586	0.053822672	0.816762505	0.602585019	0.003840186	0.012701428	0.956422817
MSMB	Apl2_08843	blue	0.24068855	0.29326529	0.281548077	0.216305638	0.811418948	8.05E-06	0.703391632	0.000374717	-0.01011031	0.965306846	0.450969334	0.040186059	-0.295319923	0.193712435	0.603695732	0.00375855	-0.069263891	0.765451698	-0.45647419	0.037522305	-0.077410427	0.738743075	-0.242665535	0.289196713	0.355025877	0.114276043	0.981161875	4.99E-15	-0.325411376	0.150027732
MYOD1	Apl2_03924	blue	0.239859186	0.294982545	0.451584426	0.039881322	0.722780908	0.000214547	0.318708085	0.159098955	0.038096024	0.869772989	0.478381281	0.028259505	-0.237550286	0.299795789	0.727861414	0.000183984	0.032048295	0.890314994	-0.332812921	0.14043944	0.179063672	0.437373962	-0.165638532	0.473033493	0.28849108	0.204707433	0.766752133	5.02E-05	-0.274135478	0.229158816
	XLOC_049165	blue	0.239739228	0.295231437	0.161384373	0.484631305	0.550068437	0.009780216	0.313884734	0.165857333	-0.273648525	0.230020267	0.507281591	0.018912227	-0.354354012	0.115011502	0.353432898	0.116025348	-0.173830444	0.451102159	-0.193700711	0.400176787	0.018610318	0.936183521	-0.032584051	0.888492297	0.303230389	0.181482315	0.685392897	0.000605845	-0.389122519	0.081251906
ARHGAP40	Apl2_09374	blue	0.239389482	0.295957837	0.017920928	0.938543121	0.631987843	0.002115795	0.802967544	1.18E-05	0.02613177	0.910477105	0.526668471	0.014171161	-0.057756706	0.80361235	0.243321726	0.287854049	-0.139276704	0.547100393	-0.518913663	0.015936223	-0.278679337	0.221222104	-0.258548491	0.257784686	0.172871285	0.45364233	0.808112716	9.37E-06	-0.149772849	0.516991918
SH3TC1	Apl2_00099	blue	-0.23904713	0.296669944	-0.209138759	0.362913353	0.305852128	0.177547774	0.203402832	0.376518435	0.238134584	0.298573214	0.39708372	0.074691083	0.255589719	0.263464459	-0.001452302	0.995015067	-0.135655334	0.557669777	-0.522032478	0.015206188	-0.067994438	0.769637641	-0.329736672	0.144370505	0.049633065	0.830819172	0.660938051	0.00110665	0.063723758	0.783764657
CDH1	Apl2_19664	blue	0.238983523	0.296802366	0.183163866	0.426774425	0.716181359	0.000260688	0.725785769	0.000195984	-0.053162816	0.818972933	0.395422044	0.076026498	-0.361841731	0.107006203	0.510510188	0.018044833	-0.161827692	0.483416153	-0.369163826	0.099577635	-0.187399911	0.4159698	-0.111457025	0.630524913	0.39542137	0.076027043	0.965679617	1.40E-12	-0.404581053	0.068883523
STC2	Apl2_12472	blue	0.238769271	0.297248675	0.163848797	0.477895544	0.674097228	0.000805677	0.541080885	0.011311771	-0.222906436	0.331433433	0.380999677	0.088378945	-0.429497919	0.052007263	0.595390864	0.004405501	-0.209329047	0.362466915	-0.266573366	0.2427753	-0.015263815	0.947642181	-0.143914736	0.533698386	0.405890207	0.067905392	0.906625759	1.50E-08	-0.471507573	0.03094607
MAL	Apl2_14920	blue	0.238539944	0.297726846	0.296303665	0.192162022	0.80418919	1.12E-05	0.638267043	0.001848443	-0.099401908	0.668149936	0.377288157	0.091785135	-0.28734569	0.206591572	0.526794	0.01414395	-0.056492808	0.80783175	-0.436077656	0.048132571	-0.110247224	0.634263226	-0.224656238	0.327552458	0.337852738	0.13416356	0.933974769	6.20E-10	-0.32122463	0.155649869
CD1A1	Apl2_18413	blue	-0.238495628	0.297819302	0.031640361	0.891703185	0.125581375	0.587541274	0.12795387	0.580445421	0.295678066	0.193147015	0.117704008	0.611361181	-0.15391834	0.505322059	0.077106749	0.739733723	-0.109013529	0.63808422	-0.162394255	0.481865397	-0.223537153	0.330031399	0.246390295	0.281626653	0.206546412	0.369026758	0.558113157	0.008557228	-0.219017741	0.340155601
NID1	Apl2_11900	blue	-0.238115444	0.298613214	0.043745554	0.850655928	0.496649	0.022007852	0.261088009	0.252972417	0.323055392	0.153173666	0.104909007	0.65085997	0.126403999	0.58507673	0.497765296	0.021665014	-0.108361767	0.640106431	-0.487932971	0.024836131	0.140451642	0.543690891	-0.317525332	0.160738195	0.161703455	0.483756537	0.79809358	1.46E-05	-0.107901965	0.641534532
SELENBP1	Apl2_16662	blue	0.23716961	0.300593957	0.34344704	0.127433344	0.845632224	1.38E-06	0.688440392	0.000559817	-0.026413982	0.909514091	0.325576294	0.149809225	-0.314247872	0.165341722	0.657452098	0.001200714	-0.074605253	0.74790896	-0.407746789	0.066536277	-0.043203455	0.852486977	-0.22560646	0.325456312	0.378349906	0.090801003	0.946493287	8.83E-11	-0.373643876	0.095222885
PGC	Apl2_08372	blue	0.237044883	0.300855755	0.205876465	0.370616168	0.729061123	0.000177341	0.59623506	0.004335783	-0.075953413	0.743499687	0.639162498	0.001812744	-0.283320873	0.213303805	0.441593248	0.045059386	-0.095491595	0.68052624	-0.41693991	0.06006222	-0.073156097	0.752657007	-0.208905354	0.363461382	0.333848118	0.139133752	0.912720293	8.07E-09	-0.31508149	0.164162282
	XLOC_030860	blue	0.236842274	0.301281324	0.204572396	0.373721165	0.585893952	0.005256107	0.513618879	0.017240144	-0.250619788	0.273181988	0.472515788	0.030539896	-0.517905663	0.016178122	0.487028944	0.025145274	-0.11136882	0.630797175	-0.145009143	0.530558387	0.087483253	0.706118144	-0.08793362	0.704670494	0.447121124	0.042133937	0.842259075	1.68E-06	-0.540732978	0.011374768
FN1	Apl2_06554	blue	-0.236815306	0.301337996	0.068030894	0.769517345	0.414680129	0.061607217	0.252017148	0.270427343	0.306098065	0.177181705	0.049006037	0.832927324	-0.094732475	0.682938193	0.447005079	0.042193795	-0.120168219	0.603867599	-0.30410603	0.180161658	0.120206425	0.603751717	-0.188468797	0.413267106	0.303736986	0.180717455	0.773750981	3.88E-05	-0.25041722	0.27358277
AIM1	Apl2_02340	blue	0.23616883	0.302698498	0.29664874	0.191620163	0.854246248	8.32E-07	0.76224945	5.91E-05	0.003790776	0.986988853	0.412105463	0.063404094	0.022720961	0.922125222	0.525986376	0.014319762	0.068961659	0.766447723	-0.660426792	0.001120042	-0.156550303	0.497979668	-0.353986699	0.115415023	0.077569514	0.738224268	0.833391085	2.72E-06	-0.080449863	0.72885013
CDH1	Apl2_18048	blue	0.236056059	0.302936208	0.218892947	0.340437725	0.777547064	3.35E-05	0.698430048	0.000429233	-0.074236528	0.749116234	0.415588404	0.060982648	-0.302233912	0.182993222	0.5405665	0.011405014	-0.102869552	0.657243478	-0.438108775	0.046982627	-0.132078147	0.568198871	-0.228993825	0.318049349	0.364184916	0.104586439	0.975701783	5.48E-14	-0.339781759	0.131814969
BBS10	Apl2_17580	blue	-0.235032251	0.305099494	-0.215591808	0.347950582	-0.409143768	0.065519928	-0.537811934	0.011915049	0.20803534	0.365508338	0.165347507	0.473822393	0.39769907	0.074201044	-0.236926453	0.301104466	-0.10985691	0.635471144	0.202946301	0.377613541	0.629743601	0.00221891	0.066607456	0.774218184	-0.161595358	0.484052799	-0.338015597	0.133964138	0.022935026	0.921393702
	XLOC_043337	blue	0.234806466	0.305577837	0.26480589	0.246031547	0.765861922	5.19E-05	0.61030009	0.003302422	-0.120380913	0.603222585	0.491507845	0.023643117	-0.178067441	0.439970182	0.372999415	0.095840541	0.103396928	0.655590562	-0.609382669	0.00336287	-0.218992241	0.340213238	-0.27709575	0.223967314	0.13394308	0.562698733	0.901745863	2.38E-08	-0.087475794	0.706142127
REP15	Apl2_11494	blue	-0.234551526	0.306118498	-0.110584341	0.63322066	0.363017467	0.105787004	0.43762772	0.047253045	0.111852586	0.629304496	-0.312254595	0.168185608	0.078138842	0.7363685	0.280507843	0.218079977	-0.24402155	0.286426369	-0.252304986	0.269862102	-0.093394397	0.687196908	-0.364707996	0.104051756	0.199888593	0.384994569	0.467567846	0.032574206	-0.15717916	0.496233101
CTSG	Apl2_10644	blue	0.233524029	0.308303439	0.289425107	0.203179502	0.723537053	0.000209739	0.418529415	0.058993278	-0.064105877	0.782497903	0.616732254	0.002903566	-0.16863441	0.464951115	0.444801141	0.043343195	0.02536526	0.913093327	-0.473451171	0.030166831	-0.00909639	0.968784353	-0.25630893	0.2620766	0.189418605	0.410873542	0.776650753	3.47E-05	-0.155785187	0.500108722
SLCO2A1	Apl2_06598	blue	0.233472031	0.308414263	0.220715833	0.336330383	0.777819346	3.32E-05	0.63991464	0.001783208	-0.093551748	0.68669563	0.466356314	0.033088186	-0.243668308	0.287146452	0.483706325	0.026307835	-0.07068838	0.760762019	-0.500957906	0.02070798	-0.166138049	0.471680969	-0.255216486	0.264186518	0.299302827	0.187487022	0.966474733	1.13E-12	-0.258798634	0.257308104
FER1L6	Apl2_14192	blue	0.232092565	0.311363152	0.097271873	0.674881553	0.621606065	0.002628916	0.806687879	9.99E-06	-0.157926459	0.494161485	0.289704261	0.202724333	-0.440833557	0.045473409	0.423808537	0.055546852	-0.235640541	0.303813056	-0.245137766	0.284158332	-0.213593921	0.352544074	-0.058551139	0.800962891	0.392937149	0.078056747	0.860116877	5.76E-07	-0.48331439	0.026447734
MMP3	Apl2_05396	blue	0.231842097	0.311900403	0.223347354	0.330452937	0.3911191	0.079567628	0.201913697	0.380097143	-0.281684788	0.21607316	0.014915109	0.948836784	-0.421140964	0.05726856	0.379664038	0.089593753	-0.166039823	0.471946778	0.033906095	0.883996895	-0.023736973	0.91865377	0.204118856	0.374804499	0.280964764	0.217299423	0.416377057	0.060444251	-0.469969616	0.03157384
ANGPTL6	Apl2_04607	blue	0.231709639	0.312184753	0.304735201	0.179216792	0.823209615	4.58E-06	0.662935562	0.00105562	-0.037873627	0.870527049	0.374820778	0.094102497	-0.300534046	0.185590356	0.627787066	0.002312218	-0.065603932	0.777536866	-0.447696975	0.041837882	-0.068404908	0.768283461	-0.234172567	0.306923242	0.358362061	0.110674358	0.979630253	1.04E-14	-0.337635144	0.134430333
FABP4	Apl2_15890	blue	0.230429361	0.314941209	0.146502463	0.526287802	0.710686652	0.000305368	0.779110022	3.16E-05	0.058750775	0.80029743	0.329267939	0.144976216	-0.200231218	0.3841635	0.561111543	0.008134796	-0.09048783	0.696478994	-0.485385602	0.025715057	-0.165977728	0.472114851	-0.270365333	0.235883594	0.264306386	0.246956861	0.893435775	4.98E-08	-0.223032932	0.33115196
	XLOC_034334	blue	0.230416835	0.314968252	0.427179323	0.053428217	0.860748964	5.53E-07	0.759840656	6.44E-05	0.071477909	0.758166207	0.137731579	0.551598861	-0.049560199	0.831064102	0.639385192	0.001803956	0.166616948	0.470386111	-0.593749757	0.0045437	-0.057796731	0.803478815	-0.251886453	0.270684241	0.108972847	0.638210369	0.831856621	2.95E-06	-0.160989388	0.485715254
FSTL1	Apl2_14559	blue	-0.230396409	0.31501235	0.044328602	0.84868739	0.426197944	0.054038541	0.18720125	0.416473172	0.264668197	0.246286395	0.284080034	0.212026823	0.010391253	0.964343382	0.403650046	0.069585561	-0.13828485	0.549986156	-0.410886275	0.064268713	0.055171118	0.81224958	-0.174400134	0.449596938	0.237043213	0.300859263	0.82317142	4.59E-06	-0.16611985	0.471730212
TMEM26	Apl2_06112	blue	0.230372406	0.315064176	0.179598057	0.435984678	0.699195111	0.000420409	0.562206554	0.007984858	-0.200979483	0.38235202	0.440717666	0.045536826	-0.252239021	0.269991573	0.344296361	0.126433061	-0.07443066	0.748480537	-0.396661732	0.075028537	-0.130628237	0.572491246	-0.216668326	0.34549004	0.265526104	0.24470131	0.783962911	2.61E-05	-0.269364412	0.237690233
TMEM204	Apl2_04371	blue	0.230170755	0.31549977	0.323016608	0.153225837	0.800793983	1.30E-05	0.744085232	0.000110053	-0.018280881	0.937311035	0.372862928	0.095971728	-0.258330962	0.258199584	0.491098693	0.023777302	-0.043749098	0.850643959	-0.446248799	0.042585511	-0.125938234	0.5864716	-0.237367053	0.300179813	0.283170412	0.2135575	0.869592703	3.08E-07	-0.279747672	0.219382666
CLCA1	Apl2_09451	blue	0.229827697	0.316241659	0.090037078	0.697922253	0.654566029	0.001283631	0.846248264	1.34E-06	-0.077242235	0.739291697	0.354300096	0.115070669	-0.430655059	0.051309051	0.434678425	0.048937302	-0.221472103	0.334634985	-0.209860156	0.361222539	-0.138622758	0.549002253	-0.222990044	0.331247376	0.490188635	0.024077936	0.810254948	8.49E-06	-0.463072928	0.034513192
SPINK4	Apl2_11576	blue	0.229821639	0.31625477	0.424942927	0.054826807	0.699848428	0.000412997	0.462109112	0.034940495	0.047318745	0.838605668	0.286279595	0.208355626	-0.239265161	0.296216308	0.636349692	0.001926876	0.029049463	0.900526926	-0.334326129	0.138533744	0.035352371	0.879082999	-0.159007708	0.491171655	0.27873516	0.221125738	0.749356267	9.24E-05	-0.255247806	0.264125879
AQP3	Apl2_15666	blue	0.229779025	0.316347	0.272974924	0.231215389	0.813920521	7.17E-06	0.635073589	0.001980616	-0.002289544	0.992141357	0.557177764	0.008692633	-0.130902923	0.57167697	0.556808942	0.008746503	-0.017345546	0.940512881	-0.554063911	0.009156097	-0.075405853	0.745289607	-0.28846192	0.204755257	0.243436924	0.287618735	0.9490203	5.63E-11	-0.218564374	0.341181194
PDK4	Apl2_02692	blue	0.228188916	0.319800137	0.339905796	0.131664962	0.853403829	8.75E-07	0.633780202	0.002036364	0.014040599	0.951833155	0.415836847	0.06081265	-0.138327562	0.549861745	0.673521756	0.000817202	0.005252113	0.981973757	-0.573333992	0.006585851	-0.071388128	0.758461264	-0.315438083	0.163659539	0.216553371	0.345752301	0.934363652	5.87E-10	-0.182964872	0.427285651
SLC26A9	Apl2_03600	blue	0.228052494	0.320097447	0.213604204	0.352520342	0.776761041	3.46E-05	0.673967972	0.000808254	-0.093682495	0.686279199	0.436952096	0.047634865	-0.291773448	0.199371714	0.502636474	0.020218542	-0.097552367	0.673993717	-0.44536006	0.043049436	-0.131128705	0.571008044	-0.233865044	0.307577234	0.352906622	0.116607492	0.966376833	1.16E-12	-0.329388407	0.144820373
LOC420606	Apl2_07970	blue	0.227907678	0.32041323	-0.082211256	0.723135852	0.351433138	0.118248598	0.750316927	8.94E-05	-0.207938727	0.365736054	-0.000777843	0.997330092	-0.467982179	0.032399877	0.245707591	0.283004823	-0.356166838	0.113034883	0.021133957	0.927550313	-0.133828204	0.563036847	-0.047155761	0.83915458	0.406379959	0.067542183	0.592601528	0.004642519	-0.559516048	0.008357395
	XLOC_048260	blue	0.227627532	0.321024644	0.33758529	0.134491508	0.583560786	0.005484674	0.26506371	0.245554819	-0.071106243	0.759387859	0.555729588	0.008905727	-0.326134607	0.149071149	0.563855444	0.007763366	-0.076489753	0.741747681	-0.182056149	0.429624368	0.129800855	0.574946983	-0.084841249	0.71463009	0.361298752	0.10757269	0.711780012	0.000295989	-0.368929341	0.099809509
EMCN	Apl2_13301	blue	0.227571313	0.321147426	0.283477182	0.213040463	0.811079142	8.18E-06	0.772308356	4.09E-05	-0.021136932	0.927540141	0.389923091	0.080573398	-0.251952043	0.270555296	0.506149656	0.019224132	-0.063196979	0.785511834	-0.48504198	0.025835483	-0.165805243	0.472581879	-0.244144117	0.286176779	0.292702987	0.197877801	0.929641805	1.11E-09	-0.276529575	0.224954204
SPRY1	Apl2_05221	blue	0.227231638	0.321889867	0.347030782	0.123250749	0.879846684	1.47E-07	0.717048922	0.000254175	-0.024627501	0.915612232	0.315676161	0.163324478	-0.166413676	0.470935503	0.64289206	0.001670236	0.001515818	0.994797055	-0.563295611	0.007837994	-0.093852692	0.685737252	-0.301426112	0.184224314	0.218330071	0.341711939	0.920989586	3.24E-09	-0.2144149	0.350652253
	Apl2_09884	blue	-0.227140591	0.322089047	-0.033413256	0.885672324	0.41174454	0.063659128	0.267879121	0.240387647	0.125975991	0.586358473	0.072569787	0.75458046	-0.049322826	0.831862097	0.36924177	0.099500646	-0.216808192	0.345171105	-0.369510167	0.099235873	0.078252799	0.735997215	-0.27827474	0.221921371	0.204014527	0.375053955	0.761315672	6.11E-05	-0.169495544	0.462641049
WDR66	Apl2_05984	blue	0.226711435	0.323028891	0.239489758	0.295749459	0.741836769	0.000118438	0.808925624	9.03E-06	0.007007998	0.975948696	0.479284467	0.02792066	-0.284270115	0.211707883	0.45120779	0.040067705	-0.067521769	0.771197822	-0.406645723	0.067345703	-0.155799957	0.500067581	-0.165168862	0.474306989	0.333929476	0.1390315	0.917392705	4.87E-09	-0.36783268	0.100899209
PAG1	Apl2_17379	blue	-0.226501351	0.323489568	-0.056343911	0.808329168	0.496389535	0.022088156	0.394125426	0.077080888	0.303856868	0.180536779	0.318694559	0.159117635	0.148862764	0.519570914	0.440003701	0.045929026	-0.243093512	0.288320569	-0.469568919	0.031739033	0.123307868	0.594375426	-0.354821932	0.114498931	0.179050317	0.437408711	0.802782311	1.19E-05	-0.150697094	0.514379046
WNT2B	Apl2_01824	blue	0.226274784	0.323986832	0.262906719	0.249561605	0.797221926	1.51E-05	0.738814525	0.000130573	-0.06304586	0.786013238	0.303407047	0.181215346	-0.332003829	0.141465951	0.62062777	0.002682224	-0.098222908	0.671872977	-0.419712466	0.058207132	-0.096123212	0.678521686	-0.214325218	0.350858623	0.356219509	0.112977823	0.968797945	5.74E-13	-0.375240431	0.093705351
LOC415325	Apl2_01399	blue	0.226113467	0.324341164	0.357286707	0.111826179	0.58228743	0.005612848	0.31042824	0.170820779	-0.005873159	0.979842605	0.463937114	0.034133551	0.109985287	0.635073753	0.215894393	0.347257947	0.177368924	0.441795378	-0.491951716	0.023498229	0.029207038	0.899989942	-0.055732872	0.810371203	-0.041363356	0.858707678	0.561364714	0.008099926	-0.022932857	0.921401111
ATP8B1	Apl2_12740	blue	0.225892551	0.324826782	0.20274124	0.378106018	0.769266338	4.58E-05	0.662941443	0.001055473	-0.062637087	0.787369927	0.416494827	0.060364164	-0.285979421	0.208854125	0.57596922	0.006286043	-0.111078516	0.631693587	-0.435525115	0.048449122	-0.092167305	0.69111042	-0.239501065	0.295725968	0.360896141	0.107994138	0.967130992	9.35E-13	-0.338688649	0.133142215
MR1	Apl2_20032	blue	-0.225641388	0.325379415	0.195024501	0.396901357	0.391324473	0.079395869	0.235449327	0.304217087	0.357875092	0.111194885	-0.114196203	0.622092935	0.20235002	0.379046583	0.1344437	0.561226315	0.25861401	0.257659801	-0.481111219	0.027245152	0.057699377	0.803803623	-0.228970537	0.318099924	-0.06487521	0.77994911	0.470908116	0.031189579	0.090404178	0.696746763
CCDC3	Apl2_10974	blue	0.225412957	0.325882519	0.284854789	0.210728849	0.793898732	1.74E-05	0.584798368	0.005362432	-0.006193027	0.978745011	0.226584684	0.323306786	-0.027044666	0.907362409	0.722077869	0.000219101	0.021905826	0.924911316	-0.587894818	0.00506643	-0.04153246	0.858135657	-0.318482757	0.159410349	0.132780813	0.566123768	0.843520759	1.56E-06	-0.107497997	0.642790224
TTC29	Apl2_03859	blue	0.225075399	0.326626818	0.045019687	0.846355211	0.468385859	0.032230736	0.794414231	1.70E-05	-0.034166659	0.883111292	0.382672618	0.086874596	-0.503491701	0.019972761	0.241484063	0.291623928	-0.320543877	0.156577697	-0.073887795	0.750258568	-0.270530764	0.235585857	0.141638993	0.540255268	0.472501709	0.030545539	0.766036437	5.16E-05	-0.573258649	0.006594593
CRISPLD2	Apl2_10532	blue	0.224630344	0.32760969	0.225667193	0.325322611	0.761949242	5.97E-05	0.547552698	0.010190725	-0.137733791	0.55159241	0.388190298	0.082047343	-0.222126997	0.333170943	0.563652529	0.007790348	-0.047864566	0.836767925	-0.466057045	0.033216123	-0.049140251	0.832475985	-0.25694075	0.260861211	0.269554962	0.237345605	0.886086262	9.10E-08	-0.262245272	0.250798651
FAM110C	Apl2_09744	blue	0.224269455	0.328407981	0.357032631	0.112099585	0.732298678	0.000160435	0.523003147	0.014984576	0.017081691	0.941416271	0.429435446	0.052045165	-0.412564238	0.063081037	0.645275049	0.001584222	-0.146131092	0.527348336	-0.282653967	0.214429804	0.030344784	0.896114016	-0.011162122	0.961700017	0.405111981	0.068485569	0.927756564	1.42E-09	-0.48098466	0.02729153
ARRDC3	Apl2_18752	blue	0.224256125	0.328437489	0.197593411	0.390587727	0.76540501	5.28E-05	0.747027954	9.99E-05	-0.066544955	0.774424767	0.542625025	0.011035583	-0.12741312	0.582059493	0.362491035	0.10633164	-0.015041746	0.948402937	-0.594326143	0.004494758	-0.264786608	0.246067224	-0.29087735	0.200819027	0.177256178	0.442090352	0.901209463	2.50E-08	-0.13301204	0.565441645
VGLL2	Apl2_11104	blue	0.224071877	0.328845517	0.344575251	0.126105827	0.415704482	0.060903177	0.202221838	0.379355043	0.052618504	0.820797298	0.180688167	0.433157887	-0.289380223	0.203252751	0.567417061	0.007302139	-0.077320556	0.739036208	-0.111946683	0.629014319	0.00932639	0.967995456	0.1624436	0.481730453	0.266517158	0.242878423	0.572507653	0.006682255	-0.339050159	0.132702226
PROK2	Apl2_03710	blue	0.223950558	0.329114348	0.341476014	0.129776463	0.469220484	0.031883232	0.20425313	0.374483585	-0.278856536	0.220916306	0.003700844	0.987297504	-0.280702027	0.217748028	0.364734115	0.10402511	0.029133702	0.900239852	-0.014067508	0.951740949	0.098496069	0.671009728	-0.022670268	0.922298462	0.188779193	0.412484059	0.203990649	0.375111062	-0.257290651	0.260189676
HOXB7	Apl2_09862	blue	0.223381879	0.330376233	0.253123367	0.268259077	0.796567064	1.55E-05	0.708430098	0.000325533	-0.047120789	0.839272372	0.46472291	0.033791199	-0.288662614	0.204426255	0.496035412	0.022198134	-0.069589696	0.764378384	-0.464070832	0.034075102	-0.119527195	0.605813281	-0.24572336	0.282972944	0.335477689	0.137095806	0.962744581	3.02E-12	-0.310386596	0.170881195
DAB2	Apl2_16691	blue	0.223241218	0.330688799	-0.177165199	0.442328453	0.399547377	0.072743624	0.662200967	0.00107415	-0.205666425	0.371115277	0.162544856	0.481453602	-0.250798465	0.272828778	0.250088465	0.274234002	-0.413048455	0.062741421	-0.181746602	0.430422583	-0.187800226	0.414956479	-0.096507894	0.677301849	0.205955712	0.370427954	0.559327396	0.008384043	-0.346796098	0.123521598
AGTR2	Apl2_15717	blue	0.223092277	0.331019956	0.308471339	0.173675671	0.853381248	8.76E-07	0.697342147	0.000442053	-0.014521794	0.950184338	0.371256626	0.09752558	-0.191952156	0.404525989	0.567776081	0.007256925	-0.02753	0.905707034	-0.540724713	0.011376268	-0.111818532	0.629409526	-0.282750084	0.214267278	0.258482368	0.257910759	0.946713043	8.50E-11	-0.2412555	0.292094935
MET	Apl2_07458	blue	0.222466088	0.332414386	0.127747204	0.581062066	0.620772183	0.002674298	0.602532713	0.003844067	-0.240794166	0.293047049	0.337068786	0.135126462	-0.535812933	0.012296675	0.539496141	0.011601047	-0.323973833	0.151941846	-0.126493904	0.584807647	-0.022863557	0.921637926	-0.077902951	0.737137234	0.511917886	0.017676791	0.895752173	4.08E-08	-0.609840428	0.003332594
SLC5A8	Apl2_05077	blue	0.222113251	0.333201633	0.184815649	0.422543572	0.753755757	7.96E-05	0.691526279	0.000516283	-0.069990623	0.763058164	0.44567518	0.042884496	-0.292264732	0.198581206	0.502532979	0.020248449	-0.111807957	0.629442144	-0.439781923	0.046051385	-0.140179694	0.544479182	-0.234255562	0.306746888	0.363620724	0.105165389	0.97603001	4.82E-14	-0.330961566	0.142796075
PMP22	Apl2_13851	blue	0.222032195	0.333382641	0.386652013	0.083372572	0.851045623	1.01E-06	0.680952652	0.000678662	0.024562638	0.915833729	0.29782481	0.189781175	-0.203176823	0.377060349	0.643149137	0.001660771	0.06675364	0.773735064	-0.544786423	0.010658244	-0.060297583	0.795145878	-0.249337676	0.275724886	0.238667073	0.29746171	0.951502547	3.54E-11	-0.229640873	0.316646121
SLC8A1	Apl2_04946	blue	-0.221307032	0.335004606	-0.259486162	0.256001101	-0.710959431	0.000303004	-0.641002646	0.001741202	-0.155207993	0.501717783	-0.334690107	0.138078101	0.066132737	0.775787626	-0.550409817	0.009725568	0.087622222	0.705671341	0.504055706	0.019811986	-0.042741046	0.854049432	0.085199327	0.713474507	-0.106782094	0.645017833	-0.859131143	6.14E-07	0.269256273	0.237885958
GJB2	Apl2_11478	blue	0.219639462	0.338752117	0.118709198	0.60829986	0.700581132	0.000404818	0.682222876	0.000657108	-0.077115999	0.739703543	0.335363293	0.137238176	-0.237082258	0.300777291	0.506832288	0.019035543	-0.124438892	0.5909714	-0.421233565	0.057208119	-0.165397092	0.473687933	-0.230819669	0.314099319	0.291176423	0.200335206	0.855327101	7.78E-07	-0.288893793	0.204047715
	Apl2_07499	blue	0.219486266	0.339097628	0.342647096	0.12838063	0.780922626	2.94E-05	0.621759156	0.002620655	0.053595063	0.817524814	0.343410218	0.127476838	-0.362872023	0.105937274	0.703668744	0.000371855	-0.13232425	0.567471702	-0.324760488	0.150892298	0.054769995	0.813591452	-0.126127677	0.585904086	0.389362275	0.081048261	0.918154024	4.48E-09	-0.432828854	0.050016892
	XLOC_009259	blue	0.218969959	0.340263607	0.243855849	0.28676401	0.412588129	0.063064248	0.490427414	0.023998765	0.014681582	0.949636864	0.225624763	0.325416014	-0.558273053	0.008534256	0.344173815	0.126577041	-0.307561973	0.175013405	0.011819497	0.959446138	-0.26993751	0.236654711	0.521945601	0.015226152	0.412945642	0.062813414	0.695782505	0.000461001	-0.635872246	0.001946837
	Apl2_12846	blue	-0.218837779	0.340562488	0.090402715	0.696751446	0.356038545	0.113173954	0.17606554	0.445211685	0.305818091	0.177598479	0.025345758	0.913159899	-0.013736321	0.952875865	0.37761199	0.091484145	-0.027112973	0.907129405	-0.328580019	0.145868399	0.111213595	0.631276422	-0.196952222	0.392158306	0.134637792	0.560655914	0.567369247	0.007308178	-0.072023241	0.756374726
HHIP	Apl2_03846	blue	-0.218826741	0.340587454	-0.053018376	0.819456962	0.310297827	0.171010026	0.250332474	0.273750552	0.18746008	0.415817408	0.119469969	0.605987103	-0.341299958	0.129987239	0.3390275	0.132729773	-0.31350915	0.166391782	-0.070928027	0.759973845	0.124329936	0.591298963	-0.074294014	0.748927976	0.489645364	0.024258839	0.776970332	3.43E-05	-0.473489639	0.030151566
PTPN4	Apl2_10513	blue	0.218087328	0.342262313	0.078573716	0.734951944	0.452020693	0.039666273	0.544715806	0.010670404	-0.146741497	0.525605716	0.392716437	0.078239016	-0.558858967	0.00845051	0.314572818	0.164881279	-0.337322185	0.134814685	0.014884877	0.94894036	0.079780153	0.731026447	0.064072409	0.78260883	0.474579531	0.029721593	0.749056098	9.33E-05	-0.671133504	0.000866542
HHIPL1	Apl2_00776	blue	-0.217781128	0.342957307	0.056029868	0.809378522	-0.526994497	0.014100576	-0.668775761	0.00091771	0.064550104	0.781025921	-0.232358843	0.310792602	0.443182038	0.044202947	-0.467448594	0.032624517	0.519021842	0.015910436	0.04845871	0.834768411	0.201240552	0.381721131	0.095286414	0.681177866	-0.605583592	0.003623112	-0.781221301	2.91E-05	0.586818172	0.005167775
ANGPTL1	Apl2_04605	blue	0.217514743	0.343562603	0.277610456	0.223072609	0.814256544	7.05E-06	0.70167166	0.000392902	-0.020935301	0.92822963	0.351637934	0.118019516	-0.298419294	0.188856155	0.613767457	0.003082088	-0.077381454	0.738837576	-0.452491292	0.039435315	-0.086886915	0.708036505	-0.240237631	0.294198183	0.358415821	0.110617002	0.98385302	1.17E-15	-0.337408584	0.134708498
SCNN1B	Apl2_05713	blue	0.216296628	0.346338457	0.206191958	0.369867193	0.764260008	5.50E-05	0.691535075	0.000516163	-0.06701389	0.77287517	0.396149562	0.075439641	-0.319246977	0.158355941	0.554955914	0.009021312	-0.118706025	0.608309514	-0.420045272	0.057987427	-0.106603592	0.645573718	-0.231554545	0.312517892	0.37927587	0.089949109	0.983918964	1.12E-15	-0.359383725	0.109588035
CBS	Apl2_16478	blue	0.215619588	0.347886958	0.176791199	0.443307953	0.680614502	0.0006845	0.79991688	1.35E-05	0.08447642	0.715808083	0.39518487	0.076218552	-0.275362238	0.226997962	0.453677037	0.038858026	-0.070979293	0.759805264	-0.416849362	0.060123555	-0.149664557	0.517298478	-0.233468226	0.308422373	0.323390647	0.152723214	0.889175514	7.10E-08	-0.27296552	0.231232103
	XLOC_058147	blue	-0.215164129	0.348930939	0.109982068	0.635083715	0.554912617	0.009027816	0.259857713	0.255296542	0.22345521	0.330213353	0.175366931	0.44704849	-0.034631661	0.881531173	0.598813782	0.004128472	-0.106720325	0.645210173	-0.344732024	0.125922144	0.263111196	0.249179984	-0.366001888	0.102737729	0.364194557	0.104576566	0.841506744	1.75E-06	-0.28485826	0.210723046
PNPLA2	Apl2_08983	blue	0.214999233	0.349309354	0.394684228	0.076625145	0.8296543	3.30E-06	0.487241135	0.02507244	0.001351486	0.995361105	0.377760546	0.091346312	-0.187510996	0.415688474	0.682221226	0.000657136	0.058737783	0.800340731	-0.543678574	0.010850317	-0.038128475	0.86966297	-0.23498235	0.305205174	0.225599023	0.325472686	0.93143564	8.78E-10	-0.193603906	0.400416895
CCDC48	Apl2_09595	blue	-0.213806639	0.35205333	-0.098837441	0.669931478	0.33368746	0.139335824	0.263294983	0.248837296	0.173694961	0.451460513	0.294147939	0.195570503	-0.27236204	0.232306298	0.305141701	0.178608126	-0.344289083	0.126441608	-0.139135437	0.547510986	0.072647774	0.754324535	-0.112305913	0.627906998	0.478568593	0.028188966	0.835345181	2.45E-06	-0.454573575	0.038425929
LOC425757	Apl2_18632	blue	0.212957256	0.354015247	0.179424186	0.436436446	0.736540007	0.0001404	0.636012695	0.001940947	-0.09854708	0.670848564	0.462263051	0.034871971	-0.281200969	0.21689664	0.462296037	0.034857301	-0.111257902	0.631139614	-0.425423116	0.054524172	-0.139496128	0.546462921	-0.229970818	0.315932021	0.367026509	0.101705794	0.957058745	1.14E-11	-0.325398574	0.150044703
STARD10	Apl2_20623	blue	0.212731172	0.354538527	0.079844981	0.730815693	0.302556544	0.182503097	0.364610189	0.104151581	-0.004862511	0.98331076	0.34129055	0.129998509	-0.566440097	0.00742635	0.220282322	0.33730451	-0.358456839	0.110573255	0.128349871	0.579264631	-0.103840542	0.654201375	0.390290362	0.080263543	0.522706758	0.015051966	0.620548238	0.002686598	-0.632471542	0.002094107
THBS4	Apl2_06050	blue	-0.212670009	0.354680167	0.019218321	0.934102915	0.418110593	0.059273519	0.254735032	0.265119792	0.185660593	0.420388103	0.148028218	0.521941191	-0.227645603	0.320985182	0.412784876	0.062926115	-0.173533099	0.451888835	-0.254398105	0.265774145	0.067668879	0.770712151	-0.20802432	0.365534309	0.415788501	0.060845702	0.842036098	1.70E-06	-0.306836955	0.176084997
HPRT1	Apl2_06163	blue	-0.212578575	0.354891972	-0.159599553	0.489538898	-0.400679577	0.071861553	-0.468980034	0.031983042	0.01991414	0.93172231	-0.296171771	0.192369404	0.390972315	0.079690559	-0.406013371	0.067813913	0.365417437	0.103329766	0.09522673	0.681367457	0.1315111	0.569875898	-0.416438803	0.060402252	-0.255931942	0.262803493	-0.711701864	0.000296651	0.573578655	0.006557529
KIF26A	Apl2_19905	blue	-0.211807109	0.356681961	-0.170628424	0.459610982	0.425835308	0.054265412	0.4696741	0.031695605	0.21041391	0.359927729	0.299092962	0.18781162	-0.022207287	0.923880836	0.234834106	0.305519255	-0.26828605	0.239646668	-0.390838106	0.07980308	-0.098690795	0.670394594	-0.318445813	0.159461445	0.353362192	0.116103438	0.872752439	2.47E-07	-0.225538161	0.325606709
PPL	Apl2_10680	blue	0.211617314	0.357123132	0.314662558	0.164754275	0.805274255	1.06E-05	0.669277732	0.000906606	-0.012526157	0.957023615	0.264366732	0.246844953	-0.348889043	0.121121144	0.691431985	0.000517569	-0.100841785	0.663613254	-0.375503733	0.093456801	-0.042648424	0.854362461	-0.20448367	0.373932958	0.41155579	0.063792811	0.96369197	2.37E-12	-0.40017476	0.072253846
ADAMTS8	Apl2_03793	blue	0.211305792	0.357847935	0.281879041	0.215743117	0.791337895	1.94E-05	0.65513323	0.001266963	-0.038610606	0.868028673	0.342113474	0.129015329	-0.24479256	0.284858561	0.59439367	0.004489053	-0.024761082	0.915156091	-0.488615662	0.024604684	-0.123513846	0.593754883	-0.22624741	0.324046943	0.30464452	0.179352765	0.960412783	5.33E-12	-0.274670144	0.228215392
ARHGAP20	Apl2_09723	blue	0.210866617	0.358871186	0.26493597	0.245790946	0.804085729	1.12E-05	0.675713421	0.000774046	-0.050273864	0.828665875	0.224769824	0.32730147	-0.229944728	0.315988453	0.596966847	0.004276092	-0.025918931	0.911203468	-0.504174538	0.019778244	-0.161283057	0.48490923	-0.337501147	0.134594802	0.288020714	0.205479779	0.915069771	6.29E-09	-0.224701649	0.327452101
COLEC10	Apl2_15518	blue	0.209856299	0.361231567	0.424482766	0.055118024	0.832476064	2.85E-06	0.651305573	0.00138308	0.079648688	0.731453895	0.253455253	0.267610703	-0.283471778	0.213049564	0.700778318	0.000402641	0.034993887	0.8803006	-0.389178699	0.081204153	0.074130543	0.749463352	-0.250328967	0.273757495	0.37423426	0.094659631	0.881862296	1.26E-07	-0.339815492	0.131774161
BNC1	Apl2_07563	blue	-0.20937995	0.362347543	-0.114095816	0.622401158	-0.348671836	0.121368694	-0.340420969	0.131043222	0.222429248	0.33249653	-0.081770714	0.724563734	0.427603147	0.053166278	-0.218867942	0.340494271	-0.088129951	0.704039716	-0.041637038	0.85778194	-0.079629152	0.731517421	0.373913271	0.094965565	-0.439435626	0.046242946	-0.347905203	0.122245326	0.274753284	0.22806892
PXDN	Apl2_12672	blue	-0.208630224	0.364107991	0.000144837	0.999502855	0.458234997	0.03670004	0.323945675	0.151979508	0.304736059	0.179215506	0.170203058	0.460747492	0.022223472	0.923825514	0.406815279	0.067220576	-0.122499277	0.596814062	-0.445019943	0.043228011	0.036910149	0.873795044	-0.28913024	0.203661036	0.237697692	0.299487072	0.826633956	3.86E-06	-0.134619166	0.560710641
ST14	Apl2_03790	blue	0.208113724	0.365323647	0.194402262	0.398439099	0.769799084	4.49E-05	0.678603024	0.000720121	-0.071596525	0.757776435	0.427512975	0.053221926	-0.235838128	0.303395904	0.517693544	0.016229401	-0.082780865	0.721290953	-0.488691559	0.024579059	-0.137935059	0.551005498	-0.260511353	0.254060074	0.312078102	0.168439031	0.969951017	4.03E-13	-0.285673965	0.209362207
COMP	Apl2_13990	blue	-0.206929528	0.36811959	-0.150412595	0.515182663	0.369803195	0.09894739	0.21520802	0.348830254	-0.045469807	0.844836874	0.524539914	0.014639061	-0.054367264	0.814939208	0.214256315	0.351017225	-0.264895174	0.245866388	-0.285707738	0.20930599	0.038107513	0.86973404	-0.260036356	0.254958228	0.316870715	0.161650484	0.791047314	1.96E-05	-0.309962475	0.17149733
RNF43	Apl2_04631	blue	0.206403036	0.369366581	0.276647581	0.224748274	0.796429697	1.56E-05	0.694750673	0.000473916	-0.08438505	0.716103203	0.488758041	0.024556631	-0.108192314	0.640632594	0.469389352	0.031813282	0.101613224	0.661187289	-0.577633939	0.006102523	-0.205657896	0.371135553	-0.372575449	0.096248475	0.23510426	0.304947035	0.877915115	1.70E-07	-0.114741637	0.620419311
TFF2	Apl2_15780	blue	0.205347441	0.371874	0.209869491	0.361200689	0.738598261	0.000131481	0.668171501	0.000931229	0.00260523	0.991057832	0.451664945	0.039841563	-0.280968432	0.217293165	0.548676836	0.010005587	-0.103019386	0.656773706	-0.430471251	0.051419476	-0.100735076	0.663949079	-0.227121501	0.32213082	0.369964613	0.098788738	0.978802209	1.52E-14	-0.326099435	0.14911757
DUSP27	Apl2_01768	blue	0.204546332	0.373783373	0.269142437	0.238092105	0.688527059	0.000558553	0.454170905	0.038619534	0.002156204	0.992599019	0.408456788	0.06601825	-0.275672855	0.226452955	0.680289935	0.000690144	-0.085388614	0.712863885	-0.352441989	0.117123198	0.046099438	0.842713901	-0.172158124	0.455535808	0.352377421	0.117194993	0.894154452	4.68E-08	-0.333270179	0.139861641
	Apl2_16912	blue	-0.204001814	0.375084358	-0.402973513	0.070099082	-0.576772876	0.006196887	-0.47711088	0.028741609	-0.142427676	0.537978727	-0.370097559	0.098658211	0.22189876	0.333680744	-0.495885651	0.022244776	-0.136395061	0.555503402	0.268850197	0.23862186	-0.304335065	0.17981731	0.232218673	0.311092865	-0.128924506	0.577553036	-0.532582262	0.012934389	0.173174481	0.452838565
CAPN2	Apl2_06372	blue	0.203610299	0.376021369	0.150825991	0.514015154	0.717871895	0.000248125	0.716939647	0.000254987	-0.00412143	0.985854049	0.390862983	0.079782214	-0.290079873	0.202112961	0.543346608	0.010908417	-0.201458198	0.381195623	-0.397702886	0.074198012	-0.104670293	0.651605945	-0.17654912	0.443942561	0.35947935	0.109486756	0.976599124	3.85E-14	-0.40286736	0.070179915
COL6A3	Apl2_12978	blue	-0.203597131	0.376052907	0.108120205	0.640856547	0.475034681	0.02954347	0.277654152	0.222996762	0.246873258	0.28065423	0.139395482	0.546755276	-0.093422142	0.687108511	0.314027461	0.165654547	-0.103469461	0.655363347	-0.358240695	0.110803922	0.036693041	0.874531722	-0.196208554	0.393984307	0.280848428	0.217497984	0.798753313	1.42E-05	-0.219274419	0.339575757
SYTL2	Apl2_14710	blue	0.203224926	0.376944973	0.097242238	0.674975379	0.678014752	0.000730832	0.534659548	0.012521345	-0.132783499	0.566115843	0.315493086	0.163582088	-0.168205352	0.466104294	0.467557643	0.032578508	-0.128352539	0.579256679	-0.431609026	0.050738868	-0.089987791	0.698080124	-0.284580493	0.211187782	0.274889293	0.227829435	0.822057354	4.85E-06	-0.237326338	0.300265186
	XLOC_046976	blue	0.203056692	0.377348575	0.175931774	0.44556308	0.541488782	0.011238272	0.308670509	0.173383618	-0.262962652	0.249457179	0.091286512	0.693924184	-0.269506078	0.237433987	0.458656149	0.036505473	-0.094483827	0.68372887	-0.20720151	0.367476348	-0.049187925	0.832315677	-0.127444537	0.581965663	0.283662712	0.212728171	0.58300487	0.005540331	-0.290458634	0.201497715
	Apl2_15147	blue	0.202177251	0.379462373	0.40841087	0.066051661	0.654106086	0.001297282	0.301885602	0.18352336	-0.24648124	0.281443381	0.122452581	0.596955021	-0.226860106	0.322703119	0.359770036	0.109179298	0.096088497	0.678631805	-0.291237196	0.200236987	-0.019138292	0.934376753	-0.114987761	0.619664691	0.147813966	0.522550535	0.531313122	0.013192136	-0.208222245	0.365068035
RHOB	Apl2_01309	blue	0.201919834	0.380082354	0.13939286	0.546762894	0.608969195	0.003390414	0.694045882	0.000482913	-0.183613144	0.42562141	0.111101311	0.631623181	-0.560806935	0.008176914	0.553364464	0.009262935	-0.299152615	0.187719316	-0.003179148	0.989088023	-0.154610082	0.503387247	-0.046740675	0.840552871	0.64205032	0.001701544	0.744030742	0.00011025	-0.631044796	0.002158623
Q9DEH4_CHICK	Apl2_09793	blue	0.201870567	0.380201078	0.196012612	0.394466208	0.555668234	0.008914848	0.339509654	0.132144473	0.015815523	0.945752352	0.631565914	0.002134868	-0.221985116	0.333487801	0.520303258	0.01560754	-0.07552274	0.744907407	-0.315384181	0.163735464	0.042931089	0.853407223	-0.143976314	0.53352148	0.316535313	0.162119295	0.800295988	1.32E-05	-0.267549256	0.240989384
TMEM119	Apl2_15659	blue	0.200796274	0.382795107	0.196429268	0.393441874	0.519354802	0.01583128	0.318482753	0.159410355	-0.07689626	0.740420602	0.70268599	0.000382088	0.091731891	0.692500899	0.15500281	0.502290383	0.110503796	0.633469693	-0.582913556	0.005549517	-0.159060036	0.491027188	-0.140137992	0.544600108	-0.056981752	0.80619884	0.645849388	0.00156406	0.109741673	0.635827942
PGPEP1L	Apl2_02189	blue	0.200195822	0.384249309	0.073993149	0.74991341	0.509002147	0.018445915	0.420595773	0.057625396	-0.021221511	0.92725093	0.552706525	0.009364362	-0.406632855	0.067355207	0.587075893	0.005143364	-0.27508604	0.227483298	-0.081462447	0.725563411	0.062796061	0.786842232	-0.112987838	0.625807097	0.563348336	0.007830941	0.783732326	2.63E-05	-0.509302645	0.018365428
EVPL	Apl2_11124	blue	0.20001605	0.384685292	0.254818191	0.264958443	0.783199255	2.69E-05	0.616447882	0.002920305	-0.088122135	0.704064825	0.352959842	0.116548527	-0.28210371	0.215361811	0.522379197	0.015126727	-0.076516475	0.741660422	-0.438592946	0.046711665	-0.10573175	0.648291392	-0.22824984	0.319667415	0.344310438	0.126416529	0.949339637	5.31E-11	-0.324625962	0.15107142
ELOVL3	Apl2_06616	blue	0.199833133	0.385129188	0.146092134	0.527459648	0.689454473	0.000545178	0.639231113	0.001810032	-0.131945869	0.568589885	0.412550595	0.063090626	-0.420072652	0.057969379	0.487664194	0.024927725	-0.213657639	0.352397034	-0.278040069	0.222327622	-0.075087155	0.74633198	-0.148357186	0.521006248	0.45664181	0.037443415	0.946566547	8.72E-11	-0.479778801	0.027736569
	XLOC_039351	blue	0.197258168	0.39140846	0.154168385	0.504622265	0.551013197	0.009629589	0.49963318	0.021100896	0.029623581	0.89857066	0.445786164	0.042826522	-0.401446849	0.071268377	0.536123746	0.012236695	-0.247932897	0.278528042	-0.214338453	0.350828163	-0.091173694	0.69428487	0.064523921	0.781112659	0.452338653	0.039510112	0.911790939	8.89E-09	-0.491056515	0.023791169
AGTR1	Apl2_17936	blue	0.197118539	0.391750579	0.099278669	0.668538748	0.602219473	0.003867374	0.441352569	0.045190237	-0.232144702	0.311251389	0.51410318	0.017117424	-0.299351993	0.187411032	0.296317132	0.192140856	-0.146772602	0.525516988	-0.293398858	0.196764364	-0.089971488	0.698132346	-0.165246754	0.474095667	0.340942598	0.130415823	0.773202668	3.96E-05	-0.337756457	0.134281555
THBD	Apl2_01932	blue	0.196961426	0.392135738	0.21451629	0.350419025	0.742847361	0.000114604	0.744746333	0.000107688	-0.010706168	0.963263473	0.397955231	0.073997759	-0.204458579	0.373992863	0.38384588	0.085830949	0.004545505	0.984398665	-0.533016005	0.012847244	-0.226262167	0.324014536	-0.247624612	0.279145581	0.256191077	0.262303701	0.939965913	2.57E-10	-0.2050587	0.372561546
ACER2	Apl2_06932	blue	0.196789718	0.392556915	0.119039922	0.607294012	0.683851795	0.000630323	0.642796988	0.001673748	-0.113886015	0.623045524	0.529805259	0.013503763	-0.295786963	0.192975315	0.345462388	0.125068937	-0.140317289	0.544080273	-0.404173175	0.069190428	-0.189341096	0.411068585	-0.209741501	0.36150033	0.374019736	0.094864013	0.946065439	9.51E-11	-0.330486672	0.143405042
PODXL	Apl2_11204	blue	0.196693345	0.392793417	0.030604691	0.895228915	0.560201195	0.008261201	0.848108419	1.20E-06	-0.073444359	0.751711848	0.363835206	0.104945022	-0.361258393	0.107614884	0.242345717	0.289852509	-0.225395414	0.325921176	-0.276494797	0.225014918	-0.296521214	0.191820292	-0.11654135	0.614909864	0.396709927	0.074989939	0.844761983	1.46E-06	-0.3996253	0.072682657
NRAP	Apl2_03638	blue	0.196432186	0.393434706	0.335982296	0.136469053	0.64954683	0.001439375	0.359913094	0.109028217	0.081619601	0.725053724	0.343903556	0.126894984	-0.238246158	0.298340108	0.763296155	5.69E-05	-0.040499336	0.861631417	-0.319787171	0.157613556	0.113975519	0.622770597	-0.138208186	0.550209493	0.313352043	0.166615696	0.805229864	1.07E-05	-0.294666596	0.194746748
	Apl2_13409	blue	0.196255452	0.393869013	0.018098719	0.93793454	0.294234695	0.195432551	0.459262729	0.036226659	-0.456866428	0.037337904	0.073357289	0.751997299	-0.354518934	0.114830653	0.016664387	0.942845189	-0.16903767	0.463868603	-0.00398177	0.986333361	-0.285028309	0.210438871	0.088460113	0.70297939	0.184554108	0.423211971	0.325698322	0.149647689	-0.374857289	0.094067895
BICC1	Apl2_04831	blue	0.195618227	0.395437151	0.181501342	0.431055584	0.702937745	0.000379444	0.48099063	0.027289341	-0.149561713	0.517589691	0.24132995	0.291941462	-0.142995044	0.536343754	0.561828798	0.008036325	-0.097023131	0.675669232	-0.463922489	0.034139949	-0.072444892	0.754990372	-0.216926343	0.344901822	0.162129988	0.482588419	0.781146105	2.92E-05	-0.208357477	0.364749649
C1QTNF2	Apl2_07626	blue	-0.195504706	0.395716878	0.021077683	0.927742741	0.457056554	0.037248775	0.279986493	0.218972852	0.297677513	0.190010843	0.195354338	0.396087565	0.018759788	0.935671993	0.450545837	0.040396925	-0.102650839	0.657929426	-0.439913308	0.045978867	0.133033643	0.565377934	-0.303957543	0.180385147	0.23430469	0.306642525	0.828449633	3.52E-06	-0.123856218	0.592724035
TNNC1	Apl2_04976	blue	0.194947046	0.397092593	0.312523939	0.167799367	0.716123715	0.000261126	0.488807937	0.024539809	0.053869889	0.816604388	0.361590397	0.107268148	-0.274733476	0.228103811	0.715799111	0.000263603	-0.065123894	0.779125689	-0.361320072	0.107550407	0.045267732	0.845518444	-0.189642279	0.410310974	0.365238426	0.103511597	0.900627132	2.64E-08	-0.327921875	0.14672557
IL17F	Apl2_11642	blue	0.194768171	0.397534428	0.157333955	0.495803638	0.444746321	0.043372091	0.263035853	0.249320554	-0.316645326	0.16196542	0.003743379	0.987151523	-0.152829436	0.508375007	0.212220753	0.355721556	0.004370278	0.985000021	-0.206926394	0.368127006	-0.087478959	0.706131952	-0.112251311	0.628075258	0.091438077	0.69343972	0.342269646	0.128829344	-0.147999573	0.52202264
LTBP1	Apl2_17201	blue	-0.194270511	0.398765117	0.002421479	0.991688514	0.470431911	0.031384094	0.328038182	0.146573834	0.238716187	0.297359319	0.221564407	0.334428404	-0.10977414	0.635727409	0.401282304	0.071395275	-0.191744954	0.405043081	-0.347114043	0.123154759	0.043585956	0.851194925	-0.251896829	0.270663839	0.379142811	0.09007116	0.892739499	5.28E-08	-0.277727291	0.222869844
P4HA3	Apl2_14077	blue	-0.193882625	0.399725798	-0.110442567	0.63365903	0.158586183	0.492336179	0.160286014	0.487648481	0.223833555	0.329373741	0.314227634	0.165370429	-0.294530036	0.194963412	0.141275702	0.541305398	-0.342558556	0.128485787	-0.043527639	0.85139189	-0.010490266	0.964003837	0.106244817	0.646691555	0.412911622	0.062837251	0.655586064	0.001253789	-0.392077642	0.078768341
SLC16A4	Apl2_14011	blue	0.192692072	0.402682429	0.2541111	0.26633235	0.736718837	0.000139605	0.638486677	0.001839632	0.001507249	0.994826465	0.31521693	0.163971205	-0.312455183	0.167897905	0.536662929	0.012133208	-0.168511642	0.465280929	-0.381321278	0.088088267	-0.150856068	0.513930258	-0.056910282	0.806437478	0.353672188	0.11576135	0.952460699	2.94E-11	-0.40120269	0.071456734
KANK3	Apl2_13230	blue	0.192555304	0.403022847	0.292923813	0.197524009	0.759802383	6.45E-05	0.627373436	0.00233236	-0.031308065	0.892834208	0.322949629	0.153315962	-0.416053061	0.060664997	0.660791229	0.001110482	-0.166234423	0.471420246	-0.301743288	0.183740266	-0.034123366	0.883258427	-0.095492825	0.680522333	0.443150544	0.044219801	0.969332956	4.88E-13	-0.492592139	0.023290429
ERG	Apl2_08912	blue	0.192240868	0.403806089	0.210287547	0.360222961	0.725592879	0.000197133	0.779475114	3.11E-05	-0.018592993	0.936242814	0.35091475	0.118829894	-0.391110108	0.079575155	0.48082418	0.027350429	-0.157535507	0.495244728	-0.314956666	0.164338517	-0.100191969	0.665659267	-0.164251097	0.476800461	0.405958945	0.067854326	0.895589713	4.13E-08	-0.427235798	0.053393257
GATA3	Apl2_06427	blue	0.192138437	0.404061419	0.243388055	0.287718544	0.679230191	0.000708849	0.560418246	0.008230918	0.035776452	0.877642935	0.602217875	0.003867493	-0.010337462	0.964527847	0.330712112	0.143115728	0.027100684	0.907171323	-0.640525577	0.001759517	-0.28208896	0.215386831	-0.071732771	0.757328803	0.034833042	0.880846997	0.87232357	2.54E-07	-0.079795125	0.730977771
HSPB1	Apl2_01649	blue	0.192014491	0.404370498	0.312945481	0.167196104	0.599206359	0.004097647	0.298865504	0.188163859	-0.009763138	0.9664975	0.649634503	0.001436523	-0.138364446	0.549754319	0.417692189	0.059554491	0.120362928	0.603277116	-0.428425334	0.052660946	0.022018373	0.924526586	-0.149408714	0.518023071	0.196390748	0.393536511	0.778667302	3.21E-05	-0.146096213	0.527447994
CXADR	Apl2_15151	blue	0.190835754	0.407316352	0.151621174	0.511772963	0.669503296	0.000901654	0.652255176	0.001353465	-0.113989543	0.622727523	0.376544794	0.092478823	-0.542118439	0.01112558	0.520066073	0.015663251	-0.26701823	0.241960125	-0.130723349	0.57220924	-0.10012566	0.665868176	-0.139753512	0.545715594	0.628113702	0.002296415	0.901558731	2.42E-08	-0.573833279	0.00652816
	Apl2_02406	blue	-0.190713824	0.407621744	0.20576319	0.37088529	0.466663389	0.032957314	0.148192799	0.521473345	0.278685116	0.221212127	0.0807386	0.727912457	0.172598217	0.454366857	0.371711384	0.097083811	0.21789603	0.342696412	-0.558746722	0.008466501	0.115227997	0.618928474	-0.290427765	0.201547809	-0.027034713	0.907396359	0.634858298	0.001989805	0.086933625	0.707886182
CPXM2	Apl2_11772	blue	-0.190359896	0.40850892	-0.143799869	0.534028453	0.399021449	0.07315612	0.366102191	0.102636375	0.199085821	0.386945719	0.190027292	0.409343604	-0.198831786	0.387564305	0.380456341	0.088871648	-0.347927892	0.122219317	-0.194064151	0.399276052	0.170836189	0.459056391	-0.264212832	0.247130416	0.464332299	0.03396104	0.847172448	1.27E-06	-0.427570664	0.05318632
ZDHHC7	Apl2_12180	blue	0.18979843	0.409918485	0.166154769	0.471635731	0.593941796	0.004527345	0.669991532	0.000891014	-0.22309454	0.331014924	0.316453024	0.162234459	-0.45632025	0.03759487	0.479337562	0.027900841	-0.265086038	0.245513561	-0.185470187	0.420873315	-0.161248246	0.485004738	0.091740068	0.692474775	0.343106289	0.127836246	0.830746742	3.12E-06	-0.557514863	0.008643634
HOXA6	Apl2_09863	blue	0.189691706	0.410186716	0.154891496	0.502601158	0.699162515	0.000420782	0.615934176	0.002950748	-0.082658775	0.721686265	0.59715507	0.00426085	-0.161861825	0.483322656	0.291447036	0.199898099	0.014082906	0.951688185	-0.542809096	0.01100303	-0.165309551	0.473925334	-0.293711193	0.196265981	0.221102397	0.335463155	0.907067377	1.43E-08	-0.157660881	0.494897217
USP2	Apl2_19494	blue	0.189508588	0.410647174	0.198777613	0.387696291	0.509410344	0.01833665	0.380007492	0.089280198	0.029890055	0.897662862	0.468144914	0.032331607	-0.304002186	0.180317934	0.471800048	0.030827806	-0.149784516	0.516958897	-0.244926276	0.284587198	-0.099614002	0.667480976	0.052722879	0.820447394	0.358421051	0.110611423	0.815692192	6.59E-06	-0.366176181	0.102561656
CLIC2	Apl2_03201	blue	0.189226966	0.411355872	0.123817042	0.592841952	0.675656147	0.000775149	0.665576678	0.000991222	-0.045297687	0.845417405	0.441308786	0.045214072	-0.286007812	0.208806941	0.439345943	0.046292657	-0.14362874	0.534520363	-0.403542616	0.069666915	-0.168224465	0.466052893	-0.202747367	0.378091297	0.377353037	0.091724773	0.96036687	5.39E-12	-0.334758481	0.137992627
WNT5A	Apl2_07374	blue	0.188568198	0.413016256	0.144821046	0.531097447	0.719161413	0.000238895	0.66903287	0.000912008	-0.059407931	0.798107824	0.485074816	0.025823956	-0.301517054	0.184085438	0.448817074	0.041266648	-0.155216174	0.501694958	-0.402555811	0.07041756	-0.134750115	0.560325936	-0.222742866	0.331797613	0.400409903	0.072070917	0.978000877	2.15E-14	-0.362659395	0.106157237
VIPR1	Apl2_13203	blue	0.188301224	0.413690186	0.238749633	0.297289604	0.759254626	6.57E-05	0.617149105	0.002879174	-0.045275695	0.845491583	0.466708386	0.032938171	-0.317792215	0.160367288	0.499848587	0.021036603	-0.108620067	0.639304714	-0.399375645	0.072878125	-0.08757389	0.705826722	-0.209318548	0.362491538	0.409097817	0.065553171	0.980259988	7.75E-15	-0.369452061	0.09929315
B3GALT2	Apl2_16376	blue	0.188124539	0.414136524	0.241423754	0.291748163	0.711851326	0.000295386	0.626795302	0.002360759	0.027253284	0.906650809	0.302770277	0.1821789	-0.206785537	0.368460391	0.492979192	0.023165552	-0.075267554	0.745741892	-0.459409936	0.036159247	-0.210058916	0.360757483	-0.093292118	0.687522809	0.286257939	0.208391563	0.938908597	3.02E-10	-0.310296709	0.171011649
	Apl2_05518	blue	0.188079811	0.414249556	0.385723636	0.084180029	0.767318349	4.92E-05	0.521233717	0.015390532	0.072986058	0.753214693	0.225162384	0.326434924	-0.272902578	0.231343988	0.714550946	0.000273318	-0.089600121	0.699322297	-0.339378485	0.13230352	0.099892605	0.666602616	-0.026240862	0.910104828	0.309495477	0.172177519	0.879670824	1.49E-07	-0.442756345	0.044431171
ADAMTS1	Apl2_13632	blue	0.187767393	0.415039539	0.189012856	0.411895124	0.733138132	0.000156285	0.828923131	3.43E-06	0.040918836	0.860211659	0.279797277	0.219297503	-0.16972218	0.462034058	0.427048204	0.053509454	-0.086025838	0.710809509	-0.523440845	0.014885503	-0.264684568	0.246256085	-0.212497082	0.355080807	0.204120492	0.374800589	0.885989695	9.17E-08	-0.215221287	0.348799823
SLC16A7	Apl2_03738	blue	-0.18731589	0.416182654	-0.117594408	0.611695346	0.341474728	0.129778002	0.28068439	0.217778164	0.117419543	0.612228657	0.330912789	0.142858538	-0.164629861	0.4757706	0.154274154	0.504326394	-0.208711515	0.363916872	-0.267910227	0.240330954	-0.052809596	0.820156713	-0.197984383	0.389631772	0.376816791	0.092224555	0.783668815	2.64E-05	-0.262143016	0.250990242
DES	Apl2_19212	blue	0.187150754	0.416601171	0.488730709	0.02456585	0.86207637	5.08E-07	0.44453967	0.043481152	0.052974911	0.819602631	0.346378507	0.124004594	0.078061176	0.736621575	0.699987368	0.000411436	0.285793822	0.209162744	-0.743613847	0.000111767	0.007251977	0.97511161	-0.360906895	0.107982865	-0.02741259	0.906107461	0.816169303	6.44E-06	0.083210457	0.719900536
UPK1B	Apl2_12496	blue	0.18622173	0.418959917	0.123945927	0.592454055	0.658920913	0.001160287	0.651802574	0.001367513	-0.009120086	0.968703075	0.404161085	0.069199541	-0.257505627	0.259777634	0.496149758	0.022162575	-0.130927328	0.571604648	-0.403120866	0.069986991	-0.138633003	0.548972433	-0.216368492	0.34617433	0.360571326	0.108335023	0.937446864	3.76E-10	-0.31036897	0.17090677
LIPM	Apl2_05879	blue	0.186182263	0.419060282	0.000962807	0.996695213	0.578840314	0.005972316	0.579930221	0.00585666	-0.162788201	0.480788585	0.563709771	0.007782728	-0.301302209	0.184413639	0.401367545	0.071329515	-0.214295297	0.35092749	-0.321234763	0.155636087	-0.101339839	0.662046638	-0.226723478	0.323002494	0.379664573	0.089593265	0.883934043	1.08E-07	-0.364856494	0.103900328
OSR1	Apl2_05180	blue	0.185884837	0.419817052	0.220848537	0.336032522	0.713755541	0.000279668	0.59733599	0.004246242	0.023805079	0.918421118	0.362993249	0.105812015	-0.341489768	0.129760007	0.678247793	0.000726573	-0.220999302	0.335694311	-0.325014126	0.15055498	0.008648642	0.970320199	-0.100447209	0.664855343	0.395049756	0.076328124	0.957865049	9.54E-12	-0.468160496	0.032325076
ANXA8	Apl2_08840	blue	0.185111714	0.42178763	0.126926556	0.583513467	0.690524084	0.000530093	0.600164336	0.00402323	-0.055426683	0.811394906	0.472394059	0.030588712	-0.247033164	0.280332729	0.481167445	0.027224567	-0.12519078	0.588713022	-0.434305358	0.049153602	-0.116816669	0.614068778	-0.233036002	0.309344525	0.346164588	0.124252541	0.954061368	2.14E-11	-0.301000018	0.184875947
	XLOC_021901	blue	-0.184705214	0.422825733	-0.14323783	0.535644824	0.266546764	0.242824103	0.55406195	0.009156395	0.327552973	0.147207573	-0.144156102	0.533005134	0.193666182	0.400262421	0.097683397	0.673579119	-0.030126357	0.89685795	-0.323167056	0.15302353	-0.074612372	0.747885655	-0.321740125	0.154949832	-0.00548626	0.981170256	0.324365403	0.15141878	0.009479868	0.967469046
TEKT3	Apl2_13852	blue	0.184224224	0.424055838	0.156006773	0.499491668	0.640485715	0.001761055	0.529653066	0.013535545	-0.052406425	0.821508363	0.364338559	0.10442918	-0.345902268	0.124557074	0.703363479	0.000375009	-0.191613093	0.405372339	-0.275847502	0.226146896	0.019768986	0.932218881	-0.16853685	0.465213197	0.422383035	0.056461905	0.898110919	3.31E-08	-0.426557653	0.05381422
CST3	Apl2_08807	blue	0.183913333	0.424851947	0.282672788	0.214397973	0.785930521	2.41E-05	0.639660131	0.001793157	0.018674122	0.935965165	0.375193092	0.093750088	-0.300441781	0.185732034	0.628785662	0.002264191	-0.084508478	0.715704544	-0.421129424	0.057276096	-0.046007289	0.843024539	-0.234555071	0.306110975	0.389154478	0.081224738	0.984494366	7.95E-16	-0.348388308	0.121692376
	Apl2_04835	blue	0.183488256	0.425941753	0.233787927	0.307741366	0.603829401	0.003748823	0.372834768	0.09599881	-0.013331992	0.95426155	0.303431702	0.181178109	-0.419643533	0.058252719	0.52467784	0.014608368	-0.207177621	0.367532819	-0.164095624	0.477223516	0.047473318	0.838085146	0.051269085	0.825323955	0.439434475	0.046243584	0.811548285	8.00E-06	-0.500644063	0.020800533
GPR126	Apl2_16944	blue	0.18328803	0.426455607	0.159719508	0.489208298	0.761432971	6.09E-05	0.641945995	0.001705459	-0.005252363	0.981972898	0.493341245	0.023049225	0.071569113	0.757866506	0.390792944	0.079840971	0.019692284	0.932481287	-0.711926109	0.000294754	-0.153034764	0.507798652	-0.373599296	0.095265517	0.029748028	0.898146691	0.859894709	5.85E-07	0.012465028	0.957233159
OLFML2B	Apl2_07403	blue	-0.183239867	0.426579261	-0.299361446	0.187396424	-0.251172894	0.272089538	-0.065574065	0.777635695	0.160809807	0.486208469	0.019573709	0.932886956	0.005980191	0.979475331	-0.25599657	0.262678789	-0.32406178	0.151824255	-0.020669245	0.929139501	-0.280122664	0.218739411	0.282034952	0.215478459	0.028666371	0.901832594	0.268408184	0.239424562	-0.143061814	0.536151495
ASMTL	Apl2_05404	blue	-0.183107113	0.426920193	-0.373267285	0.095583456	-0.279192069	0.22033803	0.025831304	0.911502539	0.032299236	0.8894612	0.018505712	0.936541527	0.521643489	0.015295738	-0.406815016	0.067220769	-0.041318388	0.858859799	-0.094313705	0.684270029	-0.207753137	0.366173717	-0.254939204	0.264723762	-0.290229777	0.201869311	-0.306974342	0.175881592	0.258843802	0.25722211
GHR	Apl2_13181	blue	0.182978309	0.42725112	0.207919713	0.365780881	0.784249045	2.58E-05	0.69562388	0.000462967	-0.037215412	0.872759414	0.361724731	0.107128085	-0.288112718	0.205328554	0.579299161	0.005923397	-0.135143188	0.559171861	-0.430729553	0.05126435	-0.080165691	0.729773343	-0.254205114	0.266149418	0.375841476	0.093138693	0.983970595	1.09E-15	-0.361575392	0.107283802
GPRIN2	Apl2_07687	blue	-0.182478492	0.428536563	-0.408628005	0.065893786	-0.796283877	1.57E-05	-0.607640531	0.003480202	-0.03664616	0.87469081	-0.274112263	0.229199839	0.104302204	0.652756838	-0.482409741	0.026772894	-0.271642834	0.233590728	0.506476558	0.019133634	0.222270118	0.332851495	0.334511544	0.138301501	-0.269984567	0.236569813	-0.718838599	0.000241178	0.070972641	0.759827139
NIPAL2	Apl2_04148	blue	0.18219487	0.42926691	0.207626656	0.36647216	0.735548806	0.000144877	0.729866345	0.000172999	0.064442685	0.781381796	0.408162701	0.066232449	-0.244034928	0.28639912	0.654630897	0.001281715	-0.126224807	0.585613205	-0.379054719	0.09015203	-0.054556416	0.814306138	-0.25743694	0.259909239	0.391251952	0.079456489	0.908455939	1.25E-08	-0.35132876	0.118365478
PROS1	Apl2_10703	blue	0.18211459	0.429473755	0.340276831	0.131216965	0.75201463	8.44E-05	0.430837144	0.051199841	0.185024016	0.422011471	0.305485933	0.178093801	0.069404069	0.764989853	0.580146331	0.005833949	0.150577514	0.514716747	-0.640884037	0.001745741	0.133285656	0.564634938	-0.292383415	0.198390553	0.053875465	0.816585714	0.814484825	6.98E-06	-0.012159342	0.95828106
PFKM	Apl2_19584	blue	0.18179049	0.430309361	0.209741946	0.361499288	0.524863482	0.01456714	0.300931521	0.184980846	0.031449447	0.892352967	0.647021246	0.001523593	-0.287700316	0.206006989	0.441791806	0.044951657	-0.122574722	0.596586349	-0.24160392	0.291377123	0.049829668	0.830158397	-0.037595549	0.871470045	0.361877809	0.10696864	0.799716182	1.36E-05	-0.34720093	0.123054647
	Apl2_12911	blue	-0.181772745	0.430355138	0.021033466	0.927893942	0.489579102	0.024280977	0.375853212	0.093127653	0.253253791	0.268004163	0.21412231	0.351325803	-0.068696304	0.76732251	0.373733358	0.095137358	-0.153287404	0.507089927	-0.406111022	0.06774145	0.000991827	0.996595608	-0.239192099	0.296368274	0.299386346	0.18735795	0.876976386	1.82E-07	-0.230821466	0.314095447
ADPRHL1	Apl2_10858	blue	0.181617497	0.430755734	0.460091771	0.035848287	0.751238615	8.67E-05	0.398043982	0.073927427	0.106691867	0.645298793	0.256486712	0.26173425	-0.23571585	0.303654021	0.769579102	4.53E-05	0.041628517	0.857810759	-0.378383558	0.090769939	0.12936951	0.576229062	-0.17323029	0.452690698	0.285092262	0.210332062	0.824339613	4.33E-06	-0.269893537	0.236734061
KRT75	Apl2_08295	blue	-0.181440531	0.431212612	-0.129031172	0.577235563	0.311946514	0.168628148	0.515196713	0.016842912	0.123064863	0.595107866	0.040039422	0.863188427	-0.387616658	0.082539686	0.173197244	0.452778251	-0.369619877	0.099127792	-0.050868404	0.826669083	-0.121194003	0.600759445	-0.075370492	0.745405242	0.546303382	0.01039975	0.783960842	2.61E-05	-0.517470463	0.016283472
OLFML2A	Apl2_08340	blue	-0.181272572	0.431646475	-0.042927333	0.853419914	0.469504795	0.031765532	0.385432822	0.084434156	0.145478249	0.529215103	0.286780809	0.207525028	-0.095400909	0.68081422	0.34525226	0.125313982	-0.238941995	0.29688884	-0.373976366	0.094905372	-0.048929713	0.83318401	-0.194620445	0.397899526	0.3322133	0.141199685	0.912946333	7.88E-09	-0.301475942	0.18414821
STAC	Apl2_14953	blue	0.180471948	0.433717796	0.416398056	0.060429965	0.723109438	0.000212446	0.389609666	0.08083853	0.086426526	0.709518695	0.412295045	0.063270444	-0.231023748	0.313659666	0.684118128	0.000626034	0.002690725	0.990764393	-0.380974786	0.088401472	0.076836517	0.740615595	-0.110128166	0.634631585	0.291256601	0.200205631	0.856500217	7.24E-07	-0.293073167	0.197284965
PARM1	Apl2_04701	blue	0.179387466	0.436531889	0.060633888	0.794026909	-0.550846625	0.009656008	-0.461413464	0.035251475	-0.188840542	0.412329388	-0.261052117	0.253040027	-0.26980498	0.236893916	-0.381179713	0.088216133	0.12006071	0.604193738	0.479665834	0.027778553	-0.123726628	0.593114129	0.580759514	0.005769906	-0.166064715	0.471879409	-0.674996731	0.00078794	0.115086277	0.619362739
PHLDB1	Apl2_07093	blue	0.177985933	0.440182955	0.377494203	0.091593539	0.755959744	7.37E-05	0.663104665	0.001051393	0.103347025	0.655746901	0.29966397	0.186929333	-0.240818105	0.292997595	0.503310152	0.020024735	0.052301992	0.821858558	-0.498873397	0.021328923	-0.200183353	0.38427954	-0.06267477	0.787244835	0.222783523	0.33170707	0.923447247	2.42E-09	-0.255686958	0.263276547
MAP1LC3C	Apl2_09425	blue	0.177725283	0.44086373	0.261237867	0.252690251	0.760648814	6.26E-05	0.671324556	0.000862504	0.001264875	0.995658391	0.371748049	0.097048257	-0.336416725	0.135931093	0.485477477	0.025682934	-0.113944227	0.622866708	-0.403210813	0.069918636	-0.125385779	0.588127921	-0.159786759	0.489022999	0.369926499	0.098826183	0.965547157	1.45E-12	-0.37155117	0.097239281
LRRC26	Apl2_03168	blue	0.177429803	0.441636145	0.124096415	0.592001277	0.631749784	0.002126538	0.60251705	0.003845229	-0.029838809	0.89783743	0.440549753	0.045628831	-0.268441096	0.239364734	0.435350137	0.048549701	-0.132154037	0.567974592	-0.37200347	0.096800844	-0.140843897	0.54255479	-0.194675784	0.397762736	0.369315096	0.099428258	0.913146515	7.72E-09	-0.314787429	0.164577665
OGN	Apl2_12102	blue	-0.177286687	0.442010521	-0.053221198	0.818777308	0.447759942	0.041805607	0.281768177	0.215931439	0.172277604	0.455218299	0.318477703	0.159417339	-0.124299013	0.591391945	0.414527972	0.061712321	-0.235557989	0.303987448	-0.299568516	0.187076626	0.086791878	0.708342388	-0.263564879	0.248334599	0.41110475	0.064113122	0.859302349	6.07E-07	-0.303256236	0.181443237
CHRNA9	Apl2_17707	blue	0.17707928	0.442553372	0.30739858	0.175254512	0.664294282	0.001022061	0.405800444	0.067972122	-0.014244896	0.951133107	0.405832076	0.067948601	-0.239598718	0.295523135	0.522256667	0.015154771	-0.034713545	0.881252969	-0.349618079	0.120292916	-0.002676951	0.990811666	-0.166172438	0.471587926	0.320793717	0.156236732	0.83122979	3.05E-06	-0.281972527	0.215584399
TNNT2	Apl2_01862	blue	0.176692469	0.443566714	0.409743471	0.065087246	0.719445251	0.000236904	0.409639268	0.065162272	0.05506418	0.812607267	0.366879762	0.101853122	-0.253068269	0.268366814	0.664392438	0.001019673	-0.000247163	0.999151624	-0.350106602	0.119740208	0.091378876	0.693628938	-0.175630932	0.446353905	0.313340938	0.16663153	0.8259434	3.99E-06	-0.29128836	0.200154322
IGFBP4	Apl2_12613	blue	-0.176588412	0.443839524	-0.20703141	0.367878562	0.385612248	0.084277297	0.459127989	0.036288448	0.070761917	0.76052014	0.317980013	0.160106648	-0.105598944	0.648705749	0.191494703	0.405668087	-0.311648331	0.169057234	-0.319233459	0.15837455	-0.142111256	0.538891545	-0.245789943	0.282838358	0.380070944	0.08922236	0.86040551	5.66E-07	-0.304548554	0.179496739
ATP5G3	Apl2_04529	blue	-0.175619839	0.44638308	-0.083296795	0.719621197	-0.630315938	0.00219222	-0.547393754	0.010217126	0.100136415	0.665834288	-0.336696719	0.13558517	0.143099684	0.536042467	-0.5596571	0.008337517	0.276921184	0.224271295	0.363629517	0.105156348	-0.031843804	0.891010836	0.260204268	0.254640498	-0.241367176	0.291864741	-0.77877929	3.20E-05	0.313107086	0.166965229
MFI2	Apl2_02328	blue	-0.17557984	0.446488285	0.015409867	0.947141864	0.388981493	0.081371868	0.21077853	0.359076626	0.265194777	0.245312696	0.132667651	0.56645773	-0.106175129	0.646908768	0.535141462	0.01242707	-0.313760204	0.166034405	-0.127118409	0.582939976	0.337442585	0.134666728	-0.077505997	0.738431396	0.345538691	0.124980041	0.739906241	0.000126072	-0.510233074	0.018118005
SLC1A6	Apl2_11011	blue	0.175523591	0.44663625	-0.092919533	0.688710464	-0.550185737	0.00976141	-0.413553647	0.062388574	-0.307782102	0.174688936	-0.199458451	0.386039347	-0.174472503	0.449405915	-0.455466846	0.037999144	0.117611847	0.611642172	0.4836242	0.0263371	0.208466421	0.364493272	0.227165025	0.322035586	-0.217112406	0.344478007	-0.723703863	0.000208691	0.087433733	0.70627738
NDUFA4	Apl2_14952	blue	-0.175376086	0.447024393	0.018465393	0.93667952	0.415266605	0.061203378	0.297106836	0.190902426	0.162870869	0.480562773	0.191875916	0.404716212	-0.204010421	0.375063775	0.399654276	0.072659996	-0.200058439	0.384582467	-0.243124702	0.288256782	0.046537909	0.841236094	-0.220702726	0.336359812	0.430809894	0.051216174	0.848348692	1.18E-06	-0.327654413	0.147074923
MEGF6	Apl2_02016	blue	-0.175045667	0.447894493	0.093130989	0.688036339	0.592565794	0.004645622	0.357590509	0.111499898	0.279001628	0.220666123	0.263575223	0.248315345	0.071630647	0.757664322	0.481398048	0.027140272	-0.122163702	0.597827352	-0.527242008	0.014047179	-0.0232222	0.920412442	-0.30043933	0.1857358	0.194279853	0.398741996	0.866644378	3.76E-07	-0.142596934	0.53749074
ESAM	Apl2_12379	blue	0.174402012	0.449591982	0.120113962	0.604032184	0.670973397	0.000869938	0.62839036	0.002283102	-0.060364209	0.794924168	0.58177849	0.005664765	-0.24927972	0.275840181	0.338233983	0.133697053	-0.135612797	0.557794463	-0.433314273	0.049731797	-0.188568653	0.413015109	-0.195243493	0.396360946	0.344401934	0.126309115	0.951644502	3.45E-11	-0.301243015	0.184504136
	XLOC_019918	blue	-0.174259521	0.449968218	-0.134951361	0.55973494	0.328975323	0.145355248	0.250619919	0.273181728	0.048255725	0.83545142	0.387302914	0.082809894	-0.188318404	0.4136468	0.112153447	0.628376877	-0.23345886	0.308442338	-0.257113009	0.260530472	-0.050940557	0.826426824	-0.167833431	0.467105084	0.363022393	0.105781918	0.792936924	1.81E-05	-0.287220831	0.206797657
AHNAK2	Apl2_16156	blue	0.173682581	0.451493265	0.344553112	0.126131782	0.809051035	8.97E-06	0.60716712	0.003512669	0.044930366	0.84665657	0.355213418	0.114071359	-0.285741972	0.209249016	0.656115438	0.001238534	-0.056322137	0.808401913	-0.428109479	0.052854639	0.002561591	0.991207611	-0.223925702	0.329169443	0.355096098	0.114199371	0.960097839	5.74E-12	-0.338907097	0.132876221
FIGF	Apl2_12062	blue	0.173673046	0.451518492	0.199688846	0.38547954	0.750834417	8.79E-05	0.702802098	0.000380867	-0.023784537	0.918491289	0.406391023	0.067533995	-0.30943989	0.172258604	0.475902447	0.029206205	-0.123061352	0.595118452	-0.420746395	0.057526643	-0.126822063	0.583825924	-0.224163455	0.328642674	0.381962413	0.087510894	0.977593111	2.56E-14	-0.353941196	0.115465083
MAMDC2	Apl2_15443	blue	-0.172383214	0.454937742	-0.116081429	0.616315934	0.413312882	0.062556545	0.354665663	0.114669928	0.190463792	0.408248379	0.329162592	0.145112595	-0.220729841	0.336298936	0.41738774	0.059759575	-0.360719973	0.108178925	-0.18399072	0.424653704	0.090580319	0.69618298	-0.206357386	0.369474816	0.520014703	0.015675338	0.88765852	8.03E-08	-0.465906095	0.033280801
SLC6A14	Apl2_15718	blue	0.172162557	0.455524026	0.095263288	0.681251325	0.398994429	0.073177359	0.25357594	0.267375175	-0.33702238	0.135183614	0.023393902	0.919825798	-0.144859872	0.530986157	0.146359158	0.526696923	-0.017847391	0.938794847	-0.191940145	0.404555955	-0.133116194	0.565134506	-0.119960488	0.604497837	0.094859836	0.682533322	0.312644775	0.167626288	-0.127617338	0.581449701
C6	Apl2_13175	blue	0.171311166	0.457789823	0.061343882	0.791665872	0.672239138	0.000843394	0.535103728	0.012434431	-0.019224106	0.934083121	0.567740421	0.007261405	0.034211893	0.882957561	0.378965717	0.090233791	-0.085656983	0.711998442	-0.6227461	0.002567917	-0.143934608	0.533641292	-0.315759022	0.163207975	0.105822249	0.648009093	0.866739325	3.74E-07	-0.066735995	0.773793374
LAMB1	Apl2_02892	blue	-0.171075342	0.458418443	0.088626251	0.702446031	0.543743741	0.010838941	0.313454127	0.16647018	0.302512641	0.182569741	0.2051643	0.372310009	0.100457857	0.664821814	0.520502939	0.015560762	-0.076227989	0.742602605	-0.529060047	0.013659962	0.08223014	0.723074667	-0.300446842	0.185724261	0.16471352	0.475543282	0.852497586	9.25E-07	-0.099399125	0.668158714
FMO6P	Apl2_09433	blue	0.171062744	0.458452036	0.267806815	0.240519463	0.786033957	2.40E-05	0.577170171	0.006153199	-0.066094988	0.77591246	0.299328203	0.187447798	-0.28063785	0.2178577	0.577352883	0.006133193	-0.073782329	0.750604139	-0.433827445	0.049431765	-0.053331118	0.818409017	-0.231643447	0.312326905	0.33768697	0.134366759	0.938414285	3.25E-10	-0.327060969	0.14785215
LOC768665	Apl2_10519	blue	0.168707752	0.464754137	0.151235549	0.512859731	0.362290545	0.106539598	0.538857506	0.011719311	-0.052384268	0.821582658	0.11144087	0.630574775	-0.134230635	0.56185277	0.207721999	0.366247176	0.088652868	0.702360593	-0.051983589	0.822926461	-0.18432334	0.423802197	-0.267679402	0.240751857	0.395138936	0.07625579	0.284380679	0.211522513	-0.154764715	0.502955229
CSRP3	Apl2_11092	blue	0.168138451	0.466284234	0.419199009	0.058547341	0.638269508	0.001848344	0.289605509	0.202885272	0.080033391	0.730203279	0.200729147	0.382957523	-0.212179127	0.355818137	0.727141617	0.000188072	0.02469015	0.915398301	-0.289114406	0.203686914	0.142203231	0.53862614	-0.136442889	0.555363464	0.271060392	0.234634293	0.703754252	0.000370976	-0.252514987	0.269450183
ANGPTL2	Apl2_13930	blue	0.16725675	0.46865902	0.238869309	0.297040235	0.744177497	0.000109721	0.507410753	0.018876896	0.045934551	0.843269762	0.388621477	0.081678713	0.125538403	0.587670137	0.459835573	0.035964883	0.133071622	0.565265934	-0.79910098	1.39E-05	-0.169409123	0.462872614	-0.353033934	0.116466472	-0.11969316	0.605309285	0.794965949	1.66E-05	0.187282494	0.416267274
C3orf32	Apl2_06644	blue	0.167123079	0.469019587	0.250335957	0.273743654	0.65825592	0.001178445	0.373226788	0.09562229	0.000397952	0.998634046	0.493961937	0.02285088	-0.320071242	0.157224132	0.745416011	0.000105336	-0.144981203	0.530638443	-0.240669425	0.29330482	0.177034379	0.442670938	-0.20697206	0.36801896	0.437971714	0.047059552	0.828451836	3.52E-06	-0.398858542	0.073284246
BMP5	Apl2_07145	blue	0.165389298	0.473709068	0.151983575	0.510752653	0.691136394	0.000521618	0.764611683	5.43E-05	-0.012674533	0.956515007	0.395611096	0.07587367	-0.263724237	0.248038092	0.353115153	0.116376572	-0.060699548	0.793808491	-0.451284246	0.040029816	-0.193519574	0.400626129	-0.242881099	0.28875521	0.307784894	0.174684823	0.911641776	9.03E-09	-0.266936655	0.242109473
MYBPH	Apl2_01871	blue	0.165076495	0.47455764	0.384666218	0.08510678	0.650714752	0.00140178	0.319032795	0.158650962	0.11459229	0.620877391	0.260179819	0.254686745	-0.225238044	0.326268068	0.769867403	4.48E-05	-0.000783632	0.99731022	-0.315263169	0.163906008	0.150564146	0.514754505	-0.155289199	0.501491251	0.299341745	0.187426869	0.774544238	3.76E-05	-0.271099021	0.234564987
ANKS4B	Apl2_00941	blue	0.165058869	0.474605481	0.326222233	0.148955542	0.786147817	2.39E-05	0.611503365	0.003224516	-0.011674849	0.959942056	0.266658132	0.242619837	-0.288902553	0.204033382	0.562280509	0.007974814	-0.044930317	0.846656738	-0.407177808	0.066953629	-0.025630054	0.91218944	-0.213171155	0.353520585	0.310660035	0.170484768	0.866332714	3.84E-07	-0.318269404	0.159705585
TMC5	Apl2_00919	blue	0.165025416	0.474696281	0.140378014	0.543904264	0.703347707	0.000375172	0.545066841	0.01061007	-0.00025178	0.999135776	0.608008299	0.003455152	-0.08112943	0.726643834	0.442611486	0.04450904	-0.047216917	0.838948603	-0.550566233	0.009700612	-0.0566355	0.807355128	-0.28602735	0.208774475	0.218175495	0.342062351	0.923302015	2.47E-09	-0.17672486	0.443481813
AADACL2	Apl2_10630	blue	0.16468032	0.475633487	0.09308135	0.688194569	0.701341547	0.000396477	0.607511917	0.003488997	-0.13966427	0.545974661	0.290201629	0.201915048	-0.396030261	0.075535643	0.554223032	0.009131933	-0.310793629	0.170291317	-0.228868811	0.318320893	-0.061851355	0.789979378	-0.266613691	0.242701336	0.541376384	0.011258486	0.910452549	1.02E-08	-0.494832112	0.022575104
	XLOC_028111	blue	0.164503005	0.476115396	0.161973379	0.483017151	-0.238849689	0.297081108	-0.297048871	0.190993144	-0.004113977	0.985879629	-0.304994608	0.178828209	-0.050857262	0.826706494	-0.144610311	0.53170169	0.313422766	0.166514873	0.241104577	0.292406204	-0.060053988	0.795956619	0.094847968	0.682571044	-0.002723015	0.990653565	-0.481504392	0.027101468	0.241954337	0.290656296
ITGA6	Apl2_20591	blue	0.16431926	0.476615042	0.100500147	0.664688648	0.688759511	0.000555174	0.707725629	0.000332058	-0.08085205	0.727544133	0.41868439	0.058889838	-0.240199434	0.294277292	0.378831957	0.090356772	-0.157714154	0.494749592	-0.484325248	0.02608811	-0.272017311	0.232921375	-0.265605444	0.244555053	0.280528628	0.21804443	0.937614175	3.67E-10	-0.231490882	0.312654701
OLFML3	Apl2_03592	blue	-0.16414315	0.477094175	-0.052474097	0.821281454	0.108921904	0.638368355	0.179821067	0.435405591	0.120893569	0.601669081	0.177980741	0.44019651	-0.055025358	0.81273713	-0.073895787	0.750232383	0.069710027	0.763982079	-0.300858708	0.185092399	-0.049312602	0.831896473	-0.097320371	0.674728017	0.014147818	0.951465753	0.441070197	0.045344128	0.081266581	0.726198808
MYOM3	Apl2_07196	blue	0.162708934	0.481005155	0.464410636	0.033926925	0.632794193	0.002079744	0.193825134	0.399868296	0.039172205	0.866125654	0.535801055	0.012298972	-0.150001867	0.516343891	0.485114359	0.02581008	0.244317407	0.285824128	-0.376316467	0.092692666	0.193328591	0.401100196	-0.227901723	0.32042622	0.197313388	0.391273206	0.673760362	0.000812407	-0.1210424	0.601218388
PLBD2	Apl2_16537	blue	0.161908197	0.48319565	0.075757949	0.744138495	0.580420358	0.005805257	0.595347573	0.004409101	-0.063482446	0.784564896	0.435159059	0.048659718	-0.453709305	0.038842408	0.431765545	0.050645785	-0.355484177	0.113776318	-0.202855545	0.377831456	-0.220412646	0.337011488	0.041657168	0.857713857	0.501055779	0.020679184	0.928943866	1.22E-09	-0.529816821	0.013501351
ECM2	Apl2_12100	blue	-0.161744594	0.483643811	-0.085456381	0.712645316	0.43776498	0.047175765	0.411523283	0.063815856	0.087807793	0.70507485	0.229461799	0.317034098	-0.356021744	0.113192176	0.385652491	0.084242146	-0.32926893	0.144974933	-0.136957719	0.553858126	0.042767507	0.85396001	-0.241178191	0.292254353	0.594590943	0.00447242	0.89747596	3.50E-08	-0.489773985	0.024215912
TTN	Apl2_04557	blue	0.16027825	0.487669844	0.203928342	0.375260097	0.552537005	0.009390642	0.312070649	0.16844974	0.038350262	0.868911107	0.642330957	0.001691052	-0.24310175	0.28830372	0.473460319	0.030163201	-0.099196944	0.668796634	-0.297526705	0.190246179	0.046381285	0.841763915	-0.122441564	0.596988278	0.348251497	0.121848785	0.82238491	4.77E-06	-0.29732253	0.19056511
VIM	Apl2_19471	blue	0.160237184	0.487782833	0.448118556	0.041622165	0.834668921	2.54E-06	0.436890552	0.047669764	0.056122694	0.809068317	0.327850885	0.146818238	0.086004982	0.710876714	0.682298725	0.00065584	0.259958922	0.255104837	-0.746121971	0.000102906	-0.026358428	0.909703652	-0.357441168	0.111660203	-0.032297645	0.889466612	0.818151103	5.86E-06	0.092433643	0.69026035
SERPINH1	Apl2_16631	blue	0.160227835	0.487808559	0.485397801	0.02571079	0.83832263	2.09E-06	0.493195877	0.023095876	0.042677623	0.854263779	0.476125224	0.029120113	-0.053991038	0.816198718	0.550491644	0.009712506	0.270282706	0.236032397	-0.655053297	0.001269301	0.021333765	0.926867103	-0.325059562	0.150494609	0.083563926	0.718757135	0.853258831	8.83E-07	-0.016062009	0.944908121
POSTN	Apl2_07949	blue	0.159347703	0.490233361	0.197598813	0.39057451	0.736821652	0.000139149	0.619989505	0.00271749	0.018080811	0.937995839	0.495195645	0.022460682	-0.266356515	0.243173302	0.507182316	0.018939419	-0.110522639	0.63341143	-0.442840442	0.044386012	-0.076466906	0.741822288	-0.232322474	0.310870492	0.366962638	0.101769899	0.990065054	1.18E-17	-0.325045562	0.15051321
MMP23B	Apl2_02052	blue	-0.159286374	0.490402547	0.04674663	0.840532806	0.520807717	0.015489582	0.373147617	0.095698243	0.238732484	0.297325348	0.223179365	0.330826301	-0.006359576	0.978173532	0.37415606	0.094734097	-0.09787998	0.672957267	-0.498533402	0.021431598	-0.041715341	0.857517109	-0.273543979	0.23020549	0.21695712	0.344831696	0.873815413	2.29E-07	-0.125901237	0.586582459
TBC1D24	Apl2_13859	blue	0.159284864	0.490406715	0.19607648	0.394309095	0.595334607	0.00441018	0.404723845	0.068776323	0.030855399	0.894375254	0.382291139	0.087215948	-0.229319941	0.317341647	0.636585366	0.001917087	-0.101872248	0.660373459	-0.335420383	0.137167112	0.025573859	0.912381256	-0.158122376	0.49361908	0.329645353	0.14448837	0.850559846	1.04E-06	-0.297038228	0.191009804
HS3ST3A1	Apl2_12161	blue	-0.159165529	0.490736004	-0.197369749	0.391135182	-0.722986547	0.00021323	-0.667517586	0.000946049	-0.003339751	0.988536812	-0.323577152	0.152473025	0.241697503	0.291184508	-0.512828421	0.017441963	0.093760524	0.68603072	0.403997212	0.069323148	0.287351187	0.206582501	0.263537472	0.248385616	-0.414507464	0.061726497	-0.836828584	2.26E-06	0.211885439	0.356499978
PTGFR	Apl2_05097	blue	0.159141534	0.490802226	0.214847233	0.349658388	0.760982135	6.18E-05	0.712752832	0.000287852	-0.03257005	0.888539921	0.336679581	0.135606326	-0.410308115	0.06468184	0.623727655	0.002516352	-0.160979436	0.485742578	-0.271599136	0.233668917	-0.03995337	0.863479803	-0.296716586	0.191513748	0.536631768	0.012139169	0.919753324	3.74E-09	-0.452980292	0.039196438
TBX3	Apl2_02446	blue	0.158502711	0.492566943	0.153957073	0.505213627	0.749161684	9.30E-05	0.688996163	0.000551753	0.004142018	0.985783392	0.471697894	0.030869072	-0.089921271	0.698293216	0.414280017	0.061883889	-0.063895336	0.783195799	-0.597658064	0.004220339	-0.180447795	0.433780364	-0.318032829	0.160033398	0.199065036	0.386996311	0.941438927	2.04E-10	-0.140769921	0.542768967
SLC16A10	Apl2_17063	blue	0.158049978	0.493819483	0.230551263	0.314678123	0.776482412	3.49E-05	0.551030625	0.009626828	0.133818372	0.563065791	0.317027505	0.161431651	0.108617008	0.639314207	0.642296826	0.001692325	0.031812379	0.891117774	-0.703228324	0.000376412	-0.026393183	0.909585062	-0.38263926	0.086904406	0.044661182	0.847564893	0.867294397	3.60E-07	0.012706099	0.956406807
DPYD	Apl2_05777	blue	-0.157982524	0.494006237	-0.260127486	0.254785757	0.37669138	0.092341727	0.570664086	0.00690153	0.104940435	0.650761784	0.192437663	0.403315787	-0.22772559	0.320810553	0.310176729	0.171185885	-0.474264015	0.029845567	0.001391555	0.995223575	0.076572034	0.741479011	-0.348062094	0.122065556	0.693532612	0.000489557	0.726262525	0.00019317	-0.540167903	0.011477698
ARL6IP5	Apl2_03728	blue	0.157949998	0.494096301	0.274501475	0.228512736	-0.362804799	0.106006781	-0.306701848	0.176285183	-0.217938529	0.342599944	-0.302651797	0.182358566	-0.253593176	0.267341548	-0.349720469	0.120176922	0.390010554	0.080499528	0.414590985	0.061668778	-0.167337534	0.46844118	0.448617564	0.041367949	-0.162286558	0.482159986	-0.677549424	0.0007394	0.098140899	0.672132221
CYP4V2	Apl2_10832	blue	0.157629763	0.494983459	-0.110465275	0.633588806	0.203243679	0.3769	0.437643028	0.047244422	0.066218285	0.775504738	0.351339781	0.118353133	-0.045487597	0.844776875	-0.024883441	0.914738296	-0.362662403	0.106154122	-0.263543605	0.248374199	-0.449192778	0.041076408	0.347767409	0.122403372	-0.070788404	0.760433021	0.462716792	0.034670603	-0.203269281	0.376838606
ZP2	Apl2_00940	blue	-0.157515494	0.49530021	0.114167153	0.622182123	0.381142422	0.088249838	0.205398275	0.371753027	0.197181332	0.391596703	0.196214437	0.393969844	-0.432818989	0.050022699	0.473907915	0.029985976	-0.25907209	0.256787751	0.105375593	0.649402833	0.2273873	0.321549502	-0.09369424	0.686241796	0.643081147	0.00166327	0.611853129	0.003202161	-0.525611462	0.014401976
IGFN1	Apl2_01864	blue	0.157083339	0.496499036	0.397522614	0.074341318	0.67298858	0.000828005	0.36769683	0.1010348	0.101175967	0.662561943	0.25924221	0.256464372	-0.23394317	0.307411007	0.677719177	0.000736265	0.00518567	0.982201767	-0.330456911	0.143443267	0.081342149	0.725953642	-0.162537703	0.481473156	0.301807291	0.183642695	0.783928038	2.61E-05	-0.26365918	0.248159111
COL3A1	Apl2_10166	blue	-0.156721475	0.497503964	0.131657312	0.569443273	0.493078192	0.023133697	0.267731502	0.240656811	0.259124593	0.256687922	0.155856408	0.499910353	-0.012028008	0.9587313	0.427639938	0.053143587	0.017196659	0.941022634	-0.489535057	0.024295702	0.027977453	0.904181198	-0.268175015	0.239848705	0.156915718	0.496964412	0.787967916	2.22E-05	-0.046934454	0.839900033
CALCRL	Apl2_16925	blue	0.156663628	0.497664702	0.105098599	0.650267733	0.684072923	0.00062676	0.638567115	0.001836414	-0.029498024	0.898998438	0.549953132	0.009798731	-0.225171843	0.326414061	0.364812414	0.10394526	-0.121997546	0.598329336	-0.463710158	0.034232935	-0.152333036	0.5097697	-0.250366214	0.273683746	0.321220218	0.155655869	0.949110677	5.54E-11	-0.272490122	0.232078041
TPM1	Apl2_19247	blue	0.156546585	0.497990003	0.407458099	0.066747786	0.711627852	0.000297279	0.491058118	0.023790642	0.101985505	0.660017733	0.2914772	0.199849416	-0.318402306	0.159521632	0.628336617	0.002285683	-0.05107329	0.825981201	-0.363690712	0.105093444	-0.060200062	0.795470425	0.012885891	0.955790536	0.322592123	0.153797645	0.913207042	7.67E-09	-0.377392267	0.091688289
COBLL1	Apl2_01992	blue	0.156343428	0.498554894	0.072031766	0.756346727	0.470050465	0.031540591	0.557554756	0.008637851	-0.121544819	0.599697988	0.292142946	0.19877697	-0.63917008	0.001812444	0.459691213	0.036030713	-0.413071683	0.062725164	0.051578354	0.824286027	0.052010535	0.822836074	0.077735253	0.737683883	0.573559257	0.006559771	0.822048261	4.85E-06	-0.734294174	0.000150721
OGCHI	Apl2_12956	blue	0.155257142	0.50158067	0.195194969	0.396480654	0.740998906	0.000121701	0.621038219	0.002659749	0.011311567	0.961187604	0.402062572	0.070795033	-0.261997082	0.251263832	0.565002679	0.007612258	-0.113007014	0.625748087	-0.446053398	0.042687177	-0.072147696	0.755966042	-0.239908237	0.29488081	0.364471515	0.104293236	0.993423091	2.38E-19	-0.322217171	0.154303967
FAM132A	Apl2_05033	blue	0.154214383	0.504493583	0.384242026	0.085480675	0.800432591	1.32E-05	0.571719781	0.006775252	0.113087923	0.62549913	0.335339333	0.137268009	-0.210665051	0.359341387	0.675403591	0.000780027	0.033012804	0.887034021	-0.490660957	0.023921531	0.034357964	0.882461168	-0.22955296	0.316836555	0.262393435	0.250521215	0.916323543	5.48E-09	-0.241296186	0.292011057
GORASP1	Apl2_17523	blue	0.153300718	0.507052588	-0.100301698	0.665313611	0.370269089	0.098489989	0.598681928	0.004138868	-0.22617637	0.32420297	0.372760622	0.096070147	-0.642091213	0.001700012	0.276933718	0.224249459	-0.454126081	0.038641133	0.07868052	0.734604165	-0.082302568	0.722840004	-0.066480908	0.774636476	0.657878266	0.001188863	0.768703994	4.68E-05	-0.599556941	0.004070281
HEY1	Apl2_20395	blue	0.152199145	0.510146196	0.121200831	0.600738777	0.568530245	0.007162697	0.4986574	0.021394107	-0.097343496	0.674654808	0.481546472	0.027086126	-0.52164392	0.015295638	0.373309294	0.095543185	-0.306580981	0.176464403	-0.100371164	0.665094822	-0.082270754	0.722943077	-0.00681362	0.976615618	0.599906245	0.004043167	0.901399322	2.46E-08	-0.607717055	0.003474977
SLIT3	Apl2_07925	blue	-0.152069478	0.510510942	0.053243004	0.818704243	0.473667669	0.030080999	0.344526389	0.126163115	0.225969706	0.324657131	0.12204888	0.59817423	-0.259803528	0.255399213	0.517723963	0.01622204	-0.247155111	0.280087701	-0.204958996	0.37279913	0.154882596	0.50262601	-0.172172606	0.455497318	0.463651032	0.034258864	0.872724375	2.47E-07	-0.436193201	0.048066577
HOXB5	Apl2_09864	blue	0.151732927	0.511458228	0.171732727	0.456667202	0.753899772	7.92E-05	0.655242281	0.00126378	-0.065498424	0.777886001	0.486144396	0.025450707	-0.116948908	0.61366496	0.408293917	0.066136813	-0.031681289	0.891563896	-0.576772115	0.006196971	-0.134135475	0.562132661	-0.336630342	0.135667121	0.200260535	0.384092436	0.938671786	3.13E-10	-0.174729208	0.44872866
FRAS1	Apl2_04713	blue	0.15156343	0.511935625	0.169155198	0.463553354	0.682255298	0.000656566	0.646285627	0.001548891	0.028290891	0.903112553	0.413030024	0.062754322	-0.349927334	0.119942817	0.555819682	0.008892346	-0.186480455	0.418302305	-0.336040774	0.136396551	-0.079501508	0.73193253	-0.153453526	0.506624166	0.441540554	0.045088009	0.985251271	4.96E-16	-0.426893087	0.05360568
KLF2	Apl2_06271	blue	0.15106507	0.513340524	0.19251821	0.403115203	0.762451368	5.87E-05	0.6439671	0.001630957	-0.000118931	0.999591776	0.444181288	0.043670795	0.092942062	0.68863863	0.376902493	0.092144546	0.039002528	0.86670054	-0.714292283	0.000275369	-0.247338769	0.279718929	-0.328816386	0.145561413	0.034810229	0.880924501	0.865722956	4.00E-07	-0.008193677	0.971880906
FAP	Apl2_07616	blue	-0.150988428	0.513556747	0.029278814	0.899745361	0.520912729	0.015465118	0.391414585	0.079320593	0.260021345	0.254986644	0.257738102	0.259332521	0.017455308	0.940137096	0.37705664	0.092000768	-0.104949995	0.650731919	-0.486935768	0.02517731	0.020756166	0.928842236	-0.265443277	0.244854056	0.214167263	0.351222271	0.864375768	4.37E-07	-0.159126792	0.490842916
CTSL2	Apl2_09998	blue	-0.150786612	0.514126312	-0.016896518	0.942050314	0.437614173	0.047260678	0.360944789	0.107943151	0.248049095	0.278295503	0.212647751	0.35473172	0.041245464	0.859106506	0.273758132	0.229826181	-0.078582301	0.734923986	-0.515209062	0.016839832	-0.119041115	0.607290382	-0.280039016	0.218882792	0.127207604	0.582673435	0.770813516	4.33E-05	-0.01517007	0.947963323
ITGA6	Apl2_01939	blue	0.150381727	0.51526989	-0.116551708	0.614878212	0.397986606	0.07397289	0.762093148	5.94E-05	-0.162727303	0.480954964	0.266255665	0.243358545	-0.596244891	0.004334976	0.19385244	0.399800611	-0.477938191	0.028426921	0.100759757	0.6638714	-0.176729222	0.443470379	-0.01213642	0.95835964	0.639017326	0.001818491	0.718752609	0.000241789	-0.70570698	0.000351378
C1QTNF7	Apl2_13332	blue	-0.150309783	0.515473219	-0.18565471	0.420403091	0.289881751	0.202435284	0.277819418	0.222710046	0.012695248	0.956444	0.424201818	0.055296406	-0.386735375	0.083300351	0.222494443	0.332351167	-0.414982434	0.061398803	-0.022667319	0.922308542	0.018724085	0.935794176	-0.126218501	0.585632089	0.626808086	0.002360128	0.836917318	2.25E-06	-0.542037106	0.011140084
	Apl2_18477	blue	0.150117744	0.516016152	0.139574739	0.546234622	0.379499032	0.089744684	0.157492438	0.495364132	-0.01695281	0.941857562	0.437794535	0.047159137	-0.394542552	0.076740501	0.505746613	0.019336181	-0.20238776	0.378955791	0.0723639	0.755256228	0.283307943	0.213325599	-0.136459158	0.555315865	0.541200381	0.011290198	0.545383545	0.010555875	-0.425181773	0.054676116
KIF16B	Apl2_14609	blue	0.149591178	0.51750625	0.344692057	0.125968954	0.768175347	4.77E-05	0.641234385	0.001732364	0.131117245	0.571041986	0.318258704	0.159720402	-0.077805426	0.737455122	0.473011548	0.030341719	0.09418455	0.684680967	-0.640779407	0.001749752	-0.219811979	0.338363281	-0.135394304	0.558435132	0.080462738	0.728808313	0.904774842	1.79E-08	-0.106911505	0.644614939
OBSCN	Apl2_09086	blue	0.149531334	0.51767573	0.194249851	0.398816254	0.561362846	0.008100183	0.327776208	0.146915764	0.037124247	0.873068679	0.577797708	0.006084711	-0.224753642	0.327337219	0.514559037	0.017002554	-0.09288713	0.688813785	-0.317095064	0.161337423	0.045443374	0.844926023	-0.152380593	0.509636004	0.337743496	0.134297444	0.831735943	2.97E-06	-0.283892445	0.212341893
Smtn	Apl2_01188	blue	0.149222596	0.518550496	0.22817978	0.319820042	0.733909484	0.000152553	0.598843619	0.004126122	0.005136473	0.982370597	0.342743198	0.128266563	-0.334617174	0.138169316	0.629785567	0.002216943	-0.139778681	0.54564254	-0.376969729	0.092081812	-0.015546451	0.946674	-0.187146714	0.416611413	0.394586144	0.076704993	0.984991761	5.84E-16	-0.40317119	0.069948741
MID1	Apl2_04889	blue	0.148709006	0.520007232	0.318275612	0.159696989	0.501605924	0.02051792	0.463826669	0.034181887	-0.012556794	0.956918592	0.363104489	0.10569717	-0.625831015	0.002408773	0.306953789	0.175912011	-0.028467844	0.902509316	-0.006801675	0.976656603	-0.044408578	0.848417435	0.149734142	0.517101483	0.560029119	0.008285275	0.750912137	8.77E-05	-0.579835858	0.0058666
F5	Apl2_15279	blue	0.148326051	0.5210947	0.360510335	0.108399118	0.81614327	6.45E-06	0.527469007	0.013998351	0.038721419	0.867653118	0.231481723	0.312674386	-0.147081568	0.524636035	0.720038485	0.000232787	0.037955212	0.870250412	-0.514842083	0.016931544	0.052826509	0.820100024	-0.241255467	0.292095002	0.231687552	0.312232182	0.914362811	6.78E-09	-0.252851076	0.268791767
TPPP3	Apl2_10289	blue	-0.147955491	0.522147994	-0.193733172	0.400096292	0.341818168	0.12936753	0.414127156	0.061989838	0.019927823	0.9316755	0.429637903	0.051922412	-0.365331364	0.103417167	0.25054493	0.273330053	-0.461585463	0.035174384	-0.053512501	0.817801372	-0.007026804	0.975884172	-0.131297489	0.570508207	0.597505492	0.004232593	0.874259221	2.22E-07	-0.5791535	0.00593889
SRPK1	Apl2_10873	blue	-0.147461567	0.523553501	0.136660412	0.554727212	0.50351111	0.019967211	0.220851391	0.336026118	0.139241344	0.547203156	0.298347313	0.188967995	-0.244825942	0.2847908	0.392680435	0.078268777	-0.183158196	0.426788986	-0.258089401	0.258660818	0.053731619	0.817067441	-0.098753321	0.67019712	0.38298003	0.08660024	0.845920803	1.36E-06	-0.360616477	0.108287591
LPAR1	Apl2_11929	blue	0.145870339	0.528093574	0.16884959	0.464373323	0.294087314	0.195666944	0.384940046	0.084866067	0.013926695	0.952223479	0.262815472	0.249732024	-0.603676227	0.003759971	0.272365175	0.23230071	-0.380917684	0.088453167	0.131132228	0.570997608	-0.23944316	0.29584628	0.558852892	0.008451375	0.476912192	0.028817594	0.644479592	0.001612509	-0.691556519	0.000515871
CILP	Apl2_12291	blue	0.145798288	0.528299583	0.203045399	0.377375676	0.585653072	0.005279333	0.317631608	0.160590425	-0.075002533	0.746608828	0.357746837	0.111332273	-0.39370596	0.077424321	0.662316	0.00107123	-0.230820943	0.314096574	-0.1764417	0.444224315	0.104347802	0.652614225	-0.097318094	0.674735224	0.464821219	0.033748558	0.85850034	6.39E-07	-0.480172069	0.027590801
FCGBP	Apl2_18722	blue	0.145315792	0.529680119	0.101405831	0.661839162	0.475214506	0.029473328	0.391273787	0.079438234	0.013919548	0.952247968	0.502914262	0.020138446	-0.435115525	0.04868481	0.429279106	0.052140109	-0.301338894	0.184357571	-0.143635499	0.534500932	-0.057994927	0.802817655	0.116033694	0.616461944	0.484606954	0.025988584	0.89411697	4.69E-08	-0.541259707	0.011279501
	Apl2_16074	blue	-0.145112913	0.530261103	0.076046238	0.74319638	0.544412265	0.010722801	0.443543043	0.044010117	0.258179776	0.258488195	-0.00054148	0.998141396	-0.060340771	0.795002157	0.390543477	0.080050516	-0.058578551	0.800871508	-0.479494063	0.027842489	-0.099258195	0.668603351	-0.303005272	0.181822902	0.208467919	0.364489749	0.802418329	1.21E-05	-0.090003474	0.698029887
DEPDC6	Apl2_16655	blue	0.144882744	0.530920601	-0.11624299	0.615821861	0.432131243	0.050428811	0.563108148	0.007863115	-0.174863582	0.44837436	0.356678804	0.112481138	-0.590626281	0.004816685	0.376945689	0.092104239	-0.511084766	0.017893873	0.153941741	0.505256546	-0.030320944	0.896195209	-0.171675687	0.456819016	0.805411151	1.06E-05	0.7223292	0.000217464	-0.694195785	0.000480987
	Apl2_07752	blue	-0.144561962	0.531840366	0.30055654	0.185555826	0.451489683	0.039928143	0.12625191	0.58553205	0.452564915	0.039399278	-0.131482293	0.569961151	-0.019505013	0.93312199	0.542560361	0.011047038	0.036486217	0.875233601	-0.199842331	0.385106861	0.445217376	0.043124281	-0.233122608	0.309159615	0.198505962	0.388358512	0.45650436	0.037508096	-0.180492002	0.433665847
MASP1	Apl2_18276	blue	-0.144470125	0.532103823	-0.20994705	0.361019183	0.153516054	0.50644891	0.484496295	0.026027644	-0.079051367	0.733396997	0.238372629	0.298076011	-0.498540822	0.021429353	0.071299398	0.758752897	-0.432067389	0.050466645	0.154556667	0.503536521	-0.206023904	0.370266042	0.07754751	0.73829602	0.559971207	0.00829339	0.569284844	0.007069426	-0.583373969	0.005503326
SNX7	Apl2_05780	blue	0.144456221	0.532143716	0.200784983	0.382822423	0.732151012	0.000161174	0.632198114	0.002106344	-0.043111784	0.852796687	0.200329087	0.383926293	-0.338881973	0.132906794	0.617503129	0.002858593	-0.126540814	0.584667266	-0.236768414	0.301436553	-0.014182582	0.951346631	-0.363734198	0.105048759	0.583371062	0.005503617	0.838800721	2.03E-06	-0.409520128	0.065248133
GPX7	Apl2_08613	blue	-0.143985598	0.533494813	0.001343535	0.995388397	0.143679922	0.53437322	0.104302907	0.652754637	0.073626484	0.751114869	0.151750331	0.51140922	-0.316298183	0.162451314	0.139582062	0.546213356	-0.286742136	0.207589037	0.026453348	0.909379771	0.114175437	0.622156688	0.174999397	0.448016409	0.310288412	0.171023694	0.539127422	0.011669208	-0.429289076	0.05213405
CUEDC2	Apl2_06623	blue	0.14382737	0.533949421	0.030731333	0.894797686	-0.402020005	0.070827679	-0.414744972	0.061562468	0.059260513	0.798598885	-0.181319453	0.431525351	0.302944638	0.181914712	-0.259516182	0.255944128	0.33230683	0.141080909	0.074876641	0.747020749	0.248654163	0.277086579	0.110944822	0.632106579	-0.422045847	0.056680026	-0.59214751	0.004682081	0.426025596	0.054146275
PRX	Apl2_14432	blue	0.143685002	0.534358616	0.299461516	0.187241831	0.789204314	2.11E-05	0.599946974	0.004040016	0.051583201	0.824269763	0.342432666	0.128635408	-0.276438907	0.225112511	0.641561224	0.001719962	-0.078765865	0.734326301	-0.432445978	0.050242647	-0.001424558	0.995110293	-0.231361288	0.312933307	0.361325538	0.107544694	0.976793005	3.56E-14	-0.342294951	0.128799226
	Apl2_13273	blue	0.143538937	0.534778587	0.288655364	0.204438134	0.466756895	0.032917543	0.253539589	0.267446102	0.142094002	0.538941341	0.318993877	0.158704609	-0.357657788	0.111427735	0.499705325	0.021079345	-0.172611713	0.454331035	-0.145361059	0.529550526	0.089291369	0.700312132	0.182175828	0.429315967	0.342532996	0.128516155	0.755013609	7.62E-05	-0.433602183	0.049563295
LRRC20	Apl2_19953	blue	0.143300522	0.535464417	0.185298219	0.421311799	0.474314372	0.029825753	0.236348368	0.302320287	0.078698971	0.734544089	0.612876053	0.003137523	-0.272535013	0.231998074	0.377088452	0.091971116	-0.133646015	0.563573267	-0.194261493	0.398787438	0.148910319	0.519436002	-0.111186792	0.631359189	0.374777165	0.094143841	0.735690447	0.00014423	-0.317022258	0.161438971
KBTBD10	Apl2_01965	blue	0.143142942	0.535917936	0.224268763	0.328409513	0.538454478	0.011794448	0.28015873	0.218677608	0.067579579	0.771006956	0.487497448	0.024984684	-0.255566764	0.263508833	0.561783073	0.008042573	-0.102879222	0.657213155	-0.244100557	0.286265466	0.109906522	0.635317559	-0.130446749	0.573029527	0.378154362	0.090981664	0.792075422	1.88E-05	-0.325918096	0.149357069
FAM124B	Apl2_11135	blue	0.142895907	0.536629269	0.217257959	0.344146677	0.749723971	9.12E-05	0.567429448	0.007300575	-0.017019368	0.941629667	0.50253032	0.020249218	-0.189572752	0.410485798	0.426060377	0.05412452	-0.070404315	0.761696575	-0.497851615	0.021638682	-0.095729538	0.67977084	-0.255708248	0.263235415	0.296896601	0.191231592	0.956359537	1.32E-11	-0.250461078	0.273495965
GPR133	Apl2_02460	blue	0.14285899	0.536735609	0.065270169	0.77864146	0.654908499	0.001273545	0.644819606	0.001600366	-0.053857081	0.816647278	0.398027084	0.073940813	-0.300636099	0.185433732	0.479833011	0.027716439	-0.233484274	0.308388167	-0.342431681	0.12863658	-0.077683788	0.737851672	-0.219453031	0.339172611	0.401281784	0.071395676	0.929662184	1.11E-09	-0.406567487	0.067403499
MUC5B	Apl2_04645	blue	0.142774462	0.536979128	0.073810776	0.750510924	0.644878337	0.001598276	0.687277947	0.000577009	-0.070417388	0.761653558	0.29774903	0.189899309	-0.258248748	0.258356505	0.370402895	0.098358909	-0.137276598	0.552926665	-0.398274994	0.073744589	-0.179504647	0.436227354	-0.225717386	0.325212138	0.315385921	0.163733012	0.857722262	6.71E-07	-0.296763046	0.191440899
	XLOC_034730	blue	-0.142656127	0.537320129	0.043681775	0.850871315	0.519874361	0.015708398	0.387138594	0.082951674	0.261611689	0.251987264	0.22324316	0.330684482	0.003112585	0.989316478	0.404768908	0.068742519	-0.094780715	0.682784831	-0.467377494	0.032654542	0.006219348	0.978654696	-0.300175561	0.186141245	0.265431776	0.24487527	0.869436221	3.11E-07	-0.150343692	0.515377381
MMP28	Apl2_01657	blue	0.141184899	0.541568019	0.114216235	0.622031434	0.639969223	0.001781081	0.475521465	0.029353901	-0.115251693	0.618855878	0.486098723	0.025466557	-0.31089096	0.17015047	0.402097787	0.070768032	-0.173422597	0.452181369	-0.335931935	0.136531513	-0.097746516	0.673379431	-0.168441639	0.465469044	0.41090063	0.064258482	0.923853385	2.31E-09	-0.376616529	0.092411713
ITGB4	Apl2_03483	blue	0.141166044	0.54162256	0.040534358	0.861512874	0.618745452	0.002787343	0.748585962	9.48E-05	-0.045174792	0.845831956	0.385909521	0.084017892	-0.277710256	0.222899401	0.333203549	0.139945731	-0.201628407	0.38078494	-0.37982885	0.089443188	-0.232583651	0.310311405	-0.201767615	0.38044924	0.369770791	0.098979261	0.934445239	5.80E-10	-0.345782119	0.124696735
TRDN	Apl2_09060	blue	-0.140933634	0.542295037	-0.0446725	0.847526698	0.206858915	0.368286695	0.138403872	0.549639501	0.058702121	0.8004596	0.204181151	0.374655595	-0.426952109	0.053569051	0.336984085	0.13523079	-0.351859021	0.117772568	0.130826192	0.571904379	0.071747412	0.757280708	0.008517907	0.970768662	0.619950257	0.002719671	0.664852372	0.001008542	-0.551761332	0.009511661
EHHADH	Apl2_08133	blue	0.140475932	0.54362051	0.113720917	0.623552778	0.662563529	0.00106497	0.625528356	0.002424011	0.107787806	0.641889288	0.415328644	0.061160777	-0.174048757	0.450525029	0.533297658	0.012790911	-0.164711642	0.475548383	-0.486218303	0.025425075	-0.10810855	0.640892747	-0.22849507	0.31913353	0.275146392	0.227377189	0.945369883	1.07E-10	-0.220618308	0.336549383
MTUS1	Apl2_04596	blue	0.140354948	0.543971119	-0.090058145	0.697854773	0.361836727	0.107011413	0.606410627	0.003565075	-0.142373319	0.538135488	0.375435887	0.093520799	-0.555567127	0.008929897	0.212923738	0.354092799	-0.468193254	0.03231135	0.02267003	0.922299277	-0.087016028	0.707621017	0.107253763	0.643549853	0.488912547	0.02450457	0.771584712	4.20E-05	-0.669895959	0.000893088
TIMP3	Apl2_12580	blue	0.140234744	0.544319569	0.17205931	0.455798487	0.753409554	8.05E-05	0.724417583	0.000204257	0.011407303	0.960859356	0.369252066	0.09949048	-0.174866075	0.44836779	0.445649004	0.042898178	-0.082234662	0.723060016	-0.512724132	0.017468731	-0.166542907	0.470586187	-0.272138086	0.232705764	0.291289465	0.200152536	0.963565907	2.45E-12	-0.263974004	0.247573825
HOXA5	Apl2_08313	blue	0.140176399	0.544488736	0.188621929	0.412880695	0.745612045	0.000104656	0.601790889	0.003899455	-0.034251315	0.882823591	0.468251905	0.032286785	-0.18963243	0.410335737	0.422288684	0.056522875	-0.057360501	0.804934482	-0.522766795	0.015038295	-0.111576174	0.630157209	-0.28397979	0.212195152	0.274688527	0.228183001	0.96235885	3.33E-12	-0.226834874	0.322758394
HSPD1	Apl2_04580	blue	-0.140147602	0.544572241	0.012805837	0.956064934	-0.45708079	0.037237426	-0.591907801	0.004703082	-0.082727196	0.721464718	-0.175580834	0.446485669	0.359970111	0.108968045	-0.42781361	0.053036571	0.493629319	0.022957	0.012544626	0.956960305	0.073724892	0.750792358	-0.118783037	0.608075232	-0.509657181	0.018270831	-0.744578597	0.000108284	0.694858445	0.000472552
	XLOC_025082	blue	-0.139765882	0.54567969	-0.050887011	0.826606608	0.440982127	0.04539221	0.302609076	0.182423378	0.161793648	0.483509414	0.312995718	0.167124309	-0.14629069	0.526892446	0.494961094	0.022534454	-0.383008767	0.086574626	-0.19940126	0.386178379	0.169754495	0.461947542	-0.113524363	0.62415689	0.377486331	0.091600854	0.838555173	2.06E-06	-0.493507719	0.022995893
	Apl2_11149	blue	-0.139717285	0.545820754	-0.295668759	0.193161695	-0.629891809	0.002211972	-0.550224954	0.00975513	-0.048148492	0.835812289	0.066865355	0.773365917	0.27596162	0.22594706	-0.674035112	0.000806915	0.034864416	0.880740414	0.242901102	0.288714263	-0.123977517	0.592358998	0.070015248	0.762977096	-0.199791868	0.385229367	-0.66236205	0.001070063	0.392563371	0.078365609
PPP1R27	Apl2_03094	blue	0.139618029	0.546108917	0.469281429	0.031857973	0.685327404	0.000606868	0.299899081	0.186566872	0.149991018	0.516374579	0.162999806	0.48021068	-0.167347637	0.468413939	0.776502587	3.49E-05	0.077744274	0.737654475	-0.356691811	0.112467095	0.157004139	0.496718896	-0.18017847	0.434478382	0.223229638	0.33071454	0.714256538	0.000275654	-0.195043077	0.396855502
CYB561	Apl2_12092	blue	0.139515114	0.546407777	0.142851258	0.536757883	0.217445905	0.343719124	0.290428647	0.201546378	0.103348435	0.655742486	0.090064934	0.697833031	-0.540919626	0.011340935	0.33405807	0.13886999	-0.357671482	0.111413051	0.145778472	0.528356248	-0.196036273	0.394407997	0.634880376	0.001988861	0.41779078	0.059488193	0.555783456	0.008897724	-0.636304141	0.001928773
ASB15	Apl2_11875	blue	0.139511955	0.546416952	0.156105141	0.499217862	0.474526194	0.029742522	0.354122828	0.115265356	0.071992716	0.75647497	0.227102731	0.322171895	-0.209791332	0.361383654	0.524147583	0.014726651	-0.098724614	0.67028778	-0.246326659	0.281754939	0.019394045	0.933501659	-0.133809111	0.563093052	0.317328274	0.161012442	0.719084769	0.000239435	-0.266844293	0.24227864
SSFA2	Apl2_00637	blue	0.13806392	0.550629879	0.121075763	0.601117377	0.551547343	0.009545271	0.482096802	0.026886109	-0.072054573	0.756271832	0.431786385	0.0506334	-0.243122347	0.288261598	0.350787901	0.118972448	-0.219411298	0.339266782	-0.332886394	0.140346485	-0.034741028	0.881159599	0.014727234	0.949480455	0.173170059	0.452850285	0.839376751	1.97E-06	-0.404851504	0.06868059
NDNF	Apl2_05965	blue	0.136584957	0.554947879	0.236882242	0.301197344	0.709221237	0.000318337	0.622084864	0.002603151	0.066862967	0.773373807	0.299142575	0.18773485	-0.336698611	0.135582836	0.584162021	0.005425003	-0.234501673	0.30622429	-0.25303792	0.268426168	0.07561834	0.744594856	-0.13626251	0.555891316	0.449571706	0.040885228	0.909948368	1.07E-08	-0.516222393	0.016588665
DNAH5	Apl2_14736	blue	0.136459083	0.555316085	-0.062429812	0.788058084	0.359993857	0.108942992	0.616725166	0.002903982	-0.051214651	0.825506668	0.164883277	0.475082187	-0.585891408	0.005256352	0.484577646	0.025998925	-0.435219614	0.048624831	0.10608985	0.647174613	-0.027286291	0.906538228	0.032629288	0.888338417	0.627138427	0.002343869	0.741485941	0.000119795	-0.688215064	0.000563115
	XLOC_023480	blue	-0.135839542	0.55712995	-0.049306993	0.831915332	0.410600658	0.064472551	0.501827071	0.020453379	0.177172548	0.442309218	0.150951256	0.51366163	-0.22449452	0.32791	0.253854441	0.26683216	-0.210317001	0.360154134	-0.26914359	0.238090018	-0.096531319	0.677227591	-0.182265394	0.429085242	0.383471226	0.086163197	0.806718414	9.97E-06	-0.308972092	0.172942035
C15H12ORF49	Apl2_17179	blue	0.135284333	0.558757715	0.035866109	0.87733853	0.600986381	0.003960273	0.516884683	0.016426145	-0.118707422	0.608305264	0.437015965	0.047598669	-0.334671097	0.138101872	0.429869931	0.051782002	-0.242137431	0.2902801	-0.299528891	0.187137795	-0.069888858	0.763393208	-0.182325131	0.428931397	0.422974602	0.056080781	0.918276841	4.42E-09	-0.414774764	0.061541916
	XLOC_062823	blue	0.134743664	0.560344885	0.088476326	0.702927335	0.468061977	0.032366386	0.177091706	0.442520841	0.110392922	0.633812558	0.534887962	0.012476589	-0.05073163	0.827128355	0.443504547	0.044030648	-0.089084811	0.700974598	-0.40995614	0.064934327	0.094300859	0.684310896	-0.205910428	0.370535499	0.220696319	0.336374197	0.73971576	0.000126847	-0.071686763	0.757479953
RPL3L	Apl2_12165	blue	-0.134577857	0.560832026	-0.00676139	0.976794828	0.325808594	0.14950182	0.213932413	0.351763352	0.161068247	0.485498747	0.237689551	0.299504115	-0.223450418	0.330223995	0.294203466	0.195482201	-0.207687367	0.366328891	-0.158532581	0.492484358	-0.005163601	0.982277501	-0.137531986	0.552181169	0.469441942	0.031791523	0.771623391	4.20E-05	-0.324555297	0.151165571
UNC45B	Apl2_01664	blue	0.134522363	0.560995109	0.382140273	0.08735122	0.531377422	0.013178978	0.217653886	0.343246355	0.113805199	0.623293804	0.27698384	0.224162156	-0.328611489	0.145827501	0.620595816	0.002683981	-0.083162363	0.720056153	-0.118186202	0.609891869	0.216422648	0.346050676	0.023097496	0.920838536	0.363697227	0.105086748	0.673308421	0.00082151	-0.401524483	0.071208564
ADAMTS12	Apl2_15405	blue	-0.134337707	0.561537916	0.091855218	0.692106961	0.519704992	0.015748371	0.37706983	0.091988473	0.24371288	0.28705553	0.092978109	0.688523702	-0.122631821	0.596414036	0.496486516	0.022058114	-0.112318004	0.627869742	-0.393106303	0.077917271	0.021863896	0.925054655	-0.228939896	0.318166472	0.299158831	0.187709699	0.862868433	4.83E-07	-0.228280699	0.319600204
PKP1	Apl2_01863	blue	0.133446041	0.564162313	0.026294648	0.909921289	0.572909957	0.006635176	0.528082705	0.013867033	0.143313012	0.535428476	0.557329655	0.008670527	0.170595949	0.459697699	0.447243247	0.042071016	-0.072865177	0.753611224	-0.57071183	0.006895778	-0.059214936	0.798750721	-0.314312157	0.165250561	0.072752508	0.753980872	0.74997071	9.05E-05	-0.046072437	0.84280492
IL1RL1	Apl2_01293	blue	0.132871943	0.565854891	0.28411612	0.211966249	0.782855037	2.73E-05	0.490578581	0.02394875	0.084578369	0.715478838	0.355792432	0.11344109	-0.008846543	0.969641354	0.637279286	0.001888507	0.058109022	0.802437107	-0.58200363	0.00564175	0.075879031	0.743742761	-0.335107569	0.137556812	0.149466576	0.517859152	0.853465912	8.72E-07	-0.13454991	0.560914153
TMEM182	Apl2_05614	blue	0.132752129	0.566208412	0.245010173	0.284417021	0.520210648	0.015629273	0.303849872	0.18054732	0.040180051	0.862712284	0.373280131	0.09557114	-0.293885696	0.195987902	0.533298106	0.012790822	-0.064128746	0.782422106	-0.214191981	0.35116535	0.029303378	0.899661657	-0.06957151	0.764438286	0.392563784	0.078365267	0.769593437	4.53E-05	-0.338077725	0.133888118
	XLOC_047447	blue	0.132737087	0.566252801	0.057667739	0.803909185	0.637658613	0.001873035	0.642527608	0.001683731	-0.041363262	0.858707995	0.52879264	0.013716368	-0.219031589	0.340124303	0.263462029	0.248526087	-0.140910417	0.542362236	-0.447766398	0.041802299	-0.214257649	0.351014154	-0.237891895	0.299080642	0.327022791	0.14790225	0.93522949	5.19E-10	-0.266849234	0.242269589
	Apl2_15089	blue	-0.132276378	0.567613121	-0.178194115	0.439639614	-0.582566101	0.005584588	-0.591372889	0.004750227	0.065592454	0.777574847	-0.167335594	0.46844641	0.285956785	0.208891748	-0.35352528	0.115923375	-0.079284816	0.732637394	0.263616909	0.248237766	0.304034363	0.180269501	0.473394916	0.030189166	-0.434911781	0.048802378	-0.592110206	0.004685344	0.142370003	0.53814505
ADH1	Apl2_13292	blue	0.131696382	0.569327692	0.190828088	0.407335551	0.710058393	0.000310871	0.51112094	0.017884403	0.017737339	0.939171581	0.411263114	0.06400052	-0.251898149	0.270661244	0.606542798	0.003555872	-0.116253098	0.615790956	-0.421670659	0.056923484	-0.007760405	0.973367288	-0.227638251	0.321001236	0.36491309	0.103842657	0.974717972	7.96E-14	-0.325200965	0.150306838
	XLOC_025058	blue	0.131553685	0.569749877	0.191998428	0.404410562	0.591619245	0.004728465	0.381745754	0.087705691	-0.150155255	0.515910078	0.452571001	0.0393963	-0.333530923	0.139532913	0.545209235	0.010585675	-0.171160689	0.458190887	-0.231933066	0.311705211	0.025887147	0.911311946	-0.135081729	0.559352238	0.410781776	0.064343235	0.836874074	2.26E-06	-0.412215115	0.063326767
UCP3	Apl2_16329	blue	0.131501319	0.569904844	0.125879463	0.586647706	0.554853411	0.009036717	0.379515133	0.089729948	0.028256286	0.90323053	0.61889984	0.002778593	-0.304099553	0.180171404	0.475288538	0.02944449	-0.155246942	0.501609126	-0.286899829	0.207328116	0.068144054	0.769143967	-0.09820688	0.671923641	0.380877036	0.08848998	0.878063867	1.68E-07	-0.380348523	0.088969659
MIF	Apl2_06466	blue	0.131402025	0.570198731	-0.068025256	0.769535948	-0.505555889	0.019389386	-0.208228043	0.365054379	-0.126906269	0.583574124	-0.187398359	0.415973732	-0.11318358	0.625204846	-0.409485388	0.065273185	-0.025499706	0.912634376	0.522882527	0.015011972	-0.086607887	0.708934697	0.543600771	0.010863911	-0.078347776	0.735687816	-0.696223578	0.000455574	-0.026268052	0.910012042
ZBTB16	Apl2_15562	blue	0.130179144	0.573823625	0.129763219	0.5750588	0.646370061	0.001545969	0.620039366	0.002714721	-0.033324084	0.885975518	0.309034582	0.172850632	-0.39882195	0.073313048	0.499308256	0.021198173	-0.227258826	0.321830403	-0.292548476	0.198125602	-0.069094332	0.766010448	-0.104854828	0.651029252	0.434543789	0.049015278	0.961959826	3.67E-12	-0.470849207	0.03121359
NPR3	Apl2_15403	blue	-0.128869393	0.577717101	-0.122975982	0.595375857	0.388594165	0.081702026	0.416014777	0.060691122	0.138510113	0.549330157	0.32899877	0.145324851	-0.194132277	0.399107337	0.245837833	0.282741582	-0.252454448	0.26956889	-0.283848522	0.21241571	-0.050187254	0.828956845	-0.204077976	0.374902233	0.397176966	0.07461667	0.853945077	8.47E-07	-0.314981896	0.164302884
CPAMD8	Apl2_06283	blue	-0.12881957	0.577865432	0.028066478	0.903877659	0.490974469	0.023818162	0.34575884	0.124723809	0.192329874	0.403584295	0.223499222	0.330115617	-0.187361487	0.416067133	0.447965461	0.041700401	-0.193284216	0.401210391	-0.318942809	0.158775024	0.058131685	0.802361522	-0.207311402	0.367216633	0.377086042	0.091973362	0.877241395	1.79E-07	-0.315721425	0.16326083
GALNT5	Apl2_17370	blue	0.128002908	0.580299144	0.004180589	0.98565102	0.528566149	0.01376429	0.643358229	0.001653107	-0.053562019	0.8176355	0.368839724	0.099898232	-0.441685665	0.04500922	0.431496813	0.050805684	-0.312505409	0.167825919	-0.192191402	0.403929382	-0.109506433	0.636556534	-0.15205887	0.510540788	0.541409585	0.011252512	0.922559539	2.69E-09	-0.464052627	0.034083055
MRC2	Apl2_15610	blue	-0.127002983	0.583284982	0.064260848	0.781984311	0.511899723	0.017681501	0.402240724	0.070658518	0.192887283	0.402196816	0.13129528	0.570514748	-0.163616077	0.478529595	0.452685626	0.039340247	-0.136860971	0.554140872	-0.366590528	0.102143957	0.029917631	0.897568924	-0.232132934	0.311276614	0.31654459	0.162106315	0.860399553	5.66E-07	-0.254228347	0.266104224
HMCN1	Apl2_17399	blue	-0.126919908	0.583533345	-0.016447421	0.94358818	0.55353133	0.009237355	0.465082544	0.033635416	0.19211238	0.404126385	0.228198489	0.319779279	-0.125203216	0.588675701	0.440179557	0.045832182	-0.242460929	0.289616157	-0.344488725	0.126207286	0.049619023	0.830866373	-0.290255563	0.201827419	0.401457688	0.071260023	0.893632763	4.89E-08	-0.343844261	0.126964818
LDB2	Apl2_13342	blue	-0.126078167	0.586052381	-0.191071962	0.406725092	0.35545309	0.113810164	0.486740492	0.025244555	0.0763914	0.74206887	0.32694677	0.148002046	-0.348180972	0.121929468	0.168793724	0.464523297	-0.37420275	0.094689632	-0.096290465	0.677991227	-0.126870585	0.583680824	-0.222922536	0.3313976	0.642554309	0.00168274	0.843182477	1.59E-06	-0.467177229	0.032739231
ADRB1	Apl2_17349	blue	0.125804852	0.58687131	0.118619202	0.608573689	0.664972531	0.001005651	0.57066806	0.006901051	-0.023621345	0.919048768	0.561892577	0.008027617	-0.265361598	0.245004744	0.368911776	0.099826894	-0.135724825	0.557466102	-0.414361592	0.061827405	-0.102872643	0.657233785	-0.225211803	0.326325932	0.369121483	0.099619477	0.958902127	7.56E-12	-0.316740142	0.161832882
SLC38A6	Apl2_01497	blue	0.125298794	0.58838889	-0.124556845	0.590616874	0.482815962	0.026626495	0.494753223	0.022599996	0.023090569	0.920862206	0.64582072	0.001565061	0.07849139	0.735220048	0.050838266	0.826770279	-0.123513674	0.593755402	-0.552807319	0.009348765	-0.248084439	0.278224795	-0.353757511	0.115667322	0.10077196	0.663832994	0.730312374	0.000170634	0.01247207	0.957209019
LMCD1	Apl2_06643	blue	-0.125063645	0.58909463	-0.006921824	0.976244363	0.479321779	0.027906732	0.394281542	0.07695336	0.058536805	0.801010678	0.203099048	0.377246939	-0.376042856	0.092949399	0.642781898	0.001674305	-0.339042513	0.13271152	-0.06503691	0.779413676	0.160804236	0.486223775	-0.212137708	0.355914252	0.592977669	0.004609953	0.839133204	2.00E-06	-0.565228768	0.007582766
LAMA4	Apl2_15383	blue	-0.124603461	0.590476786	0.034383599	0.882374056	0.567982962	0.007230976	0.456418943	0.037548335	0.216355212	0.346204656	0.208007781	0.365573285	-0.177876136	0.440469658	0.535436378	0.012369662	-0.241761047	0.291053767	-0.315041424	0.164218835	0.082805864	0.721210016	-0.2850553	0.210393787	0.457621487	0.036984923	0.918121657	4.49E-09	-0.358743497	0.110267873
PTPRG	Apl2_14785	blue	-0.124282287	0.591442239	-0.117584374	0.611725944	0.437422291	0.04736889	0.493831451	0.022892464	0.083573596	0.718725862	0.313730967	0.166075997	-0.33905696	0.132693958	0.288732437	0.204311876	-0.342168024	0.128950344	-0.153375256	0.506843588	-0.055031965	0.812715028	-0.228180174	0.319819183	0.610565397	0.003285111	0.905000375	1.75E-08	-0.48060019	0.027432806
KRT75	Apl2_08301	blue	0.124055496	0.592124377	0.140634104	0.543162285	0.610203813	0.003308722	0.651702075	0.001370649	0.119238922	0.606689108	0.290020399	0.202209682	-0.261135107	0.252883714	0.556662774	0.008767928	-0.135456346	0.558253178	-0.355287203	0.113990902	-0.0823829	0.722579763	-0.194622694	0.397893967	0.371788431	0.097009111	0.90289178	2.14E-08	-0.320386133	0.156793241
RECK	Apl2_13730	blue	-0.124050347	0.592139868	0.081156506	0.726555973	0.594497376	0.004480303	0.409283846	0.065418668	0.246260507	0.281888334	0.268966264	0.238411369	0.072872582	0.753586932	0.457404758	0.037085973	-0.099198589	0.668791442	-0.533271735	0.012796088	0.049554812	0.83108221	-0.286541201	0.207921824	0.190242822	0.408802617	0.897154546	3.60E-08	-0.172095917	0.455701166
SCARF1	Apl2_03894	blue	0.123579332	0.593557654	0.304057972	0.18023397	0.784164318	2.59E-05	0.625694683	0.002415627	0.148318288	0.521116756	0.390818546	0.07981949	0.031295386	0.892877369	0.443106729	0.044243256	0.088863477	0.701684689	-0.679364555	0.000706454	-0.133195197	0.564901585	-0.25313407	0.268238152	0.076155793	0.742838449	0.900404598	2.69E-08	-0.06365158	0.784003994
CAV1	Apl2_07459	blue	0.12357577	0.59356838	0.04778726	0.83702816	0.621882487	0.002614015	0.68471078	0.000616577	-0.002874363	0.990134104	0.480479437	0.027477296	-0.237823576	0.29922358	0.307429324	0.175209128	-0.158078574	0.493740322	-0.427785756	0.053053724	-0.206840073	0.368331294	-0.21559515	0.347942928	0.34473841	0.125914666	0.945924546	9.75E-11	-0.293093396	0.197252603
AQP1	Apl2_16999	blue	0.122961163	0.595420543	0.169611885	0.462329406	0.700214582	0.000408893	0.607603263	0.003482748	0.043210166	0.852464304	0.429596369	0.051947576	-0.245039526	0.284357496	0.49517645	0.022466713	-0.095168902	0.681551169	-0.442751179	0.044433946	-0.081020462	0.726997471	-0.244770055	0.284904247	0.366485693	0.102249522	0.98674083	1.81E-16	-0.303502274	0.181071548
MYH3	Apl2_14366	blue	0.122804699	0.595892447	0.367614287	0.101117251	0.636256311	0.001930767	0.296353268	0.192084069	0.093923698	0.685511196	0.348460243	0.121610195	-0.221379884	0.334841448	0.617273203	0.002871945	-0.00854155	0.970687557	-0.315824584	0.163115835	0.114974037	0.619706759	-0.150396923	0.515226947	0.310095116	0.171304473	0.784688968	2.54E-05	-0.269481646	0.237478167
RAPGEF3	Apl2_13717	blue	0.122791011	0.595933737	0.145792931	0.528314902	0.718197766	0.000245764	0.651985936	0.001361807	-0.006350938	0.97820317	0.419379809	0.058427373	-0.223373184	0.330395549	0.428506838	0.052611054	-0.140376823	0.543907716	-0.465534253	0.033440548	-0.143357141	0.535301508	-0.235896899	0.303271893	0.33458364	0.138211271	0.97962252	1.05E-14	-0.304289464	0.179885834
PARD3	Apl2_08425	blue	0.122758481	0.596031872	0.021037227	0.927881079	0.328807059	0.145573519	0.29217963	0.198717989	-0.013350866	0.954196861	0.630119114	0.002201368	-0.242130636	0.290294056	0.137624182	0.551912155	-0.235990678	0.303074076	-0.2095473	0.361955254	-0.184798207	0.422588129	0.139871389	0.54537349	0.282338612	0.214963614	0.705966824	0.000348839	-0.320486598	0.15665594
FBXO40	Apl2_18259	blue	0.122576653	0.596580523	0.020494995	0.929735456	0.400524302	0.071982046	0.294568394	0.194902538	-0.050359784	0.828377247	0.538820914	0.011726117	-0.366855303	0.101877693	0.381890008	0.087575957	-0.264795332	0.246051082	-0.076499549	0.741715693	0.044617907	0.847710936	-0.113320933	0.624782382	0.518395518	0.0160602	0.761957712	5.97E-05	-0.45380817	0.038794589
	Apl2_18452	blue	0.122236751	0.597606714	0.064001623	0.78284346	0.561928082	0.008022772	0.520830139	0.015484356	-0.128779597	0.577984453	0.297755151	0.189889764	-0.554178082	0.009138754	0.533809872	0.012688979	-0.372456659	0.096363001	-0.044698621	0.847438551	0.052485999	0.821241548	-0.081180042	0.726479599	0.627589164	0.002321837	0.902219305	2.28E-08	-0.671603296	0.000856641
VWF	Apl2_03672	blue	0.122009329	0.598293731	0.190210379	0.408884024	0.693993185	0.000483592	0.489970557	0.024150424	0.047263716	0.83879099	0.503066059	0.020094784	-0.242726432	0.289071945	0.536039621	0.012252906	-0.112920456	0.626014467	-0.425865867	0.054246266	-0.003793839	0.986978344	-0.228519081	0.319081282	0.365105797	0.103646467	0.978406764	1.80E-14	-0.309759206	0.171793166
FBLN2	Apl2_16341	blue	-0.121636892	0.599419536	-0.02224357	0.923756819	0.476854456	0.028839703	0.419053098	0.058644295	0.143443968	0.535051728	0.330257723	0.143699281	-0.140671073	0.543055213	0.281235725	0.216837415	-0.161044193	0.485564779	-0.372209257	0.096601844	-0.037906838	0.870414434	-0.244230722	0.286000501	0.317177804	0.161222072	0.843610732	1.55E-06	-0.242203285	0.290144866
ATP2A3	Apl2_20552	blue	0.120654443	0.6023935	0.193620591	0.400375505	0.534159452	0.012619791	0.295150371	0.193980504	0.041324135	0.858840359	0.585555267	0.005288788	-0.207985895	0.36562487	0.412508147	0.063120468	-0.077738655	0.737672794	-0.311259556	0.16961781	0.030201122	0.896603302	-0.144093006	0.533186318	0.325507555	0.149900274	0.804147347	1.12E-05	-0.260139517	0.254762992
CFTR	Apl2_18770	blue	0.120353142	0.603306788	0.076089949	0.743053563	0.660150046	0.001127348	0.682606472	0.000650715	-0.003922134	0.98653803	0.411067213	0.064139835	-0.281356948	0.216630932	0.428537168	0.052592497	-0.169305978	0.463149069	-0.400583176	0.071936342	-0.146798725	0.525442477	-0.239960354	0.294772739	0.39546886	0.075988631	0.971095289	2.80E-13	-0.343451247	0.127428375
GPR124	Apl2_20218	blue	0.120211967	0.603734907	0.147653735	0.523006457	0.722459116	0.000216621	0.632861268	0.002076769	0.014913548	0.94884213	0.438839531	0.04657413	-0.202287157	0.379197842	0.459640814	0.036053717	-0.132667028	0.566459569	-0.481918209	0.026950889	-0.1165705	0.61482079	-0.259551071	0.255877927	0.32505226	0.15050431	0.986872006	1.65E-16	-0.286612741	0.207803299
DCN	Apl2_08991	blue	0.120046331	0.604237364	0.257034302	0.260681557	0.747130268	9.95E-05	0.522448176	0.015110959	0.070456382	0.761525254	0.402603453	0.07038118	-0.238116039	0.298611971	0.624189521	0.002492391	-0.06469579	0.780543334	-0.458590666	0.036535672	0.032997081	0.887087491	-0.255887781	0.262888726	0.324134105	0.151727599	0.961745545	3.87E-12	-0.27962265	0.219597404
AMPD1	Apl2_03587	blue	0.119576842	0.605662497	0.399225515	0.072995859	0.712659149	0.000288628	0.427588231	0.053175481	0.105779079	0.648143749	0.227007312	0.322380751	-0.231393886	0.312863212	0.671965632	0.000849071	0.042809921	0.853816675	-0.399317742	0.072923516	0.058499692	0.801134405	-0.192637786	0.402817529	0.292795405	0.197729683	0.862379979	4.98E-07	-0.253617965	0.267293192
CKAP2	Apl2_12831	blue	-0.119159916	0.606929235	-0.270087881	0.236383493	-0.578999099	0.00595535	-0.51268828	0.017477941	0.048770225	0.83372044	-0.181452083	0.431182779	0.073506277	0.751508872	-0.378308216	0.090839498	-0.055583753	0.810869726	0.219224532	0.339688408	0.225867306	0.324882303	0.100191916	0.665659431	-0.313841678	0.16591854	-0.493833764	0.022891726	0.303427558	0.181184368
	Apl2_14795	blue	-0.119031837	0.607318591	-0.036448014	0.875363256	0.441168471	0.045290524	0.50937713	0.018345522	0.175803451	0.445900314	0.217855224	0.342789052	-0.216333965	0.346253179	0.254580059	0.265420642	-0.219891137	0.338184953	-0.297341102	0.190536085	-0.120258824	0.603592798	-0.160072077	0.488237246	0.402420876	0.070520674	0.872648308	2.49E-07	-0.33066423	0.143177142
	XLOC_041036	blue	-0.118912597	0.607681171	-0.132495004	0.566967413	0.32092887	0.156052501	0.276233158	0.225472019	0.302182199	0.183071865	0.073486641	0.751573239	0.25425422	0.2660539	0.455274514	0.038090722	-0.135288502	0.558745482	-0.464342283	0.033956691	0.154149273	0.504675735	-0.427446105	0.053263222	0.029168593	0.900120952	0.568630272	0.007150276	0.094164774	0.684743899
BOC	Apl2_17493	blue	0.118704445	0.608314321	0.135768729	0.55733744	0.610239475	0.003306387	0.373121705	0.095723112	0.056604832	0.807457557	0.312698176	0.167549838	-0.029666895	0.898423092	0.430290112	0.051528476	-0.158713034	0.491985591	-0.511417092	0.017807025	-0.082840873	0.721096679	-0.135200224	0.559004488	0.07315516	0.752660078	0.793893704	1.74E-05	-0.13272664	0.566283633
SPON2	Apl2_00024	blue	0.118003409	0.610448696	0.163133822	0.479844855	0.646209535	0.001551528	0.482449349	0.026758591	0.070551813	0.761211276	0.425401208	0.054537951	-0.350912292	0.118832654	0.623103616	0.002549034	-0.214598487	0.350230014	-0.267853331	0.240434658	0.060774738	0.793558384	-0.172643576	0.454246466	0.504707412	0.019627504	0.958798282	7.74E-12	-0.456840207	0.037350209
ACE	Apl2_12091	blue	0.117897164	0.610772435	0.233544728	0.30825933	0.750851139	8.78E-05	0.535943198	0.012271508	-0.013741718	0.95285737	0.403721789	0.069531271	-0.243123865	0.288258493	0.501801075	0.020460958	-0.078359937	0.7356482	-0.452689824	0.039338195	-0.053036301	0.81939689	-0.23697119	0.301010501	0.344266728	0.126467865	0.970826996	3.05E-13	-0.308424488	0.17374442
GSG1	Apl2_01072	blue	0.117837152	0.610955329	-0.072339769	0.75533544	0.418345155	0.059116445	0.759424947	6.53E-05	0.009631219	0.966949943	-0.003079767	0.989429118	-0.354521	0.114828389	0.362262773	0.106568428	-0.304270472	0.179914378	-0.000764042	0.997377464	-0.144362523	0.532412585	-0.260408907	0.254253614	0.60997457	0.003323765	0.583913607	0.005449592	-0.439940121	0.045964079
RALB	Apl2_00984	blue	-0.117518637	0.611926413	0.096422808	0.67757159	0.56530551	0.007572777	0.373925522	0.094953875	0.215174913	0.348906199	0.251618728	0.271210968	-0.1352877	0.558747835	0.537921426	0.011894428	-0.240621904	0.293403057	-0.367213048	0.101518742	0.04694729	0.839856794	-0.123751125	0.593040381	0.315185125	0.164016061	0.891650836	5.78E-08	-0.32636706	0.148764605
MYO18B	Apl2_08868	blue	0.11600845	0.616539167	0.207172996	0.367543753	0.544568982	0.010695723	0.267138535	0.241739982	0.050986344	0.826273098	0.538175998	0.011846595	-0.165499774	0.473409551	0.52794851	0.013895662	-0.070218785	0.762307128	-0.309114514	0.172733767	0.098384666	0.671361739	-0.170569384	0.45976864	0.320934274	0.156045138	0.789506686	2.09E-05	-0.263656428	0.248164232
DUSP26	Apl2_00150	blue	0.115999275	0.616567234	0.050211032	0.828876961	0.434682693	0.048934832	0.292051542	0.198923984	0.028430138	0.902637853	0.706226251	0.000346319	-0.174624882	0.449003837	0.269890838	0.236738931	-0.117527262	0.611900108	-0.304944435	0.178903323	-0.038544983	0.868251088	-0.163783926	0.478072245	0.312906894	0.167251263	0.767365044	4.91E-05	-0.216136226	0.346704958
CACNA1S	Apl2_08481	blue	0.114336208	0.621663167	0.172802868	0.453823803	0.55375809	0.009202685	0.333050409	0.140139136	0.046992866	0.839703267	0.600438778	0.00400212	-0.218516448	0.341289717	0.437666895	0.047230979	-0.101590475	0.661258781	-0.321284696	0.155568186	0.025900632	0.911265921	-0.167656429	0.467581759	0.351557367	0.118109599	0.843475369	1.57E-06	-0.28155151	0.2162998
MAEL	Apl2_01770	blue	0.113934596	0.622896292	-0.00342397	0.988247759	0.546157736	0.010424344	0.556890173	0.008734615	-0.075179981	0.746028327	0.536874047	0.012092882	-0.254673323	0.265239562	0.2271706	0.322023391	-0.184681067	0.422887442	-0.364080779	0.104693125	-0.189997935	0.409417323	-0.158014311	0.493918226	0.336031583	0.136407944	0.867056374	3.66E-07	-0.30449345	0.179579444
	XLOC_054911	blue	0.112790935	0.626413149	0.064796762	0.78020891	0.581270891	0.005716941	0.32972854	0.144380999	-0.019912125	0.931729202	0.623666231	0.002519554	-0.030501946	0.895578792	0.424928285	0.054836055	-0.109226858	0.637422863	-0.501838366	0.020450087	-0.015195204	0.947877222	-0.269769063	0.23695877	0.132808939	0.566040777	0.763992926	5.55E-05	-0.080815256	0.727663581
MPP1	Apl2_04487	blue	0.111843428	0.629332741	0.0001787	0.999386619	-0.531877156	0.013077078	-0.45562361	0.037924629	-0.094916503	0.682353207	-0.267864536	0.240414231	0.210136899	0.360575113	-0.555297776	0.008970088	0.369434169	0.099310792	0.145776694	0.528361334	-0.187299054	0.416225313	0.22243111	0.332492378	-0.547557301	0.010189961	-0.851473397	9.83E-07	0.542103521	0.011128239
MYLK2	Apl2_17887	blue	0.111354094	0.630842636	0.169245112	0.463312247	0.507983238	0.018720935	0.27920144	0.220321894	0.027678622	0.90520019	0.611048103	0.003253809	-0.234686812	0.30583152	0.349997917	0.119863014	-0.10582994	0.647985102	-0.279221061	0.22028811	0.031928952	0.890721083	-0.119368252	0.606296117	0.344314737	0.12641148	0.801848691	1.24E-05	-0.290939284	0.20071877
GPR1	Apl2_00670	blue	0.110924983	0.632167872	0.15843591	0.492751656	0.696621805	0.00045072	0.447967129	0.041699549	0.123889243	0.592624641	0.489500313	0.024307322	0.056135784	0.809024573	0.559021881	0.008427345	-0.079854309	0.730785368	-0.602668301	0.003834014	0.016287799	0.944134829	-0.304481213	0.179597814	0.09269325	0.689432111	0.843558511	1.56E-06	-0.082674475	0.721635427
	Apl2_03433	blue	-0.110912647	0.632205986	0.118083437	0.610204887	0.495415641	0.022391664	0.409151934	0.065514022	0.228325862	0.319501852	0.156335642	0.498576549	-0.269282384	0.237838689	0.425663076	0.054373419	-0.178779404	0.438113949	-0.251104007	0.272225449	0.061189843	0.792177972	-0.13479098	0.560205907	0.401808157	0.070990329	0.850546472	1.04E-06	-0.37695539	0.092095188
DHRS3	Apl2_03568	blue	0.109204545	0.637492026	-0.142767956	0.536997874	0.4565633	0.03748035	0.542242215	0.011103535	-0.188477746	0.413244521	0.406015081	0.067812644	-0.525741808	0.01437335	0.385789537	0.08412252	-0.536058936	0.012249182	0.056387351	0.80818404	0.039625937	0.864588667	-0.125370724	0.588173083	0.681842842	0.000663495	0.808066899	9.39E-06	-0.696952745	0.00044672
FOXL2	Apl2_08584	blue	0.108839864	0.638622806	0.035887743	0.877265083	-0.519018085	0.015911331	-0.511177082	0.017869714	-0.016101105	0.944774224	-0.113873777	0.623083117	0.151383367	0.51244302	-0.375718102	0.093254802	0.159009695	0.49116617	0.165439957	0.473571713	0.006498086	0.977698268	0.592057578	0.004689951	-0.499914849	0.021016857	-0.660784774	0.001110651	0.374642987	0.094271125
CMTM8	Apl2_07355	blue	0.108771535	0.638834764	0.121449537	0.599986204	0.698245817	0.000431381	0.68328509	0.000639534	0.017891819	0.938642764	0.419580249	0.058294592	-0.24376189	0.286955577	0.401435497	0.071277126	-0.144800923	0.531155134	-0.438419568	0.046808555	-0.1516442	0.511708107	-0.264983372	0.245703305	0.373764143	0.095107946	0.972071714	2.03E-13	-0.309164004	0.172661436
GPRC5C	Apl2_18090	blue	-0.108662311	0.639173631	-0.070103145	0.762687753	0.348580959	0.121472374	0.405356189	0.068303108	0.338750778	0.133066525	0.112273522	0.628006811	-0.004846704	0.983365006	0.268456705	0.239336362	-0.301395034	0.18427179	-0.294482645	0.195038639	0.064912893	0.779824324	0.00478211	0.983586678	0.172951733	0.453428993	0.734867654	0.000148025	-0.334985732	0.137708807
MYOZ1	Apl2_00129	blue	0.108631832	0.639268207	0.277902803	0.222565474	0.625681475	0.002416292	0.35261948	0.116926003	0.082318348	0.722788883	0.473961829	0.029964684	-0.232711906	0.310037078	0.523530324	0.014865315	-0.057921039	0.803064121	-0.343132846	0.127804812	0.055363241	0.811607051	-0.166756485	0.470009169	0.344914868	0.125708157	0.861586001	5.24E-07	-0.287698442	0.206010076
MYPN	Apl2_06991	blue	0.108126759	0.640836192	0.215334084	0.348541163	0.54967788	0.009843044	0.311210397	0.169688783	0.087719408	0.705358929	0.398887242	0.073261661	-0.220220748	0.337443005	0.579322714	0.005920895	-0.08505524	0.713939429	-0.288527747	0.204647307	0.073606031	0.751181903	-0.159350138	0.490226646	0.353622598	0.115816025	0.806217765	1.02E-05	-0.2855614	0.209549651
C1H13ORF15	Apl2_15021	blue	0.10808564	0.640963908	0.055782651	0.810204803	0.577087641	0.006162253	0.577038483	0.006167652	-0.060783302	0.793529901	0.563967625	0.007748482	-0.409510316	0.065255208	0.271866914	0.23319005	-0.253871168	0.266799569	-0.228988668	0.318060549	-0.131229184	0.570710461	-0.114373144	0.621549807	0.506585116	0.019103657	0.918025567	4.54E-09	-0.472575133	0.030516119
KCNQ4	Apl2_16930	blue	-0.107472343	0.642869996	-0.013900246	0.952314113	0.482586338	0.026709172	0.349935353	0.119933748	0.130779024	0.572044193	0.26913972	0.238097028	-0.06204491	0.789336372	0.361065675	0.107816526	-0.168421407	0.465523421	-0.419824051	0.058133397	-0.075810132	0.743967938	-0.249022753	0.276351754	0.297559365	0.190195196	0.890991887	6.11E-08	-0.211088004	0.358355157
	XLOC_046634	blue	-0.107458545	0.642912905	0.01153861	0.960409155	0.145035473	0.530482947	0.185201971	0.421557321	0.10315779	0.656339884	0.138533637	0.549261673	-0.011403817	0.960871307	-0.028678435	0.90179147	-0.067260518	0.77206052	-0.111345512	0.63086913	-0.210282631	0.36023445	-0.02842991	0.902638628	0.158675902	0.492088202	0.325843415	0.149455779	-0.098351436	0.671466749
	Apl2_16924	blue	0.107437234	0.642979178	0.063130768	0.785731509	0.549873961	0.00981146	0.428595432	0.052556862	0.049836227	0.830136355	0.392652034	0.078292262	-0.226096079	0.324379371	0.57559546	0.006327867	-0.160307041	0.487590635	-0.340170328	0.131345448	0.005774546	0.980180993	-0.199924806	0.384906683	0.355157694	0.114132149	0.872913131	2.44E-07	-0.303010237	0.181815385
FBXL7	Apl2_03825	blue	-0.107369578	0.643189597	-0.084126525	0.716938435	0.401386243	0.071315096	0.45013139	0.040604117	0.0718113	0.757070834	0.310086532	0.171316949	-0.351319887	0.118375417	0.247239318	0.279918581	-0.358958342	0.110039396	-0.169272046	0.463240035	-0.106624332	0.645509121	-0.045946914	0.843228081	0.496177165	0.022154058	0.900107943	2.77E-08	-0.492558557	0.023301289
MYH4	Apl2_20586	blue	0.107070384	0.644120433	0.28162162	0.216180559	0.627800519	0.002311565	0.319506115	0.157999506	0.086217282	0.710192679	0.512750814	0.017461879	-0.22510883	0.326553059	0.546384639	0.010386049	-0.054324884	0.815081063	-0.346464856	0.123904609	0.089646389	0.699174005	-0.173344519	0.452388124	0.339662164	0.13195972	0.860092317	5.77E-07	-0.283085209	0.21370125
NME4	Apl2_11408	blue	-0.107047627	0.644191257	0.006889848	0.976354073	0.442006408	0.044835447	0.341139481	0.130179576	0.187240459	0.416373797	0.200805626	0.382772482	-0.082543772	0.722058691	0.447981336	0.041692284	-0.13410182	0.562231665	-0.403870853	0.069418572	0.048859759	0.83341929	-0.226826962	0.322775727	0.241583708	0.291418733	0.806252276	1.02E-05	-0.143020099	0.536271606
MYO18B	Apl2_18698	blue	0.107017779	0.644284151	0.265809638	0.244178896	0.559458998	0.008365446	0.239912785	0.294871378	-0.037789543	0.87081217	0.454816756	0.038309374	-0.187245012	0.416362259	0.554557388	0.009081328	-0.007056513	0.975782241	-0.316776806	0.161781651	0.162385796	0.481888532	-0.234219696	0.30682309	0.268107297	0.239971978	0.75605953	7.35E-05	-0.223435549	0.330257018
ALDH3A2	Apl2_02559	blue	0.106297545	0.646527224	0.089290849	0.700313797	0.463674997	0.034248353	0.553479466	0.009245299	-0.112355558	0.627754029	0.324616058	0.151084613	-0.389353443	0.081055756	0.23958424	0.295553203	-0.322317073	0.154168949	-0.20504844	0.372585991	-0.398030882	0.073937805	0.241095802	0.292424308	0.316657948	0.161947771	0.813712843	7.24E-06	-0.489179277	0.024414901
SLC5A7	Apl2_16316	blue	0.105739486	0.648267261	0.292498015	0.198206575	0.702223043	0.000386991	0.565810722	0.007507285	-0.021819569	0.925206191	0.211750327	0.356813915	-0.4908771	0.023850227	0.725453942	0.000197964	-0.205757754	0.370898207	-0.154668883	0.503222945	0.061536833	0.791024531	-0.092717338	0.689355278	0.511982773	0.017659972	0.872261181	2.56E-07	-0.566193051	0.007458033
LMOD2	Apl2_11876	blue	0.10567549	0.648466913	0.223056984	0.331098455	0.542563846	0.01104642	0.313637619	0.16620884	0.098315819	0.671579311	0.337922913	0.134077604	-0.204255466	0.374478002	0.597320779	0.004247468	-0.067966426	0.769730079	-0.303330963	0.181330292	0.056670816	0.807237172	-0.137912126	0.551072358	0.322216354	0.154305071	0.796657143	1.55E-05	-0.267730957	0.240657806
FAM84B	Apl2_09387	blue	0.105525578	0.648934696	0.024155302	0.917224857	0.634587702	0.002001406	0.563509514	0.007809411	-0.071301838	0.758744878	0.531585831	0.013136404	-0.192441424	0.403306419	0.363136087	0.105664564	-0.212790463	0.354401251	-0.427257264	0.053379973	-0.110975302	0.632012414	-0.250803735	0.272818365	0.328938444	0.145403067	0.943657481	1.43E-10	-0.310026973	0.171403533
PLCE1	Apl2_03272	blue	0.105471693	0.649102869	0.084093405	0.717045461	0.488552366	0.02462607	0.516945861	0.016411198	-0.07404282	0.749750694	0.281218243	0.216867203	-0.640965196	0.001742634	0.499244107	0.02121742	-0.430976159	0.051116584	0.089020482	0.701180956	0.096769347	0.676473214	0.033783822	0.884412524	0.656938377	0.001215132	0.832220894	2.89E-06	-0.763036244	5.75E-05
KLHL34	Apl2_14496	blue	0.105360647	0.649449492	0.219840412	0.338299219	0.467050161	0.032793055	0.254927515	0.264746424	0.060312663	0.795095694	0.289794294	0.202577676	-0.235261387	0.30461452	0.49835173	0.021486623	-0.087779985	0.705164225	-0.206198581	0.369851479	0.050753672	0.827054338	-0.074074798	0.749645944	0.326745321	0.148266724	0.700566595	0.000404979	-0.294431947	0.195119139
EPB41L2	Apl2_02132	blue	0.105164386	0.650062277	0.149845988	0.516784924	0.703805009	0.000370455	0.559241581	0.008396187	0.004109095	0.985896383	0.44578056	0.042829447	-0.253082857	0.268338286	0.490360979	0.024020772	-0.148204171	0.521441027	-0.428999562	0.052310206	-0.052807924	0.820162317	-0.22429862	0.328343424	0.354925043	0.114386203	0.976830847	3.50E-14	-0.333775314	0.139225297
BCHE	Apl2_19873	blue	0.10507316	0.650347184	0.143214486	0.535712009	0.579386863	0.005914085	0.592705305	0.004633515	0.005120421	0.982425682	0.33552616	0.137035514	-0.495014343	0.022517689	0.505239845	0.019477809	-0.297719961	0.189944637	-0.133405307	0.564282332	0.018263827	0.937369405	-0.045655506	0.844210631	0.528195268	0.013843055	0.918168242	4.47E-09	-0.590792703	0.004801804
ITPKB	Apl2_15743	blue	0.104654552	0.651655144	0.201002014	0.382297549	0.636157711	0.001934882	0.499525057	0.021133226	0.071804493	0.757093195	0.384055601	0.08564538	-0.277186051	0.223810176	0.499182398	0.021235949	-0.120404008	0.603152565	-0.372074917	0.096731719	-0.021324089	0.926900187	-0.127311129	0.582364139	0.35926713	0.109711617	0.952779734	2.76E-11	-0.372820395	0.096012636
TEK	Apl2_17008	blue	0.104100761	0.653387004	0.066778555	0.773652733	0.640231636	0.001770882	0.597375004	0.004243097	-0.024765919	0.915139577	0.510360515	0.018084324	-0.220977193	0.335743895	0.296758329	0.191448294	-0.144140956	0.533048623	-0.443509692	0.044027904	-0.173689805	0.451474154	-0.236557206	0.301880715	0.335178535	0.137468335	0.946050644	9.54E-11	-0.277866912	0.222627694
SERPIND1	Apl2_07043	blue	0.102987941	0.656872285	0.162643828	0.481183075	0.671582495	0.000857077	0.539497601	0.011600778	0.007368539	0.974711698	0.467460486	0.032619497	-0.342451853	0.128612597	0.473291773	0.03023015	-0.177032371	0.442676197	-0.337026265	0.135178829	-0.017458322	0.940126779	-0.177801924	0.440663498	0.432081397	0.050458343	0.973886999	1.08E-13	-0.413658149	0.062315773
	XLOC_058152	blue	0.102724702	0.657697738	-0.007938904	0.972754921	0.477394525	0.028633409	0.522484525	0.015102655	-0.606767006	0.003540306	0.188687265	0.412715887	-0.408860889	0.065724777	0.336254395	0.136131933	-0.255583902	0.263475705	-0.097468276	0.674259846	-0.14641381	0.52654088	-0.254022504	0.266504813	0.366776128	0.10195726	0.643418324	0.001650909	-0.456631613	0.037448211
SYNPO2L	Apl2_00130	blue	0.102518116	0.658345811	0.19550016	0.395728081	0.536263077	0.012209884	0.304383563	0.179744452	0.05716339	0.805592429	0.411218286	0.064032379	-0.237840844	0.299187448	0.564487463	0.007679818	-0.103782403	0.654383374	-0.270419928	0.235785309	0.076117716	0.742962845	-0.160453106	0.487188882	0.366776628	0.101956758	0.808653086	9.14E-06	-0.302961433	0.181889278
PFKP	Apl2_18950	blue	0.101638437	0.661108055	0.094917899	0.682348771	0.455933044	0.037777879	0.290841771	0.200876637	0.05902545	0.799382053	0.634436354	0.002007919	-0.274878699	0.227848084	0.382026725	0.087453132	-0.181219625	0.431783293	-0.206593556	0.368915059	0.056438645	0.808012681	-0.100638322	0.664253632	0.416023209	0.060685367	0.805360681	1.06E-05	-0.359819312	0.109127242
CSRP2	Apl2_07007	blue	0.101383464	0.661909482	0.144263557	0.532696635	0.623913566	0.002506684	0.577600032	0.006106217	-0.085188445	0.713509615	0.396572287	0.075100211	-0.447195521	0.042095597	0.533981001	0.012655071	-0.347476203	0.122737859	-0.178150258	0.43975405	-0.09825613	0.671767966	0.012726039	0.956338458	0.481190067	0.027216289	0.91798484	4.56E-09	-0.596662036	0.004300871
SEMA3C	Apl2_15446	blue	0.10110661	0.662780085	0.211272481	0.357925489	0.725919975	0.000195189	0.594926709	0.004444229	0.083691668	0.718344059	0.369366738	0.099377301	-0.242296483	0.289953546	0.590089738	0.004864919	-0.103784843	0.654375736	-0.442666438	0.044479488	-0.02088625	0.92839737	-0.247944037	0.278505744	0.357236798	0.111879847	0.981449347	4.31E-15	-0.309716534	0.171855315
PDGFRB	Apl2_07569	blue	0.101105884	0.662782367	0.529594206	0.013547853	0.768160483	4.77E-05	0.421680176	0.056917299	0.173232992	0.452683542	0.197364984	0.391146851	-0.088948708	0.701411219	0.665296305	0.000997896	0.302258192	0.182956307	-0.581999154	0.005642207	0.093520141	0.68679631	-0.188605161	0.412922997	0.072109639	0.756091007	0.811785049	7.92E-06	-0.071051199	0.759568835
ANTXR1	Apl2_09883	blue	-0.100846497	0.663598428	-0.043018169	0.853112983	0.493618505	0.022960456	0.363563196	0.105224552	0.109714478	0.635912154	0.25685223	0.261031276	-0.165081799	0.474543247	0.444924265	0.04327835	-0.302254538	0.182961861	-0.325153011	0.150370498	0.114833201	0.620138531	-0.221812212	0.333874181	0.319257477	0.158341487	0.882823882	1.17E-07	-0.347620988	0.122571474
ITGA8	Apl2_05420	blue	-0.100159042	0.665762999	-0.066076556	0.775973418	0.533317685	0.012786913	0.462623736	0.034711826	0.201014199	0.382268093	0.270282316	0.236033099	0.305124676	0.17863359	0.274106863	0.229209381	-0.066493409	0.774595153	-0.688158698	0.000563942	-0.117495344	0.611997454	-0.393583824	0.077524534	-0.029331345	0.899566361	0.760472991	6.30E-05	0.084097813	0.717031218
PRSS12	Apl2_00134	blue	0.09963433	0.667416873	0.298460158	0.188792684	0.726205293	0.000193506	0.534196585	0.012612459	0.102530444	0.658307133	0.2719214	0.23309269	-0.311014469	0.169971859	0.656615502	0.001224269	-0.102863933	0.657261098	-0.350562848	0.119225669	0.046609943	0.840993361	-0.180661022	0.43322816	0.389496641	0.080934299	0.918457356	4.33E-09	-0.374279609	0.094616468
FLT1	Apl2_14797	blue	0.099523442	0.66776658	0.310574437	0.170608798	0.7776098	3.35E-05	0.4934808	0.02300451	0.089367752	0.700067209	0.322328337	0.154153731	-0.204651638	0.373532067	0.673192838	0.000823852	-0.054365046	0.814946632	-0.461919049	0.035025246	0.048221635	0.835566138	-0.243494788	0.287500583	0.318640379	0.159192477	0.957239118	1.10E-11	-0.292805226	0.197713948
ENTPD8	Apl2_03177	blue	0.098855261	0.669875207	0.10648726	0.645936094	0.642797434	0.001673731	0.5946125	0.004470606	-0.004747032	0.983707058	0.326850213	0.148128867	-0.213769706	0.352138506	0.430483477	0.051412125	-0.11630271	0.615639273	-0.434814272	0.048858722	-0.148458573	0.520718259	-0.236521769	0.301955277	0.336511441	0.135814006	0.942369952	1.76E-10	-0.27154478	0.233766201
	Apl2_03727	blue	0.098603719	0.670669641	0.133083431	0.565231113	0.515786784	0.016696264	0.376506396	0.092514759	0.033653207	0.88485654	0.417840742	0.059454617	-0.23730456	0.300310857	0.432948165	0.049946703	-0.121395033	0.600151098	-0.285830562	0.209101628	-0.030810765	0.894527224	-0.165193466	0.474240232	0.373663685	0.095203947	0.825459924	4.09E-06	-0.294918237	0.194347925
HSP90AB1	Apl2_00747	blue	-0.0985981	0.67068739	0.154171439	0.504613719	-0.415714305	0.060896455	-0.53107327	0.013241312	-0.127347189	0.582256418	-0.08933651	0.700167383	-0.073126612	0.752753702	-0.312543649	0.167771127	0.365000617	0.103753515	0.397170127	0.074622126	0.332956132	0.140258296	0.136518676	0.555141749	-0.112636036	0.62689008	-0.61924125	0.002759326	0.138825862	0.548411247
	XLOC_049703	blue	0.097690487	0.673556687	0.095370539	0.680910672	-0.465970626	0.033253139	-0.424772702	0.054934398	-0.105638728	0.648581613	-0.346912312	0.123387422	-0.062541366	0.787687703	-0.416312848	0.06048795	0.392408828	0.078493577	0.3741986	0.094693583	0.060048022	0.795976478	0.179924665	0.435136718	-0.212587077	0.354872274	-0.761982153	5.97E-05	0.274601499	0.228336375
VGLL3	Apl2_01801	blue	-0.097077286	0.675497715	-0.090852295	0.695312757	0.35934615	0.109627851	0.388474298	0.081804402	0.03862198	0.867990126	0.131003018	0.571380376	-0.500358556	0.020885017	0.394221071	0.077002739	-0.399098554	0.073095535	0.115233837	0.618910584	0.10413913	0.653266959	-0.208106133	0.365341529	0.788291486	2.19E-05	0.746388124	0.000102002	-0.618637682	0.002793464
	XLOC_030042	blue	0.096272434	0.678048405	0.185466023	0.420883929	0.165485406	0.4734485	0.072744216	0.75400808	-0.04701014	0.839645079	0.185240096	0.421460057	-0.313985448	0.16571422	0.130495014	0.572886355	-0.156925797	0.496936422	0.046286847	0.842082201	-0.132824494	0.565994881	0.332267079	0.141131381	0.240322979	0.294021469	0.404445475	0.068985423	-0.362362894	0.10646452
GYPC	Apl2_00963	blue	-0.095786116	0.679591263	-0.039298583	0.86569751	0.456598278	0.037463891	0.363557897	0.105230003	0.109245502	0.637365076	0.430322544	0.051508947	-0.124653706	0.590325807	0.194383082	0.398486549	-0.151934921	0.510889578	-0.412341048	0.063238046	-0.091834875	0.692171936	-0.225154802	0.326451646	0.275339445	0.227037988	0.857339701	6.87E-07	-0.189566148	0.410502406
CTGF	Apl2_02123	blue	0.095501028	0.680496286	0.2599034	0.255209992	0.736719345	0.000139602	0.448933772	0.041207484	-0.025613652	0.912245426	0.274918558	0.227777928	0.027285604	0.906540573	0.491228177	0.023734771	0.110988594	0.631971351	-0.682366742	0.000654704	-0.155446316	0.501053097	-0.35835538	0.110681488	0.007579964	0.973986334	0.783518562	2.66E-05	0.06583663	0.776766992
SSPN	Apl2_02923	blue	-0.095404438	0.680803013	0.017340382	0.940530559	0.558051495	0.008566101	0.431615238	0.050735171	0.17076642	0.459242588	0.374708253	0.094209197	-0.063933456	0.783069426	0.443758058	0.043895577	-0.219294331	0.3395308	-0.461621555	0.035158225	-0.020372875	0.930153145	-0.220400359	0.337039109	0.238481135	0.297849543	0.920375156	3.48E-09	-0.225964027	0.324669615
SDK1	Apl2_00410	blue	-0.095214238	0.68140714	-0.10089912	0.663432839	0.420212828	0.057877052	0.376342838	0.092667949	0.037179773	0.872880312	0.465077816	0.03363746	-0.239835822	0.295031012	0.207955753	0.365695919	-0.283010999	0.213826506	-0.271876767	0.233172441	-0.073869598	0.750318191	-0.166026772	0.471982101	0.429903334	0.051761813	0.901351142	2.47E-08	-0.367404648	0.101326876
SMAD9	Apl2_07954	blue	0.094746432	0.682893821	-0.015162088	0.947990669	0.512496251	0.017527337	0.496548331	0.022038981	-0.122250686	0.597564629	0.523914269	0.01477894	-0.405994436	0.067827971	0.302907992	0.181970215	-0.352444226	0.117120711	-0.198349094	0.388741207	-0.151086307	0.51328062	-0.036139563	0.876410204	0.4927767	0.023230817	0.911352288	9.30E-09	-0.499299471	0.021200808
	Apl2_14114	blue	0.094630403	0.683262734	0.267262656	0.241512991	0.563739642	0.007778755	0.257785454	0.259241916	0.129152333	0.576875042	0.501592247	0.020521917	-0.2313491	0.312959516	0.543868257	0.010817232	-0.066949162	0.773089016	-0.324820769	0.15081208	0.042230342	0.85577569	-0.083010231	0.720548482	0.331591129	0.141991584	0.835448238	2.44E-06	-0.271076716	0.234605004
IGFBP7	Apl2_14322	blue	-0.094513084	0.68363582	0.18351776	0.425866062	0.660795959	0.001110358	0.396842599	0.074883763	0.220100787	0.337712923	0.268087213	0.240008546	0.082827319	0.721140559	0.511612694	0.017756066	0.024529326	0.915947489	-0.582728093	0.005568214	0.084221547	0.716631407	-0.357333725	0.111775638	0.168303002	0.465841712	0.893133399	5.11E-08	-0.103345843	0.655750607
GLT8D2	Apl2_13513	blue	-0.094132225	0.684847477	0.004356388	0.985047692	0.486767252	0.025235331	0.456927612	0.037309203	0.134761571	0.560292287	0.297265492	0.19065427	-0.224787648	0.327262094	0.296006932	0.192628798	-0.214032034	0.351533773	-0.338169373	0.133776032	-0.103331312	0.655796132	-0.168393444	0.46559858	0.367022992	0.101709324	0.902242516	2.27E-08	-0.313384637	0.166569224
FKBP4	Apl2_13381	blue	-0.093782741	0.685959974	0.169530375	0.462547736	-0.39509475	0.076291623	-0.579662111	0.005884938	-0.099891697	0.666605476	-0.143838123	0.533918521	0.250491492	0.273435781	-0.365828154	0.102913459	0.586824946	0.005167132	0.103764107	0.654440653	0.267429886	0.24120738	-0.037417537	0.872073797	-0.447863964	0.041752332	-0.726914157	0.00018938	0.531016064	0.013253062
HSPG2	Apl2_20052	blue	-0.093696405	0.6862349	0.073559569	0.751334191	0.589824344	0.004888925	0.442027522	0.044824026	0.202822286	0.377911333	0.26942652	0.237577869	0.045751503	0.843886931	0.416509936	0.060353895	-0.056198462	0.808815135	-0.580739654	0.005771971	-0.09096053	0.694966547	-0.316112585	0.162711508	0.170296791	0.460496927	0.90098334	2.55E-08	-0.078832627	0.73410896
TMEM182	Apl2_01299	blue	0.093489594	0.686893619	0.090962316	0.694960834	0.461220988	0.0353379	0.296378118	0.192045023	0.02758043	0.905535051	0.587433081	0.00510969	-0.203858908	0.375426221	0.34157786	0.129654644	-0.124326884	0.59130814	-0.286554586	0.207899645	-0.01032741	0.964562321	-0.152401393	0.509577534	0.343788833	0.127030122	0.79905873	1.40E-05	-0.264827627	0.245991332
RDH5	Apl2_16011	blue	-0.093092793	0.688158092	-0.08221718	0.72311666	0.377299382	0.09177469	0.244690737	0.285065306	-0.107218834	0.64365852	0.227114888	0.32214529	-0.025549827	0.912463288	0.089613781	0.699278516	-0.084991975	0.714143597	-0.402208947	0.070682854	-0.159676245	0.489327517	-0.272456214	0.232138455	0.173268071	0.452590612	0.696795359	0.000448619	-0.082786326	0.721273271
A5HUM6	Apl2_18412	blue	0.091958826	0.691776071	0.087982088	0.704514757	0.595109586	0.004428937	0.422709328	0.056251443	0.02577234	0.911703786	0.485233758	0.025768217	-0.226725598	0.322997848	0.504127072	0.019791716	-0.172070595	0.455768484	-0.359581565	0.109378572	-0.004575285	0.984296464	-0.193763313	0.400021557	0.378190173	0.090948559	0.93064836	9.75E-10	-0.335509377	0.137056388
PNLIP	Apl2_12242	blue	-0.091495909	0.693254897	-0.124784035	0.58993427	0.288722753	0.204327736	0.295068831	0.194109512	0.094511122	0.683642061	0.482664177	0.026681123	-0.192450978	0.403282625	0.034325625	0.882571063	-0.230289911	0.315242332	-0.250708367	0.27300685	-0.167003769	0.469341536	-0.077186847	0.739472393	0.374665147	0.094250094	0.802238981	1.22E-05	-0.276943573	0.224232292
LRMP	Apl2_06864	blue	-0.09116128	0.694324565	-0.202385198	0.378961955	0.221236195	0.335163298	0.284349645	0.211574534	0.116004212	0.616552129	0.183288879	0.426453426	-0.407032078	0.06706084	0.38332658	0.086291725	-0.509073993	0.018426646	0.234370665	0.306502408	0.268837631	0.238644655	-0.13916641	0.54742095	0.791201301	1.95E-05	0.670604771	0.0008778	-0.698038306	0.000433812
ARL6IP1	Apl2_00912	blue	-0.091084895	0.694568814	-0.160063552	0.488260713	-0.672433083	0.000839389	-0.539694922	0.011564435	-0.162917626	0.480435077	-0.313880732	0.165863021	-0.020184171	0.930798602	-0.543443534	0.010891427	0.081878262	0.72421507	0.523772145	0.014810866	0.017024697	0.941611418	0.360524716	0.108384004	-0.20062337	0.383213537	-0.836232288	2.34E-06	0.152372556	0.509658597
PLCD1	Apl2_14938	blue	0.090429684	0.696665115	0.057679103	0.803871267	0.539922083	0.011522711	0.492462242	0.023332459	-0.081550649	0.725277341	0.352014236	0.117599421	-0.456748202	0.03739341	0.556019419	0.00886274	-0.397405857	0.074434244	-0.107677076	0.64223346	0.006168731	0.978828381	0.003232256	0.988905748	0.518115701	0.016127475	0.902283155	2.26E-08	-0.637635838	0.001873961
ACACB	Apl2_08848	blue	0.089406493	0.699942997	0.227120192	0.322133685	0.757425306	7.01E-05	0.5356061	0.012336722	0.091506844	0.693219952	0.314415746	0.165103737	0.095596546	0.680193013	0.636402298	0.001924688	0.029596174	0.898664033	-0.671122748	0.000866769	-0.021904269	0.924916639	-0.369629149	0.099118662	0.075974139	0.743431961	0.884052266	1.07E-07	-0.038877498	0.867124202
	XLOC_047939	blue	-0.08847339	0.702936762	-0.12746723	0.581897892	0.224750585	0.327343972	0.44140595	0.045161189	0.341305527	0.129980568	0.108981752	0.638182757	-0.316322566	0.162417152	0.206275608	0.369668753	-0.369297354	0.099445771	0.044659613	0.847570186	0.078803516	0.734203728	-0.150050455	0.516206455	0.535419106	0.012373018	0.563850072	0.007764079	-0.43215987	0.050411856
SLC4A11	Apl2_05477	blue	0.088342878	0.703355833	0.037246722	0.872653204	0.546223065	0.010413306	0.444323741	0.043595338	-0.101119596	0.662739239	0.655374954	0.001259916	-0.143496593	0.534900365	0.200898606	0.382547584	-0.143263192	0.535571838	-0.421825287	0.056823051	-0.17522745	0.447415691	-0.129112386	0.576993895	0.244902974	0.284634476	0.861823077	5.17E-07	-0.26039119	0.254287094
SYNPO2	Apl2_05956	blue	-0.088264528	0.703607453	0.028225327	0.903336076	0.461445385	0.035237158	0.307636779	0.174903095	0.15543621	0.501081275	0.30578763	0.177643864	-0.301268986	0.184464428	0.55790918	0.008586607	-0.340560314	0.130875412	-0.180535975	0.433551955	0.146500324	0.526293906	-0.07466567	0.747711196	0.44210315	0.044783136	0.880157862	1.44E-07	-0.479131587	0.027977789
	Apl2_12752	blue	-0.088130151	0.704039075	-0.27937765	0.220018617	-0.454425431	0.038497069	-0.401868017	0.070944342	-0.197470754	0.390887901	-0.08767226	0.705510485	-0.067168559	0.772364248	-0.278714667	0.22116111	-0.120441318	0.603039453	0.346789338	0.123529406	0.399124131	0.073075446	-0.095197092	0.681461611	-0.120343962	0.603334624	-0.491768016	0.023558107	0.149831771	0.516825157
Q9DEH4_CHICK	Apl2_09792	blue	0.088047825	0.70430355	0.212459368	0.35516822	0.563714483	0.007782101	0.320605971	0.156492907	0.093556433	0.686680705	0.447843715	0.041762699	-0.208908075	0.363454992	0.526147037	0.014284648	-0.077012377	0.74004166	-0.328505017	0.145965905	0.052471685	0.821289543	-0.161369833	0.484671185	0.339346908	0.13234183	0.844953404	1.44E-06	-0.274130392	0.229167804
OR51E2	Apl2_15177	blue	-0.087981489	0.704516681	0.021747629	0.925452126	0.497201971	0.021837486	0.497377509	0.021783624	0.17411322	0.450354687	0.179595506	0.435991304	-0.201037227	0.382212427	0.381449727	0.087972368	-0.168126321	0.466316864	-0.350500339	0.11929607	-0.065369613	0.778312305	-0.204230038	0.374538764	0.349529066	0.120393822	0.874620578	2.16E-07	-0.284447889	0.211409883
SGCG	Apl2_09357	blue	-0.087823068	0.705025758	0.129028328	0.577244027	0.569871067	0.006997659	0.350314469	0.119505585	0.188748164	0.412562302	0.158294324	0.493143276	-0.184289195	0.423889565	0.642899505	0.001669961	-0.194917985	0.397164356	-0.32796497	0.146669334	0.114572206	0.620939004	-0.159606254	0.489520424	0.34849633	0.121568983	0.885355531	9.64E-08	-0.358494267	0.110533347
ARHGEF10	Apl2_09757	blue	0.087505896	0.706045338	0.169547702	0.462501319	0.552367949	0.00941691	0.466867585	0.032870513	-0.006884217	0.976373393	0.187114491	0.416693106	-0.584716371	0.005370461	0.593030095	0.004605429	-0.383929829	0.085756631	0.045348106	0.845247343	0.090291284	0.697108187	0.031250887	0.893028845	0.670322434	0.000883863	0.835640245	2.41E-06	-0.725169702	0.000199673
LAMB2	Apl2_06265	blue	-0.087491511	0.70609159	0.096676848	0.676766333	0.54910459	0.009935865	0.418115525	0.059270213	0.171550029	0.457153554	0.145769847	0.528380912	-0.306426454	0.176693714	0.586893867	0.005160596	-0.238078719	0.298689973	-0.229184451	0.317635558	0.09625618	0.678099954	-0.172396787	0.454901692	0.49113829	0.023764289	0.920198977	3.55E-09	-0.451717936	0.039815415
FAT1	Apl2_14960	blue	-0.08700894	0.707643823	-0.02073802	0.928904295	0.439461994	0.046228339	0.295069377	0.194108648	-0.045200849	0.845744057	0.301850647	0.18357662	-0.449781663	0.040779597	0.37507074	0.093865792	-0.352972403	0.116534612	-0.031162749	0.89332888	0.105845284	0.647937246	-0.163918909	0.477704603	0.614656079	0.003027643	0.818343323	5.81E-06	-0.564738154	0.007646884
	XLOC_017036	blue	0.086991258	0.707700721	0.060873364	0.793230355	0.358903043	0.110098171	0.19917259	0.386734559	-0.3243554	0.151432126	0.052483127	0.821251178	-0.236713332	0.30155235	0.139087587	0.547650091	-0.097100125	0.675425384	-0.076658234	0.741197572	-0.051892944	0.823230531	-0.098304192	0.671616058	0.203887951	0.37535673	0.331146282	0.142559702	-0.248933692	0.276529194
	XLOC_015608	blue	-0.086770871	0.708410005	-0.052313763	0.821819084	0.403405191	0.069771089	0.373883918	0.094993578	0.215427452	0.348327141	0.263551146	0.248360163	-0.203808637	0.375546521	0.447198542	0.042094041	-0.227766436	0.3207214	-0.26847724	0.239299041	0.037131455	0.873044224	-0.159468502	0.489900204	0.387217838	0.082883278	0.850619239	1.03E-06	-0.323764926	0.152221423
TMEM98	Apl2_11225	blue	-0.085955582	0.711035914	-0.081900241	0.724143822	0.481391357	0.027142715	0.445631227	0.042907472	0.033539271	0.885243886	0.29970662	0.186863546	-0.141352159	0.541084314	0.39883638	0.073301689	-0.317010348	0.161455588	-0.238079731	0.298687858	0.065718357	0.777158269	-0.228420536	0.31929574	0.455373354	0.038043639	0.874116913	2.24E-07	-0.444392405	0.043559002
ODF2L	Apl2_07314	blue	0.08587955	0.711280962	0.063460455	0.784637836	0.59099114	0.004784112	0.488118907	0.024772924	0.013176606	0.95479411	0.60907304	0.003383478	-0.23647925	0.302044755	0.345589067	0.124921375	-0.153512855	0.506457875	-0.391241484	0.079465242	-0.066562687	0.774366159	-0.213258991	0.353317569	0.360775493	0.108120663	0.930114726	1.05E-09	-0.299855562	0.186633927
PTPRB	Apl2_13528	blue	0.085825997	0.711453577	0.041693864	0.857589746	0.644329262	0.001617902	0.619992036	0.002717349	-0.026665117	0.908657229	0.422035664	0.056686623	-0.169331252	0.463081322	0.325321968	0.150146285	-0.145312667	0.529689065	-0.472575074	0.030516143	-0.181425457	0.431251541	-0.264572786	0.246463086	0.305489297	0.178088781	0.938479036	3.22E-10	-0.252715648	0.269056954
VSIG1	Apl2_07912	blue	-0.085315082	0.713101074	-0.029845596	0.897814311	0.303341001	0.181315124	0.176539855	0.443966859	0.046699938	0.840690125	0.187354572	0.416084653	0.08194325	0.724004407	0.173865141	0.451010408	-0.062707281	0.787136916	-0.37028084	0.098478472	-0.089139459	0.700799313	-0.205716332	0.370996651	0.127499903	0.581800327	0.608298054	0.003435523	-0.029052414	0.900516868
MYO18B	Apl2_18697	blue	0.084803984	0.714750386	0.240983866	0.29265531	0.345816901	0.124656293	0.106863756	0.644763586	-0.060417052	0.79474833	0.359941904	0.10899781	-0.321174269	0.155718376	0.47925886	0.027930223	-0.071636249	0.757645916	-0.051752292	0.823702406	0.179966653	0.435027773	0.029636208	0.898527639	0.319174077	0.158456313	0.579187949	0.005935223	-0.358485576	0.110542613
LAMA3	Apl2_02553	blue	0.084141655	0.716889547	-0.025813035	0.91156489	0.554101429	0.009150395	0.630529882	0.002182313	-0.028685141	0.901768616	0.435111127	0.048687346	-0.335619735	0.136919171	0.411323694	0.063957485	-0.34020727	0.131300871	-0.22607515	0.324425361	-0.079520171	0.731871832	-0.146460021	0.526408955	0.467059804	0.032788968	0.923732023	2.34E-09	-0.520543274	0.015551327
SHMT1	Apl2_14951	blue	0.084103347	0.717013332	0.033538275	0.885247272	-0.530718476	0.013314326	-0.524208133	0.014713105	0.034371086	0.882416577	-0.291704717	0.199482475	0.212046395	0.3561262	-0.471976029	0.030756819	0.418521779	0.058998379	0.117236029	0.612788552	-0.115567921	0.617887363	0.204202858	0.374603717	-0.499745929	0.021067224	-0.800911427	1.29E-05	0.608056518	0.003451879
GUCY2F	Apl2_19083	blue	-0.084098915	0.717027656	-0.106095852	0.647155901	0.487304461	0.025050736	0.463347366	0.034392273	0.137917799	0.55105582	0.368535481	0.100199873	0.170871986	0.458960874	0.17728946	0.442003266	-0.10468348	0.651564727	-0.61798166	0.00283097	-0.206885729	0.368223236	-0.352174291	0.117421067	0.078356378	0.735659794	0.816540063	6.33E-06	0.018075393	0.938014384
CSPG4	Apl2_10674	blue	0.083830745	0.717894414	0.203166425	0.377085293	0.677554485	0.000739307	0.615662933	0.002966929	0.042160987	0.856010167	0.263186234	0.249040032	-0.360446195	0.108466553	0.579646913	0.005886544	-0.186502171	0.418247132	-0.318415322	0.159503625	-0.068358037	0.76843806	-0.11981268	0.60494644	0.431781793	0.050636129	0.974203599	9.62E-14	-0.443644806	0.043955879
MEOX2	Apl2_03137	blue	0.083618427	0.718580887	0.068581305	0.767701709	0.600532203	0.003994954	0.605520729	0.003627556	0.057829137	0.803370704	0.42350464	0.055740971	-0.017795943	0.938970965	0.279160071	0.220393133	-0.04242892	0.85510439	-0.600695721	0.003982439	-0.227010856	0.322372991	-0.282060524	0.215435071	0.07425336	0.74906111	0.805959317	1.03E-05	-0.016071848	0.944874426
SLC14A2	Apl2_16306	blue	-0.083264349	0.719726169	-0.208408005	0.364630729	0.310399889	0.170861907	0.274047519	0.229314265	-0.121478159	0.59989962	0.449720382	0.040810406	-0.278253958	0.221957328	0.096360536	0.677769032	-0.330716208	0.143110474	-0.108323193	0.640226191	0.058053577	0.802622031	-0.182648729	0.428098511	0.452377248	0.039491189	0.746545917	0.000101469	-0.43027947	0.051534885
CDC20B	Apl2_14838	blue	-0.082818754	0.721168286	0.06694201	0.773112644	0.447018059	0.042187096	0.276052089	0.225788717	0.200837232	0.382696027	-0.090265162	0.697191827	-0.149491474	0.517788627	0.530656901	0.013327031	-0.112834074	0.626280352	-0.336755176	0.135513028	-0.027097279	0.90718294	-0.199798796	0.385212547	0.261479359	0.252235972	0.754936823	7.64E-05	-0.190169483	0.408986656
GIF	Apl2_16355	blue	0.082675596	0.721631796	0.263105711	0.249190215	0.698164148	0.000432337	0.432553763	0.050179015	0.042223473	0.85579891	0.39738261	0.074452757	-0.25135669	0.27172713	0.513845153	0.017182719	-0.075215147	0.745913301	-0.398144859	0.073847545	0.004161176	0.985717645	-0.204232726	0.37453234	0.363610893	0.105175497	0.944029462	1.34E-10	-0.31305329	0.16704206
KLHL31	Apl2_07156	blue	0.08236913	0.722624368	0.163867217	0.477845376	0.496624042	0.022015567	0.278959185	0.220739289	0.073686455	0.750918321	0.452389195	0.039485333	-0.169176406	0.463496478	0.438509683	0.046758176	-0.080064423	0.730102428	-0.30836966	0.173824897	0.021369014	0.926746581	-0.156845677	0.497158931	0.309870565	0.171631051	0.77901281	3.17E-05	-0.234551862	0.306117784
	XLOC_025021	blue	0.08206826	0.723599234	0.132742113	0.56623797	-0.421078086	0.057309628	-0.406510799	0.067445398	0.082789656	0.721262491	-0.224738089	0.327371583	0.372148889	0.09666019	-0.417399985	0.059751316	0.40821069	0.066197461	-0.106233548	0.64672668	-0.361752642	0.107099	0.401446165	0.071268904	-0.720421462	0.000230163	-0.697930097	0.000435084	0.662301391	0.0010716
ACTN1	Apl2_13408	blue	0.081905953	0.724125307	0.285599001	0.209487025	0.722457486	0.000216632	0.55080075	0.009663294	0.170884808	0.45892666	0.269575496	0.237308488	-0.104804391	0.651186852	0.542342668	0.011085671	-0.001311481	0.99549842	-0.548540201	0.010027943	-0.082737217	0.721432271	-0.155548137	0.50076925	0.191575893	0.405465254	0.944034606	1.34E-10	-0.206409223	0.369351912
PI16	Apl2_13344	blue	0.081749023	0.724634065	0.153217312	0.507286505	0.571397548	0.006813593	0.35761936	0.111468949	0.028303812	0.903068502	0.355626288	0.113621682	-0.341240887	0.130058014	0.646440011	0.001543553	-0.174379422	0.449651616	-0.224687752	0.327482809	0.126717277	0.584139325	-0.122974648	0.59537988	0.431721776	0.050671801	0.855116081	7.88E-07	-0.435888302	0.048240871
NR4A2	Apl2_09803	blue	0.081655994	0.72493571	0.013155964	0.954864859	0.524883849	0.014562622	0.553120187	0.009300487	-0.123647267	0.593353077	0.175335702	0.447130691	-0.557973582	0.008577322	0.530605444	0.013337656	-0.329326844	0.144899999	0.037984442	0.870151306	0.017523051	0.939905173	-0.22265978	0.331982692	0.752930298	8.18E-05	0.799926907	1.35E-05	-0.628156835	0.002294335
	XLOC_068464	blue	-0.081487071	0.725483543	-0.10608398	0.647192913	0.424513179	0.055098741	0.407177241	0.066954045	0.043420533	0.851753662	0.464125275	0.034051327	-0.239287929	0.296168963	0.203389539	0.376550297	-0.28138945	0.216575593	-0.276451692	0.225090183	-0.104363696	0.652564518	-0.168965226	0.464062976	0.44002013	0.045919972	0.906744691	1.48E-08	-0.361199345	0.107676637
DPEP2	Apl2_11708	blue	-0.08056335	0.728481539	0.40047055	0.072023793	0.570539159	0.006916601	0.332548393	0.140774471	0.381428579	0.087991442	0.053046044	0.819364241	-0.012858121	0.955885721	0.497381815	0.021782305	0.258864448	0.257182807	-0.489566658	0.024285137	0.060944419	0.792994046	-0.079349807	0.732425966	0.07954251	0.731799181	0.713205245	0.000284135	-0.073231053	0.752411205
B3GNT9	Apl2_06760	blue	-0.079810094	0.730929106	0.050639387	0.827438128	0.462486981	0.034772477	0.415151012	0.061282814	0.147830844	0.522502518	0.121624092	0.599458242	-0.373183774	0.09566355	0.523268043	0.014924553	-0.302474813	0.182627175	-0.129309351	0.576407971	0.046145346	0.842559147	-0.10989907	0.635340626	0.5498787	0.009810698	0.869939295	3.00E-07	-0.500215128	0.020927561
KLHL30	Apl2_09124	blue	0.079626125	0.731527263	0.203567445	0.376124011	0.59343315	0.004570772	0.350096349	0.119751789	0.094976776	0.682161648	0.421391747	0.057104987	-0.211996718	0.356241538	0.562452262	0.007951528	-0.093758055	0.686038581	-0.349811805	0.120073518	0.052186867	0.822244646	-0.185665171	0.42037644	0.350430458	0.119374809	0.882268083	1.23E-07	-0.285814279	0.209128713
A2ICM7_CHICK	Apl2_14231	blue	-0.079529931	0.731840088	0.151346728	0.512546292	0.586677991	0.005181093	0.418919746	0.058733011	0.175063334	0.44784795	0.331935383	0.141553031	0.108313651	0.640255818	0.460153605	0.035820191	0.020582922	0.929434732	-0.600709637	0.003981375	-0.131244487	0.570665145	-0.345818425	0.124654521	0.088486557	0.702894486	0.787452663	2.27E-05	0.011244892	0.961416216
DENND2A	Apl2_03042	blue	0.07933402	0.732477324	0.073679119	0.750942364	0.663309124	0.001046302	0.652529594	0.001345008	0.054104227	0.815819744	0.307675362	0.174846218	-0.28791019	0.205661543	0.508380144	0.018613415	-0.263797112	0.247902574	-0.356221821	0.112975319	-0.096355621	0.677784618	-0.229033683	0.317962802	0.425963346	0.054185227	0.973531347	1.23E-13	-0.400625699	0.071903345
OXTR	Apl2_06647	blue	0.079300897	0.732585078	0.172676561	0.454158927	0.694535269	0.00047665	0.57391652	0.006518583	0.089672062	0.699091728	0.28031683	0.218406831	-0.272463301	0.232125826	0.635099082	0.00197953	-0.151585577	0.511873235	-0.381197127	0.088200397	0.005773184	0.980185666	-0.246867264	0.280666286	0.416840817	0.060129345	0.975450371	6.04E-14	-0.35970755	0.109245337
CACNG1	Apl2_07776	blue	0.079053179	0.733391101	0.225806761	0.325015482	0.582770394	0.005563945	0.321548153	0.15521027	0.07502719	0.746528158	0.582413365	0.005600062	-0.223048714	0.331116851	0.410273861	0.064706379	-0.074150511	0.749397951	-0.335122628	0.137538034	0.045006475	0.846399788	-0.167645093	0.467612296	0.34579172	0.124685571	0.85000553	1.07E-06	-0.277801715	0.222740747
ROR1	Apl2_02770	blue	0.078853637	0.734040566	0.132464182	0.567058425	0.684072934	0.00062676	0.631051148	0.002158332	0.074861279	0.747071019	0.415328051	0.061161184	-0.184035034	0.424540207	0.45266604	0.03934982	-0.115901649	0.616865912	-0.483746669	0.026293468	-0.128403039	0.579106174	-0.235275301	0.304585085	0.317821747	0.160326283	0.978204295	1.97E-14	-0.265833606	0.244134767
SCARA5	Apl2_19822	blue	-0.078016503	0.736767153	-0.040626897	0.861199658	0.493161607	0.023106884	0.436184385	0.048071609	0.080283781	0.72938965	0.330358919	0.143569174	-0.17606298	0.445218408	0.300479105	0.185674712	-0.202210019	0.379383492	-0.383299437	0.08631586	-0.115306125	0.618689125	-0.218374449	0.341611376	0.350065081	0.119787113	0.917803009	4.66E-09	-0.275300117	0.227107062
CD34	Apl2_03622	blue	-0.077597079	0.738134387	-0.032509519	0.888745828	0.471351506	0.031009322	0.603657254	0.003761353	0.103687042	0.654681938	0.255084489	0.264442181	-0.298959628	0.188018046	0.259520519	0.255935899	-0.257533355	0.259724519	-0.249226245	0.275946592	-0.16552999	0.473327648	-0.160166439	0.487977513	0.468783358	0.032064864	0.892132484	5.56E-08	-0.406434488	0.067501834
TRIM55	Apl2_17482	blue	0.07701215	0.740042401	0.219863259	0.338247751	0.58230827	0.005610731	0.349862137	0.120016564	0.073550157	0.75136504	0.32109043	0.155832472	-0.244400295	0.285655543	0.577048445	0.006166557	-0.098605508	0.670663988	-0.292543017	0.19813436	0.044486356	0.848154916	-0.174564325	0.449163604	0.382644104	0.086900076	0.843141563	1.60E-06	-0.315161976	0.164048714
PLA2G1B	Apl2_02299	blue	0.076895081	0.74042445	0.207356164	0.367110877	0.520715208	0.015511159	0.393252731	0.077796683	0.113204412	0.625140765	0.249152198	0.27609398	-0.227058314	0.322269106	0.457025341	0.037263396	-0.091367841	0.693664208	-0.295246035	0.193829223	-0.115798521	0.617181484	0.010930382	0.962494633	0.336220795	0.13617353	0.821250934	5.04E-06	-0.32155506	0.155200895
UCK2	Apl2_11066	blue	-0.076470132	0.741811753	0.108925984	0.638355702	-0.506387439	0.019158271	-0.565417563	0.007558211	-0.008943303	0.969309452	-0.244015052	0.286439604	0.298681478	0.188449167	-0.476213915	0.029085895	0.551952797	0.009481671	0.150280869	0.515554947	0.001356195	0.995344943	0.141074742	0.541886695	-0.448238827	0.041560783	-0.813033973	7.47E-06	0.525173164	0.014498573
	Apl2_12845	blue	-0.076329968	0.742269506	0.176824144	0.443221624	0.624937008	0.002454017	0.354993121	0.11431182	0.227051475	0.322284075	0.212401469	0.35530244	0.070480056	0.761447361	0.562418235	0.007956137	0.035663637	0.878025988	-0.593500379	0.004565012	0.052023932	0.822791135	-0.328161208	0.146413453	0.122840923	0.595783179	0.856238428	7.36E-07	-0.042884838	0.85356351
HUNK	Apl2_14291	blue	0.075739392	0.74419915	0.037490291	0.871827035	0.596545188	0.004310402	0.627898087	0.002306836	-0.058492511	0.801158346	0.335469525	0.137105962	-0.49907344	0.021268696	0.448968985	0.041189645	-0.317217847	0.161166267	-0.106745177	0.645132783	-0.062247387	0.788663865	-0.220563876	0.33667165	0.692114579	0.00050832	0.92589411	1.80E-09	-0.582761104	0.005564883
FLRT3	Apl2_02625	blue	0.075055953	0.746434058	0.149003214	0.519172509	0.475865192	0.029220622	0.412254064	0.063299317	-0.037939417	0.87030397	0.287715793	0.205981501	-0.628823048	0.002262409	0.489874198	0.024182508	-0.299139396	0.187739768	0.16492669	0.474964303	0.105555028	0.648842791	-0.095541236	0.68036862	0.819474749	5.50E-06	0.749394026	9.23E-05	-0.710665467	0.000305552
ANGPTL1	Apl2_06184	blue	-0.074945391	0.746795791	0.045508063	0.844707854	0.36192151	0.106923153	0.337027542	0.135177255	0.087876368	0.704854469	0.231274535	0.313119895	-0.425257214	0.054628585	0.395795722	0.075724643	-0.331905642	0.141590881	-0.059716266	0.797080968	0.021740303	0.925477171	0.066299803	0.775235202	0.483514475	0.026376241	0.815043458	6.80E-06	-0.553799815	0.009196318
PI15	Apl2_17507	blue	0.074755365	0.747417627	0.016122839	0.944699785	0.569668154	0.007022432	0.594922329	0.004444596	0.078690659	0.734571153	0.40852887	0.065965829	-0.074838874	0.747144335	0.35080767	0.118950222	-0.178644097	0.438466403	-0.52263204	0.015068993	-0.177461444	0.441553398	-0.144983293	0.530632454	0.142813548	0.536866516	0.875686527	2.00E-07	-0.165813958	0.472558274
PCSK9	Apl2_07079	blue	-0.074512529	0.7482125	-0.015415465	0.947122688	0.342760098	0.128246511	0.248751957	0.276891498	0.151082068	0.513292576	0.113801095	0.623306414	-0.301494168	0.184120379	0.635922614	0.001944723	-0.254120725	0.266313617	-0.034659804	0.881435556	0.138969964	0.547992108	-0.176971313	0.442836095	0.55835754	0.008522138	0.6818671	0.000663086	-0.394259301	0.076971519
SMTNL2	Apl2_05663	blue	0.073823625	0.750468822	0.177043124	0.44264804	0.53997464	0.011513075	0.316149119	0.162660267	0.006077618	0.97914102	0.468050456	0.03237122	-0.273632918	0.230047911	0.494337951	0.022731386	-0.118476938	0.609006654	-0.271969604	0.233006579	0.066306878	0.775211809	-0.163041484	0.480096897	0.377777264	0.09133081	0.843960789	1.52E-06	-0.330018332	0.144007394
FBN2	Apl2_13655	blue	-0.073715441	0.750823332	0.193221163	0.401366995	0.621589265	0.002629824	0.496844951	0.02194736	0.290841085	0.200877747	0.169384327	0.462939068	-0.08804178	0.704322971	0.532463925	0.012958248	-0.088077538	0.704208092	-0.439922051	0.045974045	0.014525444	0.950171831	-0.201213302	0.381786956	0.274069359	0.229275662	0.888705676	7.38E-08	-0.25960891	0.255768202
MATN2	Apl2_04142	blue	0.07355396	0.751352573	0.210147742	0.360549761	0.715778783	0.000263759	0.572563073	0.006675753	0.084597127	0.715418263	0.267170737	0.241681078	-0.266723678	0.242499669	0.615433397	0.00298068	-0.116472335	0.615120775	-0.407681551	0.06658403	-0.007472312	0.974355668	-0.23230963	0.310898003	0.376085436	0.092909412	0.964759641	1.80E-12	-0.340779002	0.13061236
FRZB	Apl2_15838	blue	-0.073199599	0.752514348	0.11775859	0.611194788	0.539572059	0.011587053	0.324669575	0.151013333	0.094278712	0.68438136	0.16724343	0.468694943	-0.327203359	0.147665401	0.640350697	0.001766271	-0.234599677	0.306016337	-0.1616876	0.483799985	0.191988151	0.404436198	-0.227552976	0.321187477	0.548509981	0.010032892	0.858559976	6.36E-07	-0.441628797	0.045040084
CCDC80	Apl2_15276	blue	-0.072527364	0.754719689	0.15923726	0.490538057	0.583703334	0.005470478	0.379656205	0.089600914	0.218870083	0.340489428	0.236975242	0.30100199	-0.064870401	0.779965036	0.522119837	0.015186136	-0.015098862	0.948207267	-0.48986782	0.024184633	0.033013967	0.887030068	-0.259724443	0.255549114	0.225643869	0.325373953	0.874034298	2.25E-07	-0.14633715	0.526759767
	XLOC_075871	blue	0.072192787	0.755817991	0.311807456	0.168828159	0.654598616	0.001282668	0.545548277	0.010527775	0.142235097	0.538534199	0.113428796	0.624450703	-0.417484302	0.05969447	0.618738833	0.002787719	-0.040737945	0.860823819	-0.196512466	0.393237511	0.00954597	0.967242328	-0.084984864	0.714166547	0.492081791	0.023455904	0.816607389	6.31E-06	-0.453409889	0.03898751
	Apl2_16072	blue	-0.072078074	0.756194656	0.067003634	0.772909054	0.631772097	0.002125529	0.461497616	0.035213741	0.16966931	0.462175622	0.322020008	0.154570675	0.183382693	0.426212626	0.353995096	0.115405787	-0.025385735	0.91302343	-0.675341316	0.000781234	-0.079389798	0.732295879	-0.385222277	0.084618495	0.0416605	0.857702587	0.83032887	3.19E-06	0.023206494	0.920466107
PITX3	Apl2_06617	blue	-0.069957888	0.763165936	0.023206256	0.920466921	0.292697224	0.19788704	0.171864713	0.456316015	-0.035711188	0.877864527	0.29421591	0.195462416	-0.194761979	0.397549727	0.318866372	0.158880461	-0.179616366	0.43593712	-0.127854105	0.58074306	0.05276669	0.820300534	-0.104593905	0.65184472	0.304913074	0.178950282	0.63453652	0.002003607	-0.308017098	0.174343008
AZI1	Apl2_16712	blue	0.069876927	0.763432492	0.232712822	0.310035122	0.404152865	0.069205737	0.43076959	0.051240337	0.440702268	0.045545257	0.184427278	0.423536306	0.007394019	0.97462428	0.278074343	0.222268258	0.034147603	0.883176053	-0.287959013	0.205581237	0.154895152	0.502590948	0.101154491	0.662629488	-0.010463798	0.964094605	0.435481034	0.048474445	-0.155910816	0.499758835
PTPRB	Apl2_20070	blue	-0.069616499	0.764290105	0.013356938	0.954176053	0.487038744	0.025141907	0.296178611	0.192358646	0.19155329	0.405521718	0.468898799	0.032016818	-0.074353472	0.748733274	0.451632303	0.039857677	-0.157812581	0.494476896	-0.38186136	0.08760171	0.131899851	0.568725943	-0.25021973	0.273973863	0.295718825	0.193082738	0.831983245	2.93E-06	-0.216100307	0.346787061
PRX	Apl2_16157	blue	0.069005477	0.766303297	0.262949891	0.249481	0.729910594	0.000172763	0.531674278	0.013118369	0.099598891	0.667528629	0.311161221	0.169759803	-0.258673055	0.257547291	0.600037808	0.004032994	-0.095024059	0.68201139	-0.411311662	0.06396603	0.014625751	0.949828152	-0.217393698	0.343837856	0.368362958	0.100371216	0.969111589	5.22E-13	-0.337966618	0.13402409
RGL1	Apl2_09472	blue	0.068233996	0.768847236	0.107174896	0.643795224	0.671244732	0.000864189	0.511186547	0.017867238	0.086717495	0.708581825	0.412271475	0.063287049	-0.03382745	0.884264223	0.440398202	0.045711994	-0.085812981	0.711495534	-0.58823348	0.005034895	-0.080974911	0.727145318	-0.339332171	0.132359711	0.157710831	0.4947588	0.889057091	7.17E-08	-0.08145897	0.725574691
FBN1	Apl2_06415	blue	-0.067267142	0.772038646	0.149796217	0.516925779	0.623925769	0.002506051	0.405014008	0.068558873	0.238693228	0.29740718	0.229178965	0.317647462	-0.082741314	0.721419004	0.60467294	0.003687926	-0.124505286	0.590771832	-0.438789206	0.046602174	0.105245698	0.649808369	-0.244015767	0.286438148	0.288169454	0.205235338	0.909313979	1.15E-08	-0.264602165	0.24640867
AFAP1	Apl2_00102	blue	-0.067126022	0.772504753	-0.035063972	0.880062535	0.502461215	0.020269207	0.405076742	0.068511928	0.127444752	0.581965021	0.219487745	0.33909429	-0.309878148	0.171620016	0.567478549	0.007294379	-0.4447946	0.043346642	-0.123780172	0.592952937	0.130484884	0.572916403	-0.163213534	0.479627331	0.575035612	0.006390943	0.889085279	7.15E-08	-0.562969184	0.007881779
LRRC14B	Apl2_12189	blue	0.066727463	0.773821572	0.042467819	0.854972902	0.354252782	0.115122608	0.27392655	0.229528166	0.035143139	0.87979363	0.434346755	0.049129564	-0.156821431	0.497226279	0.255714956	0.263222456	-0.110406024	0.633772041	-0.240348835	0.293967946	-0.067971024	0.769714907	-0.118659477	0.608451141	0.29392307	0.19592838	0.678074978	0.000729729	-0.208473998	0.364475445
LEP	Apl2_18816	blue	-0.066522041	0.774500508	-0.331546564	0.142048426	-0.492913571	0.023186686	-0.427941622	0.052957797	-0.109009924	0.638095397	0.060230116	0.795370404	0.285517177	0.209623322	-0.364880548	0.103875814	-0.067023677	0.772842839	0.154916904	0.502530215	0.402958236	0.07011071	-0.057436641	0.804680363	-0.389520109	0.080914407	-0.495621049	0.022327375	0.231504999	0.312624362
ACTN2	Apl2_09408	blue	0.066267243	0.775342856	0.251351443	0.271737472	0.545630164	0.010513829	0.289762297	0.202629787	0.123262241	0.594512919	0.262819556	0.249724393	-0.201792669	0.38038884	0.59790296	0.004200732	-0.062234931	0.788705235	-0.290638473	0.20120603	0.082098661	0.723500711	-0.144917134	0.530822039	0.325210919	0.150293625	0.784267	2.58E-05	-0.271023806	0.234699945
CHORDC1	Apl2_19453	blue	-0.06625322	0.775389224	0.073608401	0.751174137	-0.442536477	0.044549404	-0.539511371	0.011598239	-0.106443823	0.646071423	-0.126118332	0.585932074	0.129276794	0.576504802	-0.402421215	0.070520414	0.424556919	0.055071016	0.207214236	0.367446266	0.159496655	0.489822573	0.004448274	0.984732348	-0.30923408	0.172559054	-0.722922014	0.000213642	0.452441784	0.039459563
POLQ	Apl2_15983	blue	-0.065930517	0.776456428	-0.24502915	0.284378538	-0.750390397	8.92E-05	-0.595436065	0.004401745	-0.087974224	0.704540024	-0.264694266	0.246238133	-0.109509388	0.636547378	-0.469776477	0.03165338	-0.139143721	0.547486903	0.583196967	0.005521046	0.216023739	0.346962113	0.418150298	0.059246908	-0.172594787	0.454375961	-0.706549972	0.000343196	0.008191441	0.971888578
CDKL1	Apl2_07797	blue	-0.065899291	0.776559716	-0.328526257	0.145938287	0.198483008	0.388414497	0.674312379	0.000801404	0.210363455	0.360045594	0.156925737	0.496936588	-0.223322122	0.330509	0.066489965	0.774606535	-0.542911519	0.01098495	0.017299467	0.940670641	-0.389841971	0.080641957	-0.048344434	0.835152918	0.534487026	0.012555236	0.561648572	0.008060976	-0.443858071	0.043842378
FLT1	Apl2_11616	blue	0.065757024	0.777030345	0.262227586	0.250831782	0.748106237	9.63E-05	0.507951366	0.018729591	0.109664801	0.636065995	0.337419158	0.134695507	-0.194115442	0.399149026	0.614361663	0.003045592	-0.075302354	0.745628075	-0.461646787	0.035146931	0.024979417	0.914410599	-0.248143185	0.278107296	0.328483579	0.145993783	0.968281444	6.70E-13	-0.293738968	0.196221702
PKP2	Apl2_16381	blue	0.06570214	0.777211923	-0.138250924	0.550084985	0.361872471	0.106974197	0.56798987	0.00723011	-0.250951578	0.272526334	0.288712747	0.204344127	-0.641471617	0.001723355	0.261407473	0.252371146	-0.495015154	0.022517434	0.13497325	0.559670673	-0.039498253	0.865021141	-0.049420521	0.83153365	0.676759489	0.000754141	0.771918669	4.15E-05	-0.748534028	9.50E-05
	Apl2_01187	blue	0.065106929	0.779181854	-0.084372844	0.716142631	0.21865431	0.340977598	0.1583193	0.493074183	-0.108006636	0.641209328	0.391301743	0.079414866	-0.212370926	0.355373254	0.220452531	0.336921841	-0.276959619	0.224204342	-0.256092967	0.262492854	-0.209826042	0.361302392	0.069578285	0.764415968	0.152713716	0.508699972	0.571360059	0.006818065	-0.053693532	0.817195003
TXLNB	Apl2_08015	blue	0.064935815	0.77974842	0.186549742	0.418126289	0.457503602	0.03703986	0.255759131	0.263137127	0.08448036	0.715795358	0.314345336	0.165203524	-0.305502813	0.178068607	0.499637819	0.021099509	-0.145771692	0.528375638	-0.149455592	0.51789027	0.152563562	0.509121781	-0.078613306	0.734823023	0.40462777	0.068848437	0.75017645	8.99E-05	-0.381166205	0.088228341
EPAS1	Apl2_09182	blue	0.063999448	0.782850671	0.153746867	0.505802225	0.658039474	0.001184407	0.470150341	0.031499556	0.041058834	0.859737941	0.431858231	0.050590725	-0.286329431	0.20827294	0.543414641	0.01089649	-0.160515761	0.487016601	-0.363507944	0.105281398	0.016869013	0.942144496	-0.202994076	0.377498856	0.416643025	0.060263498	0.979131239	1.31E-14	-0.373160479	0.095685901
VOPP1	Apl2_03220	blue	0.063614198	0.784127953	0.06921898	0.765599684	-0.447642083	0.041866033	-0.386414281	0.083578789	-0.060540372	0.794338023	-0.27293432	0.231287559	0.14562524	0.528794522	-0.429727121	0.051868387	0.467138029	0.032755828	0.166281657	0.471292491	-0.095240126	0.681324903	0.101540019	0.661417359	-0.313929453	0.165793778	-0.749293631	9.26E-05	0.530842491	0.013288768
CCDC155	Apl2_17831	blue	0.063536422	0.784385883	-0.136291537	0.555806358	0.182089572	0.429538228	0.270773329	0.235149737	-0.226515055	0.323459506	0.441138878	0.045306661	-0.251468607	0.271506599	-0.034713169	0.881254248	-0.287384368	0.206527759	-0.025513059	0.912588796	-0.049114411	0.832562876	0.013965137	0.952091746	0.267020339	0.241956265	0.500467262	0.020852817	-0.351796337	0.117842547
TMED8	Apl2_01596	blue	0.06323897	0.785372524	0.153966668	0.505186768	-0.292871238	0.197608202	-0.392821802	0.078151963	-0.20860604	0.36416486	-0.221956478	0.333551778	-0.104452884	0.652285618	-0.283459064	0.213070976	0.44057525	0.045614851	0.152178048	0.510205533	-0.110228145	0.634322249	0.086482829	0.709337377	-0.26354929	0.248363617	-0.566527248	0.007415199	0.38938226	0.081031303
PRKCH	Apl2_15463	blue	0.062902042	0.78649049	0.330911661	0.142859983	-0.221921155	0.3336307	-0.409028391	0.065603421	-0.053886874	0.81654751	-0.208588294	0.364206593	0.043365523	0.851939483	-0.216455436	0.345975823	0.571108204	0.006848172	0.261478666	0.252237276	0.295093135	0.194071054	0.058260897	0.801930615	-0.109568382	0.636364631	-0.597800441	0.004208931	0.206786564	0.36845796
KIAA1210	Apl2_02981	blue	0.062265451	0.788603876	0.151952095	0.510841244	0.727688355	0.00018496	0.611891578	0.003199712	0.091905158	0.691947462	0.317755594	0.160418148	-0.084903133	0.714430336	0.521298928	0.015375415	-0.137356508	0.552693352	-0.542892083	0.010988379	-0.090696371	0.69581161	-0.268506655	0.239245586	0.182425625	0.42867265	0.903890758	1.95E-08	-0.199822162	0.38515582
CTSG	Apl2_10645	blue	0.062178752	0.788891814	0.216451415	0.345985001	0.710380186	0.000308042	0.349570764	0.120346545	0.10429187	0.652789159	0.45196075	0.039695767	0.138541172	0.549239735	0.509084098	0.018423937	0.06409103	0.78254711	-0.669313677	0.000905816	0.000370532	0.998728164	-0.355594411	0.113656355	0.027317138	0.906433018	0.808917906	9.03E-06	0.010240927	0.964858903
	XLOC_063266	blue	0.061960616	0.789616388	0.026252091	0.910066511	0.567020427	0.007352359	0.413851177	0.062181472	0.040202178	0.86263737	0.660888219	0.001107949	-0.00876562	0.969918938	0.263521623	0.248415122	-0.068479525	0.768037363	-0.54345602	0.01088924	-0.099508594	0.667813409	-0.284072953	0.21203871	0.176851789	0.443149191	0.862841646	4.83E-07	-0.09418324	0.684685137
[truncated: 5,176 more rows]
