# Supplementary material for: Identification and analysis of long non-coding RNAs in response to H5N1 influenza viruses in duck (Anas platyrhynchos)
Source: BMC Genomics. 2019 Jan 11;20:36. doi: 10.1186/s12864-018-5422-2 (PMC6330444; doi:10.1186/s12864-018-5422-2)
Supplement: Supplementary file 9 — Table S7. GO enrichment analysis of DEGs co-expressed with DElncRNAs. (XLSX 135 kb) [file 12864_2018_5422_MOESM9_ESM.xlsx]

## Sheet: black
Category	Term	Count	%	PValue	Genes	List Total	Pop Hits	Pop Total	Fold Enrichment	Bonferroni	Benjamini	FDR
GOTERM_CC_DIRECT	GO:0072562~blood microparticle	11	10.7843	4.16686e-12	101790298, 101798305, 101802920, 101800317, 101793481, 101803068, 101797658, 101792756, 101798234, 101793102, 101793661	82	45	9145	27.2615	3.7502e-10	3.7502e-10	4.53305e-09
GOTERM_BP_DIRECT	GO:0042730~fibrinolysis	5	4.90196	4.15156e-07	101804552, 101793481, 101792756, 101793102, 101793661	71	8	7753	68.2482	0.000120803	0.000120803	0.000552196
GOTERM_CC_DIRECT	GO:0070062~extracellular exosome	28	27.451	8.23626e-05	101801406, 101802744, 101798305, 101799540, 101793481, 101803068, 101798234, 101793102, 101800445, 101804552, 101796257, 101794733, 101798627, 101799837, 101803378, 101796090, 101791327, 101797658, 101790485, 101792756, 101796663, 101790298, 101794144, 101797534, 101795253, 101802920, 101800317, 101793661	82	1458	9145	2.14176	0.00738553	0.00369961	0.0895638
GOTERM_BP_DIRECT	GO:0051258~protein polymerization	3	2.94118	0.000476564	101793481, 101793102, 101793661	71	4	7753	81.8979	0.129522	0.0670061	0.632021
GOTERM_BP_DIRECT	GO:0050714~positive regulation of protein secretion	4	3.92157	0.00052195	101793481, 101793102, 101793382, 101793661	71	18	7753	24.266	0.140949	0.0493814	0.692018
GOTERM_BP_DIRECT	GO:0034116~positive regulation of heterotypic cell-cell adhesion	3	2.94118	0.000789634	101793481, 101793102, 101793661	71	5	7753	65.5183	0.205367	0.0558484	1.0452
GOTERM_BP_DIRECT	GO:0090277~positive regulation of peptide hormone secretion	3	2.94118	0.000789634	101793481, 101793102, 101793661	71	5	7753	65.5183	0.205367	0.0558484	1.0452
GOTERM_BP_DIRECT	GO:0031639~plasminogen activation	3	2.94118	0.00117754	101793481, 101793102, 101793661	71	6	7753	54.5986	0.290266	0.0662747	1.55494
GOTERM_CC_DIRECT	GO:0005577~fibrinogen complex	3	2.94118	0.00158105	101793481, 101793102, 101793661	82	7	9145	47.7962	0.132732	0.04636	1.70662
GOTERM_BP_DIRECT	GO:0045907~positive regulation of vasoconstriction	3	2.94118	0.00163893	101793481, 101793102, 101793661	71	7	7753	46.7988	0.379557	0.0764714	2.1581
GOTERM_BP_DIRECT	GO:0007596~blood coagulation	4	3.92157	0.00196435	101796107, 101793481, 101793102, 101795784	71	28	7753	15.5996	0.435711	0.0784896	2.58144
GOTERM_CC_DIRECT	GO:0031091~platelet alpha granule	3	2.94118	0.00209596	101793481, 101793102, 101793661	82	8	9145	41.8216	0.172077	0.0461117	2.25669
GOTERM_CC_DIRECT	GO:0005576~extracellular region	7	6.86275	0.00237485	101799204, 101796107, 101802665, 101793481, 101793102, 101795784, 101800867	82	154	9145	5.06929	0.192644	0.0418953	2.55345
GOTERM_MF_DIRECT	GO:0004252~serine-type endopeptidase activity	5	4.90196	0.00348171	101804552, 101796107, 101792756, 101795784, 101800867	70	68	7470	7.84664	0.269409	0.269409	3.72319
GOTERM_CC_DIRECT	GO:0030863~cortical cytoskeleton	3	2.94118	0.00482817	101804589, 101791455, 101790820	82	12	9145	27.8811	0.353116	0.0700254	5.12896
GOTERM_BP_DIRECT	GO:0045921~positive regulation of exocytosis	3	2.94118	0.00500272	101793481, 101793102, 101793661	71	12	7753	27.2993	0.767635	0.166758	6.45316
GOTERM_BP_DIRECT	GO:1902042~negative regulation of extrinsic apoptotic signaling pathway via death domain receptors	3	2.94118	0.00587795	101793481, 101793102, 101793661	71	13	7753	25.1993	0.820132	0.173549	7.54174
GOTERM_CC_DIRECT	GO:0009897~external side of plasma membrane	5	4.90196	0.0059213	101793481, 101799837, 101803068, 101793102, 101793661	82	82	9145	6.80027	0.414038	0.0735148	6.25649
GOTERM_BP_DIRECT	GO:2000352~negative regulation of endothelial cell apoptotic process	3	2.94118	0.00888647	101793481, 101793102, 101793661	71	16	7753	20.4745	0.925542	0.228757	11.195
GOTERM_BP_DIRECT	GO:0070527~platelet aggregation	3	2.94118	0.0111993	101793481, 101793102, 101793661	71	18	7753	18.1995	0.962274	0.257658	13.9122
GOTERM_BP_DIRECT	GO:0007165~signal transduction	6	5.88235	0.014491	101793709, 101793481, 101805295, 101793102, 101792152, 101793661	71	160	7753	4.09489	0.985703	0.29811	17.6469
GOTERM_BP_DIRECT	GO:0051592~response to calcium ion	3	2.94118	0.0195123	101793481, 101793102, 101793661	71	24	7753	13.6496	0.996767	0.356667	23.0564
GOTERM_MF_DIRECT	GO:0005198~structural molecule activity	4	3.92157	0.0246611	101793481, 101804589, 101793102, 101793661	70	68	7470	6.27731	0.894318	0.674913	23.7875
GOTERM_BP_DIRECT	GO:0043152~induction of bacterial agglutination	2	1.96078	0.0268459	101793481, 101793102	71	3	7753	72.7981	0.999636	0.432002	30.3687
GOTERM_BP_DIRECT	GO:0015670~carbon dioxide transport	2	1.96078	0.0268459	101802744, 101796219	71	3	7753	72.7981	0.999636	0.432002	30.3687
GOTERM_BP_DIRECT	GO:0072378~blood coagulation, fibrin clot formation	2	1.96078	0.0268459	101793102, 101793661	71	3	7753	72.7981	0.999636	0.432002	30.3687
GOTERM_BP_DIRECT	GO:0070374~positive regulation of ERK1 and ERK2 cascade	4	3.92157	0.026987	101799204, 101793481, 101793102, 101793661	71	72	7753	6.06651	0.999651	0.411832	30.5029
GOTERM_MF_DIRECT	GO:0070053~thrombospondin receptor activity	2	1.96078	0.0274593	101794144, 101792756	70	3	7470	71.1429	0.918398	0.566256	26.1328
GOTERM_CC_DIRECT	GO:0009986~cell surface	6	5.88235	0.0296813	101804552, 101801406, 101794144, 101798856, 101794733, 101797658	82	196	9145	3.41401	0.93358	0.287497	27.9482
GOTERM_CC_DIRECT	GO:0005938~cell cortex	3	2.94118	0.0422569	101793481, 101793102, 101793661	82	37	9145	9.04252	0.979469	0.350633	37.4808
GOTERM_BP_DIRECT	GO:0007283~spermatogenesis	4	3.92157	0.0487524	101789392, 101799540, 101799199, 101800660	71	91	7753	4.79988	1	0.597084	48.562
GOTERM_CC_DIRECT	GO:0005615~extracellular space	8	7.84314	0.0513488	101804552, 101799204, 101793509, 101789816, 101796333, 101795253, 101802920, 101803378	82	381	9145	2.34172	0.991299	0.377758	43.643
GOTERM_CC_DIRECT	GO:0001673~male germ cell nucleus	2	1.96078	0.0519947	101797658, 101800660	82	6	9145	37.1748	0.991816	0.353945	44.059
GOTERM_BP_DIRECT	GO:0006953~acute-phase response	2	1.96078	0.0529811	101790298, 101792756	71	6	7753	36.3991	1	0.606164	51.5217
GOTERM_BP_DIRECT	GO:0007160~cell-matrix adhesion	3	2.94118	0.0548869	101793481, 101793102, 101793661	71	42	7753	7.7998	1	0.598529	52.8033
GOTERM_CC_DIRECT	GO:0005886~plasma membrane	13	12.7451	0.0624634	101792947, 101791516, 101796119, 101802744, 101796219, 101799540, 101798305, 101800671, 101804589, 101802505, 101796057, 101792152, 101803435	82	834	9145	1.73839	0.996987	0.38353	50.4245
GOTERM_BP_DIRECT	GO:0048821~erythrocyte development	2	1.96078	0.0784242	101799188, 101796219	71	9	7753	24.266	1	0.713737	66.2534
GOTERM_MF_DIRECT	GO:0004869~cysteine-type endopeptidase inhibitor activity	2	1.96078	0.0801676	101790298, 101790485	70	9	7470	23.7143	0.999458	0.847438	59.7101
GOTERM_BP_DIRECT	GO:0009306~protein secretion	2	1.96078	0.0867546	101789616, 101793661	71	10	7753	21.8394	1	0.732977	70.0927

## Sheet: blue
Category	Term	Count	%	PValue	Genes	List Total	Pop Hits	Pop Total	Fold Enrichment	Bonferroni	Benjamini	FDR
GOTERM_CC_DIRECT	GO:0005615~extracellular space	71	10.5655	1.46151e-19	101795388, 101800212, 101796798, 101801272, 101804212, 101798293, 101802688, 101804951, 101791827, 101799755, 101793721, 101796296, 101794158, 101801672, 101803169, 101803660, 101800259, 101802433, 101798014, 101798624, 101801300, 101802065, 101800970, 101800011, 101802788, 101801930, 101798474, 101805386, 101792273, 101803075, 101801762, 101801494, 101799479, 101799623, 101798143, 101793430, 101…	514	381	9145	3.31554	4.10684e-17	4.10684e-17	1.93352e-16
GOTERM_CC_DIRECT	GO:0070062~extracellular exosome	137	20.3869	2.12871e-10	101804310, 101802363, 101799341, 101802688, 101801541, 101799755, 101794158, 101801240, 101799954, 101798848, 101798624, 101798014, 101795198, 101797278, 101802065, 101800011, 101798843, 101795486, 101804255, 101792273, 101793708, 101791702, 101803075, 101801762, 101804961, 101803685, 101791984, 101798143, 101800175, 101797476, 101796701, 101791565, 101791216, 101804261, 101792765, 101791780, 101…	514	1458	9145	1.6718	5.98169e-08	2.99084e-08	2.81621e-07
GOTERM_CC_DIRECT	GO:0005578~proteinaceous extracellular matrix	25	3.72024	3.26667e-10	101789427, 101798564, 101800806, 101790165, 101802504, 101795513, 101791289, 101793721, 101794158, 101795572, 101801223, 101801300, 101800064, 101796992, 101799556, 101802371, 101799212, 101804078, 101797642, 101790193, 101791383, 101796969, 101801056, 101803448, 101800865	514	96	9145	4.63329	9.17935e-08	3.05978e-08	4.32169e-07
GOTERM_MF_DIRECT	GO:0005509~calcium ion binding	50	7.44048	1.43271e-09	101791061, 101791663, 101793447, 101799042, 101800117, 101803169, 101803660, 101800259, 101798014, 101798624, 101801300, 101800970, 101792102, 101803449, 101792273, 101800780, 101798607, 101791984, 101799009, 101803344, 101804464, 101803448, 101797970, 101793771, 101790765, 101801527, 101803605, 101799368, 101794453, 101790249, 101791897, 101802822, 101802763, 101791201, 101802569, 101801619, 101…	411	357	7470	2.54554	5.38701e-07	5.38701e-07	1.98036e-06
GOTERM_CC_DIRECT	GO:0031012~extracellular matrix	18	2.67857	1.27593e-08	101793749, 101793418, 101804148, 101791540, 101791827, 101793430, 101796701, 101799839, 101803344, 101792954, 101800346, 101798624, 101796514, 101793162, 101800011, 101804899, 101801962, 101804308	514	59	9145	5.42802	3.58535e-06	8.96338e-07	1.688e-05
GOTERM_MF_DIRECT	GO:0008201~heparin binding	15	2.23214	6.30225e-08	101798564, 101790783, 101794310, 101795513, 101797642, 101795842, 101790193, 101793387, 101803169, 101804284, 101803344, 101799290, 101803623, 101801619, 101797077	411	45	7470	6.05839	2.36962e-05	1.18482e-05	8.71124e-05
GOTERM_CC_DIRECT	GO:0005604~basement membrane	13	1.93452	6.8773e-08	101804310, 101802363, 101789987, 101793387, 101796169, 101804284, 101802078, 101800654, 101798014, 101802763, 101790783, 101791104, 101801619	514	32	9145	7.22793	1.9325e-05	3.86504e-06	9.09841e-05
GOTERM_BP_DIRECT	GO:0030198~extracellular matrix organization	16	2.38095	5.07692e-07	101798564, 101790165, 101802688, 101795043, 101795513, 101797642, 101799839, 101804284, 101804456, 106015413, 101802763, 101801223, 101800064, 101796164, 101800228, 101797077	450	57	7753	4.83618	0.000956542	0.000956542	0.000866845
GOTERM_BP_DIRECT	GO:0030199~collagen fibril organization	11	1.6369	5.71446e-07	101789427, 101792273, 101793387, 101794718, 101801272, 101801762, 101800654, 101803448, 101802788, 101791289, 101796992	450	25	7753	7.58071	0.0010766	0.000538443	0.0009757
GOTERM_CC_DIRECT	GO:0009986~cell surface	30	4.46429	1.37711e-06	101800212, 101801307, 101804212, 101800275, 101791540, 101799588, 101798059, 101793721, 101802433, 101800970, 101800064, 101801300, 101798901, 101792102, 101805386, 101792273, 101789714, 101799191, 101794667, 101803075, 101799623, 101802371, 101795907, 101791383, 101790412, 101802347, 101802482, 101800333, 101796164, 101803386	514	196	9145	2.72324	0.000386895	6.44928e-05	0.00182186
GOTERM_CC_DIRECT	GO:0005581~collagen trimer	8	1.19048	2.143e-06	101794158, 101799162, 101803075, 101797958, 101798293, 101791407, 101797992, 101796992	514	13	9145	10.9488	0.000602002	8.60224e-05	0.00283507
GOTERM_CC_DIRECT	GO:0005861~troponin complex	6	0.892857	3.12038e-06	101793837, 101793157, 101803953, 101802822, 101803548, 101799009	514	6	9145	17.7918	0.000876445	0.000109598	0.00412807
GOTERM_MF_DIRECT	GO:0005201~extracellular matrix structural constituent	10	1.4881	5.60841e-06	101800117, 101793387, 101799839, 101794718, 101804910, 101801494, 101802078, 101798014, 101802788, 101800228	411	26	7470	6.99045	0.00210654	0.000702675	0.00775189
GOTERM_CC_DIRECT	GO:0005887~integral component of plasma membrane	29	4.31548	2.71667e-05	101804995, 101802912, 101792524, 101791540, 101800546, 101799755, 101795842, 101789580, 101795331, 101795138, 101793161, 101801891, 101790064, 101795198, 101796995, 101799858, 101798071, 101789714, 101794667, 101795852, 101795544, 101793762, 101797741, 101802138, 101801841, 101802482, 101800333, 101797992, 101792707	514	216	9145	2.38872	0.00760488	0.000847856	0.0359345
GOTERM_CC_DIRECT	GO:0005925~focal adhesion	31	4.6131	3.32157e-05	101800302, 101791061, 101803871, 101800293, 101800275, 101791929, 101802842, 101799042, 101799587, 101793928, 101801240, 101796544, 101795331, 101790249, 101794453, 101801891, 101793076, 101791104, 101801145, 101802359, 101799623, 101795217, 101800613, 101795907, 101802035, 101792025, 101800418, 101798814, 101798356, 101796164, 101798107	514	242	9145	2.27912	0.00929034	0.000932941	0.0439342
GOTERM_MF_DIRECT	GO:0004222~metalloendopeptidase activity	15	2.23214	6.30625e-05	101789427, 101793749, 101802680, 101798722, 101799556, 101802504, 101790783, 101799212, 101791289, 101791383, 101793721, 101796969, 101801056, 101803448, 101804308	411	77	7470	3.54062	0.0234333	0.00591052	0.0871323
GOTERM_BP_DIRECT	GO:0001657~ureteric bud development	8	1.19048	8.35179e-05	101796798, 101802347, 101798983, 101795325, 101799290, 101800239, 101796754, 101793182	450	20	7753	6.89156	0.14567	0.051126	0.142505
GOTERM_BP_DIRECT	GO:0034446~substrate adhesion-dependent cell spreading	9	1.33929	0.000131976	101800175, 101789714, 101801954, 101801307, 101793161, 101801494, 101802078, 101796164, 101793762	450	28	7753	5.53786	0.220257	0.0603028	0.2251
GOTERM_BP_DIRECT	GO:0006936~muscle contraction	7	1.04167	0.000177498	101791470, 101803053, 101791061, 101795892, 101801311, 101795695, 101797970	450	16	7753	7.53764	0.284385	0.0647324	0.302633
GOTERM_CC_DIRECT	GO:0030018~Z disc	10	1.4881	0.000193483	101793698, 101791061, 101795165, 101798814, 101799261, 101799312, 101798536, 101789483, 101795217, 101802816	514	38	9145	4.68206	0.0529222	0.0049309	0.255668
GOTERM_CC_DIRECT	GO:0030016~myofibril	5	0.744048	0.000299046	101789522, 101789686, 101793928, 101801060, 101797970	514	7	9145	12.7084	0.0806097	0.00697924	0.394904
GOTERM_BP_DIRECT	GO:0055010~ventricular cardiac muscle tissue morphogenesis	6	0.892857	0.000359189	101789686, 101795655, 101804464, 101803953, 101803548, 101799009	450	12	7753	8.61444	0.491959	0.106729	0.611523
GOTERM_BP_DIRECT	GO:0007507~heart development	13	1.93452	0.000528269	101797173, 101798983, 101800831, 101800654, 101798014, 101804689, 101795612, 101800706, 101802788, 101796992, 101799755, 101799832, 101797702	450	69	7753	3.24602	0.630665	0.132633	0.898164
GOTERM_BP_DIRECT	GO:0001525~angiogenesis	14	2.08333	0.000617699	101796325, 101792273, 101796345, 101795495, 101799871, 101798243, 101792749, 101795212, 101790193, 101804284, 101799290, 101801891, 101793161, 101795612	450	80	7753	3.01506	0.687991	0.135488	1.04946
GOTERM_MF_DIRECT	GO:0005007~fibroblast growth factor-activated receptor activity	4	0.595238	0.00062996	101804995, 101803623, 101799290, 101791540	411	4	7470	18.1752	0.210961	0.0462826	0.867249
GOTERM_CC_DIRECT	GO:0016324~apical plasma membrane	15	2.23214	0.000968238	101789714, 101799723, 101800294, 101798059, 101795212, 101800175, 101797741, 101802347, 101791565, 101790249, 101803417, 101791780, 101800183, 101792707, 101803386	514	97	9145	2.75131	0.238303	0.0207213	1.27339
GOTERM_BP_DIRECT	GO:0048565~digestive tract development	6	0.892857	0.00117793	101798607, 101790765, 101798901, 101802788, 101791104, 101797483	450	15	7753	6.89156	0.891577	0.218747	1.99231
GOTERM_MF_DIRECT	GO:0050840~extracellular matrix binding	6	0.892857	0.00128227	101803449, 101792954, 101790165, 101801223, 101801300, 101801962	411	16	7470	6.81569	0.382725	0.0772592	1.7579
GOTERM_BP_DIRECT	GO:0060021~palate development	10	1.4881	0.00149959	101798983, 101793161, 101800267, 101795544, 101798243, 101802242, 101802371, 101800064, 101792259, 101795448	450	48	7753	3.58935	0.940919	0.246394	2.52982
GOTERM_BP_DIRECT	GO:0010811~positive regulation of cell-substrate adhesion	7	1.04167	0.00158153	101803449, 101792954, 101804284, 101799479, 101802763, 101795513, 101797077	450	23	7753	5.24357	0.949387	0.23756	2.66631
GOTERM_BP_DIRECT	GO:0018149~peptide cross-linking	5	0.744048	0.00176156	101800175, 101799341, 101790249, 101804915, 101802788	450	10	7753	8.61444	0.963973	0.241912	2.96554
GOTERM_BP_DIRECT	GO:0043206~extracellular fibril organization	4	0.595238	0.00176736	101793387, 101798624, 101802788, 101792694	450	5	7753	13.7831	0.964365	0.22624	2.97516
GOTERM_BP_DIRECT	GO:0043588~skin development	7	1.04167	0.0020072	101793387, 101802997, 101800267, 101798901, 101802788, 101791104, 101791289	450	24	7753	5.02509	0.977345	0.237023	3.37243
GOTERM_BP_DIRECT	GO:0007160~cell-matrix adhesion	9	1.33929	0.00245278	101802363, 101803449, 101802504, 101796164, 101798901, 101802788, 101795907, 101791104, 101790193	450	42	7753	3.6919	0.990237	0.265534	4.10641
GOTERM_BP_DIRECT	GO:0030324~lung development	8	1.19048	0.00286218	101796345, 101801954, 101802371, 101791289, 101796992, 101799755, 101797702, 101790193	450	34	7753	4.05386	0.995497	0.286579	4.77616
GOTERM_CC_DIRECT	GO:0001527~microfibril	4	0.595238	0.00308962	101800117, 101791663, 101798014, 101792694	514	6	9145	11.8612	0.58085	0.0602196	4.01112
GOTERM_CC_DIRECT	GO:0005903~brush border	7	1.04167	0.00325952	101799723, 101796544, 101791868, 101795217, 101803561, 101796031, 101795212	514	27	9145	4.6127	0.600452	0.0593285	4.22731
GOTERM_BP_DIRECT	GO:0070208~protein heterotrimerization	4	0.595238	0.00338305	101794718, 101803075, 101798293, 101797992	450	6	7753	11.4859	0.998318	0.31323	5.6219
GOTERM_BP_DIRECT	GO:0048048~embryonic eye morphogenesis	4	0.595238	0.00338305	101800117, 101798014, 101804856, 101793182	450	6	7753	11.4859	0.998318	0.31323	5.6219
GOTERM_CC_DIRECT	GO:0005886~plasma membrane	66	9.82143	0.00362734	101802680, 101795208, 101795655, 101800212, 101791061, 101800293, 101798561, 101801776, 101793447, 101796359, 101802997, 101800646, 101790688, 101799041, 101795861, 101799042, 101804454, 101801240, 101795617, 101798848, 101803623, 101802433, 101793340, 101797278, 101795612, 101792102, 101802633, 101799438, 101798435, 101793708, 101800780, 101798607, 101800575, 101804929, 101790650, 101794041, 101…	514	834	9145	1.40799	0.639814	0.061827	4.69382
GOTERM_BP_DIRECT	GO:0048661~positive regulation of smooth muscle cell proliferation	5	0.744048	0.00378414	101799587, 101800033, 101795612, 101793597, 101795028	450	12	7753	7.1787	0.999212	0.32769	6.26833
GOTERM_BP_DIRECT	GO:0042472~inner ear morphogenesis	7	1.04167	0.00461487	101794280, 101795086, 101799290, 101791939, 101800064, 101796164, 101799032	450	28	7753	4.30722	0.999837	0.368024	7.59398
GOTERM_BP_DIRECT	GO:0001568~blood vessel development	6	0.892857	0.00478184	101793387, 101800985, 101794718, 101794041, 101801307, 101797008	450	20	7753	5.16867	0.999881	0.363499	7.85829
GOTERM_BP_DIRECT	GO:0061077~chaperone-mediated protein folding	4	0.595238	0.00566706	101789939, 101791022, 101799954, 101803184	450	7	7753	9.84508	0.999978	0.399584	9.24769
GOTERM_BP_DIRECT	GO:0030335~positive regulation of cell migration	11	1.6369	0.00736196	101805386, 101798814, 101799723, 101795331, 101801494, 101802018, 101791939, 101802842, 101793762, 101799755, 101796927	450	71	7753	2.66926	0.999999	0.469067	11.8531
GOTERM_BP_DIRECT	GO:0016525~negative regulation of angiogenesis	7	1.04167	0.00778687	101796701, 101789714, 101794041, 101803609, 101801300, 101801962, 101801619	450	31	7753	3.89039	1	0.473067	12.4951
GOTERM_CC_DIRECT	GO:0001533~cornified envelope	3	0.446429	0.00907189	101799341, 101790249, 101804915	514	3	9145	17.7918	0.92276	0.13984	11.3581
GOTERM_MF_DIRECT	GO:0003700~transcription factor activity, sequence-specific DNA binding	19	2.82738	0.00970759	101791472, 101798724, 101798092, 101799850, 101795495, 101802371, 101797800, 101802247, 101794525, 101802952, 101797555, 101800239, 101795285, 101798635, 101804385, 101804562, 101789859, 101794917, 101795019	411	180	7470	1.91849	0.97447	0.407843	12.6142
GOTERM_BP_DIRECT	GO:0045599~negative regulation of fat cell differentiation	6	0.892857	0.0108306	101800212, 101803075, 101802371, 101800064, 101803448, 101799032	450	24	7753	4.30722	1	0.574842	16.9671
GOTERM_BP_DIRECT	GO:0001822~kidney development	7	1.04167	0.0122875	101804939, 101792102, 101802433, 101802065, 101790783, 101799755, 101797702	450	34	7753	3.54712	1	0.60632	19.0307
GOTERM_BP_DIRECT	GO:0007275~multicellular organism development	8	1.19048	0.013964	101802952, 101798092, 101797800, 101804385, 101798635, 101803448, 101804562, 101795019	450	45	7753	3.06291	1	0.639233	21.3455
GOTERM_BP_DIRECT	GO:0007156~homophilic cell adhesion via plasma membrane adhesion molecules	9	1.33929	0.0145655	101801460, 101801145, 101800780, 101793771, 101793447, 101798607, 101803609, 101790765, 101802569	450	56	7753	2.76893	1	0.640977	22.1608
GOTERM_BP_DIRECT	GO:0030216~keratinocyte differentiation	6	0.892857	0.0152427	101797476, 101799341, 101790249, 101804915, 101802371, 101789859	450	26	7753	3.9759	1	0.64444	23.0691
GOTERM_CC_DIRECT	GO:0030057~desmosome	4	0.595238	0.01566	101791242, 101795655, 101798848, 101804915	514	10	9145	7.11673	0.988148	0.218394	18.8455
GOTERM_BP_DIRECT	GO:0007229~integrin-mediated signaling pathway	7	1.04167	0.0161471	101801954, 101796164, 101798901, 101802788, 101795907, 101791104, 101790193	450	36	7753	3.35006	1	0.652894	24.2665
GOTERM_MF_DIRECT	GO:0005546~phosphatidylinositol-4,5-bisphosphate binding	6	0.892857	0.0167709	101793928, 101792273, 101804717, 101791061, 101799303, 101790502	411	28	7470	3.89468	0.998269	0.54838	20.8464
GOTERM_BP_DIRECT	GO:0035987~endodermal cell differentiation	5	0.744048	0.0177491	101800175, 101801494, 101800011, 101795907, 101795448	450	18	7753	4.7858	1	0.675429	26.3448
GOTERM_BP_DIRECT	GO:0009636~response to toxic substance	5	0.744048	0.0177491	101802138, 101796508, 101800294, 101802830, 101790502	450	18	7753	4.7858	1	0.675429	26.3448
GOTERM_BP_DIRECT	GO:0071230~cellular response to amino acid stimulus	6	0.892857	0.0178414	101794718, 101804910, 101798843, 101802788, 101799042, 101800228	450	27	7753	3.82864	1	0.665349	26.4629
GOTERM_BP_DIRECT	GO:0045600~positive regulation of fat cell differentiation	6	0.892857	0.0178414	101805386, 101791844, 101802143, 101800033, 101791294, 101790650	450	27	7753	3.82864	1	0.665349	26.4629
GOTERM_BP_DIRECT	GO:0032964~collagen biosynthetic process	3	0.446429	0.0185705	101793387, 101801272, 101801056	450	4	7753	12.9217	1	0.668525	27.3894
GOTERM_BP_DIRECT	GO:0048333~mesodermal cell differentiation	3	0.446429	0.0185705	101796164, 101798901, 101795448	450	4	7753	12.9217	1	0.668525	27.3894
GOTERM_BP_DIRECT	GO:0043569~negative regulation of insulin-like growth factor receptor signaling pathway	3	0.446429	0.0185705	101798837, 101805386, 101793418	450	4	7753	12.9217	1	0.668525	27.3894
GOTERM_BP_DIRECT	GO:0019800~peptide cross-linking via chondroitin 4-sulfate glycosaminoglycan	3	0.446429	0.0185705	101802763, 101801962, 101795513	450	4	7753	12.9217	1	0.668525	27.3894
GOTERM_BP_DIRECT	GO:0010863~positive regulation of phospholipase C activity	3	0.446429	0.0185705	101799587, 101795331, 101799290	450	4	7753	12.9217	1	0.668525	27.3894
GOTERM_BP_DIRECT	GO:0007155~cell adhesion	9	1.33929	0.0195668	101802035, 101793387, 101800985, 101803344, 101798564, 101800654, 101800613, 101793430, 101795842	450	59	7753	2.62814	1	0.676566	28.6378
GOTERM_CC_DIRECT	GO:0005783~endoplasmic reticulum	27	4.01786	0.020348	101804995, 101799303, 101795175, 101801272, 101800806, 101804148, 101799775, 101792520, 101798250, 101799839, 101801672, 101802433, 101793654, 101795612, 101799325, 101796212, 101796490, 101801169, 101803075, 101799914, 101799311, 101799479, 101798412, 101790679, 101800177, 101791844, 101796164	514	304	9145	1.5802	0.996901	0.262169	23.8126
GOTERM_BP_DIRECT	GO:0008285~negative regulation of cell proliferation	16	2.38095	0.0203679	101805386, 101793182, 101791939, 101794827, 101794310, 101800613, 101791294, 101798837, 101800418, 101795325, 101802143, 101800259, 101803623, 101794566, 101789859, 101795448	450	145	7753	1.90112	1	0.680462	29.6269
GOTERM_BP_DIRECT	GO:0051496~positive regulation of stress fiber assembly	5	0.744048	0.0214789	101802482, 101791929, 101795570, 101793762, 101790193	450	19	7753	4.53392	1	0.689445	30.9771
GOTERM_BP_DIRECT	GO:0010906~regulation of glucose metabolic process	4	0.595238	0.0224601	101796141, 101803685, 101803716, 101797992	450	11	7753	6.26505	1	0.695609	32.1495
GOTERM_CC_DIRECT	GO:0030133~transport vesicle	5	0.744048	0.0231369	101804995, 101791565, 101803623, 101792524, 101797642	514	20	9145	4.44796	0.998609	0.28028	26.6325
GOTERM_CC_DIRECT	GO:0045121~membrane raft	9	1.33929	0.0237513	101800177, 101792273, 101789714, 101799303, 101801272, 101800646, 101800183, 101799042, 101802816	514	63	9145	2.54169	0.998835	0.275048	27.2406
GOTERM_BP_DIRECT	GO:0016337~single organismal cell-cell adhesion	6	0.892857	0.0238785	101791242, 101801460, 101801145, 101804284, 101798848, 101804915	450	29	7753	3.5646	1	0.708079	33.8109
GOTERM_BP_DIRECT	GO:0071560~cellular response to transforming growth factor beta stimulus	5	0.744048	0.0256531	101803169, 101801891, 101802371, 101794310, 101800183	450	20	7753	4.30722	1	0.724491	35.8358
GOTERM_BP_DIRECT	GO:0050873~brown fat cell differentiation	5	0.744048	0.0256531	101800985, 101803075, 101804689, 101803809, 101791104	450	20	7753	4.30722	1	0.724491	35.8358
GOTERM_BP_DIRECT	GO:0090002~establishment of protein localization to plasma membrane	5	0.744048	0.0256531	101791242, 101795655, 101791061, 101801954, 101796544	450	20	7753	4.30722	1	0.724491	35.8358
GOTERM_BP_DIRECT	GO:0042116~macrophage activation	3	0.446429	0.0297726	101795578, 101805016, 101797702	450	5	7753	10.3373	1	0.767965	40.3137
GOTERM_BP_DIRECT	GO:0043032~positive regulation of macrophage activation	3	0.446429	0.0297726	101799191, 101795572, 101802371	450	5	7753	10.3373	1	0.767965	40.3137
GOTERM_BP_DIRECT	GO:0098911~regulation of ventricular cardiac muscle cell action potential	3	0.446429	0.0297726	101795655, 101801891, 101804915	450	5	7753	10.3373	1	0.767965	40.3137
GOTERM_BP_DIRECT	GO:0050679~positive regulation of epithelial cell proliferation	5	0.744048	0.0302814	101795796, 101798837, 101798983, 101793597, 101795028	450	21	7753	4.10212	1	0.76521	40.8459
GOTERM_MF_DIRECT	GO:0005198~structural molecule activity	9	1.33929	0.0317558	101797741, 101799341, 101801240, 101790249, 101801891, 101804915, 101790688, 101800092, 101791346	411	68	7470	2.40554	0.999995	0.740294	35.9856
GOTERM_BP_DIRECT	GO:0045766~positive regulation of angiogenesis	7	1.04167	0.0325397	101789714, 101799551, 101795331, 101800292, 101802371, 101794827, 101793762	450	42	7753	2.87148	1	0.781488	43.1545
GOTERM_CC_DIRECT	GO:0005768~endosome	9	1.33929	0.0329803	101795208, 101796544, 101802482, 101790249, 101802997, 101801891, 101798002, 101795612, 101802065	514	67	9145	2.38995	0.999919	0.348418	35.8326
GOTERM_BP_DIRECT	GO:0000187~activation of MAPK activity	6	0.892857	0.0351627	101805386, 101804524, 101802482, 101798293, 101793597, 101794187	450	32	7753	3.23042	1	0.799421	45.7294
GOTERM_BP_DIRECT	GO:0002062~chondrocyte differentiation	5	0.744048	0.0353703	101805386, 101798983, 101799290, 101799871, 101800865	450	22	7753	3.91566	1	0.793741	45.9285
GOTERM_CC_DIRECT	GO:0030175~filopodium	5	0.744048	0.0370603	101793928, 101801145, 101791061, 101796544, 101789940	514	23	9145	3.86779	0.999975	0.369589	39.3233
GOTERM_MF_DIRECT	GO:0008440~inositol-1,4,5-trisphosphate 3-kinase activity	3	0.446429	0.0389064	101804228, 101790367, 101791659	411	6	7470	9.08759	1	0.7751	42.2196
GOTERM_MF_DIRECT	GO:0004745~retinol dehydrogenase activity	3	0.446429	0.0389064	101805386, 101793519, 101792259	411	6	7470	9.08759	1	0.7751	42.2196
GOTERM_BP_DIRECT	GO:0070373~negative regulation of ERK1 and ERK2 cascade	6	0.892857	0.0395445	101804841, 101804310, 101803075, 101795325, 101796544, 101802816	450	33	7753	3.13253	1	0.822455	49.7876
GOTERM_CC_DIRECT	GO:0005764~lysosome	9	1.33929	0.0413251	101792449, 101799303, 101794453, 101802433, 101798412, 101795612, 101802065, 101800183, 101799042	514	70	9145	2.28752	0.999993	0.389898	42.7838
GOTERM_BP_DIRECT	GO:0090090~negative regulation of canonical Wnt signaling pathway	9	1.33929	0.0416809	101805386, 101792102, 101799850, 101801891, 101802371, 101791939, 101802842, 101800706, 101791294	450	68	7753	2.28029	1	0.831934	51.6609
GOTERM_CC_DIRECT	GO:0005622~intracellular	29	4.31548	0.0426316	101791470, 101801294, 101795578, 101799926, 101790765, 101800646, 101793597, 101795513, 101799755, 101799019, 101804939, 101799587, 101794718, 101798907, 101790502, 101796325, 101798496, 101794067, 101798607, 101800833, 101802371, 101791939, 101802221, 101802174, 101805163, 101798201, 101791788, 101805428, 101802158	514	356	9145	1.44933	0.999995	0.387185	43.8068
GOTERM_BP_DIRECT	GO:0048843~negative regulation of axon extension involved in axon guidance	3	0.446429	0.0429674	101802371, 101800064, 101798107	450	6	7753	8.61444	1	0.834648	52.757
GOTERM_BP_DIRECT	GO:0043568~positive regulation of insulin-like growth factor receptor signaling pathway	3	0.446429	0.0429674	101804454, 101803685, 101793597	450	6	7753	8.61444	1	0.834648	52.757
GOTERM_BP_DIRECT	GO:0003009~skeletal muscle contraction	3	0.446429	0.0429674	101793837, 101793157, 101802822	450	6	7753	8.61444	1	0.834648	52.757
GOTERM_BP_DIRECT	GO:0060048~cardiac muscle contraction	4	0.595238	0.0435659	101789686, 101804464, 101799312, 101799009	450	14	7753	4.92254	1	0.83245	53.259
GOTERM_BP_DIRECT	GO:0043280~positive regulation of cysteine-type endopeptidase activity involved in apoptotic process	4	0.595238	0.0435659	101804856, 101800064, 101794310, 101796212	450	14	7753	4.92254	1	0.83245	53.259
GOTERM_BP_DIRECT	GO:0046326~positive regulation of glucose import	4	0.595238	0.0435659	101803075, 101798293, 101792348, 101793597	450	14	7753	4.92254	1	0.83245	53.259
GOTERM_MF_DIRECT	GO:0005507~copper ion binding	5	0.744048	0.0453088	101795788, 101798066, 101804951, 101796992, 101803495	411	25	7470	3.63504	1	0.795036	47.3186
GOTERM_BP_DIRECT	GO:0010628~positive regulation of gene expression	11	1.6369	0.0474416	101804306, 101800175, 101800293, 101796544, 101799479, 101801891, 101797992, 101794310, 101798059, 101799755, 101794314	450	95	7753	1.99492	1	0.851729	56.3897
GOTERM_CC_DIRECT	GO:0042383~sarcolemma	5	0.744048	0.0485112	101792273, 101794158, 101790249, 101798389, 101802816	514	25	9145	3.55837	0.999999	0.415757	48.2049
GOTERM_MF_DIRECT	GO:0005539~glycosaminoglycan binding	3	0.446429	0.0525222	101802763, 101801962, 101799755	411	7	7470	7.78936	1	0.815571	52.5619
GOTERM_BP_DIRECT	GO:0007204~positive regulation of cytosolic calcium ion concentration	5	0.744048	0.0534245	101794280, 101795578, 101794067, 101792490, 101797992	450	25	7753	3.44578	1	0.879022	60.8377
GOTERM_CC_DIRECT	GO:0005938~cell cortex	6	0.892857	0.0539575	101789987, 101801891, 101791540, 101803561, 101796927, 101797483	514	37	9145	2.88516	1	0.438574	51.9927
GOTERM_CC_DIRECT	GO:0031430~M band	3	0.446429	0.054656	101795618, 101795892, 101795695	514	7	9145	7.62507	1	0.431112	52.4596
GOTERM_CC_DIRECT	GO:0031674~I band	3	0.446429	0.054656	101792025, 101804464, 101801311	514	7	9145	7.62507	1	0.431112	52.4596
GOTERM_MF_DIRECT	GO:0005044~scavenger receptor activity	5	0.744048	0.0577329	101800212, 101798435, 101800333, 101792518, 101803495	411	27	7470	3.36577	1	0.820925	56.0435
GOTERM_BP_DIRECT	GO:2000679~positive regulation of transcription regulatory region DNA binding	3	0.446429	0.0578875	101800064, 101793597, 101799032	450	7	7753	7.38381	1	0.894398	63.8738
GOTERM_BP_DIRECT	GO:0045995~regulation of embryonic development	3	0.446429	0.0578875	101801954, 101800985, 101799677	450	7	7753	7.38381	1	0.894398	63.8738
GOTERM_BP_DIRECT	GO:0071773~cellular response to BMP stimulus	3	0.446429	0.0578875	101802504, 101799032, 101791383	450	7	7753	7.38381	1	0.894398	63.8738
GOTERM_BP_DIRECT	GO:0035329~hippo signaling	4	0.595238	0.0615591	101798724, 101803417, 101798607, 101790765	450	16	7753	4.30722	1	0.90447	66.2039
GOTERM_BP_DIRECT	GO:0045214~sarcomere organization	4	0.595238	0.0615591	101789686, 101791061, 101799261, 101798536	450	16	7753	4.30722	1	0.90447	66.2039
GOTERM_MF_DIRECT	GO:0008307~structural constituent of muscle	3	0.446429	0.0675389	101803563, 101799312, 101789483	411	8	7470	6.81569	1	0.847114	61.9615
GOTERM_BP_DIRECT	GO:0032869~cellular response to insulin stimulus	5	0.744048	0.0677623	101800212, 101800301, 101803075, 101802433, 101798412	450	27	7753	3.19053	1	0.921415	69.8221
GOTERM_BP_DIRECT	GO:0009267~cellular response to starvation	5	0.744048	0.0677623	101789522, 101796141, 101802433, 101800865, 101804929	450	27	7753	3.19053	1	0.921415	69.8221
GOTERM_CC_DIRECT	GO:0005605~basal lamina	3	0.446429	0.0702249	101800175, 101803449, 101800985	514	8	9145	6.67194	1	0.506153	61.8362
GOTERM_BP_DIRECT	GO:0007179~transforming growth factor beta receptor signaling pathway	6	0.892857	0.0725564	101794718, 101800239, 101802788, 101795486, 101795907, 101799755	450	39	7753	2.6506	1	0.931365	72.3652
GOTERM_BP_DIRECT	GO:0045786~negative regulation of cell cycle	3	0.446429	0.0742899	101805386, 101799032, 101795486	450	8	7753	6.46083	1	0.932434	73.234
GOTERM_BP_DIRECT	GO:0060445~branching involved in salivary gland morphogenesis	3	0.446429	0.0742899	101795796, 101801954, 101799290	450	8	7753	6.46083	1	0.932434	73.234
GOTERM_BP_DIRECT	GO:0007413~axonal fasciculation	3	0.446429	0.0742899	101800780, 101793161, 101798107	450	8	7753	6.46083	1	0.932434	73.234
GOTERM_MF_DIRECT	GO:0003777~microtubule motor activity	6	0.892857	0.0781354	101797173, 101790443, 101799296, 101797434, 101790717, 101802200	411	42	7470	2.59645	1	0.869886	67.5201
GOTERM_BP_DIRECT	GO:0030308~negative regulation of cell growth	7	1.04167	0.0783378	101800212, 101800259, 101799871, 101794566, 101800183, 101791294, 101795448	450	52	7753	2.31927	1	0.938937	75.1637
GOTERM_BP_DIRECT	GO:0035556~intracellular signal transduction	16	2.38095	0.0819655	101791470, 101801294, 101796325, 101802633, 101794067, 101800833, 101800646, 101802221, 101799041, 101799755, 101805163, 101791788, 101799551, 101798907, 101801214, 101802158	450	175	7753	1.57521	1	0.943791	76.781
GOTERM_BP_DIRECT	GO:0086091~regulation of heart rate by cardiac conduction	4	0.595238	0.0824346	101795655, 101799303, 101801891, 101804915	450	18	7753	3.82864	1	0.94187	76.9828
GOTERM_BP_DIRECT	GO:0010862~positive regulation of pathway-restricted SMAD protein phosphorylation	4	0.595238	0.0824346	101798837, 101805386, 101802842, 101795448	450	18	7753	3.82864	1	0.94187	76.9828
GOTERM_BP_DIRECT	GO:0043552~positive regulation of phosphatidylinositol 3-kinase activity	4	0.595238	0.0824346	101799587, 101804995, 101789714, 101795331	450	18	7753	3.82864	1	0.94187	76.9828
GOTERM_BP_DIRECT	GO:0007519~skeletal muscle tissue development	4	0.595238	0.0824346	101801891, 101798243, 101795247, 101802816	450	18	7753	3.82864	1	0.94187	76.9828
GOTERM_BP_DIRECT	GO:0050731~positive regulation of peptidyl-tyrosine phosphorylation	5	0.744048	0.0838792	101792102, 101804212, 101794827, 101798107, 101801619	450	29	7753	2.9705	1	0.941995	77.5937
GOTERM_CC_DIRECT	GO:0005884~actin filament	5	0.744048	0.0846194	101789714, 101796544, 101798412, 101795217, 101797483	514	30	9145	2.9653	1	0.563146	68.9541
GOTERM_CC_DIRECT	GO:0016459~myosin complex	5	0.744048	0.0846194	101803563, 101789940, 101791868, 101789759, 101798412	514	30	9145	2.9653	1	0.563146	68.9541
GOTERM_CC_DIRECT	GO:0016323~basolateral plasma membrane	7	1.04167	0.0862096	101792273, 101800708, 101802347, 101799723, 101799303, 101804915, 101795486	514	55	9145	2.26441	1	0.558335	69.6601
GOTERM_CC_DIRECT	GO:0005923~bicellular tight junction	7	1.04167	0.0862096	101797741, 101801460, 101802347, 101791565, 101803417, 101790688, 101800092	514	55	9145	2.26441	1	0.558335	69.6601
GOTERM_CC_DIRECT	GO:0008305~integrin complex	3	0.446429	0.0870229	101796164, 101798901, 101791104	514	9	9145	5.93061	1	0.550439	70.0154
GOTERM_BP_DIRECT	GO:0050729~positive regulation of inflammatory response	3	0.446429	0.0919535	101795572, 101802371, 101800183	450	9	7753	5.74296	1	0.954124	80.737
GOTERM_BP_DIRECT	GO:0042474~middle ear morphogenesis	3	0.446429	0.0919535	101798983, 101799290, 101791285	450	9	7753	5.74296	1	0.954124	80.737
GOTERM_BP_DIRECT	GO:0030509~BMP signaling pathway	5	0.744048	0.0925783	101792102, 101800239, 101791939, 101799588, 101799755	450	30	7753	2.87148	1	0.952739	80.962
GOTERM_BP_DIRECT	GO:0032092~positive regulation of protein binding	6	0.892857	0.0933468	101805386, 101801891, 101802371, 101800064, 101802065, 101804929	450	42	7753	2.46127	1	0.951598	81.2355
GOTERM_BP_DIRECT	GO:0010629~negative regulation of gene expression	7	1.04167	0.0968083	101790412, 101801672, 101804212, 101800259, 101803716, 101802065, 101790193	450	55	7753	2.19277	1	0.954755	82.4219
GOTERM_MF_DIRECT	GO:0016887~ATPase activity	7	1.04167	0.0968693	101792025, 101797173, 101794117, 101800575, 101799296, 101790717, 101802200	411	58	7470	2.19356	1	0.90877	75.5451

## Sheet: brown
Category	Term	Count	%	PValue	Genes	List Total	Pop Hits	Pop Total	Fold Enrichment	Bonferroni	Benjamini	FDR
GOTERM_CC_DIRECT	GO:0030496~midbody	14	2.57353	3.35053e-06	101789958, 101802613, 101794686, 101800116, 101800003, 101790293, 101803686, 101797296, 101800889, 101800864, 101801170, 101797924, 101802738, 101803463	426	61	9145	4.92688	0.000967836	0.000967836	0.00445171
GOTERM_BP_DIRECT	GO:0006270~DNA replication initiation	7	1.28676	5.63854e-06	101801579, 101804977, 101805049, 101797341, 101789950, 101790484, 101797931	389	11	7753	12.6831	0.00798038	0.00798038	0.00930692
GOTERM_BP_DIRECT	GO:0007076~mitotic chromosome condensation	6	1.10294	6.25748e-05	101790557, 101797409, 101802104, 101803192, 101792687, 101793585	389	10	7753	11.9584	0.0850827	0.0434869	0.10324
GOTERM_CC_DIRECT	GO:0042555~MCM complex	5	0.919118	0.000143943	101801579, 101804977, 101805049, 101797341, 101789950	426	7	9145	15.3337	0.0407489	0.0205864	0.191086
GOTERM_CC_DIRECT	GO:0034663~endoplasmic reticulum chaperone complex	5	0.919118	0.000143943	101794686, 101799671, 101800889, 101801859, 101803457	426	7	9145	15.3337	0.0407489	0.0205864	0.191086
GOTERM_CC_DIRECT	GO:0005876~spindle microtubule	7	1.28676	0.000157315	101800116, 101790702, 101801628, 101790557, 101803686, 101790233, 101795813	426	19	9145	7.90894	0.0444494	0.0150416	0.20882
GOTERM_MF_DIRECT	GO:0005524~ATP binding	63	11.5809	0.000201913	101797234, 101799242, 101804995, 101800153, 101801407, 101795651, 101789428, 101791453, 101803695, 101789950, 101798219, 101799202, 101801170, 101791319, 101796115, 101789958, 101800116, 101797173, 101792057, 101803457, 101800184, 101799804, 101790750, 101802104, 101803686, 101801621, 101795813, 101796445, 101801628, 101797341, 101800889, 101798109, 101798540, 101800793, 101804977, 101805049, 101…	328	910	7470	1.57669	0.0582111	0.0582111	0.269067
GOTERM_CC_DIRECT	GO:0016020~membrane	46	8.45588	0.000477431	101804977, 101800850, 101804040, 101794194, 101800773, 101790022, 101799671, 101804522, 101803695, 101803993, 101801468, 101789950, 101796476, 101798219, 101803149, 101801859, 101794989, 101804627, 101795312, 101791949, 101801069, 101790362, 101805178, 101797409, 101801226, 101803352, 101803457, 101790750, 101800812, 101801185, 101803686, 101790794, 101797470, 101802257, 101793585, 101793431, 101…	426	582	9145	1.69672	0.12891	0.0339142	0.632499
GOTERM_BP_DIRECT	GO:0007018~microtubule-based movement	9	1.65441	0.000685626	101804627, 101797234, 101798515, 101801628, 101799975, 101795653, 101798219, 101801170, 101797924	389	40	7753	4.48438	0.62266	0.277378	1.12574
GOTERM_CC_DIRECT	GO:0000796~condensin complex	4	0.735294	0.00092922	101797409, 101802104, 101803192, 101793585	426	5	9145	17.1737	0.235604	0.0523157	1.22762
GOTERM_CC_DIRECT	GO:0000776~kinetochore	8	1.47059	0.000966011	101789958, 101798515, 101798731, 101799449, 101803579, 101803183, 101798219, 101802738	426	35	9145	4.90677	0.243696	0.0454851	1.27594
GOTERM_CC_DIRECT	GO:0005788~endoplasmic reticulum lumen	6	1.10294	0.00109682	101803305, 101794686, 101795377, 101799772, 101800889, 101793431	426	18	9145	7.15571	0.271783	0.0442969	1.44756
GOTERM_MF_DIRECT	GO:0043394~proteoglycan binding	4	0.735294	0.00150619	101794155, 101793480, 101794268, 101794564	328	6	7470	15.1829	0.360888	0.200555	1.99107
GOTERM_CC_DIRECT	GO:0005783~endoplasmic reticulum	27	4.96324	0.00193117	106019938, 101799242, 101793758, 101804995, 101802263, 101801137, 101795223, 101790476, 101800544, 101792922, 101799839, 101803352, 101801400, 101804246, 101797264, 101789751, 101800812, 101795642, 101804725, 101796785, 101792454, 101797470, 101790175, 101805057, 101796444, 101805425, 101791138	426	304	9145	1.90662	0.428018	0.0674486	2.5357
GOTERM_CC_DIRECT	GO:0000784~nuclear chromosome, telomeric region	9	1.65441	0.00323156	101801579, 101804977, 101805049, 101797341, 101803686, 101789950, 101797686, 101804902, 101804656	426	54	9145	3.57786	0.607584	0.0987179	4.20952
GOTERM_MF_DIRECT	GO:0003678~DNA helicase activity	4	0.735294	0.00394932	101804977, 101805049, 101797341, 101789950	328	8	7470	11.3872	0.691264	0.324131	5.14286
GOTERM_MF_DIRECT	GO:0003700~transcription factor activity, sequence-specific DNA binding	17	3.125	0.00538723	101791447, 101795642, 101800320, 101793883, 101793899, 101802339, 101803928, 101800818, 101798886, 101801478, 101795030, 101801576, 101803370, 101798500, 101805265, 101789859, 101799346	328	180	7470	2.15091	0.798976	0.330406	6.95377
GOTERM_BP_DIRECT	GO:0006260~DNA replication	8	1.47059	0.00573273	101799370, 101797881, 101803173, 101790280, 101791353, 101796445, 101792325, 101804656	389	44	7753	3.62374	0.999717	0.870285	9.05364
GOTERM_MF_DIRECT	GO:0004896~cytokine receptor activity	4	0.735294	0.00573328	101796991, 101794194, 101793158, 101803352	328	9	7470	10.122	0.818715	0.289323	7.38478
GOTERM_BP_DIRECT	GO:0000070~mitotic sister chromatid segregation	4	0.735294	0.00576828	101789958, 101800116, 101798731, 101805336	389	8	7753	9.9653	0.999731	0.806812	9.1073
GOTERM_BP_DIRECT	GO:2000045~regulation of G1/S transition of mitotic cell cycle	4	0.735294	0.00576828	101791271, 101801170, 101801576, 101805365	389	8	7753	9.9653	0.999731	0.806812	9.1073
GOTERM_CC_DIRECT	GO:0031262~Ndc80 complex	3	0.551471	0.00626542	101797649, 101797862, 101796476	426	3	9145	21.4671	0.83739	0.166099	8.01179
GOTERM_CC_DIRECT	GO:0000942~condensed nuclear chromosome outer kinetochore	3	0.551471	0.00626542	101800116, 101803695, 101796476	426	3	9145	21.4671	0.83739	0.166099	8.01179
GOTERM_BP_DIRECT	GO:0034508~centromere complex assembly	3	0.551471	0.00724631	101799449, 101797775, 101803579	389	3	7753	19.9306	0.999968	0.821366	11.3122
GOTERM_BP_DIRECT	GO:0030098~lymphocyte differentiation	3	0.551471	0.00724631	101801468, 101794953, 101804780	389	3	7753	19.9306	0.999968	0.821366	11.3122
GOTERM_BP_DIRECT	GO:0010572~positive regulation of platelet activation	3	0.551471	0.00724631	101798767, 101790546, 101799388	389	3	7753	19.9306	0.999968	0.821366	11.3122
GOTERM_BP_DIRECT	GO:0045143~homologous chromosome segregation	3	0.551471	0.00724631	101800116, 101805336, 101797873	389	3	7753	19.9306	0.999968	0.821366	11.3122
GOTERM_BP_DIRECT	GO:0000281~mitotic cytokinesis	5	0.919118	0.00874145	101800116, 101790557, 101790293, 101800864, 101797924	389	17	7753	5.86194	0.999996	0.831752	13.4914
GOTERM_MF_DIRECT	GO:0003777~microtubule motor activity	7	1.28676	0.00930424	101804627, 101797234, 101801628, 101795653, 101797173, 101798219, 101797924	328	42	7470	3.79573	0.937731	0.370428	11.7259
GOTERM_BP_DIRECT	GO:0090023~positive regulation of neutrophil chemotaxis	4	0.735294	0.011469	101789878, 101790787, 101790794, 101803352	389	10	7753	7.97224	1	0.871131	17.3379
GOTERM_CC_DIRECT	GO:0005813~centrosome	19	3.49265	0.0117312	101802091, 101790965, 101803686, 101790484, 101803887, 101800251, 101795658, 101789958, 101800116, 101797341, 101799975, 101795113, 101797409, 101805336, 101803704, 101805265, 101800864, 101802738, 101799804	426	216	9145	1.88831	0.966971	0.266577	14.5118
GOTERM_BP_DIRECT	GO:0006268~DNA unwinding involved in DNA replication	3	0.551471	0.0140135	101801579, 101804977, 101805049	389	4	7753	14.9479	1	0.89228	20.7808
GOTERM_BP_DIRECT	GO:0051988~regulation of attachment of spindle microtubules to kinetochore	3	0.551471	0.0140135	101789958, 101790293, 101797296	389	4	7753	14.9479	1	0.89228	20.7808
GOTERM_BP_DIRECT	GO:0007094~mitotic spindle assembly checkpoint	4	0.735294	0.0151929	101790286, 101800116, 101798731, 101803695	389	11	7753	7.24749	1	0.886446	22.3305
GOTERM_CC_DIRECT	GO:0005634~nucleus	70	12.8676	0.0168665	101797892, 101799945, 101804858, 101799449, 101789428, 101797039, 101794845, 101794989, 101800251, 101794225, 101800901, 101800013, 101801400, 101799501, 101802353, 101794374, 101794665, 101796785, 101803928, 101803433, 101798096, 101794953, 101790484, 101798862, 101797931, 101803173, 101797862, 101798109, 101800793, 101804977, 101800320, 101800850, 101800960, 101790100, 101799671, 101803243, 101…	426	1159	9145	1.29655	0.992672	0.336129	20.2294
GOTERM_MF_DIRECT	GO:0001530~lipopolysaccharide binding	4	0.735294	0.0171387	101800960, 101798767, 101799388, 101792728	328	13	7470	7.0075	0.994109	0.519763	20.5988
GOTERM_BP_DIRECT	GO:0051603~proteolysis involved in cellular protein catabolic process	5	0.919118	0.0187755	101800960, 101794155, 101794268, 101800889, 101794564	389	21	7753	4.74538	1	0.913578	26.8653
GOTERM_MF_DIRECT	GO:0005547~phosphatidylinositol-3,4,5-trisphosphate binding	5	0.919118	0.0191423	101793138, 101790293, 101801854, 101799284, 101800184	328	24	7470	4.74466	0.996786	0.512053	22.7315
GOTERM_CC_DIRECT	GO:0000940~condensed chromosome outer kinetochore	3	0.551471	0.0196236	101790286, 101790702, 101790233	426	5	9145	12.8803	0.996745	0.35634	23.1511
GOTERM_CC_DIRECT	GO:0001891~phagocytic cup	3	0.551471	0.0196236	101793620, 101789862, 101800184	426	5	9145	12.8803	0.996745	0.35634	23.1511
GOTERM_CC_DIRECT	GO:0000922~spindle pole	7	1.28676	0.0207972	101789958, 101800116, 101801628, 101790112, 101798731, 101803135, 101802738	426	47	9145	3.19723	0.997698	0.351984	24.3644
GOTERM_BP_DIRECT	GO:0071260~cellular response to mechanical stimulus	5	0.919118	0.0220651	101797264, 101797832, 101799388, 101791236, 101794615	389	22	7753	4.52968	1	0.928791	30.8089
GOTERM_BP_DIRECT	GO:0007059~chromosome segregation	5	0.919118	0.0220651	101792282, 101790702, 101797649, 101797775, 101790233	389	22	7753	4.52968	1	0.928791	30.8089
GOTERM_BP_DIRECT	GO:0071353~cellular response to interleukin-4	4	0.735294	0.0244497	101805425, 101805049, 101800889, 101794314	389	13	7753	6.13249	1	0.93318	33.5418
GOTERM_BP_DIRECT	GO:0007052~mitotic spindle organization	4	0.735294	0.0244497	101797649, 101795651, 101796476, 101795813	389	13	7753	6.13249	1	0.93318	33.5418
GOTERM_MF_DIRECT	GO:0001047~core promoter binding	5	0.919118	0.0251554	101805425, 101793883, 101801576, 101799501, 101798788	328	26	7470	4.37969	0.999483	0.568612	28.818
GOTERM_MF_DIRECT	GO:0016853~isomerase activity	3	0.551471	0.0254925	101795377, 101794852, 101799772	328	6	7470	11.3872	0.999533	0.53557	29.1457
GOTERM_MF_DIRECT	GO:0001077~transcriptional activator activity, RNA polymerase II core promoter proximal region sequence-specific binding	11	2.02206	0.0258453	101791447, 101802353, 101800243, 101799370, 101800773, 101797174, 101800060, 101790321, 101804780, 101794824, 101792325	328	113	7470	2.21698	0.999581	0.506878	29.4872
GOTERM_CC_DIRECT	GO:0005794~Golgi apparatus	25	4.59559	0.02601	101789751, 101802613, 101804995, 101804725, 101789428, 101791453, 101792454, 101803639, 101803896, 101792368, 101803226, 101803881, 101790175, 101790476, 101790193, 101800484, 101799967, 101799975, 101791138, 101799545, 101793657, 101805256, 101803352, 101797924, 101792028	426	339	9145	1.58312	0.999508	0.398157	29.5429
GOTERM_CC_DIRECT	GO:0048471~perinuclear region of cytoplasm	18	3.30882	0.0293442	101794686, 101802613, 101791624, 101799671, 101798731, 101795586, 101790965, 101799388, 101798886, 101803226, 101805057, 101803881, 101795813, 101790286, 101800492, 101797341, 101794268, 101805265	426	222	9145	1.74058	0.999817	0.416063	32.681
GOTERM_CC_DIRECT	GO:0005615~extracellular space	27	4.96324	0.0314333	101802287, 101792112, 101790786, 101793480, 101793721, 101799522, 101791949, 101799839, 101794155, 101794361, 101797401, 101804246, 101797574, 101804513, 101798767, 101795586, 101789862, 101792454, 101800742, 101798886, 101795399, 101792957, 101802986, 101794268, 101804896, 101796147, 101794564	426	381	9145	1.52129	0.999902	0.418965	34.5809
GOTERM_BP_DIRECT	GO:0034142~toll-like receptor 4 signaling pathway	3	0.551471	0.0327698	101799388, 101801807, 101796085	389	6	7753	9.9653	1	0.966016	42.3039
GOTERM_BP_DIRECT	GO:0032722~positive regulation of chemokine production	3	0.551471	0.0327698	101797264, 101799388, 101801807	389	6	7753	9.9653	1	0.966016	42.3039
GOTERM_BP_DIRECT	GO:0006935~chemotaxis	5	0.919118	0.0339373	101803748, 101790787, 101790794, 101802610, 101792728	389	25	7753	3.98612	1	0.962025	43.4427
GOTERM_CC_DIRECT	GO:0005874~microtubule	8	1.47059	0.0351869	101797234, 101799975, 101790965, 101804924, 101803099, 101801170, 101797924, 101803135	426	67	9145	2.56324	0.999968	0.437365	37.8704
GOTERM_CC_DIRECT	GO:0005737~cytoplasm	79	14.5221	0.0353049	101797892, 101800773, 101804858, 101799449, 101802339, 101803695, 101797039, 101802994, 101799202, 101791353, 101794989, 101800251, 101795658, 101795312, 101800116, 101798159, 101795113, 101793590, 101800901, 101790546, 101802784, 101789859, 101799346, 101795162, 101797574, 101794374, 101802104, 101803686, 101798096, 101804924, 101802409, 101791366, 101803437, 101796445, 101795758, 101801628, 101…	426	1383	9145	1.22625	0.999969	0.421152	37.9713
GOTERM_BP_DIRECT	GO:0090307~mitotic spindle assembly	4	0.735294	0.0361286	101789958, 101801628, 101790321, 101803135	389	15	7753	5.31482	1	0.96192	45.5235
GOTERM_CC_DIRECT	GO:0005793~endoplasmic reticulum-Golgi intermediate compartment	5	0.919118	0.043558	101800134, 101804725, 101794852, 101803639, 101800889	426	29	9145	3.70123	0.999997	0.474567	44.6633
GOTERM_BP_DIRECT	GO:0007067~mitotic nuclear division	5	0.919118	0.0435614	101790702, 101797775, 101797862, 101790233, 101799804	389	27	7753	3.69085	1	0.975836	52.0582
GOTERM_BP_DIRECT	GO:0030968~endoplasmic reticulum unfolded protein response	4	0.735294	0.0501724	101791624, 101795642, 101803640, 106017251	389	17	7753	4.68955	1	0.982814	57.2446
GOTERM_CC_DIRECT	GO:0030027~lamellipodium	8	1.47059	0.0521999	101805330, 101790051, 101801697, 101798096, 101805265, 101790794, 101800184, 101792760	426	73	9145	2.35256	1	0.521834	50.9501
GOTERM_BP_DIRECT	GO:0050731~positive regulation of peptidyl-tyrosine phosphorylation	5	0.919118	0.0545614	101792112, 101801621, 101803352, 101801807, 101793441	389	29	7753	3.43631	1	0.984947	60.3915
GOTERM_BP_DIRECT	GO:0043065~positive regulation of apoptotic process	9	1.65441	0.0549962	101797892, 101792282, 101800768, 101790051, 101797296, 101801807, 101798862, 101803226, 101805057	389	83	7753	2.16115	1	0.98203	60.6911
GOTERM_CC_DIRECT	GO:0031012~extracellular matrix	7	1.28676	0.0551002	101802287, 101794686, 101804513, 101799839, 101795683, 101803896, 101795399	426	59	9145	2.54695	1	0.525038	52.9073
GOTERM_BP_DIRECT	GO:0030574~collagen catabolic process	3	0.551471	0.0572512	101794155, 101794268, 101794564	389	8	7753	7.47397	1	0.981488	62.2111
GOTERM_BP_DIRECT	GO:0010389~regulation of G2/M transition of mitotic cell cycle	3	0.551471	0.0572512	101792368, 101801170, 101802738	389	8	7753	7.47397	1	0.981488	62.2111
GOTERM_BP_DIRECT	GO:0043123~positive regulation of I-kappaB kinase/NF-kappaB signaling	9	1.65441	0.0582648	101800153, 101795651, 101791236, 101805265, 101789777, 101797296, 101803149, 101801807, 101805057	389	84	7753	2.13542	1	0.979297	62.8762
GOTERM_BP_DIRECT	GO:0051726~regulation of cell cycle	6	1.10294	0.0619254	101791591, 101802339, 101803887, 101794989, 101802477, 101799804	389	43	7753	2.78101	1	0.980736	65.1877
GOTERM_BP_DIRECT	GO:0032755~positive regulation of interleukin-6 production	4	0.735294	0.0664634	101797264, 101799388, 101789777, 101801807	389	19	7753	4.19591	1	0.982958	67.8656
GOTERM_BP_DIRECT	GO:0050732~negative regulation of peptidyl-tyrosine phosphorylation	3	0.551471	0.0712275	101792112, 101791271, 101801621	389	9	7753	6.64353	1	0.985004	70.4681
GOTERM_BP_DIRECT	GO:0006614~SRP-dependent cotranslational protein targeting to membrane	3	0.551471	0.0712275	101805438, 101800746, 101799644	389	9	7753	6.64353	1	0.985004	70.4681
GOTERM_BP_DIRECT	GO:0030970~retrograde protein transport, ER to cytosol	3	0.551471	0.0712275	101799945, 101794686, 106017251	389	9	7753	6.64353	1	0.985004	70.4681
GOTERM_BP_DIRECT	GO:0007080~mitotic metaphase plate congression	4	0.735294	0.0754025	101798515, 101798219, 101801170, 101803463	389	20	7753	3.98612	1	0.986222	72.5846
GOTERM_CC_DIRECT	GO:0051233~spindle midzone	3	0.551471	0.0757403	101800116, 101790293, 101801170	426	10	9145	6.44014	1	0.628298	64.8837
GOTERM_BP_DIRECT	GO:0006955~immune response	8	1.47059	0.0759191	101798500, 101789878, 101791236, 101803352, 101803149, 101803226, 101801296, 101794314	389	74	7753	2.15466	1	0.984321	72.8364
GOTERM_MF_DIRECT	GO:0000978~RNA polymerase II core promoter proximal region sequence-specific DNA binding	12	2.20588	0.0771953	101795162, 101791447, 101800243, 101799370, 101800773, 101797174, 101795610, 101790321, 101804780, 101799501, 101794824, 101792325	328	155	7470	1.76318	1	0.86308	65.7645
GOTERM_BP_DIRECT	GO:0000086~G2/M transition of mitotic cell cycle	4	0.735294	0.0848403	101800116, 101799346, 101802477, 101799804	389	21	7753	3.7963	1	0.988884	76.8557
GOTERM_MF_DIRECT	GO:0004704~NF-kappaB-inducing kinase activity	2	0.367647	0.0856395	101800153, 101791236	328	2	7470	22.7744	1	0.870675	69.7164
GOTERM_BP_DIRECT	GO:0006355~regulation of transcription, DNA-templated	12	2.20588	0.0880896	101797892, 101793360, 101793590, 101792880, 101789428, 101800060, 101800310, 101799314, 101802409, 101803437, 101795399, 106015666	389	139	7753	1.72063	1	0.989094	78.1754
GOTERM_CC_DIRECT	GO:0005901~caveola	4	0.735294	0.0887221	101802613, 101798515, 101800418, 101795256	426	23	9145	3.73341	1	0.673315	70.9005
GOTERM_CC_DIRECT	GO:0097149~centralspindlin complex	2	0.367647	0.090792	101790293, 101797296	426	2	9145	21.4671	1	0.667228	71.7666
GOTERM_MF_DIRECT	GO:0001158~enhancer sequence-specific DNA binding	3	0.551471	0.0944104	101805425, 101803928, 101798886	328	12	7470	5.6936	1	0.878008	73.3709
GOTERM_BP_DIRECT	GO:0045132~meiotic chromosome segregation	2	0.367647	0.0975919	101802104, 101803192	389	2	7753	19.9306	1	0.992281	81.6408
GOTERM_BP_DIRECT	GO:0051383~kinetochore organization	2	0.367647	0.0975919	101802104, 101803192	389	2	7753	19.9306	1	0.992281	81.6408
GOTERM_BP_DIRECT	GO:0043932~ossification involved in bone remodeling	2	0.367647	0.0975919	101802287, 101797574	389	2	7753	19.9306	1	0.992281	81.6408
GOTERM_BP_DIRECT	GO:0045218~zonula adherens maintenance	2	0.367647	0.0975919	101799975, 101800251	389	2	7753	19.9306	1	0.992281	81.6408
GOTERM_BP_DIRECT	GO:0043137~DNA replication, removal of RNA primer	2	0.367647	0.0975919	101797686, 101804902	389	2	7753	19.9306	1	0.992281	81.6408
GOTERM_BP_DIRECT	GO:0032877~positive regulation of DNA endoreduplication	2	0.367647	0.0975919	101799501, 101798788	389	2	7753	19.9306	1	0.992281	81.6408

## Sheet: green
Category	Term	Count	%	PValue	Genes	List Total	Pop Hits	Pop Total	Fold Enrichment	Bonferroni	Benjamini	FDR
GOTERM_BP_DIRECT	GO:0071222~cellular response to lipopolysaccharide	6	3.125	0.000312068	101792498, 101800211, 101804455, 101801826, 101803646, 101803431	128	37	7753	9.82221	0.208213	0.208213	0.473743
GOTERM_BP_DIRECT	GO:0042832~defense response to protozoan	4	2.08333	0.000335521	101800211, 101793419, 101801826, 101793700	128	9	7753	26.9201	0.221987	0.11795	0.509262
GOTERM_BP_DIRECT	GO:0002230~positive regulation of defense response to virus by host	6	3.125	0.00358585	101799156, 101800211, 101794053, 101802678, 101803646, 101802682	128	63	7753	5.7686	0.931917	0.591669	5.3188
GOTERM_CC_DIRECT	GO:0005615~extracellular space	14	7.29167	0.00520792	101792112, 101800211, 101804010, 101801826, 101804206, 101802682, 101799752, 106019313, 101795323, 101792037, 101803013, 101790439, 101801059, 101797076	140	381	9145	2.40026	0.473892	0.473892	5.84309
GOTERM_BP_DIRECT	GO:0006955~immune response	6	3.125	0.00712699	101804010, 101793419, 101803013, 101790039, 101790439, 101801826	128	74	7753	4.91111	0.995252	0.737504	10.311
GOTERM_BP_DIRECT	GO:0051092~positive regulation of NF-kappaB transcription factor activity	5	2.60417	0.0115509	101791574, 101793419, 101804036, 101796415, 101797241	128	54	7753	5.60836	0.999832	0.824141	16.2022
GOTERM_BP_DIRECT	GO:0048662~negative regulation of smooth muscle cell proliferation	3	1.5625	0.0157819	101800211, 101796300, 101790439	128	12	7753	15.1426	0.999993	0.862368	21.4966
GOTERM_BP_DIRECT	GO:0032735~positive regulation of interleukin-12 production	3	1.5625	0.0157819	101800211, 101793419, 101790439	128	12	7753	15.1426	0.999993	0.862368	21.4966
GOTERM_BP_DIRECT	GO:0032496~response to lipopolysaccharide	4	2.08333	0.016372	101801281, 101793726, 101797791, 101797241	128	33	7753	7.34186	0.999996	0.828633	22.2097
GOTERM_BP_DIRECT	GO:0032088~negative regulation of NF-kappaB transcription factor activity	4	2.08333	0.016372	101796300, 101800973, 101803646, 101796415	128	33	7753	7.34186	0.999996	0.828633	22.2097
GOTERM_BP_DIRECT	GO:0051607~defense response to virus	4	2.08333	0.0177458	101799156, 101800211, 101793419, 101790439	128	34	7753	7.12592	0.999998	0.812528	23.8463
GOTERM_BP_DIRECT	GO:0006954~inflammatory response	5	2.60417	0.0215656	101790135, 101801281, 101804010, 101801826, 101796415	128	65	7753	4.65925	1	0.836664	28.2296
GOTERM_BP_DIRECT	GO:0097191~extrinsic apoptotic signaling pathway	3	1.5625	0.0243176	101801281, 101790439, 101803046	128	15	7753	12.1141	1	0.841411	31.2403
GOTERM_BP_DIRECT	GO:0050728~negative regulation of inflammatory response	4	2.08333	0.0255528	101802229, 101795963, 101803431, 101791200	128	39	7753	6.21234	1	0.827985	32.5528
GOTERM_CC_DIRECT	GO:0005829~cytosol	15	7.8125	0.0283265	101794214, 101801899, 101790132, 101796041, 101801495, 101792437, 101804791, 101803431, 101804036, 101799000, 106019313, 101794597, 101794053, 101804455, 101795963	140	525	9145	1.86633	0.970826	0.829195	28.2037
GOTERM_MF_DIRECT	GO:0008381~mechanically-gated ion channel activity	2	1.04167	0.0297638	101804683, 101790387	113	2	7470	66.1062	0.993164	0.993164	30.703
GOTERM_BP_DIRECT	GO:0070374~positive regulation of ERK1 and ERK2 cascade	5	2.60417	0.0300496	106019313, 101794513, 101790039, 101794473, 101804791	128	72	7753	4.20627	1	0.850702	37.1361
GOTERM_BP_DIRECT	GO:0071359~cellular response to dsRNA	2	1.04167	0.0324953	101801281, 101803431	128	2	7753	60.5703	1	0.850548	39.505
GOTERM_BP_DIRECT	GO:0030101~natural killer cell activation	2	1.04167	0.0324953	101800211, 101795383	128	2	7753	60.5703	1	0.850548	39.505
GOTERM_BP_DIRECT	GO:0051712~positive regulation of killing of cells of other organism	2	1.04167	0.0324953	101804455, 101790439	128	2	7753	60.5703	1	0.850548	39.505
GOTERM_BP_DIRECT	GO:0032747~positive regulation of interleukin-23 production	2	1.04167	0.0324953	101790439, 101793100	128	2	7753	60.5703	1	0.850548	39.505
GOTERM_BP_DIRECT	GO:0010634~positive regulation of epithelial cell migration	3	1.5625	0.0343237	101804752, 101794513, 101790439	128	18	7753	10.0951	1	0.845271	41.2212
GOTERM_BP_DIRECT	GO:0071347~cellular response to interleukin-1	3	1.5625	0.0343237	101798379, 101803646, 101803431	128	18	7753	10.0951	1	0.845271	41.2212
GOTERM_BP_DIRECT	GO:0032755~positive regulation of interleukin-6 production	3	1.5625	0.0379578	101801281, 101800579, 101800973	128	19	7753	9.56373	1	0.854807	44.4982
GOTERM_CC_DIRECT	GO:0043231~intracellular membrane-bounded organelle	4	2.08333	0.0400994	101798388, 101795323, 101793419, 101797635	140	50	9145	5.22571	0.993486	0.813243	37.6183
GOTERM_MF_DIRECT	GO:0005031~tumor necrosis factor-activated receptor activity	2	1.04167	0.0443147	101791761, 101797241	113	3	7470	44.0708	0.999435	0.976233	42.316
GOTERM_BP_DIRECT	GO:0007623~circadian rhythm	3	1.5625	0.0456403	101804455, 101796241, 101797411	128	21	7753	8.6529	1	0.8874	50.8719
GOTERM_BP_DIRECT	GO:0045063~T-helper 1 cell differentiation	2	1.04167	0.0483478	101792052, 101795383	128	3	7753	40.3802	1	0.887009	52.9502
GOTERM_BP_DIRECT	GO:0034393~positive regulation of smooth muscle cell apoptotic process	2	1.04167	0.0483478	101800211, 101790439	128	3	7753	40.3802	1	0.887009	52.9502
GOTERM_BP_DIRECT	GO:0051259~protein oligomerization	3	1.5625	0.0581195	101801281, 101803646, 101804036	128	24	7753	7.57129	1	0.916942	59.7876
GOTERM_BP_DIRECT	GO:0098792~xenophagy	4	2.08333	0.0608598	101794053, 101797184, 101802678, 101802682	128	55	7753	4.40511	1	0.915581	61.5313
GOTERM_BP_DIRECT	GO:0043066~negative regulation of apoptotic process	6	3.125	0.0686565	101792437, 101791761, 101804791, 101797411, 101800789, 101791200	128	134	7753	2.7121	1	0.930062	66.1137
GOTERM_BP_DIRECT	GO:0071498~cellular response to fluid shear stress	2	1.04167	0.0792839	101790135, 101798379	128	5	7753	24.2281	1	0.947254	71.5428
GOTERM_BP_DIRECT	GO:0044130~negative regulation of growth of symbiont in host	2	1.04167	0.0792839	101800211, 101801826	128	5	7753	24.2281	1	0.947254	71.5428
GOTERM_BP_DIRECT	GO:0001916~positive regulation of T cell mediated cytotoxicity	2	1.04167	0.0792839	101801281, 101800211	128	5	7753	24.2281	1	0.947254	71.5428
GOTERM_BP_DIRECT	GO:0042511~positive regulation of tyrosine phosphorylation of Stat1 protein	2	1.04167	0.0792839	101793419, 101790439	128	5	7753	24.2281	1	0.947254	71.5428
GOTERM_BP_DIRECT	GO:0032700~negative regulation of interleukin-17 production	2	1.04167	0.0792839	101800211, 101790439	128	5	7753	24.2281	1	0.947254	71.5428
GOTERM_BP_DIRECT	GO:0060326~cell chemotaxis	3	1.5625	0.0860278	101803013, 101792052, 101790039	128	30	7753	6.05703	1	0.953041	74.5542
GOTERM_MF_DIRECT	GO:0001614~purinergic nucleotide receptor activity	2	1.04167	0.0866824	101801281, 101791189	113	6	7470	22.0354	1	0.993173	66.7329
GOTERM_MF_DIRECT	GO:0004931~extracellular ATP-gated cation channel activity	2	1.04167	0.0866824	101801281, 101791189	113	6	7470	22.0354	1	0.993173	66.7329
GOTERM_BP_DIRECT	GO:0030206~chondroitin sulfate biosynthetic process	2	1.04167	0.0943756	101791490, 101796810	128	6	7753	20.1901	1	0.960201	77.8696
GOTERM_BP_DIRECT	GO:0043508~negative regulation of JUN kinase activity	2	1.04167	0.0943756	101792437, 101793726	128	6	7753	20.1901	1	0.960201	77.8696

## Sheet: greenyellow
Category	Term	Count	%	PValue	Genes	List Total	Pop Hits	Pop Total	Fold Enrichment	Bonferroni	Benjamini	FDR
GOTERM_MF_DIRECT	GO:0003676~nucleic acid binding	3	14.2857	0.066326	101801470, 101804358, 101805466	15	228	7470	6.55263	0.666478	0.666478	38.5748
GOTERM_MF_DIRECT	GO:0003677~DNA binding	3	14.2857	0.0999846	101801665, 101801981, 101797363	15	289	7470	5.16955	0.814647	0.569474	52.6726

## Sheet: magenta
Category	Term	Count	%	PValue	Genes	List Total	Pop Hits	Pop Total	Fold Enrichment	Bonferroni	Benjamini	FDR
GOTERM_BP_DIRECT	GO:0045087~innate immune response	8	6.89655	6.51486e-08	101791574, 101798516, 101796943, 101790771, 101802794, 101789567, 101800076, 101790163	75	39	7753	21.2048	2.95119e-05	2.95119e-05	9.25138e-05
GOTERM_BP_DIRECT	GO:0051607~defense response to virus	7	6.03448	6.6993e-07	101796943, 101790417, 101799633, 101790771, 101791352, 101796198, 101800495	75	34	7753	21.2827	0.000303432	0.000151728	0.000951326
GOTERM_BP_DIRECT	GO:1902187~negative regulation of viral release from host cell	3	2.58621	0.000882233	101791574, 101802794, 101790163	75	5	7753	62.024	0.329564	0.124776	1.24554
GOTERM_BP_DIRECT	GO:0045071~negative regulation of viral genome replication	3	2.58621	0.00384904	101798516, 101791352, 101796198	75	10	7753	31.012	0.825701	0.353864	5.3291
GOTERM_BP_DIRECT	GO:0032728~positive regulation of interferon-beta production	3	2.58621	0.00384904	101799633, 101789567, 101800076	75	10	7753	31.012	0.825701	0.353864	5.3291
GOTERM_MF_DIRECT	GO:0003725~double-stranded RNA binding	4	3.44828	0.00524305	101798516, 101790771, 101789567, 101800076	77	35	7470	11.0872	0.402601	0.402601	5.64685
GOTERM_MF_DIRECT	GO:0003727~single-stranded RNA binding	3	2.58621	0.00984526	101802137, 101789567, 101800076	77	15	7470	19.4026	0.620771	0.384185	10.3628
GOTERM_MF_DIRECT	GO:0008270~zinc ion binding	14	12.069	0.011421	101804719, 101789567, 101793263, 101789601, 101790163, 101803199, 101791574, 101796374, 101789988, 101795951, 101802794, 101801230, 101800076, 101800495	77	638	7470	2.12881	0.675574	0.31287	11.9275
GOTERM_CC_DIRECT	GO:0042825~TAP complex	2	1.72414	0.0169867	101797680, 101797091	79	2	9145	115.759	0.723334	0.723334	16.4569
GOTERM_BP_DIRECT	GO:0060333~interferon-gamma-mediated signaling pathway	2	1.72414	0.0189995	101797758, 101799633	75	2	7753	103.373	0.999832	0.824114	23.8448
GOTERM_BP_DIRECT	GO:0003151~outflow tract morphogenesis	3	2.58621	0.019977	101793247, 101792127, 101797337	75	23	7753	13.4835	0.999893	0.782059	24.9153
GOTERM_CC_DIRECT	GO:0005737~cytoplasm	20	17.2414	0.0212663	101797236, 101804187, 101799633, 101789567, 101790010, 101803199, 101791574, 101797758, 101796374, 101800417, 101802137, 101792127, 101790417, 101795951, 101801940, 101793616, 101789868, 101801230, 101800076, 101796198	79	1383	9145	1.67403	0.800547	0.553398	20.1961
GOTERM_BP_DIRECT	GO:0045078~positive regulation of interferon-gamma biosynthetic process	2	1.72414	0.0283653	101790771, 101804449	75	3	7753	68.9156	0.999998	0.844666	33.5435
GOTERM_MF_DIRECT	GO:0015440~peptide-transporting ATPase activity	2	1.72414	0.0302166	101797680, 101797091	77	3	7470	64.6753	0.950555	0.528446	28.7703
GOTERM_BP_DIRECT	GO:0019885~antigen processing and presentation of endogenous peptide antigen via MHC class I	2	1.72414	0.0376428	101797680, 101797091	75	4	7753	51.6867	1	0.886128	42.008
GOTERM_BP_DIRECT	GO:0060339~negative regulation of type I interferon-mediated signaling pathway	2	1.72414	0.0376428	101796943, 101796198	75	4	7753	51.6867	1	0.886128	42.008
GOTERM_BP_DIRECT	GO:0032909~regulation of transforming growth factor beta2 production	2	1.72414	0.0376428	101793247, 101801230	75	4	7753	51.6867	1	0.886128	42.008
GOTERM_MF_DIRECT	GO:0016817~hydrolase activity, acting on acid anhydrides	2	1.72414	0.0400872	101789567, 101800076	77	4	7470	48.5065	0.981857	0.55152	36.3886
GOTERM_BP_DIRECT	GO:0032727~positive regulation of interferon-alpha production	2	1.72414	0.0559365	101789567, 101800076	75	6	7753	34.4578	1	0.944827	55.8423
GOTERM_BP_DIRECT	GO:0070306~lens fiber cell differentiation	2	1.72414	0.0559365	101793580, 101801230	75	6	7753	34.4578	1	0.944827	55.8423
GOTERM_BP_DIRECT	GO:0046597~negative regulation of viral entry into host cell	2	1.72414	0.0559365	101791574, 101789529	75	6	7753	34.4578	1	0.944827	55.8423
GOTERM_BP_DIRECT	GO:0006915~apoptotic process	3	2.58621	0.0657481	101799633, 101791841, 101799915	75	44	7753	7.04818	1	0.954078	61.9306
GOTERM_CC_DIRECT	GO:0005765~lysosomal membrane	4	3.44828	0.0659478	101789967, 101790771, 101804646, 101789563	79	109	9145	4.24805	0.994004	0.818332	51.1298
GOTERM_BP_DIRECT	GO:0042993~positive regulation of transcription factor import into nucleus	2	1.72414	0.0738871	101789567, 101801230	75	8	7753	25.8433	1	0.95762	66.3788
GOTERM_MF_DIRECT	GO:0004842~ubiquitin-protein transferase activity	4	3.44828	0.0757468	101804187, 101795951, 101802794, 101797151	77	97	7470	4.00054	0.999556	0.723782	58.145
GOTERM_BP_DIRECT	GO:0032757~positive regulation of interleukin-8 production	2	1.72414	0.0827357	101790771, 101789567	75	9	7753	22.9719	1	0.961614	70.6637
GOTERM_BP_DIRECT	GO:0030308~negative regulation of cell growth	3	2.58621	0.087832	101804945, 101801230, 101797078	75	52	7753	5.96385	1	0.959378	72.8953
GOTERM_CC_DIRECT	GO:0005654~nucleoplasm	13	11.2069	0.0883265	101791574, 101797758, 101792527, 101789988, 101789954, 101789724, 101793616, 101790010, 101804449, 101801230, 101794448, 101796198, 101800495	79	919	9145	1.63751	0.999027	0.823401	62.1111
GOTERM_BP_DIRECT	GO:1902895~positive regulation of pri-miRNA transcription from RNA polymerase II promoter	2	1.72414	0.0915009	101793247, 101790010	75	10	7753	20.6747	1	0.955177	74.4029
GOTERM_BP_DIRECT	GO:0051092~positive regulation of NF-kappaB transcription factor activity	3	2.58621	0.0936588	101791574, 101790771, 101802794	75	54	7753	5.74296	1	0.948689	75.2529
GOTERM_BP_DIRECT	GO:0042593~glucose homeostasis	3	2.58621	0.0995949	101793247, 101801086, 101790010	75	56	7753	5.53786	1	0.948711	77.4577

## Sheet: pink
Category	Term	Count	%	PValue	Genes	List Total	Pop Hits	Pop Total	Fold Enrichment	Bonferroni	Benjamini	FDR
GOTERM_MF_DIRECT	GO:0005528~FK506 binding	2	3.125	0.0143825	101789823, 101803184	28	4	7470	133.393	0.447866	0.447866	12.4814
GOTERM_CC_DIRECT	GO:0033017~sarcoplasmic reticulum membrane	2	3.125	0.0272416	101789823, 101805261	37	7	9145	70.6178	0.781085	0.781085	23.7887
GOTERM_BP_DIRECT	GO:0043065~positive regulation of apoptotic process	3	4.6875	0.040588	101800784, 101792817, 101798366	31	83	7753	9.03964	0.997828	0.997828	38.9605
GOTERM_CC_DIRECT	GO:0070062~extracellular exosome	11	17.1875	0.0502108	101800580, 101800137, 101803507, 101792817, 101795084, 101802037, 101789931, 101799706, 101798366, 101803184, 101797913	37	1458	9145	1.86474	0.941184	0.757479	39.7516
GOTERM_CC_DIRECT	GO:0005689~U12-type spliceosomal complex	2	3.125	0.0537611	101796383, 101799706	37	14	9145	35.3089	0.952132	0.63691	41.9305
GOTERM_MF_DIRECT	GO:0015035~protein disulfide oxidoreductase activity	2	3.125	0.0563448	101795580, 101795959	28	16	7470	33.3482	0.907243	0.69544	41.3572
GOTERM_MF_DIRECT	GO:0003755~peptidyl-prolyl cis-trans isomerase activity	2	3.125	0.0699459	101789823, 101803184	28	20	7470	26.6786	0.948851	0.628796	48.6913

## Sheet: purple
Category	Term	Count	%	PValue	Genes	List Total	Pop Hits	Pop Total	Fold Enrichment	Bonferroni	Benjamini	FDR
GOTERM_CC_DIRECT	GO:0016021~integral component of membrane	32	31.6832	0.00856942	101795484, 101795515, 101805027, 101804316, 101796152, 101800584, 101805250, 101792321, 101791089, 101801522, 101792773, 101796895, 101802063, 101792965, 101796001, 101792986, 101791675, 101798726, 101799097, 101791790, 101802105, 101790036, 101802357, 101792379, 101803982, 101789486, 101790922, 101792399, 101797742, 106014259, 101794062, 101798911	79	2452	9145	1.51073	0.428455	0.428455	8.39787
GOTERM_BP_DIRECT	GO:0010628~positive regulation of gene expression	5	4.9505	0.0104731	101805027, 101796895, 101803666, 101802318, 101792399	71	95	7753	5.74722	0.975424	0.975424	13.4213
GOTERM_CC_DIRECT	GO:0005886~plasma membrane	14	13.8614	0.0232462	101796773, 101795515, 101796783, 101805027, 101804316, 101792087, 101789486, 101802318, 106015345, 101791089, 101805116, 101805305, 101800966, 101798911	79	834	9145	1.9432	0.783214	0.534397	21.3154
GOTERM_BP_DIRECT	GO:0048146~positive regulation of fibroblast proliferation	3	2.9703	0.0243882	101799155, 101803666, 101802318	71	27	7753	12.133	0.999832	0.987035	28.6785
GOTERM_BP_DIRECT	GO:0061314~Notch signaling involved in heart development	2	1.9802	0.0268459	101799544, 101792399	71	3	7753	72.7981	0.999931	0.95895	31.099
GOTERM_BP_DIRECT	GO:0006955~immune response	4	3.9604	0.0289631	101799097, 101796152, 101797713, 101789486	71	74	7753	5.90255	0.999968	0.924709	33.1228
GOTERM_CC_DIRECT	GO:0043296~apical junction complex	2	1.9802	0.041934	101802934, 101797910	79	5	9145	46.3038	0.93824	0.604723	35.3776
GOTERM_MF_DIRECT	GO:0004745~retinol dehydrogenase activity	2	1.9802	0.0487932	101805250, 101792965	63	6	7470	39.5238	0.985765	0.985765	41.6198
GOTERM_BP_DIRECT	GO:0046007~negative regulation of activated T cell proliferation	2	1.9802	0.0529811	101799097, 101796895	71	6	7753	36.3991	1	0.978341	52.5334
GOTERM_BP_DIRECT	GO:0044319~wound healing, spreading of cells	2	1.9802	0.0529811	101797910, 101799001	71	6	7753	36.3991	1	0.978341	52.5334
GOTERM_CC_DIRECT	GO:0072562~blood microparticle	3	2.9703	0.0561694	101800966, 101793801, 101800928	79	45	9145	7.7173	0.976659	0.609133	44.522
GOTERM_BP_DIRECT	GO:0042574~retinal metabolic process	2	1.9802	0.0615382	101805250, 101792965	71	7	7753	31.1992	1	0.975913	58.0793
GOTERM_BP_DIRECT	GO:0090051~negative regulation of cell migration involved in sprouting angiogenesis	2	1.9802	0.0615382	101797910, 101792399	71	7	7753	31.1992	1	0.975913	58.0793
GOTERM_BP_DIRECT	GO:0097194~execution phase of apoptosis	2	1.9802	0.0615382	101795769, 101799962	71	7	7753	31.1992	1	0.975913	58.0793
GOTERM_BP_DIRECT	GO:0007250~activation of NF-kappaB-inducing kinase activity	2	1.9802	0.070019	101795515, 101789486	71	8	7753	27.2993	1	0.974017	62.9779
GOTERM_MF_DIRECT	GO:0000977~RNA polymerase II regulatory region sequence-specific DNA binding	3	2.9703	0.0736752	101789879, 101799155, 101799544	63	54	7470	6.5873	0.998504	0.961324	56.105
GOTERM_CC_DIRECT	GO:0031410~cytoplasmic vesicle	3	2.9703	0.0773458	101795484, 101796773, 101796783	79	54	9145	6.43108	0.99466	0.648839	55.9772
GOTERM_BP_DIRECT	GO:0033690~positive regulation of osteoblast proliferation	2	1.9802	0.0784242	101799001, 101803666	71	9	7753	24.266	1	0.972498	67.3045
GOTERM_BP_DIRECT	GO:0050709~negative regulation of protein secretion	2	1.9802	0.0784242	101797742, 101798911	71	9	7753	24.266	1	0.972498	67.3045
GOTERM_BP_DIRECT	GO:0034097~response to cytokine	2	1.9802	0.0867546	101799097, 101800966	71	10	7753	21.8394	1	0.971257	71.126

## Sheet: red
Category	Term	Count	%	PValue	Genes	List Total	Pop Hits	Pop Total	Fold Enrichment	Bonferroni	Benjamini	FDR
GOTERM_BP_DIRECT	GO:0006412~translation	15	10	4.74529e-11	101800989, 101791445, 101790200, 101790813, 101800479, 101803698, 101802173, 101800462, 101800903, 101801250, 101801991, 101792873, 101789885, 101793494, 101789765	115	92	7753	10.992	2.44383e-08	2.44383e-08	6.86182e-08
GOTERM_MF_DIRECT	GO:0003735~structural constituent of ribosome	15	10	5.60624e-11	101800989, 101791445, 101790200, 101790813, 101800479, 101803698, 101802173, 101800462, 101800903, 101801250, 101801991, 101792873, 101789885, 101793494, 101789765	110	94	7470	10.8366	7.06386e-09	7.06386e-09	6.49239e-08
GOTERM_CC_DIRECT	GO:0022625~cytosolic large ribosomal subunit	6	4	4.24632e-05	101800903, 101790813, 101801991, 101792873, 101789885, 101789765	123	30	9145	14.8699	0.00381448	0.00381448	0.046185
GOTERM_MF_DIRECT	GO:0004715~non-membrane spanning protein tyrosine kinase activity	6	4	4.53755e-05	101794713, 101801229, 101800842, 101796890, 101799651, 101803881	110	28	7470	14.5519	0.00570113	0.00285464	0.0525352
GOTERM_CC_DIRECT	GO:0005840~ribosome	6	4	0.000278788	101800462, 101790200, 101801250, 101800479, 101793494, 101803698	123	44	9145	10.1386	0.0247822	0.0124688	0.302869
GOTERM_BP_DIRECT	GO:0050852~T cell receptor signaling pathway	5	3.33333	0.000904621	101799936, 101792798, 101801229, 101798692, 101804036	115	30	7753	11.2362	0.37255	0.207882	1.30017
GOTERM_CC_DIRECT	GO:0022627~cytosolic small ribosomal subunit	4	2.66667	0.00296422	101800989, 101802173, 101791445, 101801250	123	22	9145	13.5181	0.234461	0.085208	3.17789
GOTERM_BP_DIRECT	GO:0045086~positive regulation of interleukin-2 biosynthetic process	3	2	0.00309317	101792798, 101798749, 101804738	115	6	7753	33.7087	0.797183	0.412464	4.38088
GOTERM_BP_DIRECT	GO:0032836~glomerular basement membrane development	3	2	0.00309317	101802299, 101797440, 101797613	115	6	7753	33.7087	0.797183	0.412464	4.38088
GOTERM_CC_DIRECT	GO:0001772~immunological synapse	4	2.66667	0.00337594	101792798, 101798749, 101802267, 101804738	123	23	9145	12.9304	0.262396	0.0732646	3.61197
GOTERM_BP_DIRECT	GO:0006955~immune response	6	4	0.00452734	101803777, 101792342, 101796152, 101800101, 101790140, 101796495	115	74	7753	5.46627	0.903371	0.442458	6.35087
GOTERM_BP_DIRECT	GO:0031295~T cell costimulation	3	2	0.00721231	101803777, 101792798, 101798749	115	9	7753	22.4725	0.975954	0.525532	9.93782
GOTERM_BP_DIRECT	GO:0030198~extracellular matrix organization	5	3.33333	0.00962545	101801704, 101790967, 101795595, 101797285, 101796890	115	57	7753	5.91381	0.993134	0.564032	13.0521
GOTERM_CC_DIRECT	GO:0005911~cell-cell junction	5	3.33333	0.0109163	101799936, 101792798, 101801229, 101798692, 101802267	123	65	9145	5.7192	0.62763	0.17928	11.2555
GOTERM_BP_DIRECT	GO:0030336~negative regulation of cell migration	4	2.66667	0.0155409	101802299, 101792624, 101791559, 101802267	115	36	7753	7.49082	0.999686	0.684104	20.2672
GOTERM_BP_DIRECT	GO:0042981~regulation of apoptotic process	4	2.66667	0.0220102	101794645, 101804036, 101798749, 101799406	115	41	7753	6.57731	0.999989	0.761344	27.5177
GOTERM_BP_DIRECT	GO:0050853~B cell receptor signaling pathway	3	2	0.0224833	101794713, 101803881, 101790676	115	16	7753	12.6408	0.999992	0.727803	28.0231
GOTERM_BP_DIRECT	GO:0042102~positive regulation of T cell proliferation	3	2	0.0224833	101803777, 101798749, 101804738	115	16	7753	12.6408	0.999992	0.727803	28.0231
GOTERM_CC_DIRECT	GO:0009897~external side of plasma membrane	5	3.33333	0.0237504	101792798, 101797285, 101796152, 101796495, 101790676	123	82	9145	4.53351	0.885058	0.30271	23.0098
GOTERM_BP_DIRECT	GO:0034197~triglyceride transport	2	1.33333	0.0291936	101796495, 101797118	115	2	7753	67.4174	1	0.782565	34.847
GOTERM_BP_DIRECT	GO:0046777~protein autophosphorylation	5	3.33333	0.0375068	101797285, 101800842, 101796890, 101799406, 101803881	115	86	7753	3.91962	1	0.833003	42.4658
GOTERM_CC_DIRECT	GO:0070062~extracellular exosome	28	18.6667	0.0438635	101803101, 101802641, 101790813, 106015568, 101801151, 101800113, 101802267, 101792342, 101791551, 101799485, 101800426, 101796502, 101804278, 101799406, 101797118, 101804711, 101791559, 101789765, 101798287, 101800989, 101800101, 101795992, 101798749, 101803881, 101803948, 101790676, 101802173, 101795595	123	1458	9145	1.42784	0.982348	0.438252	38.6124
GOTERM_BP_DIRECT	GO:0007169~transmembrane receptor protein tyrosine kinase signaling pathway	3	2	0.0443555	101794861, 101803881, 101802224	115	23	7753	8.79357	1	0.857312	48.1104
GOTERM_CC_DIRECT	GO:0045121~membrane raft	4	2.66667	0.0516129	101802299, 101796495, 101798749, 101803881	123	63	9145	4.72061	0.991514	0.44908	43.8134
GOTERM_CC_DIRECT	GO:0016021~integral component of membrane	42	28	0.0568614	101801196, 101802820, 101796152, 101800588, 101790140, 101790765, 101801151, 101794861, 101796582, 101802267, 101800113, 101799589, 101792798, 101799397, 101799565, 101791089, 101791551, 101795362, 101799278, 101796495, 101797907, 101804711, 101792576, 101797285, 101791511, 101792252, 101794044, 101798887, 101795992, 101803948, 101790676, 101802224, 101792754, 101803777, 101793029, 101798679, 101…	123	2452	9145	1.27352	0.99485	0.443128	47.1051
GOTERM_MF_DIRECT	GO:0005041~low-density lipoprotein receptor activity	2	1.33333	0.0571129	101794499, 101796495	110	4	7470	33.9545	0.999395	0.915412	49.3911
GOTERM_BP_DIRECT	GO:0090330~regulation of platelet aggregation	2	1.33333	0.0575423	101803881, 101804738	115	4	7753	33.7087	1	0.904418	57.5556
GOTERM_BP_DIRECT	GO:0045577~regulation of B cell differentiation	2	1.33333	0.0575423	101794645, 101798749	115	4	7753	33.7087	1	0.904418	57.5556
GOTERM_MF_DIRECT	GO:0005096~GTPase activator activity	5	3.33333	0.0615187	101794431, 101795473, 101794846, 101800494, 101793890	110	102	7470	3.32888	0.999665	0.864666	52.063
GOTERM_MF_DIRECT	GO:0004197~cysteine-type endopeptidase activity	3	2	0.0623619	101794155, 101804036, 101791559	110	28	7470	7.27597	0.9997	0.802627	52.5595
GOTERM_BP_DIRECT	GO:0060326~cell chemotaxis	3	2	0.0714013	101792342, 101797285, 101804738	115	30	7753	6.74174	1	0.934456	65.7401
GOTERM_BP_DIRECT	GO:0060396~growth hormone receptor signaling pathway	2	1.33333	0.0714073	101796890, 101799651	115	5	7753	26.967	1	0.921416	65.7433
GOTERM_BP_DIRECT	GO:0042274~ribosomal small subunit biogenesis	2	1.33333	0.0714073	101800989, 101801250	115	5	7753	26.967	1	0.921416	65.7433
GOTERM_BP_DIRECT	GO:0007202~activation of phospholipase C activity	2	1.33333	0.0714073	101805422, 101801229	115	5	7753	26.967	1	0.921416	65.7433
GOTERM_CC_DIRECT	GO:0048471~perinuclear region of cytoplasm	7	4.66667	0.0762892	101803777, 101791511, 101801250, 101792624, 101791063, 101803881, 101791683	123	222	9145	2.34436	0.999209	0.510419	57.823
GOTERM_CC_DIRECT	GO:0005587~collagen type IV trimer	2	1.33333	0.0774416	101797440, 101797613	123	6	9145	24.7832	0.999293	0.482886	58.392
GOTERM_CC_DIRECT	GO:0045177~apical part of cell	3	2	0.0909721	101796495, 101790765, 101798887	123	38	9145	5.8697	0.999813	0.510977	64.5699
GOTERM_BP_DIRECT	GO:0033628~regulation of cell adhesion mediated by integrin	2	1.33333	0.0985337	101796890, 101803881	115	7	7753	19.2621	1	0.964524	77.687

## Sheet: salmon
Category	Term	Count	%	PValue	Genes	List Total	Pop Hits	Pop Total	Fold Enrichment	Bonferroni	Benjamini	FDR
GOTERM_CC_DIRECT	GO:0016324~apical plasma membrane	3	15	0.00804902	101801713, 101789643, 101795991	14	97	9145	20.2025	0.221611	0.221611	6.70724

[truncated: 3 more sheets: tan, turquoise, yellow]
