# Supplementary material for: Identification and analysis of long non-coding RNAs in response to H5N1 influenza viruses in duck (Anas platyrhynchos)
Source: BMC Genomics. 2019 Jan 11;20:36. doi: 10.1186/s12864-018-5422-2 (PMC6330444; doi:10.1186/s12864-018-5422-2)
Supplement: Supplementary file 10 — Table S8. KEGG analysis of DEGs co-expressed with DElncRNAs. (XLSX 83 kb) [file 12864_2018_5422_MOESM10_ESM.xlsx]

## Sheet: black
##Databases: KEGG PATHWAY
##Statistical test method: hypergeometric test / Fisher's exact test
##FDR correction method: Benjamini and Hochberg
#Term	Database	ID	Input number	Background number	P-Value	Corrected P-Value	Input
Tyrosine metabolism	KEGG PATHWAY	apla00350	3	34	0.000713348	0.0285261	101803264|101800445|101789874
Ubiquinone and other terpenoid-quinone biosynthesis	KEGG PATHWAY	apla00130	2	9	0.00118859	0.0285261	101803264|101789874
Biosynthesis of amino acids	KEGG PATHWAY	apla01230	3	57	0.00290376	0.0432632	101796090|101792685|101789874
Phenylalanine metabolism	KEGG PATHWAY	apla00360	2	17	0.00360527	0.0432632	101803264|101789874
Metabolic pathways	KEGG PATHWAY	apla01100	12	1074	0.00525613	0.0504589	101797534|101802423|101792685|101799199|101796090|101801656|101798966|101789874|101800305|101803264|101800445|101796257
Glycine, serine and threonine metabolism	KEGG PATHWAY	apla00260	2	33	0.0119426	0.0955405	101792685|101796257
Arachidonic acid metabolism	KEGG PATHWAY	apla00590	2	45	0.0209155	0.14342	101799199|101798966
Phagosome	KEGG PATHWAY	apla04145	3	129	0.0249076	0.149446	101797534|101791327|101803068
Phenylalanine, tyrosine and tryptophan biosynthesis	KEGG PATHWAY	apla00400	1	5	0.0280915	0.149822	101789874
p53 signaling pathway	KEGG PATHWAY	apla04115	2	61	0.0359918	0.172761	101789616|101793631
Taurine and hypotaurine metabolism	KEGG PATHWAY	apla00430	1	8	0.0418429	0.182587	101799199
Nitrogen metabolism	KEGG PATHWAY	apla00910	1	14	0.0687701	0.27508	101802744
Carbon metabolism	KEGG PATHWAY	apla01200	2	95	0.0774495	0.285967	101796090|101792685
Regulation of autophagy	KEGG PATHWAY	apla04140	1	24	0.111993	0.328108	101790123
Pentose phosphate pathway	KEGG PATHWAY	apla00030	1	24	0.111993	0.328108	101796090
Linoleic acid metabolism	KEGG PATHWAY	apla00591	1	25	0.116205	0.328108	101798966
alpha-Linolenic acid metabolism	KEGG PATHWAY	apla00592	1	25	0.116205	0.328108	101798966
Fructose and mannose metabolism	KEGG PATHWAY	apla00051	1	30	0.136968	0.354908	101796090
Protein processing in endoplasmic reticulum	KEGG PATHWAY	apla04141	2	146	0.155571	0.354908	101797658|101799837
Glutathione metabolism	KEGG PATHWAY	apla00480	1	36	0.161246	0.354908	101799199
Cysteine and methionine metabolism	KEGG PATHWAY	apla00270	1	37	0.165226	0.354908	101789874
Tryptophan metabolism	KEGG PATHWAY	apla00380	1	39	0.17313	0.354908	101800305
Ether lipid metabolism	KEGG PATHWAY	apla00565	1	41	0.180961	0.354908	101798966
Arginine and proline metabolism	KEGG PATHWAY	apla00330	1	41	0.180961	0.354908	101796257
Notch signaling pathway	KEGG PATHWAY	apla04330	1	42	0.184848	0.354908	101792577
Sphingolipid metabolism	KEGG PATHWAY	apla00600	1	50	0.215297	0.395968	101802423
Glycolysis / Gluconeogenesis	KEGG PATHWAY	apla00010	1	52	0.222732	0.395968	101796090
MAPK signaling pathway	KEGG PATHWAY	apla04010	2	211	0.267568	0.451625	101797658|101793631
Inositol phosphate metabolism	KEGG PATHWAY	apla00562	1	66	0.272857	0.451625	101801656
ECM-receptor interaction	KEGG PATHWAY	apla04512	1	75	0.303376	0.474871	101794144
Adherens junction	KEGG PATHWAY	apla04520	1	76	0.306688	0.474871	101802206
Endocytosis	KEGG PATHWAY	apla04144	2	244	0.325285	0.475507	101797658|101803068
Gap junction	KEGG PATHWAY	apla04540	1	88	0.345232	0.475507	101791327
Phosphatidylinositol signaling system	KEGG PATHWAY	apla04070	1	90	0.351447	0.475507	101801656
Oocyte meiosis	KEGG PATHWAY	apla04114	1	92	0.357603	0.475507	101796640
Glycerophospholipid metabolism	KEGG PATHWAY	apla00564	1	93	0.360659	0.475507	101798966
Oxidative phosphorylation	KEGG PATHWAY	apla00190	1	104	0.393343	0.475507	101797534
Spliceosome	KEGG PATHWAY	apla03040	1	105	0.396231	0.475507	101797658
Neuroactive ligand-receptor interaction	KEGG PATHWAY	apla04080	2	289	0.401921	0.475507	101792756|101798856
Lysosome	KEGG PATHWAY	apla04142	1	109	0.407647	0.475507	101797534
Cell adhesion molecules (CAMs)	KEGG PATHWAY	apla04514	1	112	0.416069	0.475507	101794144
Cell cycle	KEGG PATHWAY	apla04110	1	112	0.416069	0.475507	101793631
FoxO signaling pathway	KEGG PATHWAY	apla04068	1	121	0.440629	0.491864	101793631
Apoptosis	KEGG PATHWAY	apla04210	1	125	0.451213	0.492232	101793631
Tight junction	KEGG PATHWAY	apla04530	1	132	0.469261	0.492303	101804589
Influenza A	KEGG PATHWAY	apla05164	1	133	0.471791	0.492303	101797658
Calcium signaling pathway	KEGG PATHWAY	apla04020	1	167	0.551051	0.562776	101804005
Regulation of actin cytoskeleton	KEGG PATHWAY	apla04810	1	184	0.586144	0.586144	101792756

## Sheet: blue
##Databases: KEGG PATHWAY
##Statistical test method: hypergeometric test / Fisher's exact test
##FDR correction method: Benjamini and Hochberg
#Term	Database	ID	Input number	Background number	P-Value	Corrected P-Value	Input
Focal adhesion	KEGG PATHWAY	apla04510	33	189	3.73486e-14	3.95895e-12	101804910|101801559|101800806|101795331|101799042|101800985|101799551|101793597|101800175|101799368|101795907|101801891|101796164|101791187|101803344|101805258|101801619|101794158|101791061|101802018|101791104|101802078|101795217|101798901|101801954|101803605|101799587|101800228|101798843|101794718|101794827|101801494|101792362
ECM-receptor interaction	KEGG PATHWAY	apla04512	19	75	4.40316e-11	2.33367e-09	101791187|101800175|101804910|101798901|101800806|101792362|101801619|101794158|101795907|101800228|101803344|101794718|101796910|101801494|101791104|101796164|101801954|101802078|101800985
Tight junction	KEGG PATHWAY	apla04530	16	132	1.0794e-05	0.000381388	101800092|101803605|101799368|101801240|101792870|101790688|101803563|101789759|101795217|101791061|101799041|101790909|101790350|101799551|101803417|101797741
Adrenergic signaling in cardiomyocytes	KEGG PATHWAY	apla04261	15	124	2.06559e-05	0.000547381	101803605|101794067|101803953|101799303|101799009|101801311|101790405|101789686|101789759|101801294|101804939|101804464|101792025|101791788|101798986
AGE-RAGE signaling pathway in diabetic complications	KEGG PATHWAY	apla04933	12	91	6.46081e-05	0.00136969	101802788|101800175|101804910|101804939|101803012|101805258|101794187|101800228|101796325|101794718|101794827|101799551
Cardiac muscle contraction	KEGG PATHWAY	apla04260	9	54	0.000108779	0.00192176	101803605|101803953|101799009|101801311|101789759|101789686|101804464|101792025|101798986
Regulation of actin cytoskeleton	KEGG PATHWAY	apla04810	17	184	0.000135248	0.00204804	101800175|101799290|101798901|101799368|101795907|101801214|101799587|101798843|101794154|101791540|101795217|101791061|101796544|101803605|101791104|101796164|101804995
Calcium signaling pathway	KEGG PATHWAY	apla04020	15	167	0.000433554	0.00574459	101799009|101793340|101804939|101794187|101804306|101790405|101801311|101799587|101796325|101799858|101791659|101802822|101799551|101790551|101795636
Vascular smooth muscle contraction	KEGG PATHWAY	apla04270	10	102	0.00209781	0.0247076	101801311|101794067|101799368|101795612|101801214|101799041|101799551|101804939|101800970|101804622
Adherens junction	KEGG PATHWAY	apla04520	8	76	0.00384091	0.0407136	101799290|101801559|101803609|101792870|101795217|101791061|101793227|101802018
Glycolysis / Gluconeogenesis	KEGG PATHWAY	apla00010	6	52	0.00790947	0.0762185	101791708|101804181|101803542|101804261|101792386|101804229
TGF-beta signaling pathway	KEGG PATHWAY	apla04350	7	75	0.0119291	0.0982969	101798837|101791663|101795448|101805386|101800239|101800033|101801962
Neuroactive ligand-receptor interaction	KEGG PATHWAY	apla04080	17	289	0.0120553	0.0982969	101798071|101802138|101804939|101800483|101802482|101804306|101795612|101802342|101792870|101790405|101801041|101793340|101801294|101795544|101795636|101794280|101790354
Propanoate metabolism	KEGG PATHWAY	apla00640	4	28	0.0151314	0.114566	101798817|101795970|101803542|101803716
Arachidonic acid metabolism	KEGG PATHWAY	apla00590	5	45	0.0170909	0.120776	101801169|101804134|101800970|101801930|101796320
Pyruvate metabolism	KEGG PATHWAY	apla00620	4	34	0.026976	0.178716	101791708|101803542|101792386|101803716
Cell adhesion molecules (CAMs)	KEGG PATHWAY	apla04514	8	112	0.0291406	0.1817	101800092|101803609|101804360|101797741|101790688|101801460|101791104|101796164
Arginine and proline metabolism	KEGG PATHWAY	apla00330	4	41	0.0462537	0.24701	101797300|101792386|101799325|101796754
Pentose phosphate pathway	KEGG PATHWAY	apla00030	3	24	0.0468052	0.24701	101804229|101804261|101804181
Wnt signaling pathway	KEGG PATHWAY	apla04310	8	125	0.0487372	0.24701	101790650|101796701|101793749|101802371|101800865|101799551|101794529|101800064
Glycerolipid metabolism	KEGG PATHWAY	apla00561	5	61	0.048936	0.24701	101796497|101802111|101802983|101792386|101799311
Gap junction	KEGG PATHWAY	apla04540	6	88	0.0650315	0.28996	101802482|101794067|101790405|101799587|101798843|101799551
Drug metabolism - other enzymes	KEGG PATHWAY	apla00983	3	28	0.0659064	0.28996	101798403|101793833|101795603
Phosphatidylinositol signaling system	KEGG PATHWAY	apla04070	6	90	0.0705062	0.28996	101794187|101790367|101791659|101796325|101804228|101799551
Cytokine-cytokine receptor interaction	KEGG PATHWAY	apla04060	9	162	0.0752601	0.28996	101796152|101801559|101800483|101805258|101795331|101799587|101801227|101794827|101797725
Fructose and mannose metabolism	KEGG PATHWAY	apla00051	3	30	0.0765931	0.28996	101804229|101804261|101804181
beta-Alanine metabolism	KEGG PATHWAY	apla00410	3	30	0.0765931	0.28996	101795970|101792386|101793833
Galactose metabolism	KEGG PATHWAY	apla00052	3	30	0.0765931	0.28996	101804229|101804181|101797465
Carbon metabolism	KEGG PATHWAY	apla01200	6	95	0.0853164	0.311846	101791708|101804181|101803542|101804261|101804229|101795970
Melanogenesis	KEGG PATHWAY	apla04916	6	96	0.0884693	0.312592	101794067|101803012|101802371|101800865|101799551|101800064
Pantothenate and CoA biosynthesis	KEGG PATHWAY	apla00770	2	17	0.111025	0.362057	101793833|101800212
Phenylalanine metabolism	KEGG PATHWAY	apla00360	2	17	0.111025	0.362057	101796508|101804212
Glutathione metabolism	KEGG PATHWAY	apla00480	3	36	0.112716	0.362057	101801169|101804134|101796320
Glycosaminoglycan degradation	KEGG PATHWAY	apla00531	2	19	0.131175	0.402153	101800183|101797465
Tryptophan metabolism	KEGG PATHWAY	apla00380	3	39	0.132786	0.402153	101796508|101795970|101792386
Metabolic pathways	KEGG PATHWAY	apla01100	40	1074	0.145983	0.429838	101797465|101795603|101799325|101802374|101792386|101799654|101797300|101800212|101791216|101791708|101798403|101804181|101794187|101798817|101804261|101802617|101803716|101794720|101791642|101792259|101804229|101804228|101800970|101803542|101802983|101796754|101800183|101793833|101791659|101796325|101802111|101796320|101796497|101797291|101802460|101796508|101799548|101795970|101801954|101801930
mTOR signaling pathway	KEGG PATHWAY	apla04150	7	140	0.157292	0.448869	101790650|101802371|101800865|101802018|101799551|101793597|101800064
Inositol phosphate metabolism	KEGG PATHWAY	apla00562	4	66	0.160915	0.448869	101804228|101791659|101796325|101794187
Lysine degradation	KEGG PATHWAY	apla00310	3	44	0.168668	0.45843	101795970|101794183|101792386
Histidine metabolism	KEGG PATHWAY	apla00340	2	25	0.195495	0.518062	101796508|101792386
Purine metabolism	KEGG PATHWAY	apla00230	7	153	0.210176	0.542203	101794067|101801191|101804524|101795603|101794720|101800833|101800212
Sphingolipid metabolism	KEGG PATHWAY	apla00600	3	50	0.214835	0.542203	101797465|101802374|101799654
Progesterone-mediated oocyte maturation	KEGG PATHWAY	apla04914	4	77	0.228672	0.563704	101802018|101794067|101793597|101792702
Biosynthesis of amino acids	KEGG PATHWAY	apla01230	3	57	0.271468	0.6455	101804229|101804181|101796754
Mucin type O-Glycan biosynthesis	KEGG PATHWAY	apla00512	2	32	0.274033	0.6455	101797291|101799548
Tyrosine metabolism	KEGG PATHWAY	apla00350	2	34	0.296566	0.662079	101796508|101804212
p53 signaling pathway	KEGG PATHWAY	apla04115	3	61	0.304538	0.662079	101802688|101803685|101793597
Ascorbate and aldarate metabolism	KEGG PATHWAY	apla00053	1	11	0.307809	0.662079	101792386
Oocyte meiosis	KEGG PATHWAY	apla04114	4	92	0.329441	0.662079	101802018|101804454|101794067|101793597
Fatty acid degradation	KEGG PATHWAY	apla00071	2	37	0.33014	0.662079	101795970|101792386
PPAR signaling pathway	KEGG PATHWAY	apla03320	3	65	0.337762	0.662079	101803075|101795388|101795970
MAPK signaling pathway	KEGG PATHWAY	apla04010	8	211	0.342257	0.662079	101799290|101801311|101799587|101791540|101802393|101799551|101798986|101804995
RNA degradation	KEGG PATHWAY	apla03018	3	66	0.346062	0.662079	101804229|101799191|101804181
Fatty acid biosynthesis	KEGG PATHWAY	apla00061	1	13	0.348989	0.662079	101803716
ABC transporters	KEGG PATHWAY	apla02010	2	39	0.352278	0.662079	101800575|101803386
Endocytosis	KEGG PATHWAY	apla04144	9	244	0.355793	0.662079	101802842|101801559|101795331|101792870|101790405|101791540|101801891|101802018|101804995
Apoptosis	KEGG PATHWAY	apla04210	5	125	0.356024	0.662079	101799042|101794453|101792449|101802577|101791346
Nitrogen metabolism	KEGG PATHWAY	apla00910	1	14	0.368652	0.67141	101802933
Hedgehog signaling pathway	KEGG PATHWAY	apla04340	2	41	0.374156	0.67141	101796995|101794667
Phagosome	KEGG PATHWAY	apla04145	5	129	0.380044	0.67141	101795907|101801619|101803344|101803871|101799162
Glycosphingolipid biosynthesis - ganglio series	KEGG PATHWAY	apla00604	1	15	0.387723	0.673747	101797465
Glycosaminoglycan biosynthesis - keratan sulfate	KEGG PATHWAY	apla00533	1	16	0.406218	0.694501	101797691
Arginine biosynthesis	KEGG PATHWAY	apla00220	1	17	0.424155	0.713657	101796754
Valine, leucine and isoleucine degradation	KEGG PATHWAY	apla00280	2	47	0.437786	0.715683	101795970|101792386
Steroid biosynthesis	KEGG PATHWAY	apla00100	1	18	0.441551	0.715683	101802617
Lysosome	KEGG PATHWAY	apla04142	4	109	0.445614	0.715683	101794039|101792449|101790911|101797465
Pentose and glucuronate interconversions	KEGG PATHWAY	apla00040	1	20	0.474785	0.727238	101792386
Phototransduction	KEGG PATHWAY	apla04744	1	20	0.474785	0.727238	101800833
GnRH signaling pathway	KEGG PATHWAY	apla04912	3	83	0.483121	0.727238	101799551|101801311|101794067
Insulin signaling pathway	KEGG PATHWAY	apla04910	4	115	0.485346	0.727238	101797278|101804261|101789385|101803716
Other glycan degradation	KEGG PATHWAY	apla00511	1	21	0.490653	0.727238	101797465
Glycosphingolipid biosynthesis - lacto and neolacto series	KEGG PATHWAY	apla00601	1	23	0.520969	0.727238	101802460
Porphyrin and chlorophyll metabolism	KEGG PATHWAY	apla00860	1	23	0.520969	0.727238	101795788
FoxO signaling pathway	KEGG PATHWAY	apla04068	4	121	0.523884	0.727238	101802018|101799850|101793597|101797555
VEGF signaling pathway	KEGG PATHWAY	apla04370	2	56	0.526136	0.727238	101799551|101805258
Fatty acid elongation	KEGG PATHWAY	apla00062	1	25	0.549483	0.727238	101795175
alpha-Linolenic acid metabolism	KEGG PATHWAY	apla00592	1	25	0.549483	0.727238	101800970
Butanoate metabolism	KEGG PATHWAY	apla00650	1	25	0.549483	0.727238	101795970
Linoleic acid metabolism	KEGG PATHWAY	apla00591	1	25	0.549483	0.727238	101800970
Glycosaminoglycan biosynthesis - heparan sulfate / heparin	KEGG PATHWAY	apla00534	1	26	0.563098	0.727238	101793237
Citrate cycle (TCA cycle)	KEGG PATHWAY	apla00020	1	26	0.563098	0.727238	101791708
Pyrimidine metabolism	KEGG PATHWAY	apla00240	3	94	0.564201	0.727238	101798403|101801191|101793833
Adipocytokine signaling pathway	KEGG PATHWAY	apla04920	2	61	0.571006	0.727238	101803075|101803716
Base excision repair	KEGG PATHWAY	apla03410	1	27	0.576302	0.727238	101802577
Nicotinate and nicotinamide metabolism	KEGG PATHWAY	apla00760	1	28	0.589107	0.734652	101800212
Drug metabolism - cytochrome P450	KEGG PATHWAY	apla00982	1	30	0.613571	0.74975	101796320
Retinol metabolism	KEGG PATHWAY	apla00830	1	31	0.625252	0.74975	101792259
Oxidative phosphorylation	KEGG PATHWAY	apla00190	3	104	0.630783	0.74975	101800708|101791216|101791642
Metabolism of xenobiotics by cytochrome P450	KEGG PATHWAY	apla00980	1	32	0.63658	0.74975	101796320
Other types of O-glycan biosynthesis	KEGG PATHWAY	apla00514	1	32	0.63658	0.74975	101792975
Starch and sucrose metabolism	KEGG PATHWAY	apla00500	1	33	0.647566	0.754308	101800212
Alanine, aspartate and glutamate metabolism	KEGG PATHWAY	apla00250	1	34	0.658221	0.758385	101803558
Peroxisome	KEGG PATHWAY	apla04146	2	76	0.68667	0.782656	101803558|101795970
Ether lipid metabolism	KEGG PATHWAY	apla00565	1	41	0.72432	0.816787	101800970
Toll-like receptor signaling pathway	KEGG PATHWAY	apla04620	2	84	0.737145	0.817904	101796752|101792362
NOD-like receptor signaling pathway	KEGG PATHWAY	apla04621	1	43	0.740743	0.817904	101792702
Aminoacyl-tRNA biosynthesis	KEGG PATHWAY	apla00970	1	44	0.748584	0.818041	101802484
RIG-I-like receptor signaling pathway	KEGG PATHWAY	apla04622	1	46	0.763564	0.825896	101796752
Fatty acid metabolism	KEGG PATHWAY	apla01212	1	48	0.777652	0.832637	101795970
Herpes simplex infection	KEGG PATHWAY	apla05168	3	140	0.810023	0.858624	101796752|101802633|101801476
Protein processing in endoplasmic reticulum	KEGG PATHWAY	apla04141	3	146	0.831379	0.872536	101799042|101794453|101792702
Ribosome	KEGG PATHWAY	apla03010	2	106	0.841453	0.874451	101796379|101799371
ErbB signaling pathway	KEGG PATHWAY	apla04012	1	77	0.908822	0.935293	101799551
Glycerophospholipid metabolism	KEGG PATHWAY	apla00564	1	93	0.944272	0.962431	101800970
Cell cycle	KEGG PATHWAY	apla04110	1	112	0.968958	0.97719	101794566
Ubiquitin mediated proteolysis	KEGG PATHWAY	apla04120	1	122	0.97719	0.97719	101796423

## Sheet: brown
##Databases: KEGG PATHWAY
##Statistical test method: hypergeometric test / Fisher's exact test
##FDR correction method: Benjamini and Hochberg
#Term	Database	ID	Input number	Background number	P-Value	Corrected P-Value	Input
Cell cycle	KEGG PATHWAY	apla04110	30	112	9.88085e-20	1.02761e-17	101803686|101790286|101803370|101802339|101790750|101803773|101801576|101798731|101804977|101799202|101793883|101791629|101800116|101802477|101797341|101805336|101801579|101804656|101803695|101791591|101803433|101789950|101795751|101802287|101800002|101792368|101800901|101805049|101797873|101790484
Protein processing in endoplasmic reticulum	KEGG PATHWAY	apla04141	28	146	2.89087e-15	1.50325e-13	101793431|101795377|101805425|106017251|106019938|101800310|101790175|101799772|101798444|101795586|101800746|101800889|101802651|101791910|101803639|101791624|101794852|101792258|101803305|101805438|101803457|101792922|101794686|101801137|101799945|101805106|101803640|101796397
DNA replication	KEGG PATHWAY	apla03030	8	29	2.6407e-06	9.15444e-05	101804902|101790280|101797341|101789950|101804977|101797686|101805049|101801579
Phagosome	KEGG PATHWAY	apla04145	14	129	1.23734e-05	0.000321707	101802365|101799388|101805438|101791910|101804924|101802167|101796803|106019938|101801296|101803099|101804861|101800998|101802508|101794564
Protein export	KEGG PATHWAY	apla03060	6	20	3.28045e-05	0.000682334	101800889|101805438|101791910|101799644|101795613|101795029
Cytokine-cytokine receptor interaction	KEGG PATHWAY	apla04060	14	162	0.000122804	0.0021286	101792120|101793158|101791629|101802610|101804317|101802224|101802715|101794194|101796991|101802287|101790154|101803149|101789878|101794421
Progesterone-mediated oocyte maturation	KEGG PATHWAY	apla04914	9	77	0.000266135	0.00395401	101803695|101803686|101803433|101800116|101803773|101798731|101792368|101800901|101792057
Oocyte meiosis	KEGG PATHWAY	apla04114	9	92	0.000873722	0.0113584	101803695|101803686|101795813|101800116|101803773|101798731|101805336|101795751|101797873
NOD-like receptor signaling pathway	KEGG PATHWAY	apla04621	6	43	0.00123458	0.0142663	101789777|101802715|101801807|101790362|101794686|101792057
Apoptosis	KEGG PATHWAY	apla04210	10	125	0.00190509	0.0190983	101804246|101794155|101805365|101791236|101800310|106017805|101791346|101794268|101804924|101794564
Intestinal immune network for IgA production	KEGG PATHWAY	apla04672	5	32	0.00202002	0.0190983	101792120|101796029|101802610|101791236|101792229
Lysosome	KEGG PATHWAY	apla04142	9	109	0.00259403	0.0224816	101794741|101790562|101804246|101794155|101802475|101789761|101802167|101794268|101794564
Cell adhesion molecules (CAMs)	KEGG PATHWAY	apla04514	9	112	0.00307314	0.0245851	101798906|101803226|101796029|101796803|101792229|106020280|101800593|101798767|101794483
TGF-beta signaling pathway	KEGG PATHWAY	apla04350	7	75	0.00408711	0.0303614	101802287|101791629|101800492|101796147|101803370|101802339|101791591
Toll-like receptor signaling pathway	KEGG PATHWAY	apla04620	7	84	0.00721082	0.049995	101797264|101797832|101799388|101794155|101796029|101800153|101792057
N-Glycan biosynthesis	KEGG PATHWAY	apla00510	5	47	0.00891522	0.0579489	101790290|101796397|101791055|101792588|101804040
Salmonella infection	KEGG PATHWAY	apla05132	6	69	0.0104176	0.0637311	101797832|101799388|101792760|101799884|101802715|101792057
Cytosolic DNA-sensing pathway	KEGG PATHWAY	apla04623	4	35	0.0151326	0.0874326	101800153|101802715|101797757|101804077
Histidine metabolism	KEGG PATHWAY	apla00340	3	25	0.0308182	0.168689	101791366|101796911|101795218
Base excision repair	KEGG PATHWAY	apla03410	3	27	0.0368482	0.176405	101797881|101804902|101790280
Pyrimidine metabolism	KEGG PATHWAY	apla00240	6	94	0.0371654	0.176405	101790280|101804077|101796445|101798540|101793566|101794665
Neuroactive ligand-receptor interaction	KEGG PATHWAY	apla04080	13	289	0.0373165	0.176405	101804394|101803955|101792447|101799166|101790787|101792728|101799728|101798376|101800019|101792915|101801519|101805449|101804494
FoxO signaling pathway	KEGG PATHWAY	apla04068	7	121	0.0392206	0.177345	101802287|101791629|101800116|101802477|101804723|101795651|101792057
Purine metabolism	KEGG PATHWAY	apla00230	8	153	0.0462227	0.182745	101804077|101802470|101790280|101793360|101793480|101796445|101792570|101794665
Fructose and mannose metabolism	KEGG PATHWAY	apla00051	3	30	0.046934	0.182745	101791617|101802994|101793122
beta-Alanine metabolism	KEGG PATHWAY	apla00410	3	30	0.046934	0.182745	101791366|101796911|101793103
ECM-receptor interaction	KEGG PATHWAY	apla04512	5	75	0.0474435	0.182745	101804896|101799524|101800083|101802508|101805382
Influenza A	KEGG PATHWAY	apla05164	7	133	0.0583431	0.216703	101797264|101799388|101805178|101802715|101800153|101800595|101792057
Primary bile acid biosynthesis	KEGG PATHWAY	apla00120	2	15	0.0645045	0.231326	101794901|101802488
Glutathione metabolism	KEGG PATHWAY	apla00480	3	36	0.0706737	0.245002	101794665|101796445|101793103
AGE-RAGE signaling pathway in diabetic complications	KEGG PATHWAY	apla04933	5	91	0.0884408	0.296705	101802287|101791629|101793899|101800060|101792057
Regulation of actin cytoskeleton	KEGG PATHWAY	apla04810	8	184	0.102956	0.334608	101792760|101791478|101796803|101790794|101790051|101802508|101792363|101804995
Metabolic pathways	KEGG PATHWAY	apla01100	34	1074	0.110382	0.34787	101802994|101793103|101804077|101802041|101796606|101794374|101791366|101796445|101798540|101802167|101791055|101789761|101790280|101793566|101790290|101795577|101792957|101794596|101804040|101802488|101792588|101793480|101797470|101802263|101801400|101794665|101797071|101796911|101789751|101791617|101796397|101792028|101792570|101793122
Fanconi anemia pathway	KEGG PATHWAY	apla03460	3	47	0.124992	0.374475	101789679|101802801|101801407
Tight junction	KEGG PATHWAY	apla04530	6	132	0.126025	0.374475	101802565|101798789|101805265|101797155|101797955|101791643
Fatty acid elongation	KEGG PATHWAY	apla00062	2	25	0.142136	0.410616	101789761|101794596
Glycolysis / Gluconeogenesis	KEGG PATHWAY	apla00010	3	52	0.153433	0.43127	101797470|101796911|101802994
Endocytosis	KEGG PATHWAY	apla04144	9	244	0.173745	0.464118	101801854|101802287|101791629|101802224|101792760|101794194|101790586|101793138|101804995
MAPK signaling pathway	KEGG PATHWAY	apla04010	8	211	0.174044	0.464118	101802287|101791629|101791236|101790794|101803370|101793899|101804995|101792057
p53 signaling pathway	KEGG PATHWAY	apla04115	3	61	0.208879	0.543085	101803686|101794665|101805365
Sulfur metabolism	KEGG PATHWAY	apla00920	1	9	0.220707	0.559841	101792028
2-Oxocarboxylic acid metabolism	KEGG PATHWAY	apla01210	1	11	0.25863	0.62673	101789751
Tryptophan metabolism	KEGG PATHWAY	apla00380	2	39	0.267777	0.62673	101795577|101796606
Ether lipid metabolism	KEGG PATHWAY	apla00565	2	41	0.286127	0.62673	101802263|101801400
Arginine and proline metabolism	KEGG PATHWAY	apla00330	2	41	0.286127	0.62673	101791366|101793103
Herpes simplex infection	KEGG PATHWAY	apla05168	5	140	0.28658	0.62673	101803686|101800153|101803352|101802477|101800595
Non-homologous end-joining	KEGG PATHWAY	apla03450	1	13	0.29471	0.62673	101804902
Amino sugar and nucleotide sugar metabolism	KEGG PATHWAY	apla00520	2	42	0.295286	0.62673	101791617|101793122
Notch signaling pathway	KEGG PATHWAY	apla04330	2	42	0.295286	0.62673	101790022|101798689
Adherens junction	KEGG PATHWAY	apla04520	3	76	0.308267	0.641196	101791271|101790794|101805265
RIG-I-like receptor signaling pathway	KEGG PATHWAY	apla04622	2	46	0.331703	0.676414	101800153|101792057
Glycosaminoglycan biosynthesis - keratan sulfate	KEGG PATHWAY	apla00533	1	16	0.345572	0.683939	101798899
Fatty acid metabolism	KEGG PATHWAY	apla01212	2	48	0.34972	0.683939	101789761|101794596
Phenylalanine metabolism	KEGG PATHWAY	apla00360	1	17	0.361699	0.683939	101796911
Glycosaminoglycan biosynthesis - chondroitin sulfate / dermatan sulfate	KEGG PATHWAY	apla00532	1	17	0.361699	0.683939	101802041
Terpenoid backbone biosynthesis	KEGG PATHWAY	apla00900	1	18	0.377429	0.688642	101791531
One carbon pool by folate	KEGG PATHWAY	apla00670	1	18	0.377429	0.688642	101792957
Gap junction	KEGG PATHWAY	apla04540	3	88	0.3891	0.692409	101803686|101804924|101803099
Wnt signaling pathway	KEGG PATHWAY	apla04310	4	125	0.392809	0.692409	101793899|101790794|101803370|101805265
Mismatch repair	KEGG PATHWAY	apla03430	1	20	0.407737	0.704276	101793164
Calcium signaling pathway	KEGG PATHWAY	apla04020	5	167	0.417739	0.704276	101794225|101799166|101800019|101792728|101805449
VEGF signaling pathway	KEGG PATHWAY	apla04370	2	56	0.419857	0.704276	101790794|101792057
Carbon metabolism	KEGG PATHWAY	apla01200	3	95	0.435275	0.716145	101797470|101789751|101802994
Porphyrin and chlorophyll metabolism	KEGG PATHWAY	apla00860	1	23	0.450461	0.716145	101805057
Homologous recombination	KEGG PATHWAY	apla03440	1	24	0.464007	0.716145	101797498
RNA polymerase	KEGG PATHWAY	apla03020	1	24	0.464007	0.716145	101804077
Pentose phosphate pathway	KEGG PATHWAY	apla00030	1	24	0.464007	0.716145	101802994
Glycosylphosphatidylinositol(GPI)-anchor biosynthesis	KEGG PATHWAY	apla00563	1	25	0.47722	0.716145	101797071
Glycosaminoglycan biosynthesis - heparan sulfate / heparin	KEGG PATHWAY	apla00534	1	26	0.490108	0.716145	101802041
Citrate cycle (TCA cycle)	KEGG PATHWAY	apla00020	1	26	0.490108	0.716145	101789751
Spliceosome	KEGG PATHWAY	apla03040	3	105	0.498786	0.716145	101791716|101804102|101795975
Inositol phosphate metabolism	KEGG PATHWAY	apla00562	2	66	0.501718	0.716145	101797866|101792028
Glyoxylate and dicarboxylate metabolism	KEGG PATHWAY	apla00630	1	27	0.502679	0.716145	101789751
Drug metabolism - other enzymes	KEGG PATHWAY	apla00983	1	28	0.51494	0.7237	101798540
Drug metabolism - cytochrome P450	KEGG PATHWAY	apla00982	1	30	0.538565	0.734248	101796911
Steroid hormone biosynthesis	KEGG PATHWAY	apla00140	1	31	0.549943	0.734248	101802488
Insulin signaling pathway	KEGG PATHWAY	apla04910	3	115	0.558486	0.734248	101797571|101804723|101802994
Metabolism of xenobiotics by cytochrome P450	KEGG PATHWAY	apla00980	1	32	0.561041	0.734248	101796911
Other types of O-glycan biosynthesis	KEGG PATHWAY	apla00514	1	32	0.561041	0.734248	101790022
Proteasome	KEGG PATHWAY	apla03050	1	33	0.571866	0.734248	101800960
Starch and sucrose metabolism	KEGG PATHWAY	apla00500	1	33	0.571866	0.734248	101794374
Tyrosine metabolism	KEGG PATHWAY	apla00350	1	34	0.582425	0.738685	101796911
Ubiquitin mediated proteolysis	KEGG PATHWAY	apla04120	3	122	0.597636	0.748845	101789679|101795751|101802477
Adrenergic signaling in cardiomyocytes	KEGG PATHWAY	apla04261	3	124	0.608396	0.749492	101795642|101800019|101792057
Cysteine and methionine metabolism	KEGG PATHWAY	apla00270	1	37	0.612566	0.749492	101793103
Nucleotide excision repair	KEGG PATHWAY	apla03420	1	38	0.622122	0.752334	101790280
ABC transporters	KEGG PATHWAY	apla02010	1	39	0.631443	0.754829	101790476
Hedgehog signaling pathway	KEGG PATHWAY	apla04340	1	41	0.649403	0.758956	101802613
RNA transport	KEGG PATHWAY	apla03013	3	132	0.649491	0.758956	101803183|101802257|101791945
Phosphatidylinositol signaling system	KEGG PATHWAY	apla04070	2	90	0.665402	0.768908	101797866|101792028
Glycerophospholipid metabolism	KEGG PATHWAY	apla00564	2	93	0.682499	0.779999	101802263|101801400
Melanogenesis	KEGG PATHWAY	apla04916	2	96	0.698876	0.786185	101795642|101805265
Focal adhesion	KEGG PATHWAY	apla04510	4	189	0.703031	0.786185	101804896|101802508|101790794|101805265
Ribosome	KEGG PATHWAY	apla03010	2	106	0.748459	0.828083	101803698|101798177
Biosynthesis of amino acids	KEGG PATHWAY	apla01230	1	57	0.764945	0.837413	101789751
Adipocytokine signaling pathway	KEGG PATHWAY	apla04920	1	61	0.787313	0.849761	101804723
Ribosome biogenesis in eukaryotes	KEGG PATHWAY	apla03008	1	62	0.792565	0.849761	101796450
RNA degradation	KEGG PATHWAY	apla03018	1	66	0.81231	0.862043	101791716
mRNA surveillance pathway	KEGG PATHWAY	apla03015	1	70	0.830178	0.872106	101797459
ErbB signaling pathway	KEGG PATHWAY	apla04012	1	77	0.857459	0.891757	101803370
GnRH signaling pathway	KEGG PATHWAY	apla04912	1	83	0.877331	0.903391	101792057
Vascular smooth muscle contraction	KEGG PATHWAY	apla04270	1	102	0.923771	0.936501	101800019
Oxidative phosphorylation	KEGG PATHWAY	apla00190	1	104	0.927496	0.936501	101802167
mTOR signaling pathway	KEGG PATHWAY	apla04150	1	140	0.9706	0.9706	101802477

## Sheet: green
##Databases: KEGG PATHWAY
##Statistical test method: hypergeometric test / Fisher's exact test
##FDR correction method: Benjamini and Hochberg
#Term	Database	ID	Input number	Background number	P-Value	Corrected P-Value	Input
Cytokine-cytokine receptor interaction	KEGG PATHWAY	apla04060	23	162	5.65647e-20	5.37365e-18	101803013|101793100|101804010|101790246|101793419|101797241|101791761|101800211|101801826|101805034|101790439|101791874|101795963|101794038|101798321|101794213|101790039|101795053|101790789|101804315|101795383|101791961|106019313
Toll-like receptor signaling pathway	KEGG PATHWAY	apla04620	11	84	7.8437e-10	3.41153e-08	101803431|101798321|101804010|101805034|101804315|101793419|101795904|101791769|101790153|101800211|101801863
Herpes simplex infection	KEGG PATHWAY	apla05168	13	140	1.07732e-09	3.41153e-08	101797076|101803431|101798321|101805034|101804315|101790439|101802045|101795904|101790789|101796241|101791200|101800211|101801863
Influenza A	KEGG PATHWAY	apla05164	12	133	6.48321e-09	1.53976e-07	101790789|101803431|101798321|101804010|101805034|101804315|101790439|101791574|101795904|101796241|101791200|101800211
RIG-I-like receptor signaling pathway	KEGG PATHWAY	apla04622	8	46	2.35395e-08	4.4725e-07	101799156|101803431|101804010|101805034|101791574|101795904|101800211|101801863
Salmonella infection	KEGG PATHWAY	apla05132	6	69	5.33369e-05	0.000844501	101790789|101803431|101798321|101804010|101790439|101804455
Intestinal immune network for IgA production	KEGG PATHWAY	apla04672	4	32	0.000278645	0.0037816	101792498|101793419|101801826|101798321
Alanine, aspartate and glutamate metabolism	KEGG PATHWAY	apla00250	4	34	0.000344399	0.004023	101798822|101790142|101794186|101797791
Cytosolic DNA-sensing pathway	KEGG PATHWAY	apla04623	4	35	0.000381127	0.004023	101799156|101803431|101798321|101795904
Arginine and proline metabolism	KEGG PATHWAY	apla00330	4	41	0.000662494	0.00598084	101795318|101804455|101802897|101790132
Arginine biosynthesis	KEGG PATHWAY	apla00220	3	17	0.000692518	0.00598084	101797791|101804455|101794186
NOD-like receptor signaling pathway	KEGG PATHWAY	apla04621	4	43	0.000782264	0.00619293	101796300|101803431|101798321|101804010
Adipocytokine signaling pathway	KEGG PATHWAY	apla04920	4	61	0.0026249	0.019182	101803431|101791200|101804372|101799889
Glutathione metabolism	KEGG PATHWAY	apla00480	3	36	0.00490915	0.0333121	101802612|101798388|101790132
Metabolic pathways	KEGG PATHWAY	apla01100	18	1074	0.0082421	0.0521999	101804324|101798822|101794061|101796875|101794186|101800925|101790135|101790142|101802897|101790132|101797791|101799889|101793948|101795318|101804455|101799752|101803473|101792373
Calcium signaling pathway	KEGG PATHWAY	apla04020	5	167	0.0185022	0.109857	101800579|101801281|101804455|101791189|101802707
Homologous recombination	KEGG PATHWAY	apla03440	2	24	0.0219538	0.122683	101799316|101800129
SNARE interactions in vesicular transport	KEGG PATHWAY	apla04130	2	26	0.0252423	0.133223	101792173|101796262
Drug metabolism - cytochrome P450	KEGG PATHWAY	apla00982	2	30	0.0323715	0.156262	101802612|101798388
Adherens junction	KEGG PATHWAY	apla04520	3	76	0.0328972	0.156262	101796241|101792052|101797249
Metabolism of xenobiotics by cytochrome P450	KEGG PATHWAY	apla00980	2	32	0.0361975	0.16375	101802612|101798388
Proteasome	KEGG PATHWAY	apla03050	2	33	0.0381726	0.164836	101790439|101795804
Fatty acid degradation	KEGG PATHWAY	apla00071	2	37	0.0464675	0.189463	101802897|101799889
AGE-RAGE signaling pathway in diabetic complications	KEGG PATHWAY	apla04933	3	91	0.0507276	0.189463	101803431|101798321|101804010
Tryptophan metabolism	KEGG PATHWAY	apla00380	2	39	0.0508399	0.189463	101790142|101802897
Phenylalanine, tyrosine and tryptophan biosynthesis	KEGG PATHWAY	apla00400	1	5	0.051853	0.189463	101790142
Notch signaling pathway	KEGG PATHWAY	apla04330	2	42	0.0576614	0.202883	101796241|101805260
Lysine degradation	KEGG PATHWAY	apla00310	2	44	0.0623753	0.211631	101789966|101802897
Arachidonic acid metabolism	KEGG PATHWAY	apla00590	2	45	0.0647799	0.21221	101790135|101794061
Valine, leucine and isoleucine degradation	KEGG PATHWAY	apla00280	2	47	0.0696805	0.220655	101790142|101802897
VEGF signaling pathway	KEGG PATHWAY	apla04370	2	56	0.093105	0.274642	101790135|101797249
Biosynthesis of amino acids	KEGG PATHWAY	apla01230	2	57	0.0958329	0.274642	101797791|101794186
FoxO signaling pathway	KEGG PATHWAY	apla04068	3	121	0.0973268	0.274642	101796241|101798321|101801826
Ascorbate and aldarate metabolism	KEGG PATHWAY	apla00053	1	11	0.101031	0.274642	101802897
Wnt signaling pathway	KEGG PATHWAY	apla04310	3	125	0.104516	0.274642	101796241|101792052|101805260
Apoptosis	KEGG PATHWAY	apla04210	3	125	0.104516	0.274642	101800789|101803431|101801863
Glycerolipid metabolism	KEGG PATHWAY	apla00561	2	61	0.106966	0.274642	101799752|101802897
Phagosome	KEGG PATHWAY	apla04145	3	129	0.111909	0.277525	101794597|101800737|101791982
Fatty acid biosynthesis	KEGG PATHWAY	apla00061	1	13	0.116853	0.277525	101799889
Non-homologous end-joining	KEGG PATHWAY	apla03450	1	13	0.116853	0.277525	101800129
MAPK signaling pathway	KEGG PATHWAY	apla04010	4	211	0.123392	0.281968	101791342|101791769|101793726|101803431
Nitrogen metabolism	KEGG PATHWAY	apla00910	1	14	0.124659	0.281968	101797791
Glycosaminoglycan biosynthesis - keratan sulfate	KEGG PATHWAY	apla00533	1	16	0.140068	0.305872	101793948
Phenylalanine metabolism	KEGG PATHWAY	apla00360	1	17	0.14767	0.305872	101790142
Glycosaminoglycan biosynthesis - chondroitin sulfate / dermatan sulfate	KEGG PATHWAY	apla00532	1	17	0.14767	0.305872	101796810
TGF-beta signaling pathway	KEGG PATHWAY	apla04350	2	75	0.148262	0.305872	101796241|101790439
Peroxisome	KEGG PATHWAY	apla04146	2	76	0.151326	0.305872	101804206|101804455
Pentose and glucuronate interconversions	KEGG PATHWAY	apla00040	1	20	0.170079	0.329745	101802897
Mismatch repair	KEGG PATHWAY	apla03430	1	20	0.170079	0.329745	101799316
Endocytosis	KEGG PATHWAY	apla04144	4	244	0.17721	0.336699	101801367|101793283|101799000|101797249
Gap junction	KEGG PATHWAY	apla04540	2	88	0.188942	0.349689	101790644|101797249
Glycosphingolipid biosynthesis - lacto and neolacto series	KEGG PATHWAY	apla00601	1	23	0.191902	0.349689	101793948
Regulation of autophagy	KEGG PATHWAY	apla04140	1	24	0.199049	0.349689	101790439
Histidine metabolism	KEGG PATHWAY	apla00340	1	25	0.206133	0.349689	101802897
alpha-Linolenic acid metabolism	KEGG PATHWAY	apla00592	1	25	0.206133	0.349689	101794061
Linoleic acid metabolism	KEGG PATHWAY	apla00591	1	25	0.206133	0.349689	101794061
Glycosaminoglycan biosynthesis - heparan sulfate / heparin	KEGG PATHWAY	apla00534	1	26	0.213154	0.351608	101792373
Melanogenesis	KEGG PATHWAY	apla04916	2	96	0.214666	0.351608	101796241|101792052
Nicotinate and nicotinamide metabolism	KEGG PATHWAY	apla00760	1	28	0.227012	0.364682	101800925
DNA replication	KEGG PATHWAY	apla03030	1	29	0.23385	0.364682	101799316
Vascular smooth muscle contraction	KEGG PATHWAY	apla04270	2	102	0.234164	0.364682	101800579|101794061
beta-Alanine metabolism	KEGG PATHWAY	apla00410	1	30	0.240627	0.368703	101802897
Steroid hormone biosynthesis	KEGG PATHWAY	apla00140	1	31	0.247345	0.372981	101792279
Mucin type O-Glycan biosynthesis	KEGG PATHWAY	apla00512	1	32	0.254004	0.373219	101796875
Neuroactive ligand-receptor interaction	KEGG PATHWAY	apla04080	4	289	0.260439	0.373219	101800579|101801281|101791189|101802707
Cell adhesion molecules (CAMs)	KEGG PATHWAY	apla04514	2	112	0.266851	0.373219	101795323|101793419
Pyruvate metabolism	KEGG PATHWAY	apla00620	1	34	0.267147	0.373219	101802897
Tyrosine metabolism	KEGG PATHWAY	apla00350	1	34	0.267147	0.373219	101790142
Cysteine and methionine metabolism	KEGG PATHWAY	apla00270	1	37	0.286429	0.394359	101790142
Nucleotide excision repair	KEGG PATHWAY	apla03420	1	38	0.292744	0.397296	101799316
Basal transcription factors	KEGG PATHWAY	apla03022	1	39	0.299003	0.400075	101802045
Ether lipid metabolism	KEGG PATHWAY	apla00565	1	41	0.311357	0.410818	101794061
Amino sugar and nucleotide sugar metabolism	KEGG PATHWAY	apla00520	1	42	0.317452	0.413123	101798822
Aminoacyl-tRNA biosynthesis	KEGG PATHWAY	apla00970	1	44	0.329482	0.422984	101801244
Fanconi anemia pathway	KEGG PATHWAY	apla03460	1	47	0.347133	0.439702	101799316
Fatty acid metabolism	KEGG PATHWAY	apla01212	1	48	0.352913	0.441142	101799889
Sphingolipid metabolism	KEGG PATHWAY	apla00600	1	50	0.364322	0.449488	101803473
Glycolysis / Gluconeogenesis	KEGG PATHWAY	apla00010	1	52	0.37553	0.457376	101802897
PPAR signaling pathway	KEGG PATHWAY	apla03320	1	65	0.443741	0.532795	101799889
Inositol phosphate metabolism	KEGG PATHWAY	apla00562	1	66	0.44867	0.532795	101804324
ErbB signaling pathway	KEGG PATHWAY	apla04012	1	77	0.500104	0.584707	101797249
Focal adhesion	KEGG PATHWAY	apla04510	2	189	0.504695	0.584707	101800933|101797249
GnRH signaling pathway	KEGG PATHWAY	apla04912	1	83	0.526117	0.602182	101797249
Phosphatidylinositol signaling system	KEGG PATHWAY	apla04070	1	90	0.554768	0.627416	101804324
Glycerophospholipid metabolism	KEGG PATHWAY	apla00564	1	93	0.566513	0.633161	101794061
Carbon metabolism	KEGG PATHWAY	apla01200	1	95	0.574171	0.634259	101797791
Ribosome	KEGG PATHWAY	apla03010	1	106	0.613948	0.670403	101789893
Cell cycle	KEGG PATHWAY	apla04110	1	112	0.634064	0.6845	101796241
Insulin signaling pathway	KEGG PATHWAY	apla04910	1	115	0.643727	0.687124	101791200
Ubiquitin mediated proteolysis	KEGG PATHWAY	apla04120	1	122	0.665298	0.702259	101791200
RNA transport	KEGG PATHWAY	apla03013	1	132	0.693879	0.716506	101794420
Tight junction	KEGG PATHWAY	apla04530	1	132	0.693879	0.716506	101797249
mTOR signaling pathway	KEGG PATHWAY	apla04150	1	140	0.714986	0.730362	101803158
Protein processing in endoplasmic reticulum	KEGG PATHWAY	apla04141	1	146	0.729859	0.737624	101792437
Regulation of actin cytoskeleton	KEGG PATHWAY	apla04810	1	184	0.807683	0.807683	101797249

## Sheet: greenyellow
##Databases: KEGG PATHWAY
##Statistical test method: hypergeometric test / Fisher's exact test
##FDR correction method: Benjamini and Hochberg
#Term	Database	ID	Input number	Background number	P-Value	Corrected P-Value	Input
Protein processing in endoplasmic reticulum	KEGG PATHWAY	apla04141	2	146	0.0091112	0.0820008	101804070|101802671
GnRH signaling pathway	KEGG PATHWAY	apla04912	1	83	0.0791277	0.145559	101803371
Toll-like receptor signaling pathway	KEGG PATHWAY	apla04620	1	84	0.0800327	0.145559	101803371
Spliceosome	KEGG PATHWAY	apla03040	1	105	0.0988443	0.145559	101797363
Ubiquitin mediated proteolysis	KEGG PATHWAY	apla04120	1	122	0.113804	0.145559	101800058
Influenza A	KEGG PATHWAY	apla05164	1	133	0.123357	0.145559	101803371
mTOR signaling pathway	KEGG PATHWAY	apla04150	1	140	0.129386	0.145559	101803158
Herpes simplex infection	KEGG PATHWAY	apla05168	1	140	0.129386	0.145559	101797363
MAPK signaling pathway	KEGG PATHWAY	apla04010	1	211	0.188339	0.188339	101803371

## Sheet: magenta
##Databases: KEGG PATHWAY
##Statistical test method: hypergeometric test / Fisher's exact test
##FDR correction method: Benjamini and Hochberg
#Term	Database	ID	Input number	Background number	P-Value	Corrected P-Value	Input
Influenza A	KEGG PATHWAY	apla05164	8	133	9.04266e-07	4.34048e-05	101798516|101790771|101789567|101791574|101791352|101800076|101796105|101796198
Herpes simplex infection	KEGG PATHWAY	apla05168	7	140	1.41282e-05	0.000339077	101798516|101790771|101789567|101797091|101800076|101796105|101797680
RIG-I-like receptor signaling pathway	KEGG PATHWAY	apla04622	4	46	0.000146777	0.00234843	101792382|101800076|101791574|101789567
Ubiquitin mediated proteolysis	KEGG PATHWAY	apla04120	4	122	0.00467773	0.0487963	101790223|101796105|101793263|101801940
Apoptosis	KEGG PATHWAY	apla04210	4	125	0.00508295	0.0487963	101793263|101799443|101799109|101799915
Protein processing in endoplasmic reticulum	KEGG PATHWAY	apla04141	4	146	0.00859154	0.0687323	101798516|101790223|101805038|101799109
AGE-RAGE signaling pathway in diabetic complications	KEGG PATHWAY	apla04933	3	91	0.0139688	0.0957857	101801230|101791924|101790010
Cytosolic DNA-sensing pathway	KEGG PATHWAY	apla04623	2	35	0.0166543	0.099926	101796198|101789567
ABC transporters	KEGG PATHWAY	apla02010	2	39	0.0202243	0.107863	101797680|101797091
FoxO signaling pathway	KEGG PATHWAY	apla04068	3	121	0.0288287	0.138378	101801230|101804945|101790010
Phagosome	KEGG PATHWAY	apla04145	3	129	0.0337878	0.142931	101799077|101797680|101797091
mTOR signaling pathway	KEGG PATHWAY	apla04150	3	140	0.0412817	0.142931	101799077|101800218|101792127
Endocytosis	KEGG PATHWAY	apla04144	4	244	0.0440442	0.142931	101794116|101796105|101789529|101801230
Adipocytokine signaling pathway	KEGG PATHWAY	apla04920	2	61	0.044666	0.142931	101801086|101790010
p53 signaling pathway	KEGG PATHWAY	apla04115	2	61	0.044666	0.142931	101804945|101799443
Folate biosynthesis	KEGG PATHWAY	apla00790	1	11	0.0622201	0.18666	101789988
Dorso-ventral axis formation	KEGG PATHWAY	apla04320	1	23	0.1206	0.326776	101792527
Cell cycle	KEGG PATHWAY	apla04110	2	112	0.124007	0.326776	101801230|101804945
Insulin signaling pathway	KEGG PATHWAY	apla04910	2	115	0.129349	0.326776	101794448|101801940
Glycine, serine and threonine metabolism	KEGG PATHWAY	apla00260	1	33	0.166487	0.390728	101803779
Tyrosine metabolism	KEGG PATHWAY	apla00350	1	34	0.170944	0.390728	101801168
Arginine and proline metabolism	KEGG PATHWAY	apla00330	1	41	0.201481	0.402858	101803779
Amino sugar and nucleotide sugar metabolism	KEGG PATHWAY	apla00520	1	42	0.205752	0.402858	101797319
NOD-like receptor signaling pathway	KEGG PATHWAY	apla04621	1	43	0.21	0.402858	101793263
Aminoacyl-tRNA biosynthesis	KEGG PATHWAY	apla00970	1	44	0.214225	0.402858	101797236
Cytokine-cytokine receptor interaction	KEGG PATHWAY	apla04060	2	162	0.218215	0.402858	101791841|106015853
Calcium signaling pathway	KEGG PATHWAY	apla04020	2	167	0.228025	0.405378	101802160|101800019
Focal adhesion	KEGG PATHWAY	apla04510	2	189	0.271451	0.465345	101799887|101793263
MAPK signaling pathway	KEGG PATHWAY	apla04010	2	211	0.314835	0.497122	101794448|101799109
ECM-receptor interaction	KEGG PATHWAY	apla04512	1	75	0.334662	0.497122	101799887
TGF-beta signaling pathway	KEGG PATHWAY	apla04350	1	75	0.334662	0.497122	101801230
Adherens junction	KEGG PATHWAY	apla04520	1	76	0.338226	0.497122	101801230
ErbB signaling pathway	KEGG PATHWAY	apla04012	1	77	0.341771	0.497122	101804945
Toll-like receptor signaling pathway	KEGG PATHWAY	apla04620	1	84	0.366065	0.515223	101790771
Phosphatidylinositol signaling system	KEGG PATHWAY	apla04070	1	90	0.386179	0.515223	101797078
Pyrimidine metabolism	KEGG PATHWAY	apla00240	1	94	0.399235	0.515223	101790338
Melanogenesis	KEGG PATHWAY	apla04916	1	96	0.40566	0.515223	101792127
Vascular smooth muscle contraction	KEGG PATHWAY	apla04270	1	102	0.424528	0.515223	101800019
Oxidative phosphorylation	KEGG PATHWAY	apla00190	1	104	0.430684	0.515223	101799077
Spliceosome	KEGG PATHWAY	apla03040	1	105	0.433738	0.515223	101791032
Lysosome	KEGG PATHWAY	apla04142	1	109	0.445791	0.515223	101789967
Cell adhesion molecules (CAMs)	KEGG PATHWAY	apla04514	1	112	0.454664	0.515223	101791924
Neuroactive ligand-receptor interaction	KEGG PATHWAY	apla04080	2	289	0.461554	0.515223	101800019|101799392
Adrenergic signaling in cardiomyocytes	KEGG PATHWAY	apla04261	1	124	0.488769	0.524281	101800019
Wnt signaling pathway	KEGG PATHWAY	apla04310	1	125	0.491513	0.524281	101792127
RNA transport	KEGG PATHWAY	apla03013	1	132	0.510322	0.530477	101796526
Metabolic pathways	KEGG PATHWAY	apla01100	6	1074	0.519425	0.530477	101801168|101790338|101803779|101789988|101799077|101797319
Purine metabolism	KEGG PATHWAY	apla00230	1	153	0.562706	0.562706	101802160

## Sheet: pink
##Databases: KEGG PATHWAY
##Statistical test method: hypergeometric test / Fisher's exact test
##FDR correction method: Benjamini and Hochberg
#Term	Database	ID	Input number	Background number	P-Value	Corrected P-Value	Input
Ribosome	KEGG PATHWAY	apla03010	3	106	0.00304505	0.0700361	106018515|101802323|101802037
Oxidative phosphorylation	KEGG PATHWAY	apla00190	2	104	0.0322681	0.202518	101791509|101800507
Glycosaminoglycan biosynthesis - keratan sulfate	KEGG PATHWAY	apla00533	1	16	0.0441687	0.202518	101792817
Herpes simplex infection	KEGG PATHWAY	apla05168	2	140	0.0546616	0.202518	101803626|101796729
Glycosphingolipid biosynthesis - lacto and neolacto series	KEGG PATHWAY	apla00601	1	23	0.0617935	0.202518	101792817
Glycosylphosphatidylinositol(GPI)-anchor biosynthesis	KEGG PATHWAY	apla00563	1	25	0.0667702	0.202518	101795072
Galactose metabolism	KEGG PATHWAY	apla00052	1	30	0.0790989	0.202518	101792817
Other types of O-glycan biosynthesis	KEGG PATHWAY	apla00514	1	32	0.0839855	0.202518	101792817
Regulation of actin cytoskeleton	KEGG PATHWAY	apla04810	2	184	0.087339	0.202518	101799290|106020633
Pyruvate metabolism	KEGG PATHWAY	apla00620	1	34	0.0888465	0.202518	101795084
Basal transcription factors	KEGG PATHWAY	apla03022	1	39	0.100889	0.202518	101803626
Hedgehog signaling pathway	KEGG PATHWAY	apla04340	1	41	0.105662	0.202518	101798413
N-Glycan biosynthesis	KEGG PATHWAY	apla00510	1	47	0.119831	0.212009	101792817
Endocytosis	KEGG PATHWAY	apla04144	2	244	0.138651	0.227783	106020633|101789931
Metabolic pathways	KEGG PATHWAY	apla01100	5	1074	0.157133	0.240937	101792164|101795072|101791509|101792817|101800507
Salmonella infection	KEGG PATHWAY	apla05132	1	69	0.169926	0.244268	106020633
Adherens junction	KEGG PATHWAY	apla04520	1	76	0.185269	0.250658	101799290
Spliceosome	KEGG PATHWAY	apla03040	1	105	0.245921	0.314232	101799706
Ubiquitin mediated proteolysis	KEGG PATHWAY	apla04120	1	122	0.279389	0.336654	101795615
Phagosome	KEGG PATHWAY	apla04145	1	129	0.292742	0.336654	101789931
Purine metabolism	KEGG PATHWAY	apla00230	1	153	0.336704	0.368771	101792164
Calcium signaling pathway	KEGG PATHWAY	apla04020	1	167	0.361097	0.37751	101805261
MAPK signaling pathway	KEGG PATHWAY	apla04010	1	211	0.432163	0.432163	101799290

## Sheet: purple
##Databases: KEGG PATHWAY
##Statistical test method: hypergeometric test / Fisher's exact test
##FDR correction method: Benjamini and Hochberg
#Term	Database	ID	Input number	Background number	P-Value	Corrected P-Value	Input
Cytokine-cytokine receptor interaction	KEGG PATHWAY	apla04060	5	162	0.00109974	0.0516879	101789486|101790036|101796152|101797713|101801559
Steroid biosynthesis	KEGG PATHWAY	apla00100	2	18	0.00384265	0.0903023	101795108|101790922
Adherens junction	KEGG PATHWAY	apla04520	3	76	0.00595569	0.0933059	101797910|101799544|101801559
Retinol metabolism	KEGG PATHWAY	apla00830	2	31	0.0102682	0.120652	101792965|101805250
ABC transporters	KEGG PATHWAY	apla02010	2	39	0.0155684	0.146343	101802357|101791089
Apoptosis	KEGG PATHWAY	apla04210	3	125	0.0218527	0.17118	101797713|101803270|101799962
mTOR signaling pathway	KEGG PATHWAY	apla04150	3	140	0.029074	0.195211	101796819|101797910|101792356
Synthesis and degradation of ketone bodies	KEGG PATHWAY	apla00072	1	10	0.0499327	0.293355	101803819
Focal adhesion	KEGG PATHWAY	apla04510	3	189	0.0602771	0.303407	101797910|101801559|101803666
Metabolic pathways	KEGG PATHWAY	apla01100	9	1074	0.0645546	0.303407	101798369|101793120|101803297|101803819|101792965|101792379|101794836|101795672|106014259
Glycosphingolipid biosynthesis - ganglio series	KEGG PATHWAY	apla00604	1	15	0.0718056	0.306806	101803297
Vascular smooth muscle contraction	KEGG PATHWAY	apla04270	2	102	0.0843697	0.309983	101800584|101797910
Glycosaminoglycan degradation	KEGG PATHWAY	apla00531	1	19	0.0889443	0.309983	106014259
Porphyrin and chlorophyll metabolism	KEGG PATHWAY	apla00860	1	23	0.10577	0.309983	101793120
Butanoate metabolism	KEGG PATHWAY	apla00650	1	25	0.114067	0.309983	101803819
Histidine metabolism	KEGG PATHWAY	apla00340	1	25	0.114067	0.309983	101795672
Wnt signaling pathway	KEGG PATHWAY	apla04310	2	125	0.117862	0.309983	101797910|101792356
Nicotinate and nicotinamide metabolism	KEGG PATHWAY	apla00760	1	28	0.126369	0.309983	101794836
Tight junction	KEGG PATHWAY	apla04530	2	132	0.128631	0.309983	101797910|101797439
Fructose and mannose metabolism	KEGG PATHWAY	apla00051	1	30	0.134477	0.309983	101791426
Steroid hormone biosynthesis	KEGG PATHWAY	apla00140	1	31	0.138503	0.309983	101792379
Glycine, serine and threonine metabolism	KEGG PATHWAY	apla00260	1	33	0.146499	0.312976	101793120
Neuroactive ligand-receptor interaction	KEGG PATHWAY	apla04080	3	289	0.154617	0.315956	101800269|101797742|101795515
Purine metabolism	KEGG PATHWAY	apla00230	2	153	0.162167	0.317577	101794836|101789426
Basal transcription factors	KEGG PATHWAY	apla03022	1	39	0.17005	0.319693	101802917
Notch signaling pathway	KEGG PATHWAY	apla04330	1	42	0.181582	0.328245	101792399
Valine, leucine and isoleucine degradation	KEGG PATHWAY	apla00280	1	47	0.200452	0.346828	101803819
Sphingolipid metabolism	KEGG PATHWAY	apla00600	1	50	0.211567	0.346828	101798369
Regulation of actin cytoskeleton	KEGG PATHWAY	apla04810	2	184	0.214	0.346828	101797910|101803666
VEGF signaling pathway	KEGG PATHWAY	apla04370	1	56	0.233339	0.365564	101798369
mRNA surveillance pathway	KEGG PATHWAY	apla03015	1	70	0.281853	0.409514	101797106
TGF-beta signaling pathway	KEGG PATHWAY	apla04350	1	75	0.298432	0.409514	101797910
ECM-receptor interaction	KEGG PATHWAY	apla04512	1	75	0.298432	0.409514	101803666
Peroxisome	KEGG PATHWAY	apla04146	1	76	0.301702	0.409514	101803819
ErbB signaling pathway	KEGG PATHWAY	apla04012	1	77	0.304957	0.409514	101799901
Endocytosis	KEGG PATHWAY	apla04144	2	244	0.31694	0.411789	101797910|101801559
GnRH signaling pathway	KEGG PATHWAY	apla04912	1	83	0.324174	0.411789	101799901
Pyrimidine metabolism	KEGG PATHWAY	apla00240	1	94	0.358049	0.438697	101794836
Melanogenesis	KEGG PATHWAY	apla04916	1	96	0.364025	0.438697	101792356
Lysosome	KEGG PATHWAY	apla04142	1	109	0.401548	0.469875	101795108
Cell adhesion molecules (CAMs)	KEGG PATHWAY	apla04514	1	112	0.409891	0.469875	101799097
FoxO signaling pathway	KEGG PATHWAY	apla04068	1	121	0.434235	0.485828	101797713
Phagosome	KEGG PATHWAY	apla04145	1	129	0.455038	0.485828	101803666
RNA transport	KEGG PATHWAY	apla03013	1	132	0.462643	0.485828	101796001
Influenza A	KEGG PATHWAY	apla05164	1	133	0.465154	0.485828	101797713
Calcium signaling pathway	KEGG PATHWAY	apla04020	1	167	0.543963	0.555788	101798369
MAPK signaling pathway	KEGG PATHWAY	apla04010	1	211	0.629109	0.629109	101789550

## Sheet: red
##Databases: KEGG PATHWAY
##Statistical test method: hypergeometric test / Fisher's exact test
##FDR correction method: Benjamini and Hochberg
#Term	Database	ID	Input number	Background number	P-Value	Corrected P-Value	Input
Ribosome	KEGG PATHWAY	apla03010	17	106	1.16e-17	6.13e-16	101800479|101800903|101790200|101790813|101789765|101792873|101791445|101802121|101803698|101801991|101791282|101801250|101800989|101793494|101802173|101789885|101800462
Cytokine-cytokine receptor interaction	KEGG PATHWAY	apla04060	8	162	2.44e-05	0.000646706	101798887|101796152|101797063|101802224|101803777|101794861|101797285|101792342
Intestinal immune network for IgA production	KEGG PATHWAY	apla04672	3	32	0.00179585	0.0290944	101803777|101792342|101799485
ECM-receptor interaction	KEGG PATHWAY	apla04512	4	75	0.0021958	0.0290944	101797440|101796495|101797613|101799485
AGE-RAGE signaling pathway in diabetic complications	KEGG PATHWAY	apla04933	4	91	0.00427412	0.0403258	101797440|101799651|101797613|101798692
Neuroactive ligand-receptor interaction	KEGG PATHWAY	apla04080	7	289	0.00456519	0.0403258	101795251|101804278|101801704|101792576|101804477|101796079|101802176
Calcium signaling pathway	KEGG PATHWAY	apla04020	5	167	0.0069092	0.0523125	101802176|101804477|101803948|101798692|101797285
Cell adhesion molecules (CAMs)	KEGG PATHWAY	apla04514	4	112	0.00860404	0.0570018	101790140|101801196|101801111|101799485
Adipocytokine signaling pathway	KEGG PATHWAY	apla04920	3	61	0.00988475	0.0582102	101796495|101799651|101804738
Focal adhesion	KEGG PATHWAY	apla04510	5	189	0.0112652	0.0597056	101797440|101796890|101797285|101797613|101799485
ABC transporters	KEGG PATHWAY	apla02010	2	39	0.0325772	0.156963	101795664|101791089
Regulation of actin cytoskeleton	KEGG PATHWAY	apla04810	4	184	0.0415827	0.183657	101796890|101805138|101797285|101799485
Wnt signaling pathway	KEGG PATHWAY	apla04310	3	125	0.059057	0.225995	101791559|101792754|101803610
VEGF signaling pathway	KEGG PATHWAY	apla04370	2	56	0.0609023	0.225995	101796890|101798692
Sulfur relay system	KEGG PATHWAY	apla04122	1	9	0.0669557	0.225995	106015568
Influenza A	KEGG PATHWAY	apla05164	3	133	0.0682248	0.225995	101803334|101803948|101799651
Endocytosis	KEGG PATHWAY	apla04144	4	244	0.0932484	0.28879	101800494|101797285|101795473|101802224
Adherens junction	KEGG PATHWAY	apla04520	2	76	0.101348	0.28879	101802267|101803610
ErbB signaling pathway	KEGG PATHWAY	apla04012	2	77	0.103528	0.28879	101796890|101798692
Glycosaminoglycan biosynthesis - chondroitin sulfate / dermatan sulfate	KEGG PATHWAY	apla00532	1	17	0.117298	0.31084	101802820
One carbon pool by folate	KEGG PATHWAY	apla00670	1	18	0.123398	0.311434	101803101
Melanogenesis	KEGG PATHWAY	apla04916	2	96	0.147091	0.35141	101791683|101803610
Porphyrin and chlorophyll metabolism	KEGG PATHWAY	apla00860	1	23	0.153276	0.35141	101794950
RNA polymerase	KEGG PATHWAY	apla03020	1	24	0.159129	0.35141	101791485
MAPK signaling pathway	KEGG PATHWAY	apla04010	3	211	0.184447	0.391027	101792182|101801700|101797285
Steroid hormone biosynthesis	KEGG PATHWAY	apla00140	1	31	0.19899	0.401973	101799397
Tyrosine metabolism	KEGG PATHWAY	apla00350	1	34	0.215493	0.401973	101791683
Cytosolic DNA-sensing pathway	KEGG PATHWAY	apla04623	1	35	0.220919	0.401973	101791485
Phagosome	KEGG PATHWAY	apla04145	2	129	0.228939	0.401973	101796495|101800998
Basal transcription factors	KEGG PATHWAY	apla03022	1	39	0.242252	0.401973	101805356
Tryptophan metabolism	KEGG PATHWAY	apla00380	1	39	0.242252	0.401973	101795319
Herpes simplex infection	KEGG PATHWAY	apla05168	2	140	0.257004	0.401973	101799651|101805356
mTOR signaling pathway	KEGG PATHWAY	apla04150	2	140	0.257004	0.401973	101801250|101800454
Amino sugar and nucleotide sugar metabolism	KEGG PATHWAY	apla00520	1	42	0.257869	0.401973	101799447
Valine, leucine and isoleucine degradation	KEGG PATHWAY	apla00280	1	47	0.283192	0.427292	101789907
Purine metabolism	KEGG PATHWAY	apla00230	2	153	0.290236	0.427292	101803101|101791485
Metabolic pathways	KEGG PATHWAY	apla01100	9	1074	0.332831	0.476758	101803101|101799447|101791683|101794950|101798692|101791485|101802820|101795319|101789907
Ribosome biogenesis in eukaryotes	KEGG PATHWAY	apla03008	1	62	0.354123	0.492674	101792624
PPAR signaling pathway	KEGG PATHWAY	apla03320	1	65	0.367449	0.492674	101796495
Inositol phosphate metabolism	KEGG PATHWAY	apla00562	1	66	0.37183	0.492674	101798692
TGF-beta signaling pathway	KEGG PATHWAY	apla04350	1	75	0.409928	0.529906	101792754
Toll-like receptor signaling pathway	KEGG PATHWAY	apla04620	1	84	0.445729	0.556481	101794155
Gap junction	KEGG PATHWAY	apla04540	1	88	0.46094	0.556481	101797285
Phosphatidylinositol signaling system	KEGG PATHWAY	apla04070	1	90	0.46839	0.556481	101798692
Oocyte meiosis	KEGG PATHWAY	apla04114	1	92	0.475737	0.556481	101799406
Pyrimidine metabolism	KEGG PATHWAY	apla00240	1	94	0.482983	0.556481	101791485
Vascular smooth muscle contraction	KEGG PATHWAY	apla04270	1	102	0.510987	0.576219	101804738
Lysosome	KEGG PATHWAY	apla04142	1	109	0.53425	0.589902	101794155
Insulin signaling pathway	KEGG PATHWAY	apla04910	1	115	0.553314	0.598482	101801250
FoxO signaling pathway	KEGG PATHWAY	apla04068	1	121	0.571602	0.603219	101802914
Apoptosis	KEGG PATHWAY	apla04210	1	125	0.583379	0.603219	101794155
RNA transport	KEGG PATHWAY	apla03013	1	132	0.603219	0.603219	101791063
Tight junction	KEGG PATHWAY	apla04530	1	132	0.603219	0.603219	101804738

## Sheet: salmon
##Databases: KEGG PATHWAY
##Statistical test method: hypergeometric test / Fisher's exact test
##FDR correction method: Benjamini and Hochberg
#Term	Database	ID	Input number	Background number	P-Value	Corrected P-Value	Input
Salmonella infection	KEGG PATHWAY	apla05132	2	69	0.00197481	0.0394962	101802116|101802052
Nitrogen metabolism	KEGG PATHWAY	apla00910	1	14	0.0138996	0.122689	101789643
Glycosaminoglycan degradation	KEGG PATHWAY	apla00531	1	19	0.0184919	0.122689	101795794
Drug metabolism - other enzymes	KEGG PATHWAY	apla00983	1	28	0.0267068	0.122689	101791376
Notch signaling pathway	KEGG PATHWAY	apla04330	1	42	0.0393559	0.122689	101801713
NOD-like receptor signaling pathway	KEGG PATHWAY	apla04621	1	43	0.0402534	0.122689	101802116
RIG-I-like receptor signaling pathway	KEGG PATHWAY	apla04622	1	46	0.0429411	0.122689	101802116
VEGF signaling pathway	KEGG PATHWAY	apla04370	1	56	0.0518487	0.129622	101802116
Progesterone-mediated oocyte maturation	KEGG PATHWAY	apla04914	1	77	0.0702989	0.130745	101802116
GnRH signaling pathway	KEGG PATHWAY	apla04912	1	83	0.0755074	0.130745	101802116
Toll-like receptor signaling pathway	KEGG PATHWAY	apla04620	1	84	0.0763728	0.130745	101802116
AGE-RAGE signaling pathway in diabetic complications	KEGG PATHWAY	apla04933	1	91	0.082409	0.130745	101802116
Pyrimidine metabolism	KEGG PATHWAY	apla00240	1	94	0.0849845	0.130745	101791376
Vascular smooth muscle contraction	KEGG PATHWAY	apla04270	1	102	0.0918188	0.13117	101789865
FoxO signaling pathway	KEGG PATHWAY	apla04068	1	121	0.107857	0.137955	101802116
Adrenergic signaling in cardiomyocytes	KEGG PATHWAY	apla04261	1	124	0.110364	0.137955	101802116
Influenza A	KEGG PATHWAY	apla05164	1	133	0.117847	0.138643	101802116
MAPK signaling pathway	KEGG PATHWAY	apla04010	1	211	0.180238	0.200264	101802116
Neuroactive ligand-receptor interaction	KEGG PATHWAY	apla04080	1	289	0.238422	0.25097	101798840
Metabolic pathways	KEGG PATHWAY	apla01100	2	1074	0.265384	0.265384	101795794|101791376

[truncated: 3 more sheets: tan, turquoise, yellow]
